# Supplementary material for: Annotation of nuclear lncRNAs based on chromatin interactions
Source: PLoS One. 2024 May 6;19(5):e0295971. doi: 10.1371/journal.pone.0295971 (PMC11073715; doi:10.1371/journal.pone.0295971)
Supplement: S1 Table — (XLSX) [file pone.0295971.s006.xlsx]

## Sheet: Sheet1
S1 Table: Nuclear-to-cytoplasmic expression ratio for each lncRNA in individual cell types
geneID	iPSC	DMFB	K562	HUVEC	RPE1	MEC	KER	BetaH1	Islets	H1hESC	IMR90	Ery	SkMC	A549	HepG2	THP1	THP1 PMA	HeLa	PCM6	MDA453
CATG00000000010	0.550496	N/A	N/A	N/A	N/A	N/A	N/A	N/A	N/A	N/A	N/A	N/A	0.786725	N/A	N/A	0.786725	0.786725	N/A	0.786725	N/A
CATG00000000011	0.574861	N/A	0.647715	N/A	N/A	N/A	0.815286	N/A	N/A	N/A	N/A	N/A	0.815286	N/A	0.902684	N/A	0.815286	0.864185	0.815286	N/A
CATG00000000043	0.253792	N/A	N/A	N/A	0.535031	N/A	N/A	N/A	N/A	N/A	N/A	N/A	N/A	N/A	N/A	N/A	N/A	N/A	N/A	N/A
CATG00000000072	0.588597	N/A	N/A	N/A	N/A	N/A	N/A	N/A	N/A	N/A	N/A	N/A	N/A	N/A	N/A	N/A	0.784764	N/A	0.784764	N/A
CATG00000000096	0.516519	N/A	N/A	N/A	N/A	N/A	N/A	N/A	N/A	N/A	N/A	N/A	N/A	N/A	0.832679	N/A	N/A	0.637582	0.776766	N/A
CATG00000000100	0.300417	N/A	N/A	N/A	N/A	0.684083	N/A	N/A	N/A	N/A	N/A	N/A	N/A	N/A	N/A	N/A	N/A	0.695339	N/A	N/A
CATG00000000105	0.469651	N/A	N/A	N/A	N/A	0.761385	N/A	0.761385	0.761385	N/A	N/A	0.761385	N/A	N/A	N/A	N/A	0.761385	0.68928	0.761385	N/A
CATG00000000155	0.693673	0.819718	0.469442	0.435366	0.618793	0.618793	0.618793	0.618793	0.618793	0.481839	0.700634	0.618793	0.618793	0.417711	0.530936	N/A	N/A	0.813852	0.618793	0.618793
CATG00000000161	0.442383	N/A	N/A	N/A	N/A	N/A	N/A	N/A	N/A	0.621681	N/A	N/A	N/A	N/A	N/A	N/A	N/A	N/A	N/A	N/A
CATG00000000163	0.56988	0.810457	N/A	N/A	0.808927	N/A	N/A	N/A	N/A	N/A	N/A	N/A	0.808927	N/A	N/A	0.808927	N/A	N/A	N/A	0.808927
CATG00000000211	0.146401	N/A	N/A	0.115081	0.249363	0.249363	N/A	0.249363	0.249363	0.389551	N/A	N/A	0.249363	0.526138	N/A	N/A	N/A	N/A	0.249363	N/A
CATG00000000247	0.730735	N/A	N/A	N/A	N/A	N/A	N/A	N/A	N/A	N/A	N/A	N/A	N/A	N/A	N/A	N/A	N/A	N/A	N/A	N/A
CATG00000000249	0.699588	N/A	N/A	N/A	N/A	N/A	N/A	0.849022	0.849022	N/A	N/A	N/A	N/A	N/A	N/A	N/A	0.849022	N/A	N/A	N/A
CATG00000000443	0.555334	N/A	N/A	N/A	N/A	N/A	N/A	N/A	N/A	N/A	N/A	N/A	N/A	N/A	N/A	N/A	N/A	N/A	N/A	N/A
CATG00000000449	0.419049	N/A	N/A	N/A	N/A	N/A	0.781778	N/A	N/A	N/A	N/A	N/A	0.781778	N/A	N/A	N/A	0.781778	0.890263	0.781778	N/A
CATG00000000468	0.648528	N/A	N/A	N/A	N/A	N/A	N/A	N/A	N/A	0.751573	N/A	N/A	N/A	N/A	N/A	N/A	N/A	N/A	N/A	N/A
CATG00000000495	0.462666	N/A	N/A	N/A	N/A	N/A	N/A	N/A	N/A	N/A	N/A	N/A	N/A	N/A	N/A	N/A	N/A	N/A	0.751588	N/A
CATG00000000529	0.492168	N/A	N/A	N/A	N/A	N/A	N/A	N/A	N/A	N/A	N/A	N/A	N/A	N/A	N/A	0.709977	0.709977	N/A	0.709977	N/A
CATG00000000543	0.547863	N/A	0.667069	N/A	N/A	N/A	N/A	N/A	N/A	0.497509	N/A	0.61282	N/A	N/A	N/A	N/A	0.61282	N/A	0.61282	N/A
CATG00000000618	0.533493	N/A	N/A	0.747081	N/A	0.826702	0.826702	N/A	N/A	N/A	0.922283	N/A	0.826702	N/A	0.839885	N/A	N/A	0.801988	0.826702	N/A
CATG00000000700	0.668374	0.733207	0.736566	N/A	0.772881	0.772881	N/A	0.772881	0.772881	N/A	N/A	N/A	0.772881	N/A	N/A	0.772881	0.772881	0.801922	0.772881	N/A
CATG00000000703	0.572285	N/A	N/A	N/A	0.829027	0.829027	N/A	N/A	N/A	N/A	N/A	N/A	N/A	N/A	N/A	N/A	N/A	N/A	0.829027	N/A
CATG00000000854	0.605372	N/A	N/A	N/A	N/A	N/A	N/A	N/A	N/A	0.769009	N/A	N/A	0.803184	N/A	N/A	0.803184	0.803184	0.858088	N/A	0.803184
CATG00000000858	0.601554	N/A	N/A	N/A	N/A	N/A	N/A	N/A	N/A	N/A	N/A	N/A	0.824796	N/A	N/A	0.824796	0.824796	N/A	0.824796	N/A
CATG00000000977	0.653302	N/A	N/A	N/A	N/A	N/A	N/A	0.888673	0.888673	N/A	N/A	N/A	N/A	N/A	N/A	N/A	N/A	N/A	N/A	N/A
CATG00000001034	0.694424	N/A	N/A	N/A	N/A	0.846875	N/A	N/A	N/A	N/A	N/A	N/A	0.846875	N/A	N/A	N/A	0.846875	N/A	0.846875	N/A
CATG00000001041	0.465995	0.440474	N/A	N/A	N/A	0.624787	0.624787	N/A	N/A	N/A	N/A	N/A	0.624787	N/A	N/A	N/A	0.624787	N/A	0.624787	N/A
CATG00000001138	0.769652	N/A	N/A	N/A	N/A	N/A	N/A	0.822352	0.822352	N/A	N/A	0.822352	0.822352	N/A	N/A	0.822352	0.822352	N/A	0.822352	N/A
CATG00000001164	0.760893	N/A	N/A	0.94673	N/A	N/A	N/A	N/A	N/A	0.70787	0.95945	N/A	N/A	N/A	0.92095	N/A	N/A	0.942603	N/A	N/A
CATG00000001307	0.521536	N/A	N/A	N/A	N/A	N/A	N/A	N/A	N/A	N/A	N/A	N/A	0.803122	N/A	N/A	N/A	N/A	N/A	0.803122	N/A
CATG00000001318	0.384266	N/A	0.556055	0.787795	0.736736	0.736736	0.736736	N/A	N/A	0.782942	N/A	0.736736	0.736736	0.806975	0.860585	0.736736	N/A	0.80731	0.736736	0.736736
CATG00000001381	0.591014	N/A	N/A	N/A	N/A	N/A	N/A	N/A	N/A	N/A	N/A	N/A	0.820356	N/A	N/A	0.820356	0.820356	N/A	N/A	N/A
CATG00000001464	0.656082	N/A	0.594302	N/A	0.63544	N/A	N/A	N/A	N/A	0.695509	0.548999	0.63544	N/A	N/A	N/A	N/A	0.63544	0.558953	0.63544	N/A
CATG00000001493	0.555168	N/A	N/A	N/A	N/A	N/A	N/A	N/A	N/A	N/A	N/A	N/A	N/A	N/A	N/A	N/A	N/A	N/A	0.855475	N/A
CATG00000001508	0.551899	N/A	N/A	N/A	N/A	N/A	N/A	N/A	N/A	N/A	N/A	N/A	N/A	N/A	N/A	N/A	N/A	N/A	N/A	N/A
CATG00000001511	0.525857	N/A	N/A	N/A	N/A	N/A	N/A	N/A	N/A	N/A	N/A	N/A	N/A	N/A	N/A	N/A	N/A	0.700908	0.796205	N/A
CATG00000001512	0.480507	N/A	N/A	N/A	N/A	N/A	N/A	N/A	N/A	N/A	N/A	N/A	N/A	N/A	N/A	N/A	N/A	N/A	0.696656	N/A
CATG00000001600	0.561648	0.804429	N/A	N/A	N/A	N/A	N/A	N/A	N/A	N/A	N/A	N/A	0.803818	N/A	N/A	N/A	0.803818	N/A	0.803818	N/A
CATG00000001614	0.378293	0.833239	N/A	N/A	0.736373	N/A	N/A	N/A	N/A	N/A	N/A	0.736373	N/A	N/A	N/A	N/A	0.736373	N/A	0.736373	N/A
CATG00000001619	0.709705	N/A	0.666107	N/A	N/A	N/A	N/A	N/A	N/A	0.551629	N/A	0.714571	N/A	N/A	0.618341	0.714571	0.714571	0.846212	0.714571	N/A
CATG00000001650	0.620376	0.938382	0.837897	N/A	N/A	0.864054	N/A	N/A	N/A	0.855929	N/A	0.864054	0.864054	N/A	N/A	0.864054	0.864054	0.893752	0.864054	N/A
CATG00000001674	0.64692	0.825292	0.622769	N/A	N/A	0.729472	0.729472	N/A	N/A	0.576401	0.886204	0.729472	0.729472	0.592611	0.715296	N/A	0.729472	0.755303	0.729472	0.729472
CATG00000001676	0.51982	N/A	N/A	N/A	N/A	N/A	N/A	N/A	N/A	N/A	N/A	N/A	N/A	N/A	N/A	N/A	N/A	N/A	0.736836	N/A
CATG00000001682	0.629473	N/A	N/A	N/A	N/A	N/A	N/A	N/A	N/A	N/A	N/A	N/A	N/A	N/A	N/A	N/A	N/A	N/A	N/A	N/A
CATG00000001815	0.394902	0.781045	N/A	N/A	0.726833	N/A	N/A	N/A	N/A	N/A	N/A	N/A	N/A	N/A	N/A	N/A	N/A	N/A	N/A	N/A
CATG00000002041	0.565166	N/A	N/A	N/A	N/A	N/A	N/A	N/A	N/A	N/A	N/A	N/A	N/A	N/A	N/A	N/A	N/A	N/A	N/A	N/A
CATG00000002249	0.714513	N/A	N/A	N/A	N/A	N/A	N/A	N/A	N/A	N/A	N/A	N/A	N/A	N/A	N/A	N/A	0.810206	0.609358	0.810206	N/A
CATG00000002250	0.614533	N/A	N/A	N/A	N/A	0.901786	N/A	N/A	N/A	N/A	N/A	N/A	N/A	N/A	N/A	N/A	N/A	N/A	N/A	N/A
CATG00000002261	0.717403	N/A	N/A	N/A	N/A	N/A	N/A	N/A	N/A	N/A	N/A	N/A	N/A	N/A	N/A	N/A	N/A	0.742962	0.821054	N/A
CATG00000002316	0.293989	N/A	N/A	N/A	N/A	0.692734	N/A	N/A	N/A	N/A	N/A	N/A	N/A	N/A	N/A	N/A	N/A	N/A	N/A	N/A
CATG00000002339	0.673829	N/A	N/A	N/A	N/A	N/A	N/A	N/A	N/A	N/A	N/A	N/A	0.843434	N/A	N/A	N/A	N/A	N/A	0.843434	N/A
CATG00000002463	0.684175	N/A	N/A	N/A	N/A	N/A	N/A	N/A	N/A	N/A	N/A	N/A	0.897389	N/A	N/A	N/A	0.897389	N/A	0.897389	0.897389
CATG00000002521	0.341819	0.717093	0.206583	0.20643	0.433743	0.433743	0.433743	0.433743	0.433743	0.331757	0.629414	0.433743	0.433743	0.511398	0.33771	0.433743	0.433743	0.333389	0.433743	0.433743
CATG00000002531	0.534409	N/A	N/A	N/A	N/A	0.58833	N/A	N/A	N/A	N/A	0.270197	N/A	0.58833	N/A	N/A	N/A	0.58833	N/A	0.58833	N/A
CATG00000002630	0.551863	N/A	N/A	N/A	N/A	0.831384	N/A	N/A	N/A	N/A	N/A	0.831384	0.831384	N/A	N/A	0.831384	0.831384	0.802889	0.831384	N/A
CATG00000002708	0.506105	N/A	N/A	N/A	N/A	N/A	N/A	N/A	N/A	N/A	N/A	N/A	N/A	N/A	N/A	N/A	N/A	0.713284	N/A	N/A
CATG00000002744	0.428385	N/A	N/A	N/A	N/A	N/A	N/A	N/A	N/A	N/A	N/A	N/A	N/A	N/A	N/A	N/A	N/A	N/A	0.769883	N/A
CATG00000002755	0.561835	N/A	N/A	N/A	N/A	N/A	N/A	N/A	N/A	N/A	N/A	N/A	N/A	N/A	N/A	N/A	N/A	N/A	N/A	N/A
CATG00000002757	0.673228	0.934024	0.738011	N/A	N/A	0.741686	0.741686	N/A	N/A	0.60602	0.670251	0.741686	0.741686	N/A	0.674889	N/A	0.741686	0.734012	0.741686	0.741686
CATG00000002817	0.266627	N/A	N/A	N/A	N/A	N/A	N/A	N/A	N/A	N/A	N/A	N/A	N/A	N/A	N/A	N/A	N/A	N/A	N/A	N/A
CATG00000002844	0.566821	N/A	N/A	N/A	N/A	N/A	N/A	N/A	N/A	N/A	N/A	N/A	N/A	N/A	N/A	N/A	N/A	N/A	N/A	N/A
CATG00000002896	0.611019	N/A	0.886588	N/A	N/A	N/A	N/A	N/A	N/A	0.751573	N/A	0.824609	N/A	N/A	0.865045	N/A	N/A	0.903424	0.824609	N/A
CATG00000002946	0.611704	N/A	N/A	N/A	N/A	N/A	N/A	N/A	N/A	N/A	N/A	N/A	0.823185	N/A	N/A	N/A	0.823185	N/A	N/A	N/A
CATG00000002955	0.697898	N/A	0.762188	N/A	N/A	N/A	N/A	N/A	N/A	N/A	N/A	N/A	N/A	N/A	N/A	0.793866	0.793866	0.790126	0.793866	N/A
CATG00000002961	0.564181	N/A	N/A	N/A	N/A	N/A	N/A	N/A	N/A	0.486024	N/A	N/A	N/A	N/A	N/A	N/A	N/A	N/A	N/A	N/A
CATG00000003009	0.413532	N/A	N/A	N/A	N/A	N/A	N/A	N/A	N/A	N/A	N/A	N/A	N/A	N/A	N/A	N/A	N/A	0.768748	0.760697	N/A
CATG00000003034	0.683222	N/A	N/A	N/A	N/A	0.889722	N/A	N/A	N/A	N/A	N/A	N/A	N/A	N/A	N/A	N/A	N/A	N/A	N/A	N/A
CATG00000003338	0.778037	N/A	0.796428	N/A	N/A	N/A	N/A	N/A	N/A	N/A	N/A	0.882746	0.882746	N/A	N/A	0.882746	0.882746	0.915311	0.882746	0.882746
CATG00000003409	0.739261	N/A	N/A	N/A	N/A	N/A	N/A	N/A	N/A	N/A	N/A	N/A	N/A	N/A	N/A	N/A	N/A	N/A	N/A	N/A
CATG00000003410	0.86653	N/A	N/A	N/A	N/A	N/A	N/A	N/A	N/A	N/A	N/A	N/A	N/A	N/A	N/A	N/A	N/A	N/A	N/A	N/A
CATG00000003536	0.881815	N/A	N/A	N/A	N/A	N/A	N/A	N/A	N/A	N/A	N/A	N/A	N/A	N/A	N/A	N/A	N/A	N/A	N/A	N/A
CATG00000003716	0.684764	N/A	N/A	N/A	N/A	N/A	N/A	N/A	N/A	N/A	N/A	N/A	N/A	N/A	N/A	N/A	N/A	N/A	0.895502	N/A
CATG00000003734	0.679709	N/A	N/A	0.732049	N/A	N/A	N/A	N/A	N/A	N/A	N/A	N/A	N/A	N/A	N/A	N/A	N/A	N/A	N/A	N/A
CATG00000003754	0.585416	N/A	N/A	N/A	N/A	N/A	N/A	N/A	N/A	N/A	N/A	0.86704	N/A	N/A	N/A	N/A	N/A	N/A	0.86704	N/A
CATG00000003762	0.570797	N/A	N/A	N/A	N/A	N/A	N/A	N/A	N/A	N/A	N/A	N/A	N/A	N/A	N/A	N/A	N/A	0.796051	N/A	N/A
CATG00000003833	0.497963	N/A	N/A	N/A	0.754545	N/A	N/A	N/A	N/A	N/A	N/A	0.754545	N/A	N/A	N/A	N/A	N/A	N/A	0.754545	N/A
CATG00000003875	0.558119	N/A	N/A	N/A	N/A	0.820553	0.820553	N/A	N/A	N/A	N/A	0.820553	0.820553	N/A	N/A	N/A	0.820553	0.797742	0.820553	0.820553
CATG00000003921	0.657952	N/A	N/A	N/A	N/A	N/A	N/A	N/A	N/A	N/A	N/A	N/A	N/A	N/A	N/A	N/A	N/A	N/A	N/A	N/A
CATG00000003953	0.684104	N/A	N/A	N/A	N/A	N/A	N/A	N/A	N/A	N/A	N/A	N/A	N/A	N/A	N/A	N/A	N/A	N/A	0.894499	N/A
CATG00000003980	0.623866	N/A	0.748653	N/A	N/A	0.82692	0.82692	N/A	N/A	0.792553	N/A	N/A	N/A	N/A	N/A	N/A	N/A	N/A	0.82692	0.82692
CATG00000003987	0.807516	N/A	N/A	0.605457	N/A	0.758128	0.758128	N/A	N/A	N/A	N/A	N/A	N/A	N/A	0.801527	0.758128	0.758128	0.968672	N/A	N/A
CATG00000004001	0.633123	0.883534	0.726943	0.497584	0.731344	0.731344	0.731344	0.731344	0.731344	0.668009	0.869289	0.731344	0.731344	N/A	0.523918	0.731344	0.731344	0.853425	0.731344	0.731344
CATG00000004059	0.775226	N/A	N/A	N/A	N/A	N/A	N/A	N/A	N/A	N/A	N/A	N/A	N/A	N/A	N/A	N/A	N/A	N/A	N/A	N/A
CATG00000004152	0.728418	0.972989	0.776918	0.803446	0.710437	0.710437	0.710437	0.710437	0.710437	0.706917	0.248055	0.710437	0.710437	0.651582	0.764317	0.710437	0.710437	0.614956	0.710437	0.710437
CATG00000004175	0.724064	N/A	N/A	N/A	N/A	N/A	N/A	N/A	N/A	N/A	0.841962	N/A	N/A	N/A	N/A	N/A	N/A	0.807655	N/A	N/A
CATG00000004301	0.692239	N/A	N/A	N/A	N/A	N/A	N/A	N/A	N/A	0.752683	N/A	N/A	N/A	N/A	N/A	N/A	N/A	N/A	N/A	N/A
CATG00000004324	0.528325	N/A	N/A	N/A	N/A	N/A	N/A	N/A	N/A	N/A	N/A	N/A	0.790532	N/A	N/A	N/A	N/A	N/A	N/A	0.790532
CATG00000004472	0.617872	N/A	N/A	N/A	N/A	N/A	N/A	N/A	N/A	N/A	N/A	N/A	N/A	N/A	N/A	N/A	N/A	N/A	N/A	N/A
CATG00000004479	0.753346	N/A	N/A	N/A	N/A	N/A	N/A	N/A	N/A	N/A	N/A	N/A	N/A	N/A	N/A	N/A	N/A	N/A	N/A	N/A
CATG00000004533	0.478984	N/A	N/A	N/A	N/A	N/A	N/A	N/A	N/A	N/A	N/A	N/A	N/A	N/A	N/A	N/A	N/A	N/A	N/A	N/A
CATG00000004545	0.418448	N/A	N/A	N/A	N/A	N/A	N/A	N/A	N/A	N/A	N/A	N/A	N/A	N/A	N/A	N/A	N/A	N/A	N/A	N/A
CATG00000004580	0.603339	N/A	N/A	N/A	N/A	N/A	N/A	N/A	N/A	N/A	N/A	N/A	N/A	N/A	N/A	N/A	N/A	N/A	0.871763	N/A
CATG00000004581	0.707483	N/A	N/A	N/A	N/A	N/A	N/A	N/A	N/A	N/A	N/A	N/A	N/A	N/A	N/A	0.910844	0.910844	N/A	0.910844	N/A
CATG00000004684	0.717434	0.896987	N/A	0.351747	N/A	N/A	N/A	N/A	N/A	N/A	N/A	0.703299	0.703299	N/A	N/A	N/A	N/A	N/A	0.703299	N/A
CATG00000004722	0.760394	N/A	N/A	N/A	N/A	N/A	N/A	N/A	N/A	N/A	N/A	N/A	N/A	N/A	N/A	N/A	N/A	N/A	N/A	N/A
CATG00000004732	0.31032	N/A	N/A	N/A	N/A	N/A	N/A	N/A	N/A	N/A	N/A	N/A	N/A	N/A	N/A	N/A	N/A	N/A	N/A	N/A
CATG00000004752	0.400491	N/A	N/A	N/A	N/A	N/A	N/A	N/A	N/A	N/A	N/A	0.717486	N/A	N/A	N/A	N/A	0.717486	N/A	0.717486	0.717486
CATG00000004757	0.431986	0.613277	N/A	N/A	0.751008	0.751008	N/A	N/A	N/A	N/A	0.934619	N/A	0.751008	N/A	N/A	N/A	N/A	N/A	0.751008	N/A
CATG00000004764	0.683273	N/A	N/A	N/A	N/A	N/A	N/A	N/A	N/A	N/A	N/A	N/A	N/A	N/A	N/A	N/A	N/A	N/A	N/A	N/A
CATG00000004881	0.503273	N/A	N/A	N/A	N/A	N/A	N/A	N/A	N/A	N/A	N/A	N/A	N/A	N/A	N/A	N/A	N/A	N/A	N/A	N/A
CATG00000004923	0.75117	N/A	0.863942	0.880481	0.8968	N/A	N/A	N/A	N/A	0.817029	N/A	0.8968	0.8968	N/A	0.953205	0.8968	0.8968	0.9579	0.8968	0.8968
CATG00000004969	0.403689	0.120474	N/A	N/A	0.375612	0.375612	0.375612	0.375612	0.375612	N/A	0.316015	N/A	0.375612	N/A	N/A	N/A	N/A	N/A	N/A	0.375612
CATG00000005009	0.698175	N/A	N/A	N/A	N/A	N/A	N/A	N/A	N/A	N/A	N/A	0.879127	0.879127	N/A	N/A	0.879127	0.879127	0.823503	0.879127	N/A
CATG00000005113	0.490118	N/A	N/A	N/A	N/A	N/A	N/A	N/A	N/A	0.675171	N/A	N/A	N/A	N/A	N/A	N/A	N/A	N/A	N/A	N/A
CATG00000005184	0.630144	N/A	N/A	N/A	N/A	N/A	N/A	N/A	N/A	N/A	N/A	N/A	N/A	N/A	N/A	N/A	N/A	N/A	N/A	N/A
CATG00000005197	0.317674	N/A	N/A	N/A	N/A	N/A	N/A	N/A	N/A	N/A	N/A	N/A	N/A	N/A	N/A	0.767801	0.767801	N/A	N/A	N/A
CATG00000005215	0.707903	0.758075	N/A	N/A	N/A	N/A	N/A	N/A	N/A	0.569202	N/A	N/A	0.732071	N/A	0.673056	N/A	N/A	0.733401	0.732071	N/A
CATG00000005233	0.866955	N/A	N/A	N/A	N/A	N/A	N/A	N/A	N/A	N/A	N/A	N/A	N/A	N/A	N/A	N/A	N/A	N/A	N/A	N/A
CATG00000005240	0.58449	N/A	N/A	N/A	N/A	N/A	N/A	N/A	N/A	N/A	N/A	N/A	N/A	N/A	N/A	0.832728	0.832728	N/A	0.832728	N/A
CATG00000005468	0.674328	N/A	N/A	0.837433	N/A	N/A	0.791807	N/A	N/A	0.574712	N/A	N/A	0.791807	N/A	0.733852	0.791807	0.791807	0.805227	0.791807	0.791807
CATG00000005514	0.582148	N/A	N/A	N/A	N/A	N/A	0.798274	N/A	N/A	N/A	N/A	0.798274	0.798274	N/A	0.744479	N/A	0.798274	0.764207	0.798274	0.798274
CATG00000005541	0.777907	N/A	N/A	N/A	N/A	N/A	N/A	N/A	N/A	N/A	N/A	N/A	N/A	N/A	N/A	N/A	N/A	0.833817	0.896067	N/A
CATG00000005550	0.526275	N/A	N/A	N/A	N/A	N/A	N/A	N/A	N/A	N/A	N/A	N/A	N/A	N/A	N/A	N/A	N/A	N/A	N/A	N/A
CATG00000005551	0.470846	N/A	N/A	N/A	N/A	N/A	0.801407	N/A	N/A	N/A	N/A	N/A	0.801407	N/A	N/A	0.801407	0.801407	N/A	0.801407	N/A
CATG00000005618	0.434805	N/A	N/A	N/A	N/A	N/A	N/A	N/A	N/A	N/A	N/A	0.808824	N/A	N/A	N/A	N/A	N/A	N/A	N/A	0.808824
CATG00000005621	0.638345	N/A	N/A	N/A	N/A	N/A	N/A	N/A	N/A	N/A	N/A	N/A	N/A	N/A	N/A	N/A	N/A	N/A	N/A	N/A
CATG00000005705	0.554918	N/A	N/A	N/A	0.818323	N/A	N/A	N/A	N/A	N/A	N/A	N/A	N/A	N/A	N/A	N/A	N/A	N/A	0.818323	N/A
CATG00000005707	0.668608	N/A	N/A	N/A	0.642738	N/A	N/A	N/A	N/A	N/A	0.34579	N/A	N/A	N/A	N/A	N/A	N/A	N/A	N/A	N/A
CATG00000005743	0.596803	N/A	N/A	N/A	0.629075	0.629075	0.629075	0.629075	0.629075	N/A	N/A	0.629075	0.629075	0.79182	N/A	N/A	N/A	0.433442	0.629075	N/A
CATG00000005759	0.959416	N/A	N/A	N/A	N/A	N/A	N/A	N/A	N/A	N/A	N/A	N/A	N/A	N/A	N/A	N/A	N/A	N/A	N/A	N/A
CATG00000005764	0.601398	N/A	0.69094	0.549524	N/A	0.712987	0.712987	N/A	N/A	0.583641	N/A	N/A	N/A	N/A	N/A	N/A	N/A	N/A	0.712987	N/A
CATG00000005769	0.604554	0.715553	0.672953	0.494226	0.699866	0.699866	0.699866	0.699866	0.699866	0.611843	0.772385	0.699866	0.699866	0.584557	0.801207	0.699866	0.699866	0.774128	0.699866	0.699866
CATG00000005834	0.705723	N/A	N/A	N/A	N/A	N/A	N/A	N/A	N/A	N/A	N/A	N/A	0.899966	N/A	N/A	N/A	0.899966	N/A	0.899966	N/A
CATG00000005852	0.662783	N/A	N/A	N/A	N/A	N/A	N/A	N/A	N/A	N/A	N/A	N/A	N/A	N/A	N/A	N/A	N/A	N/A	0.847768	N/A
CATG00000005854	0.625245	0.935874	N/A	N/A	0.892939	0.892939	0.892939	0.892939	0.892939	N/A	0.941452	0.892939	0.892939	N/A	N/A	0.892939	0.892939	0.896638	0.892939	0.892939
CATG00000005860	0.505678	0.848995	N/A	N/A	0.777885	0.777885	N/A	N/A	N/A	N/A	N/A	0.777885	0.777885	N/A	N/A	0.777885	0.777885	0.589729	0.777885	0.777885
CATG00000005873	0.742167	0.973317	N/A	N/A	0.915059	0.915059	N/A	0.915059	0.915059	N/A	N/A	0.915059	0.915059	N/A	N/A	0.915059	0.915059	N/A	0.915059	N/A
CATG00000005878	0.511831	N/A	N/A	N/A	N/A	0.81468	N/A	N/A	N/A	N/A	N/A	0.81468	0.81468	N/A	N/A	0.81468	0.81468	N/A	0.81468	N/A
CATG00000005903	0.576502	0.70661	0.753159	0.762726	N/A	N/A	N/A	N/A	N/A	0.757372	N/A	0.759644	N/A	N/A	N/A	0.759644	0.759644	0.764492	0.759644	0.759644
CATG00000005904	0.541685	N/A	N/A	N/A	0.797858	N/A	N/A	N/A	N/A	0.731389	N/A	N/A	N/A	N/A	N/A	N/A	N/A	N/A	0.797858	N/A
CATG00000005914	0.752155	0.915297	0.794075	0.915564	0.86882	0.86882	0.86882	N/A	N/A	0.617001	0.957416	0.86882	0.86882	0.912056	0.888565	0.86882	0.86882	0.927642	0.86882	0.86882
CATG00000005923	0.612042	N/A	N/A	N/A	N/A	0.874402	N/A	N/A	N/A	N/A	N/A	N/A	N/A	N/A	N/A	N/A	N/A	N/A	N/A	0.874402
CATG00000005937	0.537034	N/A	0.646453	N/A	N/A	N/A	N/A	N/A	N/A	N/A	N/A	N/A	N/A	N/A	N/A	0.774305	0.774305	0.891796	0.774305	0.774305
CATG00000005941	0.682941	0.956175	0.714401	N/A	N/A	N/A	N/A	N/A	N/A	N/A	0.906744	0.863509	0.863509	N/A	N/A	N/A	0.863509	0.908892	N/A	N/A
CATG00000005943	0.736606	N/A	N/A	N/A	N/A	N/A	N/A	N/A	N/A	N/A	N/A	N/A	N/A	N/A	N/A	N/A	0.820632	N/A	0.820632	N/A
CATG00000006010	0.68458	N/A	0.722442	N/A	N/A	N/A	N/A	N/A	N/A	0.653903	N/A	0.765533	N/A	N/A	N/A	0.765533	N/A	0.805931	0.765533	N/A
CATG00000006018	0.372522	0.857867	N/A	N/A	0.742067	0.742067	N/A	N/A	N/A	N/A	N/A	N/A	N/A	N/A	N/A	N/A	N/A	N/A	N/A	N/A
CATG00000006079	0.627959	0.859476	N/A	N/A	0.811942	0.811942	0.811942	N/A	N/A	0.747418	N/A	N/A	N/A	N/A	N/A	N/A	0.811942	0.811258	N/A	N/A
CATG00000006104	0.707577	0.971221	N/A	0.798515	0.828387	0.828387	0.828387	0.828387	0.828387	0.78414	0.982639	0.828387	0.828387	0.722563	0.838979	0.828387	0.828387	0.855516	0.828387	0.828387
CATG00000006140	0.629934	0.601049	0.561161	N/A	0.684814	N/A	N/A	0.684814	0.684814	0.573206	N/A	N/A	0.684814	0.662376	0.683623	0.684814	0.684814	0.79273	0.684814	0.684814
CATG00000006240	0.705478	0.619194	N/A	N/A	0.76514	0.76514	0.76514	0.76514	0.76514	N/A	0.706529	N/A	0.76514	N/A	N/A	N/A	0.76514	N/A	0.76514	N/A
CATG00000006383	0.315503	N/A	N/A	N/A	N/A	N/A	N/A	N/A	N/A	N/A	N/A	N/A	N/A	N/A	N/A	N/A	N/A	N/A	N/A	N/A
CATG00000006499	0.55325	0.246634	N/A	N/A	N/A	N/A	N/A	N/A	N/A	N/A	N/A	N/A	0.615102	N/A	N/A	N/A	N/A	0.73954	0.615102	N/A
CATG00000006516	0.391321	N/A	N/A	N/A	N/A	N/A	N/A	N/A	N/A	N/A	N/A	N/A	N/A	N/A	N/A	N/A	N/A	N/A	N/A	0.731789
CATG00000006517	0.707158	N/A	N/A	N/A	N/A	N/A	N/A	N/A	N/A	N/A	N/A	N/A	N/A	N/A	N/A	N/A	N/A	N/A	N/A	N/A
CATG00000006602	0.703687	N/A	N/A	N/A	N/A	N/A	N/A	N/A	N/A	N/A	N/A	N/A	N/A	N/A	N/A	N/A	N/A	N/A	N/A	N/A
CATG00000006613	0.37187	N/A	N/A	N/A	N/A	N/A	N/A	N/A	N/A	0.372144	N/A	N/A	N/A	N/A	N/A	N/A	N/A	N/A	N/A	N/A
CATG00000006636	0.61027	0.927764	N/A	N/A	0.574376	0.574376	0.574376	N/A	N/A	0.480166	0.313494	N/A	0.574376	0.412559	0.432039	N/A	0.574376	0.723378	N/A	0.574376
CATG00000006658	0.689231	N/A	N/A	N/A	0.819001	N/A	N/A	N/A	N/A	N/A	N/A	N/A	N/A	N/A	N/A	N/A	N/A	N/A	N/A	N/A
CATG00000006744	0.417502	N/A	N/A	N/A	N/A	0.754782	N/A	N/A	N/A	N/A	N/A	N/A	0.754782	N/A	N/A	N/A	N/A	N/A	N/A	N/A
CATG00000006748	0.734915	0.760414	0.766728	0.592932	N/A	0.77277	0.77277	N/A	N/A	0.673717	N/A	0.77277	0.77277	N/A	N/A	0.77277	0.77277	0.907273	0.77277	0.77277
CATG00000006859	0.379528	N/A	N/A	N/A	N/A	N/A	N/A	N/A	N/A	N/A	N/A	N/A	N/A	N/A	N/A	N/A	N/A	N/A	N/A	N/A
CATG00000006874	0.607591	0.398446	0.691789	0.364894	0.560955	0.560955	0.560955	0.560955	0.560955	0.666588	0.428502	0.560955	0.560955	0.413685	0.497715	0.560955	0.560955	0.666111	0.560955	0.560955
CATG00000006987	0.493163	N/A	N/A	N/A	N/A	N/A	N/A	N/A	N/A	N/A	N/A	N/A	0.529592	N/A	N/A	N/A	N/A	N/A	0.529592	0.529592
CATG00000006990	0.791976	N/A	0.673976	N/A	N/A	N/A	N/A	N/A	N/A	N/A	N/A	0.805141	0.805141	N/A	N/A	N/A	0.805141	0.680864	0.805141	N/A
CATG00000007157	0.412185	N/A	N/A	N/A	N/A	N/A	0.683813	N/A	N/A	N/A	N/A	0.683813	N/A	N/A	N/A	N/A	N/A	N/A	0.683813	N/A
CATG00000007165	0.494487	N/A	0.680816	N/A	0.78099	N/A	N/A	N/A	N/A	N/A	N/A	N/A	0.78099	N/A	N/A	N/A	0.78099	N/A	0.78099	N/A
CATG00000007167	0.626367	N/A	N/A	0.888475	N/A	N/A	N/A	N/A	N/A	0.842718	N/A	N/A	N/A	N/A	0.894975	N/A	0.859357	N/A	0.859357	N/A
CATG00000007170	0.575362	N/A	N/A	N/A	N/A	N/A	N/A	N/A	N/A	N/A	N/A	N/A	N/A	N/A	N/A	N/A	N/A	N/A	N/A	N/A
CATG00000007214	0.726669	N/A	N/A	N/A	N/A	N/A	N/A	N/A	N/A	N/A	N/A	N/A	N/A	N/A	N/A	N/A	N/A	N/A	N/A	N/A
CATG00000007215	0.650696	N/A	N/A	N/A	N/A	N/A	N/A	N/A	N/A	N/A	N/A	N/A	N/A	N/A	N/A	N/A	N/A	N/A	N/A	N/A
CATG00000007225	0.629976	N/A	N/A	N/A	N/A	N/A	N/A	N/A	N/A	N/A	N/A	N/A	N/A	N/A	N/A	N/A	N/A	N/A	N/A	N/A
CATG00000007328	0.622065	0.589549	0.433635	0.554274	N/A	0.537923	N/A	0.537923	0.537923	0.524546	N/A	N/A	0.537923	N/A	0.505028	0.537923	0.537923	N/A	0.537923	N/A
CATG00000007343	0.572232	0.6665	0.60233	0.462059	0.594414	0.594414	N/A	0.594414	0.594414	0.465082	N/A	0.594414	0.594414	N/A	0.4723	0.594414	0.594414	0.633244	0.594414	0.594414
CATG00000007719	0.624465	N/A	N/A	N/A	N/A	N/A	0.806416	N/A	N/A	N/A	N/A	N/A	N/A	N/A	N/A	N/A	N/A	N/A	N/A	N/A
CATG00000007755	0.895276	N/A	N/A	N/A	N/A	N/A	N/A	N/A	N/A	N/A	N/A	N/A	N/A	N/A	N/A	N/A	N/A	N/A	N/A	N/A
CATG00000007765	0.418039	N/A	N/A	N/A	N/A	N/A	N/A	N/A	N/A	N/A	N/A	N/A	N/A	N/A	N/A	N/A	N/A	N/A	N/A	N/A
CATG00000007805	0.661272	N/A	N/A	N/A	N/A	N/A	N/A	N/A	N/A	N/A	N/A	N/A	0.842416	N/A	N/A	N/A	N/A	N/A	N/A	N/A
CATG00000007806	0.677441	N/A	N/A	N/A	N/A	N/A	N/A	N/A	N/A	0.685931	N/A	N/A	N/A	N/A	N/A	N/A	N/A	N/A	N/A	N/A
CATG00000007820	0.609231	0.877938	N/A	N/A	N/A	0.615195	N/A	N/A	N/A	N/A	0.522835	0.615195	0.615195	0.251216	N/A	N/A	0.615195	0.615511	0.615195	N/A
CATG00000007821	0.486431	N/A	N/A	N/A	0.828553	N/A	N/A	N/A	N/A	N/A	N/A	N/A	N/A	N/A	N/A	N/A	N/A	N/A	0.828553	N/A
CATG00000007831	0.672115	N/A	N/A	N/A	N/A	N/A	N/A	N/A	N/A	N/A	N/A	N/A	N/A	N/A	0.754848	N/A	N/A	0.824812	N/A	0.842962
CATG00000007834	0.550233	N/A	N/A	N/A	N/A	N/A	N/A	N/A	N/A	N/A	N/A	N/A	N/A	N/A	N/A	N/A	N/A	N/A	N/A	N/A
CATG00000007858	0.617644	N/A	N/A	N/A	N/A	N/A	N/A	N/A	N/A	0.713893	N/A	N/A	N/A	N/A	0.743785	N/A	N/A	0.852659	N/A	N/A
CATG00000007860	0.665257	N/A	N/A	N/A	N/A	N/A	N/A	N/A	N/A	N/A	N/A	N/A	N/A	N/A	0.729031	N/A	N/A	0.854271	N/A	N/A
CATG00000007862	0.518282	N/A	N/A	N/A	N/A	N/A	N/A	N/A	N/A	N/A	N/A	N/A	N/A	N/A	N/A	N/A	N/A	N/A	N/A	N/A
CATG00000007866	0.654372	N/A	N/A	N/A	N/A	N/A	N/A	N/A	N/A	N/A	N/A	N/A	N/A	N/A	N/A	N/A	N/A	N/A	N/A	0.887198
CATG00000007967	0.434679	N/A	N/A	N/A	N/A	N/A	N/A	N/A	N/A	N/A	N/A	0.788774	0.788774	N/A	N/A	N/A	N/A	N/A	0.788774	N/A
CATG00000008025	0.572171	N/A	N/A	N/A	N/A	N/A	N/A	N/A	N/A	N/A	N/A	N/A	N/A	N/A	N/A	N/A	N/A	N/A	N/A	N/A
CATG00000008108	0.695317	N/A	N/A	N/A	N/A	N/A	N/A	N/A	N/A	N/A	N/A	N/A	N/A	N/A	N/A	N/A	N/A	0.734763	0.840352	0.840352
CATG00000008146	0.793857	N/A	N/A	N/A	N/A	N/A	N/A	N/A	N/A	0.873264	N/A	N/A	N/A	N/A	N/A	N/A	N/A	N/A	N/A	N/A
CATG00000008353	0.596492	N/A	N/A	N/A	N/A	N/A	0.841407	N/A	N/A	N/A	N/A	N/A	N/A	N/A	N/A	N/A	0.841407	N/A	0.841407	N/A
CATG00000008371	0.472803	N/A	N/A	N/A	N/A	N/A	N/A	N/A	N/A	N/A	N/A	N/A	N/A	N/A	N/A	N/A	N/A	N/A	N/A	N/A
CATG00000008392	0.567784	N/A	N/A	N/A	N/A	N/A	N/A	N/A	N/A	N/A	N/A	N/A	N/A	N/A	N/A	N/A	N/A	N/A	N/A	N/A
CATG00000008499	0.620548	N/A	N/A	N/A	N/A	N/A	N/A	N/A	N/A	0.839298	N/A	N/A	N/A	N/A	0.780053	N/A	N/A	0.761476	0.729752	N/A
CATG00000008514	0.287993	N/A	N/A	N/A	N/A	N/A	N/A	N/A	N/A	N/A	N/A	N/A	N/A	N/A	N/A	N/A	N/A	N/A	N/A	N/A
CATG00000008517	0.504825	N/A	N/A	N/A	N/A	N/A	N/A	N/A	N/A	0.859206	N/A	N/A	N/A	N/A	N/A	N/A	N/A	N/A	N/A	N/A
CATG00000008523	0.682377	0.753724	0.664489	0.757143	0.730587	0.730587	N/A	0.730587	0.730587	0.463337	N/A	N/A	0.730587	0.788951	0.679029	0.730587	0.730587	0.823872	0.730587	0.730587
CATG00000008570	0.718434	N/A	N/A	N/A	N/A	N/A	N/A	N/A	N/A	N/A	N/A	N/A	N/A	N/A	N/A	N/A	N/A	N/A	N/A	N/A
CATG00000008684	0.552883	N/A	N/A	N/A	N/A	0.841955	0.841955	N/A	N/A	N/A	N/A	N/A	0.841955	N/A	N/A	N/A	0.841955	N/A	0.841955	N/A
CATG00000008732	0.462524	0.733577	N/A	N/A	N/A	0.752233	N/A	N/A	N/A	N/A	N/A	0.752233	0.752233	N/A	0.777139	0.752233	0.752233	0.750565	0.752233	N/A
CATG00000008773	0.385081	0.830696	N/A	N/A	0.735112	0.735112	0.735112	N/A	N/A	N/A	N/A	N/A	0.735112	N/A	N/A	N/A	0.735112	N/A	0.735112	N/A
CATG00000008775	0.127578	N/A	N/A	0.149585	0.29665	0.29665	0.29665	N/A	N/A	0.230112	0.332442	N/A	0.29665	0.700861	0.109441	0.29665	0.29665	0.283573	0.29665	0.29665
CATG00000008781	0.5658	N/A	N/A	N/A	N/A	0.783125	0.783125	N/A	N/A	N/A	N/A	N/A	N/A	N/A	N/A	N/A	N/A	N/A	N/A	0.783125
CATG00000008807	0.740902	N/A	N/A	N/A	N/A	N/A	N/A	N/A	N/A	N/A	N/A	N/A	N/A	N/A	N/A	N/A	N/A	N/A	N/A	N/A
CATG00000008828	0.70492	N/A	N/A	N/A	N/A	N/A	N/A	N/A	N/A	N/A	N/A	N/A	N/A	N/A	N/A	N/A	N/A	N/A	N/A	N/A
CATG00000008925	0.548192	N/A	N/A	N/A	N/A	N/A	N/A	N/A	N/A	N/A	N/A	N/A	0.701265	N/A	N/A	N/A	N/A	N/A	N/A	N/A
CATG00000008926	0.426124	N/A	N/A	N/A	N/A	N/A	N/A	N/A	N/A	N/A	N/A	N/A	0.701565	N/A	N/A	N/A	0.701565	0.770825	N/A	N/A
CATG00000008928	0.578823	0.918757	N/A	N/A	0.84247	0.84247	0.84247	N/A	N/A	N/A	N/A	N/A	0.84247	N/A	N/A	0.84247	0.84247	N/A	N/A	N/A
CATG00000008958	0.468876	0.943684	N/A	N/A	N/A	N/A	N/A	N/A	N/A	N/A	N/A	N/A	N/A	N/A	N/A	N/A	N/A	N/A	N/A	N/A
CATG00000009015	0.55591	0.831076	0.592135	N/A	N/A	N/A	N/A	N/A	N/A	0.508549	N/A	N/A	0.674295	N/A	0.592188	N/A	0.674295	0.73349	N/A	N/A
CATG00000009041	0.524259	N/A	N/A	N/A	N/A	N/A	0.685141	N/A	N/A	N/A	N/A	N/A	N/A	N/A	N/A	N/A	N/A	N/A	N/A	N/A
CATG00000009058	0.557	N/A	N/A	N/A	N/A	N/A	N/A	N/A	N/A	N/A	N/A	N/A	0.744754	N/A	N/A	N/A	N/A	N/A	N/A	N/A
CATG00000009086	0.462836	N/A	N/A	N/A	0.605663	N/A	N/A	N/A	N/A	0.596939	N/A	N/A	0.605663	N/A	N/A	N/A	N/A	N/A	N/A	N/A
CATG00000009116	0.713734	0.847358	N/A	N/A	N/A	N/A	N/A	N/A	N/A	N/A	N/A	N/A	0.775847	N/A	N/A	N/A	0.775847	N/A	0.775847	N/A
CATG00000009125	0.587819	N/A	N/A	N/A	N/A	N/A	N/A	N/A	N/A	N/A	N/A	0.865243	N/A	N/A	N/A	N/A	0.865243	N/A	0.865243	N/A
CATG00000009129	0.249088	N/A	N/A	N/A	N/A	N/A	N/A	N/A	N/A	N/A	N/A	N/A	N/A	N/A	N/A	N/A	0.705667	N/A	0.705667	N/A
CATG00000009144	0.398247	N/A	N/A	N/A	N/A	N/A	N/A	N/A	N/A	N/A	N/A	N/A	0.67484	N/A	N/A	N/A	N/A	0.535578	0.67484	N/A
CATG00000009146	0.560432	0.675736	0.676218	0.627074	N/A	N/A	0.702214	0.702214	0.702214	0.729704	N/A	0.702214	0.702214	N/A	0.837447	0.702214	0.702214	0.814271	0.702214	N/A
CATG00000009153	0.298716	N/A	N/A	N/A	N/A	N/A	N/A	N/A	N/A	N/A	N/A	N/A	N/A	N/A	N/A	N/A	N/A	N/A	0.741127	N/A
CATG00000009163	0.649824	0.96137	0.639362	0.746782	N/A	N/A	N/A	N/A	N/A	0.747153	N/A	0.752779	0.752779	N/A	0.788625	0.752779	0.752779	0.786329	0.752779	0.752779
CATG00000009193	0.645393	N/A	0.793943	N/A	N/A	N/A	N/A	N/A	N/A	0.846274	N/A	N/A	0.797202	N/A	N/A	N/A	N/A	0.701024	N/A	N/A
CATG00000009322	0.972388	N/A	N/A	N/A	N/A	N/A	N/A	N/A	N/A	N/A	N/A	N/A	N/A	N/A	N/A	N/A	N/A	N/A	N/A	N/A
CATG00000009422	0.676321	N/A	N/A	N/A	N/A	N/A	N/A	N/A	N/A	N/A	N/A	N/A	N/A	N/A	N/A	N/A	N/A	N/A	0.779304	N/A
CATG00000009583	0.79526	N/A	N/A	N/A	N/A	N/A	N/A	N/A	N/A	N/A	N/A	N/A	N/A	N/A	N/A	N/A	N/A	N/A	N/A	N/A
CATG00000009606	0.713417	N/A	0.683926	0.848142	N/A	0.788805	N/A	N/A	N/A	N/A	N/A	0.788805	0.788805	N/A	N/A	N/A	0.788805	N/A	N/A	N/A
CATG00000009852	0.567412	N/A	N/A	N/A	N/A	N/A	N/A	N/A	N/A	N/A	N/A	N/A	N/A	N/A	N/A	N/A	N/A	N/A	N/A	N/A
CATG00000009962	0.472389	N/A	0.662961	N/A	N/A	0.755129	N/A	N/A	N/A	N/A	N/A	N/A	0.755129	N/A	0.759651	0.755129	0.755129	N/A	0.755129	N/A
CATG00000009974	0.71775	N/A	0.578759	N/A	N/A	N/A	N/A	N/A	N/A	0.582609	N/A	N/A	N/A	N/A	0.85402	0.762693	0.762693	N/A	0.762693	N/A
CATG00000010007	0.593886	N/A	0.830254	N/A	0.782654	0.782654	N/A	N/A	0.782654	0.715403	N/A	N/A	0.782654	N/A	N/A	0.782654	0.782654	N/A	0.782654	N/A
CATG00000010025	0.932685	N/A	N/A	N/A	N/A	N/A	N/A	N/A	N/A	N/A	N/A	N/A	N/A	N/A	N/A	0.914138	0.914138	0.896546	0.914138	N/A
CATG00000010165	0.478874	0.842132	0.581937	N/A	N/A	0.683713	0.683713	N/A	N/A	0.573421	N/A	0.683713	0.683713	N/A	N/A	N/A	0.683713	0.700741	0.683713	N/A
CATG00000010181	0.709596	N/A	N/A	N/A	N/A	N/A	N/A	N/A	N/A	N/A	N/A	N/A	N/A	N/A	N/A	N/A	N/A	N/A	N/A	N/A
CATG00000010276	0.5459	N/A	N/A	N/A	N/A	N/A	N/A	N/A	N/A	N/A	N/A	N/A	N/A	N/A	N/A	N/A	N/A	N/A	N/A	N/A
CATG00000010332	0.531536	N/A	N/A	N/A	N/A	N/A	N/A	N/A	N/A	N/A	N/A	N/A	N/A	N/A	N/A	N/A	N/A	N/A	N/A	N/A
CATG00000010367	0.500007	N/A	N/A	N/A	N/A	N/A	N/A	N/A	N/A	N/A	N/A	N/A	N/A	N/A	N/A	N/A	0.812134	N/A	0.812134	N/A
CATG00000010373	0.474163	N/A	N/A	N/A	N/A	0.644977	N/A	N/A	N/A	N/A	N/A	N/A	0.644977	N/A	N/A	N/A	N/A	N/A	0.644977	N/A
CATG00000010395	0.526596	N/A	0.792004	N/A	0.748468	N/A	0.748468	N/A	N/A	N/A	N/A	N/A	0.748468	N/A	0.687988	N/A	0.748468	0.860318	0.748468	N/A
CATG00000010423	0.63163	N/A	N/A	N/A	N/A	N/A	N/A	N/A	N/A	0.820526	N/A	N/A	N/A	N/A	0.815335	N/A	N/A	N/A	0.838321	N/A
CATG00000010476	0.348634	N/A	N/A	N/A	N/A	N/A	N/A	N/A	N/A	N/A	N/A	N/A	N/A	N/A	N/A	N/A	N/A	N/A	N/A	N/A
CATG00000010541	0.696085	N/A	N/A	N/A	N/A	N/A	N/A	N/A	N/A	0.728026	N/A	N/A	N/A	N/A	N/A	N/A	N/A	N/A	N/A	N/A
CATG00000010577	0.575053	0.920641	0.713032	N/A	N/A	N/A	N/A	N/A	N/A	0.692566	N/A	N/A	0.752167	N/A	0.752769	N/A	0.752167	0.778343	N/A	N/A
CATG00000010612	0.589942	0.635284	0.546897	0.579248	0.660307	0.660307	0.660307	0.660307	0.660307	N/A	N/A	0.660307	0.660307	0.606969	N/A	0.660307	0.660307	0.710692	0.660307	0.660307
CATG00000010614	0.342449	N/A	N/A	N/A	N/A	N/A	N/A	N/A	N/A	N/A	N/A	N/A	0.763663	N/A	N/A	N/A	N/A	N/A	0.763663	N/A
CATG00000010629	0.568773	N/A	0.472974	N/A	N/A	N/A	0.501605	0.501605	N/A	0.422122	N/A	N/A	0.501605	N/A	0.504853	0.501605	N/A	0.532663	0.501605	N/A
CATG00000010636	0.267829	N/A	N/A	N/A	N/A	N/A	N/A	N/A	N/A	N/A	N/A	N/A	N/A	N/A	N/A	N/A	N/A	N/A	N/A	N/A
CATG00000010649	0.491289	N/A	N/A	N/A	N/A	N/A	N/A	N/A	N/A	N/A	N/A	N/A	N/A	N/A	N/A	0.829696	0.829696	N/A	N/A	N/A
CATG00000010661	0.724501	N/A	0.794888	0.904957	N/A	N/A	N/A	N/A	N/A	0.734891	N/A	N/A	N/A	N/A	N/A	0.832731	0.832731	0.730835	N/A	N/A
CATG00000010763	0.662995	N/A	N/A	N/A	N/A	N/A	N/A	N/A	N/A	N/A	N/A	N/A	N/A	N/A	N/A	N/A	N/A	N/A	N/A	N/A
CATG00000010780	0.650498	0.15016	N/A	N/A	0.517873	N/A	N/A	0.517873	0.517873	N/A	N/A	N/A	0.517873	N/A	N/A	N/A	N/A	N/A	N/A	0.517873
CATG00000010781	0.462758	N/A	N/A	N/A	N/A	N/A	N/A	N/A	N/A	N/A	N/A	N/A	N/A	N/A	N/A	N/A	N/A	0.826674	0.821813	N/A
CATG00000010795	0.763141	N/A	N/A	N/A	N/A	N/A	N/A	N/A	N/A	N/A	N/A	N/A	N/A	N/A	N/A	N/A	N/A	N/A	N/A	N/A
CATG00000010975	0.659456	N/A	N/A	N/A	N/A	N/A	N/A	N/A	N/A	N/A	N/A	N/A	0.730493	N/A	N/A	0.730493	N/A	N/A	N/A	N/A
CATG00000010995	0.537721	N/A	0.751108	N/A	N/A	N/A	N/A	N/A	N/A	0.670099	N/A	0.726551	N/A	N/A	N/A	N/A	N/A	N/A	0.726551	N/A
CATG00000011032	0.593199	N/A	N/A	N/A	N/A	N/A	N/A	N/A	N/A	N/A	N/A	N/A	N/A	N/A	N/A	N/A	N/A	N/A	N/A	N/A
CATG00000011064	0.495297	N/A	N/A	N/A	N/A	N/A	N/A	N/A	N/A	N/A	N/A	N/A	N/A	N/A	N/A	N/A	N/A	0.724957	0.795932	N/A
CATG00000011120	0.570797	N/A	0.851523	N/A	N/A	N/A	N/A	N/A	N/A	0.663914	N/A	0.730364	0.730364	0.371778	0.680628	N/A	N/A	0.863871	0.730364	0.730364
CATG00000011125	0.771035	0.795073	N/A	N/A	N/A	N/A	N/A	N/A	N/A	N/A	0.51215	N/A	N/A	N/A	N/A	N/A	N/A	N/A	N/A	N/A
CATG00000011162	0.471536	0.656052	0.680699	N/A	N/A	N/A	N/A	N/A	N/A	0.449694	N/A	N/A	0.651481	N/A	N/A	N/A	N/A	0.692516	N/A	N/A
CATG00000011165	0.686579	1	0.902791	N/A	0.88434	N/A	N/A	N/A	N/A	0.823932	N/A	0.88434	0.88434	N/A	N/A	N/A	N/A	N/A	N/A	0.88434
CATG00000011178	0.624433	N/A	0.822142	N/A	N/A	N/A	N/A	N/A	N/A	0.715892	N/A	N/A	0.697678	N/A	0.67457	N/A	0.697678	0.881675	0.697678	N/A
CATG00000011192	0.781469	N/A	N/A	N/A	N/A	N/A	N/A	N/A	N/A	0.79365	N/A	N/A	N/A	N/A	N/A	N/A	N/A	N/A	N/A	N/A
CATG00000011200	0.599168	N/A	N/A	N/A	N/A	N/A	N/A	N/A	N/A	N/A	N/A	N/A	N/A	N/A	0.590942	N/A	N/A	N/A	N/A	N/A
CATG00000011274	0.43725	0.905368	N/A	0.766502	0.743611	0.743611	N/A	N/A	N/A	N/A	N/A	0.743611	0.743611	N/A	N/A	0.743611	0.743611	0.640004	0.743611	0.743611
CATG00000011429	0.510102	N/A	N/A	N/A	N/A	N/A	N/A	N/A	N/A	N/A	N/A	N/A	N/A	N/A	N/A	N/A	N/A	N/A	0.788409	0.788409
CATG00000011538	0.590257	0.913289	N/A	0.792416	0.812717	0.812717	0.812717	N/A	0.812717	0.68334	0.969099	0.812717	0.812717	0.79532	0.795349	0.812717	0.812717	0.76976	0.812717	0.812717
CATG00000011570	0.512646	N/A	N/A	N/A	N/A	N/A	0.835209	N/A	N/A	N/A	N/A	N/A	N/A	N/A	N/A	N/A	N/A	N/A	N/A	N/A
CATG00000011634	0.753654	0.974049	N/A	N/A	N/A	N/A	N/A	N/A	N/A	N/A	0.738256	N/A	N/A	N/A	N/A	N/A	N/A	0.779094	N/A	N/A
CATG00000011678	0.59867	N/A	N/A	N/A	N/A	N/A	N/A	N/A	N/A	0.475594	N/A	N/A	N/A	N/A	N/A	N/A	N/A	N/A	N/A	N/A
CATG00000011892	0.655381	N/A	N/A	N/A	N/A	0.851585	0.851585	N/A	N/A	N/A	N/A	0.851585	0.851585	N/A	N/A	N/A	N/A	N/A	N/A	N/A
CATG00000011912	0.508641	N/A	N/A	N/A	N/A	0.678756	0.678756	0.678756	0.678756	N/A	N/A	N/A	N/A	N/A	N/A	N/A	N/A	N/A	0.678756	N/A
CATG00000011925	0.591039	0.958661	0.766085	N/A	0.815464	0.815464	0.815464	0.815464	0.815464	N/A	N/A	0.815464	0.815464	N/A	0.818955	0.815464	0.815464	0.771045	0.815464	0.815464
CATG00000011968	0.521476	N/A	N/A	N/A	N/A	N/A	N/A	N/A	N/A	N/A	N/A	N/A	N/A	N/A	N/A	N/A	N/A	N/A	N/A	N/A
CATG00000011972	0.580321	N/A	N/A	N/A	N/A	N/A	N/A	N/A	N/A	N/A	N/A	N/A	N/A	N/A	N/A	N/A	N/A	N/A	N/A	N/A
CATG00000012014	0.572153	0.893127	N/A	N/A	0.811746	0.811746	0.811746	N/A	N/A	0.780483	N/A	N/A	0.811746	0.79653	N/A	N/A	0.811746	N/A	0.811746	N/A
CATG00000012025	0.715559	N/A	N/A	N/A	N/A	N/A	N/A	N/A	N/A	N/A	N/A	N/A	N/A	N/A	N/A	N/A	0.868839	N/A	0.868839	N/A
CATG00000012031	0.442352	N/A	N/A	N/A	N/A	0.752979	N/A	N/A	N/A	N/A	N/A	0.752979	0.752979	N/A	N/A	0.752979	0.752979	N/A	0.752979	0.752979
CATG00000012034	0.432688	N/A	N/A	N/A	N/A	N/A	N/A	N/A	N/A	N/A	N/A	N/A	N/A	N/A	N/A	N/A	0.805724	N/A	0.805724	N/A
CATG00000012065	0.411837	N/A	N/A	N/A	N/A	N/A	N/A	N/A	N/A	N/A	0.703373	N/A	N/A	N/A	N/A	N/A	0.750489	0.735415	0.750489	N/A
CATG00000012113	0.600703	N/A	N/A	N/A	N/A	N/A	N/A	N/A	N/A	N/A	N/A	N/A	N/A	N/A	N/A	N/A	0.706649	N/A	N/A	N/A
CATG00000012139	0.720287	N/A	N/A	N/A	N/A	N/A	N/A	N/A	N/A	N/A	N/A	N/A	N/A	N/A	N/A	N/A	N/A	N/A	N/A	N/A
CATG00000012184	0.669057	0.960576	N/A	N/A	N/A	N/A	N/A	N/A	N/A	N/A	N/A	N/A	N/A	N/A	0.875825	0.845254	0.845254	0.888359	0.845254	0.845254
CATG00000012261	0.688502	N/A	0.859726	N/A	N/A	N/A	N/A	N/A	N/A	N/A	N/A	N/A	0.866034	N/A	N/A	N/A	0.866034	N/A	N/A	N/A
CATG00000012270	0.560605	N/A	0.721908	N/A	N/A	N/A	N/A	N/A	N/A	N/A	N/A	0.751176	N/A	N/A	N/A	N/A	0.751176	0.823829	0.751176	0.751176
CATG00000012294	0.777044	N/A	N/A	N/A	0.914109	0.914109	0.914109	N/A	N/A	N/A	N/A	N/A	0.914109	N/A	N/A	N/A	N/A	N/A	N/A	N/A
CATG00000012310	0.390918	N/A	N/A	N/A	N/A	0.794536	0.794536	N/A	N/A	N/A	N/A	N/A	N/A	N/A	N/A	N/A	N/A	N/A	N/A	N/A
CATG00000012321	0.542665	N/A	0.528935	N/A	N/A	N/A	N/A	N/A	N/A	0.648909	N/A	N/A	0.730136	N/A	0.739359	0.730136	0.730136	0.833178	0.730136	N/A
CATG00000012356	0.464153	N/A	N/A	N/A	N/A	N/A	N/A	N/A	N/A	0.731476	N/A	N/A	N/A	N/A	N/A	N/A	N/A	N/A	N/A	N/A
CATG00000012359	0.478934	N/A	N/A	N/A	N/A	N/A	N/A	N/A	N/A	N/A	N/A	0.76652	0.76652	N/A	N/A	N/A	N/A	N/A	0.76652	N/A
CATG00000012381	0.403173	N/A	N/A	N/A	N/A	N/A	N/A	N/A	N/A	N/A	N/A	N/A	N/A	N/A	N/A	N/A	N/A	N/A	N/A	N/A
CATG00000012501	0.722486	N/A	0.787567	N/A	N/A	N/A	N/A	N/A	N/A	N/A	N/A	N/A	N/A	N/A	0.767878	N/A	N/A	N/A	0.85247	0.85247
CATG00000012521	0.607315	0.925183	N/A	N/A	N/A	N/A	N/A	N/A	N/A	0.713893	N/A	N/A	0.809081	N/A	N/A	N/A	0.809081	N/A	0.809081	N/A
CATG00000012539	0.497155	N/A	N/A	N/A	0.832189	N/A	N/A	N/A	N/A	N/A	N/A	N/A	N/A	N/A	N/A	N/A	N/A	N/A	N/A	N/A
CATG00000012574	0.313536	N/A	N/A	N/A	N/A	N/A	N/A	N/A	N/A	N/A	N/A	N/A	N/A	N/A	N/A	N/A	N/A	N/A	N/A	N/A
CATG00000013062	0.91123	N/A	N/A	N/A	N/A	N/A	N/A	N/A	N/A	N/A	N/A	N/A	N/A	N/A	N/A	N/A	N/A	N/A	N/A	N/A
CATG00000013129	0.180656	1	N/A	N/A	N/A	N/A	N/A	N/A	N/A	N/A	0.239802	N/A	N/A	N/A	N/A	N/A	N/A	N/A	0.407152	N/A
CATG00000013179	0.836312	N/A	N/A	N/A	N/A	N/A	N/A	N/A	N/A	N/A	N/A	N/A	0.881234	N/A	N/A	N/A	N/A	0.756271	0.881234	N/A
CATG00000013200	0.591624	N/A	N/A	N/A	N/A	N/A	N/A	N/A	N/A	0.659739	N/A	N/A	0.775999	N/A	N/A	N/A	0.775999	0.777462	0.775999	N/A
CATG00000013211	0.414921	N/A	N/A	N/A	N/A	N/A	N/A	N/A	N/A	N/A	N/A	N/A	N/A	N/A	N/A	N/A	N/A	N/A	N/A	N/A
CATG00000013225	0.836949	N/A	N/A	N/A	0.493827	0.493827	0.493827	N/A	N/A	0.334019	N/A	N/A	0.493827	N/A	N/A	N/A	N/A	0.695289	0.493827	N/A
CATG00000013226	0.871501	N/A	N/A	N/A	N/A	N/A	N/A	N/A	N/A	N/A	N/A	N/A	0.706792	N/A	N/A	N/A	N/A	N/A	0.706792	N/A
CATG00000013305	0.691849	0.809994	0.605277	N/A	N/A	0.77252	N/A	0.77252	0.77252	N/A	N/A	N/A	0.77252	0.711941	0.835965	N/A	N/A	N/A	0.77252	0.77252
CATG00000013312	0.369963	N/A	N/A	N/A	N/A	N/A	N/A	N/A	N/A	N/A	N/A	N/A	N/A	N/A	N/A	N/A	N/A	N/A	0.77982	N/A
CATG00000013322	0.428335	N/A	N/A	N/A	N/A	N/A	N/A	N/A	N/A	N/A	N/A	0.701436	N/A	N/A	N/A	N/A	0.701436	N/A	0.701436	N/A
CATG00000013335	0.703331	0.925021	N/A	N/A	0.69053	0.69053	0.69053	0.69053	0.69053	N/A	0.285802	0.69053	0.69053	N/A	N/A	N/A	N/A	N/A	0.69053	N/A
CATG00000013341	0.577924	N/A	N/A	N/A	N/A	N/A	N/A	N/A	N/A	N/A	N/A	N/A	N/A	N/A	N/A	N/A	N/A	N/A	N/A	N/A
CATG00000013519	0.588531	N/A	N/A	N/A	N/A	N/A	N/A	N/A	N/A	0.594651	N/A	N/A	N/A	N/A	N/A	N/A	N/A	N/A	N/A	N/A
CATG00000013521	0.574313	0.750152	0.65671	N/A	0.63905	0.63905	0.63905	N/A	0.63905	0.466136	0.595107	0.63905	0.63905	0.438686	N/A	N/A	N/A	0.731824	0.63905	0.63905
CATG00000013571	0.541952	N/A	N/A	N/A	N/A	N/A	N/A	N/A	N/A	N/A	N/A	N/A	N/A	N/A	N/A	N/A	N/A	N/A	N/A	N/A
CATG00000013586	0.479014	N/A	N/A	N/A	N/A	N/A	N/A	N/A	N/A	N/A	N/A	N/A	N/A	N/A	N/A	N/A	N/A	N/A	N/A	0.824003
CATG00000013624	0.5706	N/A	N/A	N/A	N/A	N/A	N/A	0.793243	0.793243	N/A	N/A	0.793243	0.793243	N/A	0.743085	N/A	N/A	0.944142	0.793243	N/A
CATG00000013627	0.6323	N/A	N/A	N/A	N/A	N/A	N/A	N/A	N/A	N/A	N/A	N/A	0.812634	N/A	N/A	N/A	N/A	N/A	0.812634	N/A
CATG00000013663	0.677987	N/A	0.426641	N/A	N/A	N/A	N/A	N/A	N/A	N/A	N/A	N/A	N/A	N/A	N/A	N/A	N/A	0.623485	N/A	N/A
CATG00000013673	0.646251	0.201486	N/A	0.338112	0.50648	0.50648	0.50648	0.50648	0.50648	N/A	0.350949	0.50648	0.50648	N/A	N/A	N/A	0.50648	0.725518	0.50648	0.50648
CATG00000013675	0.480935	N/A	N/A	N/A	N/A	N/A	N/A	N/A	N/A	N/A	N/A	N/A	N/A	N/A	N/A	N/A	N/A	N/A	N/A	N/A
CATG00000013678	0.536358	N/A	N/A	N/A	N/A	N/A	N/A	N/A	N/A	N/A	N/A	N/A	N/A	N/A	N/A	N/A	0.822459	N/A	0.822459	N/A
CATG00000013679	0.553253	N/A	0.704639	N/A	N/A	N/A	N/A	N/A	N/A	0.714572	N/A	N/A	N/A	N/A	N/A	0.77642	0.77642	0.733151	0.77642	N/A
CATG00000013695	0.501387	N/A	N/A	N/A	N/A	N/A	N/A	N/A	N/A	N/A	N/A	N/A	N/A	N/A	N/A	N/A	N/A	N/A	0.778015	N/A
CATG00000013716	0.653135	N/A	N/A	N/A	N/A	N/A	N/A	N/A	N/A	N/A	N/A	N/A	N/A	N/A	N/A	N/A	N/A	N/A	N/A	N/A
CATG00000013738	0.400797	N/A	0.755762	N/A	0.7393	N/A	0.7393	N/A	N/A	0.550856	N/A	N/A	0.7393	N/A	0.814387	0.7393	0.7393	0.814917	0.7393	N/A
CATG00000013855	0.485765	N/A	N/A	N/A	N/A	N/A	N/A	N/A	N/A	N/A	N/A	N/A	N/A	N/A	N/A	N/A	N/A	N/A	0.430977	N/A
CATG00000013862	0.655051	0.788526	N/A	N/A	0.694625	0.694625	N/A	0.694625	0.694625	0.635173	N/A	N/A	0.694625	N/A	0.638641	0.694625	0.694625	0.528358	0.694625	0.694625
CATG00000013944	0.476221	N/A	N/A	N/A	N/A	N/A	0.614195	N/A	N/A	N/A	N/A	0.614195	0.614195	N/A	N/A	N/A	0.614195	N/A	0.614195	0.614195
CATG00000014047	0.695238	N/A	0.897891	N/A	N/A	N/A	N/A	0.831145	0.831145	N/A	N/A	N/A	0.831145	N/A	N/A	N/A	N/A	0.825852	0.831145	N/A
CATG00000014048	0.767336	N/A	N/A	N/A	N/A	N/A	N/A	N/A	N/A	N/A	N/A	0.813104	N/A	N/A	N/A	N/A	N/A	N/A	0.813104	N/A
CATG00000014052	0.657677	N/A	N/A	N/A	0.861058	N/A	N/A	N/A	N/A	N/A	N/A	0.861058	N/A	N/A	N/A	N/A	N/A	N/A	0.861058	N/A
CATG00000014081	0.531264	0.900415	0.812985	0.199239	0.705018	0.705018	N/A	N/A	N/A	0.734061	N/A	0.705018	0.705018	N/A	N/A	N/A	0.705018	0.844106	0.705018	0.705018
CATG00000014108	0.605114	N/A	0.895477	0.640719	N/A	N/A	0.687239	N/A	N/A	N/A	N/A	0.687239	0.687239	N/A	N/A	N/A	N/A	0.886043	0.687239	0.687239
CATG00000014139	0.635877	N/A	N/A	N/A	N/A	N/A	N/A	N/A	N/A	0.531431	N/A	N/A	N/A	N/A	N/A	N/A	N/A	N/A	N/A	N/A
CATG00000014189	0.550791	N/A	N/A	N/A	N/A	N/A	N/A	N/A	N/A	N/A	N/A	N/A	N/A	N/A	N/A	N/A	N/A	N/A	0.678452	N/A
CATG00000014203	0.878043	N/A	0.718187	0.681705	0.815922	N/A	N/A	N/A	N/A	N/A	0.750519	0.815922	0.815922	N/A	N/A	0.815922	0.815922	0.81882	0.815922	N/A
CATG00000014288	0.672584	N/A	N/A	N/A	N/A	N/A	N/A	N/A	N/A	0.612769	N/A	N/A	N/A	N/A	N/A	0.777788	0.777788	N/A	0.777788	N/A
CATG00000014369	0.599132	N/A	N/A	N/A	N/A	N/A	N/A	N/A	N/A	0.539899	N/A	N/A	N/A	N/A	N/A	N/A	N/A	N/A	0.726772	N/A
CATG00000014382	0.658709	N/A	N/A	N/A	N/A	N/A	N/A	N/A	N/A	N/A	N/A	N/A	N/A	N/A	N/A	N/A	N/A	N/A	0.892638	N/A
CATG00000014433	0.637867	N/A	N/A	N/A	N/A	N/A	N/A	N/A	N/A	N/A	N/A	N/A	N/A	N/A	N/A	N/A	N/A	N/A	N/A	N/A
CATG00000014466	0.645424	N/A	N/A	0.71207	0.819013	N/A	N/A	N/A	N/A	N/A	N/A	0.819013	N/A	N/A	N/A	N/A	N/A	N/A	N/A	N/A
CATG00000014483	0.710572	0.782036	0.862335	0.770589	0.833195	0.833195	0.833195	0.833195	0.833195	0.795856	0.834195	0.833195	0.833195	0.803432	0.853178	0.833195	0.833195	0.872962	0.833195	0.833195
CATG00000014624	0.370516	N/A	N/A	N/A	0.711166	0.711166	N/A	N/A	N/A	0.608406	N/A	N/A	N/A	N/A	N/A	N/A	N/A	N/A	N/A	0.711166
CATG00000014631	0.437549	N/A	N/A	N/A	N/A	N/A	N/A	N/A	N/A	N/A	N/A	N/A	N/A	N/A	N/A	N/A	N/A	N/A	N/A	N/A
CATG00000014654	0.857536	0.597487	N/A	N/A	0.821848	0.821848	0.821848	0.821848	0.821848	N/A	0.805412	0.821848	0.821848	N/A	N/A	N/A	N/A	N/A	0.821848	0.821848
CATG00000014689	0.737456	N/A	N/A	N/A	N/A	N/A	N/A	N/A	N/A	N/A	N/A	N/A	N/A	N/A	N/A	N/A	0.914724	N/A	N/A	N/A
CATG00000014750	0.5804	N/A	N/A	N/A	N/A	0.758813	N/A	N/A	N/A	N/A	N/A	0.758813	0.758813	N/A	N/A	0.758813	0.758813	N/A	N/A	0.758813
CATG00000014764	0.528339	N/A	N/A	N/A	N/A	N/A	N/A	N/A	N/A	N/A	N/A	N/A	N/A	N/A	N/A	N/A	N/A	N/A	N/A	N/A
CATG00000014788	0.364111	N/A	N/A	N/A	N/A	N/A	N/A	N/A	N/A	N/A	N/A	N/A	0.735665	N/A	N/A	N/A	N/A	N/A	N/A	N/A
CATG00000014798	0.604647	N/A	N/A	N/A	N/A	N/A	N/A	N/A	N/A	0.832215	N/A	N/A	N/A	N/A	0.752436	N/A	N/A	N/A	N/A	N/A
CATG00000014833	0.524901	N/A	N/A	N/A	N/A	N/A	N/A	N/A	N/A	0.628844	N/A	N/A	N/A	N/A	N/A	N/A	N/A	N/A	N/A	N/A
CATG00000014949	0.816499	N/A	N/A	N/A	N/A	N/A	N/A	N/A	N/A	N/A	N/A	N/A	N/A	N/A	N/A	N/A	N/A	N/A	N/A	N/A
CATG00000014979	0.739543	N/A	N/A	N/A	N/A	N/A	N/A	N/A	N/A	N/A	N/A	N/A	N/A	N/A	N/A	N/A	N/A	N/A	N/A	N/A
CATG00000015047	0.668277	N/A	0.832068	N/A	N/A	N/A	N/A	N/A	N/A	0.73013	N/A	N/A	N/A	N/A	0.737917	N/A	N/A	0.915349	0.775232	N/A
CATG00000015049	0.866509	N/A	N/A	N/A	N/A	N/A	N/A	N/A	N/A	N/A	N/A	N/A	N/A	N/A	N/A	N/A	N/A	N/A	N/A	N/A
CATG00000015126	0.683662	N/A	0.795529	N/A	N/A	N/A	N/A	N/A	N/A	0.610621	N/A	N/A	0.770182	N/A	N/A	N/A	0.770182	N/A	N/A	N/A
CATG00000015298	0.691558	N/A	N/A	N/A	N/A	N/A	N/A	N/A	N/A	0.713893	N/A	N/A	0.822018	N/A	N/A	N/A	N/A	N/A	N/A	N/A
CATG00000015343	0.279452	N/A	N/A	N/A	N/A	N/A	N/A	N/A	N/A	N/A	N/A	N/A	N/A	N/A	N/A	N/A	N/A	N/A	0.536324	0.536324
CATG00000015359	0.607633	N/A	N/A	0.564883	N/A	N/A	N/A	N/A	N/A	0.755818	N/A	N/A	0.754377	N/A	N/A	N/A	N/A	0.925289	0.754377	N/A
CATG00000015468	0.572842	N/A	N/A	0.691639	0.710285	N/A	N/A	0.710285	0.710285	0.813106	0.622449	N/A	0.710285	N/A	0.610469	0.710285	0.710285	N/A	0.710285	N/A
CATG00000015582	0.886946	N/A	N/A	N/A	N/A	N/A	N/A	N/A	N/A	N/A	N/A	N/A	N/A	N/A	N/A	N/A	N/A	N/A	N/A	N/A
CATG00000015744	0.926594	N/A	N/A	N/A	N/A	N/A	N/A	N/A	N/A	0.871845	N/A	N/A	N/A	N/A	N/A	N/A	N/A	N/A	N/A	N/A
CATG00000015780	0.519944	N/A	N/A	N/A	N/A	N/A	N/A	N/A	N/A	N/A	N/A	N/A	N/A	N/A	N/A	N/A	N/A	N/A	0.804439	N/A
CATG00000015792	0.572005	0.711464	0.604404	0.584904	0.553155	N/A	N/A	N/A	N/A	0.551629	0.223703	0.553155	0.553155	0.351703	N/A	N/A	N/A	N/A	N/A	N/A
CATG00000015810	0.447811	0.4237	N/A	N/A	N/A	N/A	0.60848	N/A	N/A	N/A	N/A	N/A	0.60848	N/A	N/A	N/A	N/A	N/A	N/A	N/A
CATG00000015936	0.628005	N/A	N/A	N/A	N/A	N/A	N/A	N/A	N/A	0.766264	N/A	N/A	N/A	N/A	N/A	N/A	N/A	N/A	N/A	N/A
CATG00000015942	0.402412	N/A	N/A	N/A	N/A	N/A	N/A	N/A	N/A	N/A	N/A	N/A	N/A	N/A	N/A	N/A	N/A	N/A	N/A	N/A
CATG00000015948	0.795311	N/A	N/A	N/A	N/A	N/A	N/A	N/A	N/A	N/A	N/A	N/A	N/A	N/A	N/A	N/A	N/A	N/A	N/A	N/A
CATG00000015958	0.618523	N/A	0.746552	0.668738	0.756252	N/A	N/A	0.756252	0.756252	0.620363	N/A	N/A	0.756252	N/A	0.739766	0.756252	0.756252	0.821546	0.756252	0.756252
CATG00000015962	0.633852	N/A	N/A	N/A	N/A	N/A	N/A	N/A	N/A	N/A	N/A	N/A	N/A	N/A	N/A	N/A	N/A	N/A	N/A	N/A
CATG00000016118	0.48875	N/A	N/A	N/A	N/A	N/A	N/A	N/A	N/A	N/A	N/A	N/A	N/A	N/A	N/A	N/A	N/A	N/A	N/A	N/A
CATG00000016162	0.807301	N/A	N/A	N/A	N/A	N/A	N/A	N/A	N/A	N/A	N/A	N/A	N/A	N/A	N/A	N/A	N/A	N/A	N/A	N/A
CATG00000016167	0.288223	N/A	0.427148	N/A	N/A	N/A	N/A	N/A	N/A	N/A	N/A	N/A	N/A	N/A	N/A	N/A	N/A	N/A	N/A	N/A
CATG00000016265	0.692459	N/A	N/A	N/A	N/A	N/A	N/A	N/A	N/A	N/A	N/A	N/A	0.834535	N/A	0.87126	0.834535	0.834535	N/A	N/A	N/A
CATG00000016285	0.590206	N/A	N/A	N/A	N/A	N/A	N/A	N/A	N/A	N/A	N/A	N/A	0.866894	N/A	N/A	N/A	0.866894	N/A	0.866894	N/A
CATG00000016319	0.865676	N/A	N/A	N/A	N/A	N/A	N/A	N/A	N/A	0.770439	N/A	N/A	N/A	N/A	N/A	N/A	N/A	N/A	N/A	N/A
CATG00000016350	0.70124	0.789194	0.706418	0.686778	0.797173	N/A	N/A	0.797173	0.797173	0.813106	N/A	N/A	0.797173	N/A	N/A	0.797173	0.797173	0.817606	0.797173	N/A
CATG00000016366	0.566247	N/A	N/A	N/A	N/A	N/A	N/A	N/A	N/A	N/A	N/A	N/A	N/A	N/A	N/A	N/A	N/A	N/A	N/A	N/A
CATG00000016431	0.612062	N/A	N/A	N/A	N/A	N/A	N/A	N/A	N/A	N/A	N/A	N/A	0.819245	N/A	N/A	0.819245	0.819245	N/A	N/A	0.819245
CATG00000016466	0.566066	N/A	N/A	N/A	N/A	N/A	N/A	N/A	N/A	N/A	N/A	N/A	N/A	N/A	0.844508	N/A	N/A	N/A	N/A	N/A
CATG00000016521	0.66952	N/A	N/A	N/A	N/A	N/A	0.892953	N/A	N/A	N/A	N/A	N/A	N/A	N/A	N/A	N/A	0.892953	N/A	0.892953	0.892953
CATG00000016561	0.695204	0.97289	0.750727	N/A	N/A	N/A	0.838536	N/A	N/A	0.681044	N/A	N/A	0.838536	N/A	0.868682	N/A	0.838536	0.855848	0.838536	0.838536
CATG00000016571	0.74234	N/A	N/A	N/A	N/A	N/A	N/A	N/A	N/A	N/A	N/A	N/A	N/A	N/A	N/A	N/A	N/A	N/A	N/A	N/A
CATG00000016591	0.756262	N/A	0.902395	0.533998	0.854431	N/A	N/A	0.854431	0.854431	0.854638	N/A	0.854431	0.854431	N/A	0.964787	0.854431	0.854431	0.859943	0.854431	0.854431
CATG00000016630	0.609038	0.955132	0.527751	0.882022	N/A	N/A	N/A	N/A	N/A	0.582609	N/A	0.750769	0.750769	N/A	0.635504	0.750769	0.750769	0.722491	0.750769	N/A
CATG00000016739	0.489148	N/A	N/A	N/A	N/A	N/A	N/A	N/A	N/A	N/A	N/A	N/A	N/A	N/A	0.818955	N/A	0.795035	N/A	0.795035	N/A
CATG00000016766	0.486395	N/A	N/A	N/A	0.372437	N/A	N/A	N/A	N/A	N/A	N/A	N/A	N/A	N/A	N/A	N/A	N/A	N/A	0.372437	N/A
CATG00000016785	0.569163	N/A	N/A	N/A	N/A	N/A	N/A	N/A	N/A	N/A	N/A	N/A	0.677445	N/A	N/A	N/A	N/A	N/A	N/A	N/A
CATG00000016895	0.777755	N/A	N/A	N/A	N/A	N/A	N/A	N/A	N/A	N/A	N/A	N/A	N/A	N/A	N/A	N/A	N/A	N/A	N/A	N/A
CATG00000016897	0.616517	N/A	N/A	N/A	N/A	N/A	N/A	N/A	N/A	N/A	N/A	N/A	0.825638	N/A	0.844574	N/A	0.825638	0.762525	0.825638	N/A
CATG00000016926	0.644614	N/A	N/A	N/A	N/A	N/A	N/A	N/A	N/A	N/A	N/A	N/A	N/A	N/A	N/A	N/A	0.862409	0.856479	0.862409	0.862409
CATG00000016957	0.641887	N/A	N/A	N/A	N/A	0.812778	0.812778	N/A	N/A	0.669365	N/A	N/A	0.812778	N/A	N/A	N/A	N/A	N/A	N/A	N/A
CATG00000017122	0.631106	0.600622	0.587489	0.205617	0.502262	0.502262	0.502262	0.502262	0.502262	0.585159	N/A	0.502262	0.502262	0.297256	0.518046	0.502262	0.502262	0.57025	0.502262	0.502262
CATG00000017188	0.585172	0.578129	0.930263	0.507734	0.675963	0.675963	N/A	0.675963	0.675963	0.744192	N/A	0.675963	0.675963	N/A	0.514482	N/A	0.675963	0.91228	0.675963	0.675963
CATG00000017191	0.767407	N/A	N/A	N/A	N/A	0.633681	N/A	0.633681	0.633681	N/A	N/A	N/A	0.633681	N/A	0.515263	N/A	N/A	0.485069	N/A	N/A
CATG00000017193	0.674723	0.9008	0.747527	N/A	0.83492	0.83492	N/A	N/A	N/A	N/A	N/A	0.83492	0.83492	N/A	N/A	0.83492	0.83492	0.839763	0.83492	0.83492
CATG00000017227	0.885918	N/A	N/A	N/A	N/A	N/A	N/A	N/A	N/A	N/A	N/A	N/A	N/A	N/A	N/A	N/A	N/A	N/A	N/A	N/A
CATG00000017294	0.537043	N/A	N/A	N/A	N/A	N/A	N/A	N/A	N/A	N/A	N/A	N/A	N/A	N/A	N/A	N/A	N/A	N/A	0.770098	N/A
CATG00000017348	0.616533	0.776073	0.773772	N/A	N/A	N/A	N/A	N/A	N/A	0.485317	N/A	0.65047	0.65047	N/A	N/A	N/A	N/A	0.870202	0.65047	0.65047
CATG00000017432	0.588361	0.95353	N/A	N/A	0.857107	0.857107	0.857107	N/A	N/A	N/A	N/A	0.857107	0.857107	N/A	N/A	0.857107	0.857107	N/A	0.857107	0.857107
CATG00000017550	0.71618	N/A	N/A	N/A	N/A	N/A	N/A	N/A	N/A	N/A	N/A	N/A	N/A	N/A	N/A	N/A	N/A	N/A	N/A	N/A
CATG00000017558	0.240088	N/A	N/A	N/A	N/A	N/A	N/A	N/A	N/A	N/A	N/A	0.664656	N/A	N/A	N/A	N/A	N/A	N/A	0.664656	N/A
CATG00000017625	0.754862	N/A	0.593481	N/A	N/A	N/A	N/A	N/A	N/A	N/A	N/A	N/A	N/A	N/A	N/A	N/A	0.834724	N/A	0.834724	0.834724
CATG00000017626	0.621708	0.965928	0.745582	0.787547	0.727623	N/A	N/A	N/A	N/A	0.663687	N/A	N/A	N/A	N/A	0.829502	N/A	0.727623	0.85109	0.727623	0.727623
CATG00000017829	0.807256	0.961015	0.726612	0.81007	N/A	N/A	N/A	0.810488	0.810488	0.825367	0.563324	0.810488	0.810488	N/A	0.900973	N/A	0.810488	0.786862	0.810488	N/A
CATG00000017840	0.595415	N/A	N/A	N/A	N/A	N/A	N/A	N/A	N/A	N/A	N/A	N/A	N/A	N/A	N/A	0.706002	0.706002	N/A	N/A	N/A
CATG00000017909	0.624506	N/A	0.687915	0.803416	N/A	N/A	N/A	0.775011	0.775011	0.545185	0.945779	N/A	0.775011	0.571742	0.781092	0.775011	0.775011	0.91476	0.775011	N/A
CATG00000018008	0.533566	N/A	N/A	N/A	0.620614	0.620614	N/A	N/A	N/A	0.814626	N/A	N/A	N/A	N/A	N/A	N/A	N/A	N/A	N/A	N/A
CATG00000018067	0.626638	N/A	N/A	N/A	N/A	N/A	N/A	N/A	N/A	N/A	N/A	N/A	0.671531	N/A	N/A	N/A	0.671531	N/A	N/A	N/A
CATG00000018084	0.597194	N/A	N/A	N/A	N/A	0.746311	0.746311	N/A	N/A	N/A	N/A	0.746311	0.746311	N/A	N/A	N/A	0.746311	N/A	0.746311	N/A
CATG00000018112	0.510711	N/A	0.628471	N/A	N/A	N/A	N/A	N/A	0.65998	N/A	N/A	N/A	N/A	N/A	0.579499	0.65998	0.65998	0.587613	0.65998	N/A
CATG00000018133	0.559255	N/A	N/A	N/A	N/A	N/A	N/A	N/A	N/A	0.690212	N/A	0.779471	N/A	N/A	N/A	N/A	N/A	N/A	N/A	N/A
CATG00000018138	0.816367	N/A	N/A	N/A	N/A	N/A	N/A	N/A	N/A	N/A	N/A	N/A	N/A	N/A	N/A	N/A	N/A	N/A	N/A	N/A
CATG00000018191	0.497896	N/A	N/A	N/A	N/A	N/A	N/A	N/A	N/A	N/A	N/A	N/A	N/A	N/A	0.929316	0.816931	0.816931	0.791037	N/A	N/A
CATG00000018218	0.495475	N/A	N/A	N/A	N/A	0.811566	N/A	N/A	N/A	N/A	N/A	N/A	0.811566	N/A	N/A	N/A	N/A	N/A	0.811566	N/A
CATG00000018224	0.488499	N/A	N/A	N/A	N/A	N/A	N/A	N/A	N/A	0.304869	N/A	N/A	N/A	N/A	0.330385	N/A	N/A	0.607503	0.580006	N/A
CATG00000018228	0.41212	N/A	N/A	N/A	N/A	0.680539	N/A	N/A	N/A	N/A	N/A	N/A	0.680539	N/A	0.658669	0.680539	0.680539	0.552193	0.680539	0.680539
CATG00000018241	0.389277	0.679795	N/A	N/A	0.559242	0.559242	N/A	N/A	N/A	N/A	N/A	N/A	0.559242	N/A	N/A	N/A	0.559242	0.299101	N/A	0.559242
CATG00000018268	0.547749	N/A	N/A	N/A	0.853352	0.853352	0.853352	0.853352	0.853352	N/A	N/A	N/A	0.853352	N/A	N/A	N/A	N/A	N/A	0.853352	0.853352
CATG00000018293	0.41557	N/A	N/A	N/A	N/A	N/A	N/A	N/A	N/A	N/A	N/A	N/A	N/A	N/A	N/A	N/A	N/A	0.595151	N/A	N/A
CATG00000018302	0.563259	N/A	N/A	N/A	0.733622	N/A	N/A	N/A	N/A	0.754336	N/A	N/A	N/A	N/A	N/A	N/A	N/A	N/A	N/A	N/A
CATG00000018310	0.427328	N/A	N/A	N/A	N/A	N/A	N/A	N/A	N/A	N/A	N/A	N/A	N/A	N/A	0.70719	N/A	N/A	N/A	N/A	N/A
CATG00000018320	0.660187	0.86309	0.668564	0.654652	0.669119	0.669119	0.669119	0.669119	0.669119	0.48005	0.34781	0.669119	0.669119	N/A	0.614264	0.669119	0.669119	0.867874	0.669119	0.669119
CATG00000018508	0.63604	1	N/A	N/A	N/A	N/A	N/A	N/A	N/A	0.713893	N/A	N/A	0.843751	N/A	0.895322	N/A	0.843751	N/A	0.843751	N/A
CATG00000018626	0.346229	N/A	N/A	N/A	N/A	N/A	N/A	N/A	N/A	N/A	N/A	N/A	0.730079	N/A	0.737318	N/A	N/A	0.65569	0.730079	N/A
CATG00000018854	0.757231	N/A	N/A	N/A	N/A	N/A	N/A	N/A	N/A	N/A	N/A	0.856507	N/A	N/A	N/A	N/A	N/A	N/A	0.856507	N/A
CATG00000018861	0.693209	N/A	0.918256	0.861201	N/A	0.870437	N/A	N/A	N/A	0.802099	0.958877	0.870437	0.870437	N/A	0.837373	N/A	0.870437	0.890822	0.870437	0.870437
CATG00000018895	0.549387	0.859555	N/A	N/A	0.772585	0.772585	N/A	0.772585	0.772585	N/A	N/A	N/A	0.772585	N/A	0.697553	0.772585	0.772585	0.759852	0.772585	0.772585
CATG00000018909	0.653044	N/A	N/A	N/A	N/A	N/A	N/A	N/A	N/A	N/A	N/A	N/A	N/A	N/A	N/A	N/A	N/A	N/A	N/A	N/A
CATG00000018914	0.815646	N/A	N/A	N/A	N/A	N/A	N/A	N/A	N/A	N/A	N/A	N/A	N/A	N/A	N/A	N/A	N/A	N/A	N/A	N/A
CATG00000018993	0.207248	0.612229	N/A	N/A	N/A	N/A	N/A	N/A	N/A	N/A	N/A	N/A	0.480007	N/A	N/A	N/A	N/A	N/A	N/A	N/A
CATG00000019036	0.583037	N/A	N/A	N/A	N/A	N/A	N/A	N/A	N/A	N/A	N/A	N/A	N/A	N/A	0.918	N/A	N/A	N/A	0.857676	0.857676
CATG00000019064	0.595039	0.914183	N/A	N/A	N/A	N/A	N/A	N/A	N/A	0.677219	N/A	0.721995	N/A	N/A	N/A	N/A	0.721995	N/A	0.721995	N/A
CATG00000019066	0.512008	N/A	N/A	N/A	N/A	N/A	N/A	N/A	N/A	N/A	N/A	N/A	N/A	N/A	N/A	N/A	N/A	N/A	0.717873	N/A
CATG00000019100	0.623585	N/A	N/A	N/A	N/A	N/A	N/A	N/A	N/A	N/A	N/A	N/A	N/A	N/A	N/A	N/A	N/A	N/A	N/A	N/A
CATG00000019168	0.65389	N/A	N/A	N/A	N/A	N/A	0.715827	0.715827	0.715827	0.600842	0.70985	N/A	0.715827	0.605259	N/A	N/A	0.715827	0.680476	0.715827	0.715827
CATG00000019261	0.656628	N/A	N/A	N/A	N/A	N/A	N/A	N/A	N/A	N/A	N/A	N/A	0.676836	N/A	N/A	N/A	N/A	N/A	0.676836	N/A
CATG00000019355	0.262358	0.0748275	N/A	N/A	N/A	N/A	N/A	N/A	N/A	N/A	N/A	N/A	0.261744	N/A	N/A	N/A	N/A	N/A	0.261744	N/A
CATG00000019385	0.276876	1	N/A	N/A	N/A	N/A	N/A	N/A	N/A	N/A	N/A	N/A	N/A	N/A	N/A	N/A	N/A	N/A	N/A	N/A
CATG00000019453	0.329787	0.414375	N/A	N/A	0.589501	0.589501	N/A	N/A	N/A	0.681044	N/A	N/A	0.589501	N/A	N/A	N/A	N/A	N/A	N/A	N/A
CATG00000019522	0.581478	N/A	N/A	N/A	N/A	N/A	N/A	N/A	N/A	N/A	N/A	N/A	N/A	N/A	N/A	N/A	N/A	N/A	N/A	N/A
CATG00000019532	0.578915	N/A	0.792049	N/A	0.839493	0.839493	0.839493	N/A	N/A	N/A	N/A	N/A	0.839493	N/A	N/A	0.839493	0.839493	0.858148	0.839493	0.839493
CATG00000019608	0.397503	N/A	N/A	N/A	N/A	N/A	N/A	N/A	N/A	N/A	N/A	N/A	N/A	N/A	N/A	N/A	N/A	N/A	N/A	N/A
CATG00000019609	0.335299	N/A	N/A	N/A	N/A	N/A	N/A	0.711673	0.711673	N/A	N/A	N/A	N/A	N/A	N/A	0.711673	0.711673	N/A	0.711673	N/A
CATG00000019700	0.806612	N/A	N/A	N/A	N/A	N/A	N/A	N/A	N/A	N/A	N/A	N/A	N/A	N/A	N/A	N/A	N/A	N/A	N/A	N/A
CATG00000019708	0.661202	0.536558	N/A	N/A	N/A	N/A	N/A	N/A	N/A	0.695509	N/A	0.730647	0.730647	N/A	0.683836	0.730647	0.730647	0.788465	0.730647	0.730647
CATG00000019710	0.621709	0.825308	0.736293	0.847483	0.779303	0.779303	0.779303	0.779303	0.779303	0.762181	0.775529	0.779303	0.779303	0.486502	0.90649	0.779303	0.779303	0.829543	0.779303	0.779303
CATG00000019720	0.750235	N/A	N/A	N/A	N/A	N/A	N/A	N/A	N/A	N/A	N/A	N/A	N/A	N/A	N/A	N/A	N/A	N/A	N/A	N/A
CATG00000019889	0.663154	0.734126	N/A	0.631658	N/A	N/A	0.755969	0.755969	0.755969	N/A	N/A	0.755969	0.755969	N/A	N/A	0.755969	0.755969	N/A	0.755969	N/A
CATG00000019910	0.424716	N/A	N/A	N/A	N/A	N/A	N/A	N/A	N/A	N/A	N/A	N/A	N/A	N/A	N/A	N/A	N/A	N/A	N/A	N/A
CATG00000019923	0.505068	N/A	N/A	N/A	0.7783	0.7783	N/A	N/A	N/A	N/A	N/A	0.7783	0.7783	N/A	N/A	N/A	0.7783	N/A	0.7783	0.7783
CATG00000019931	0.444205	N/A	N/A	N/A	N/A	N/A	N/A	N/A	N/A	N/A	N/A	N/A	N/A	N/A	N/A	N/A	N/A	N/A	N/A	N/A
CATG00000019935	0.638019	0.893685	0.859003	0.789503	0.808334	0.808334	N/A	0.808334	0.808334	0.763502	0.804678	0.808334	0.808334	0.619656	0.791273	N/A	N/A	0.926209	0.808334	0.808334
CATG00000019936	0.370821	N/A	N/A	N/A	N/A	N/A	N/A	N/A	N/A	N/A	N/A	N/A	N/A	N/A	N/A	N/A	N/A	N/A	N/A	N/A
CATG00000019939	0.471368	N/A	N/A	N/A	N/A	N/A	N/A	N/A	N/A	N/A	N/A	N/A	N/A	N/A	N/A	N/A	N/A	0.688752	0.751771	N/A
CATG00000019997	0.398994	N/A	N/A	N/A	N/A	N/A	N/A	N/A	N/A	N/A	N/A	N/A	N/A	N/A	N/A	N/A	0.796132	N/A	0.796132	N/A
CATG00000020127	0.164374	N/A	N/A	N/A	N/A	N/A	N/A	N/A	N/A	N/A	N/A	N/A	0.309054	N/A	N/A	N/A	N/A	N/A	N/A	N/A
CATG00000020158	0.75568	N/A	N/A	N/A	N/A	N/A	N/A	N/A	N/A	N/A	N/A	N/A	N/A	N/A	N/A	N/A	N/A	N/A	N/A	N/A
CATG00000020185	0.458926	N/A	0.593266	0.863104	N/A	N/A	N/A	N/A	N/A	N/A	N/A	N/A	0.7316	N/A	N/A	N/A	0.7316	0.777938	0.7316	N/A
CATG00000020195	0.48936	0.971705	N/A	N/A	N/A	0.821505	N/A	0.821505	0.821505	N/A	N/A	N/A	0.821505	N/A	N/A	0.821505	0.821505	N/A	0.821505	0.821505
CATG00000020199	0.591109	N/A	N/A	N/A	N/A	0.868112	N/A	N/A	N/A	N/A	N/A	N/A	0.868112	N/A	N/A	N/A	N/A	N/A	0.868112	N/A
CATG00000020242	0.583856	N/A	N/A	N/A	N/A	0.715396	0.715396	0.715396	0.715396	0.660804	N/A	N/A	0.715396	N/A	N/A	N/A	N/A	N/A	0.715396	N/A
CATG00000020412	0.575456	N/A	N/A	N/A	N/A	N/A	N/A	N/A	N/A	N/A	N/A	N/A	N/A	N/A	N/A	N/A	N/A	N/A	N/A	N/A
CATG00000020438	0.396542	N/A	N/A	N/A	N/A	N/A	N/A	N/A	N/A	N/A	N/A	N/A	N/A	N/A	N/A	N/A	N/A	N/A	N/A	N/A
CATG00000020467	0.642143	N/A	N/A	N/A	N/A	N/A	N/A	N/A	N/A	N/A	N/A	N/A	N/A	N/A	N/A	N/A	N/A	N/A	0.885614	0.885614
CATG00000020586	0.700646	N/A	N/A	N/A	N/A	N/A	N/A	N/A	N/A	N/A	N/A	N/A	N/A	N/A	N/A	N/A	N/A	0.821361	0.865941	N/A
CATG00000020629	0.469205	N/A	N/A	N/A	N/A	N/A	N/A	N/A	N/A	N/A	N/A	N/A	N/A	N/A	N/A	N/A	N/A	N/A	0.821115	N/A
CATG00000020638	1	N/A	N/A	N/A	N/A	N/A	N/A	N/A	N/A	N/A	N/A	N/A	N/A	N/A	0.945608	N/A	N/A	N/A	N/A	N/A
CATG00000020709	0.765083	N/A	0.918573	N/A	0.865669	N/A	N/A	N/A	N/A	0.837288	N/A	N/A	0.865669	N/A	0.863771	N/A	N/A	0.890806	0.865669	0.865669
CATG00000020713	0.0666721	0.377074	N/A	N/A	0.406133	N/A	N/A	N/A	N/A	N/A	N/A	N/A	0.406133	N/A	N/A	N/A	N/A	N/A	N/A	0.406133
CATG00000020742	0.681515	0.945256	0.843332	0.802171	0.814347	0.814347	0.814347	N/A	N/A	0.61237	N/A	0.814347	0.814347	N/A	0.830705	0.814347	0.814347	0.831563	0.814347	0.814347
CATG00000020952	0.606562	N/A	N/A	N/A	0.843004	0.843004	0.843004	N/A	N/A	N/A	0.868893	N/A	0.843004	N/A	N/A	N/A	0.843004	N/A	0.843004	N/A
CATG00000020954	0.703468	N/A	N/A	N/A	N/A	N/A	N/A	N/A	N/A	N/A	N/A	N/A	N/A	N/A	N/A	N/A	N/A	N/A	N/A	N/A
CATG00000020992	0.809128	N/A	N/A	N/A	N/A	N/A	N/A	N/A	N/A	N/A	N/A	N/A	N/A	N/A	N/A	N/A	N/A	N/A	N/A	N/A
CATG00000021021	0.468183	N/A	N/A	N/A	N/A	N/A	N/A	N/A	N/A	N/A	N/A	N/A	N/A	N/A	N/A	N/A	0.717215	N/A	0.717215	N/A
CATG00000021097	0.543893	N/A	N/A	N/A	N/A	N/A	0.770114	N/A	N/A	N/A	N/A	0.770114	0.770114	N/A	N/A	N/A	0.770114	N/A	0.770114	0.770114
CATG00000021182	0.53157	N/A	0.744363	N/A	0.825399	0.825399	0.825399	N/A	N/A	N/A	0.957305	0.825399	N/A	N/A	N/A	N/A	N/A	N/A	0.825399	N/A
CATG00000021240	0.548249	N/A	N/A	N/A	N/A	N/A	N/A	N/A	N/A	N/A	N/A	N/A	N/A	N/A	N/A	N/A	N/A	N/A	N/A	N/A
CATG00000021278	0.750098	N/A	N/A	N/A	N/A	N/A	N/A	N/A	N/A	N/A	N/A	0.922579	N/A	N/A	N/A	N/A	N/A	N/A	0.922579	N/A
CATG00000021332	0.554788	N/A	N/A	N/A	N/A	N/A	N/A	N/A	N/A	N/A	N/A	N/A	0.604498	N/A	N/A	N/A	N/A	N/A	0.604498	N/A
CATG00000021336	0.374947	N/A	N/A	N/A	N/A	N/A	N/A	N/A	N/A	N/A	N/A	N/A	N/A	N/A	N/A	N/A	N/A	N/A	N/A	N/A
CATG00000021381	0.449635	N/A	N/A	N/A	N/A	0.712039	N/A	N/A	N/A	N/A	N/A	N/A	N/A	N/A	N/A	N/A	N/A	N/A	N/A	N/A
CATG00000021385	0.772087	N/A	N/A	N/A	N/A	N/A	N/A	N/A	N/A	0.76762	N/A	N/A	N/A	0.659847	0.824594	N/A	N/A	0.867582	N/A	N/A
CATG00000021421	0.55025	N/A	N/A	N/A	N/A	N/A	N/A	N/A	N/A	N/A	N/A	N/A	N/A	N/A	N/A	N/A	N/A	N/A	N/A	N/A
CATG00000021464	0.922246	N/A	N/A	N/A	N/A	N/A	N/A	N/A	N/A	N/A	N/A	N/A	N/A	N/A	N/A	N/A	0.93288	N/A	N/A	N/A
CATG00000021477	0.615751	N/A	N/A	N/A	N/A	N/A	N/A	N/A	N/A	0.507749	N/A	N/A	N/A	N/A	N/A	N/A	0.735893	N/A	N/A	N/A
CATG00000021485	0.570825	N/A	N/A	N/A	0.844492	0.844492	N/A	N/A	N/A	N/A	N/A	N/A	N/A	N/A	N/A	N/A	0.844492	N/A	0.844492	0.844492
CATG00000021539	0.541109	N/A	0.756599	N/A	N/A	N/A	N/A	N/A	N/A	N/A	N/A	N/A	N/A	N/A	N/A	N/A	N/A	N/A	N/A	0.802682
CATG00000021541	0.203397	N/A	N/A	N/A	N/A	N/A	N/A	N/A	N/A	N/A	N/A	N/A	N/A	N/A	N/A	N/A	N/A	N/A	N/A	N/A
CATG00000021542	0.837139	0.694412	N/A	0.947344	0.848299	0.848299	0.848299	0.848299	0.848299	N/A	0.869372	0.848299	0.848299	0.859681	0.729474	0.848299	0.848299	0.807162	0.848299	0.848299
CATG00000021639	0.477213	0.950456	N/A	N/A	N/A	N/A	N/A	N/A	N/A	N/A	N/A	N/A	N/A	N/A	N/A	N/A	N/A	N/A	N/A	N/A
CATG00000021641	0.386261	N/A	N/A	N/A	N/A	N/A	N/A	N/A	N/A	N/A	N/A	N/A	N/A	N/A	N/A	N/A	N/A	N/A	N/A	N/A
CATG00000021649	0.673905	N/A	N/A	N/A	N/A	N/A	N/A	N/A	N/A	N/A	N/A	0.768646	0.768646	N/A	N/A	N/A	0.768646	0.655387	0.768646	N/A
CATG00000021722	0.745849	N/A	N/A	N/A	N/A	N/A	N/A	N/A	N/A	N/A	N/A	N/A	N/A	N/A	N/A	N/A	N/A	N/A	N/A	N/A
CATG00000021810	0.558247	N/A	N/A	N/A	N/A	N/A	N/A	N/A	N/A	N/A	N/A	N/A	N/A	N/A	N/A	N/A	0.81269	N/A	0.81269	N/A
CATG00000021827	0.875537	N/A	N/A	N/A	N/A	N/A	N/A	N/A	N/A	N/A	N/A	N/A	N/A	N/A	N/A	N/A	N/A	N/A	N/A	N/A
CATG00000021832	0.600942	0.960253	N/A	N/A	N/A	N/A	N/A	0.889068	0.889068	N/A	N/A	0.889068	0.889068	N/A	N/A	N/A	N/A	0.942568	0.889068	N/A
CATG00000021833	0.675082	N/A	N/A	N/A	N/A	N/A	N/A	N/A	N/A	N/A	N/A	N/A	0.898404	N/A	N/A	N/A	0.898404	N/A	0.898404	N/A
CATG00000021874	0.233763	N/A	N/A	N/A	N/A	N/A	N/A	N/A	N/A	N/A	N/A	N/A	N/A	N/A	N/A	N/A	N/A	N/A	N/A	N/A
CATG00000021884	0.687193	N/A	N/A	N/A	N/A	N/A	N/A	N/A	N/A	N/A	N/A	N/A	N/A	N/A	N/A	N/A	N/A	N/A	0.897777	0.897777
CATG00000021952	0.593827	N/A	N/A	N/A	N/A	N/A	N/A	N/A	N/A	N/A	N/A	N/A	N/A	N/A	N/A	N/A	N/A	N/A	N/A	N/A
CATG00000021966	0.654813	N/A	N/A	N/A	N/A	N/A	N/A	N/A	N/A	N/A	N/A	0.807559	N/A	N/A	N/A	N/A	N/A	N/A	N/A	N/A
CATG00000022039	0.673595	N/A	N/A	N/A	N/A	N/A	N/A	N/A	N/A	N/A	N/A	N/A	N/A	N/A	N/A	N/A	N/A	0.756391	0.829711	N/A
CATG00000022051	0.859282	N/A	0.863825	N/A	N/A	N/A	N/A	N/A	N/A	N/A	N/A	N/A	N/A	N/A	N/A	0.888106	0.888106	N/A	0.888106	0.888106
CATG00000022100	0.448509	0.891	N/A	N/A	0.683817	0.683817	0.683817	0.683817	0.683817	N/A	0.848231	0.683817	0.683817	N/A	0.658744	0.683817	0.683817	0.348011	0.683817	0.683817
CATG00000022152	0.512777	N/A	N/A	N/A	N/A	N/A	N/A	N/A	N/A	N/A	N/A	N/A	N/A	N/A	N/A	N/A	N/A	N/A	N/A	N/A
CATG00000022193	0.800756	N/A	N/A	N/A	N/A	0.936921	0.936921	N/A	N/A	N/A	N/A	N/A	N/A	N/A	N/A	N/A	N/A	N/A	N/A	0.936921
CATG00000022286	0.297849	N/A	N/A	N/A	N/A	N/A	N/A	N/A	N/A	N/A	N/A	N/A	N/A	N/A	N/A	N/A	N/A	N/A	N/A	N/A
CATG00000022341	0.328505	N/A	N/A	N/A	N/A	N/A	N/A	N/A	N/A	N/A	N/A	N/A	N/A	N/A	N/A	N/A	N/A	N/A	N/A	N/A
CATG00000022361	0.566791	N/A	0.435513	N/A	0.723625	N/A	N/A	N/A	N/A	N/A	N/A	N/A	0.723625	N/A	N/A	N/A	0.723625	0.747315	0.723625	N/A
CATG00000022386	0.599942	N/A	N/A	N/A	0.783133	N/A	N/A	N/A	N/A	N/A	N/A	N/A	0.783133	N/A	N/A	N/A	N/A	N/A	0.783133	N/A
CATG00000022399	0.510631	N/A	0.741491	0.531602	0.6456	0.6456	0.6456	N/A	N/A	N/A	N/A	0.6456	0.6456	N/A	N/A	N/A	N/A	N/A	0.6456	0.6456
CATG00000022448	0.47694	N/A	N/A	N/A	0.770419	0.770419	0.770419	N/A	N/A	N/A	N/A	0.770419	N/A	N/A	N/A	N/A	0.770419	N/A	0.770419	0.770419
CATG00000022496	0.735466	N/A	0.76733	N/A	0.836842	0.836842	N/A	0.836842	0.836842	0.734061	N/A	N/A	0.836842	N/A	N/A	0.836842	0.836842	N/A	N/A	N/A
CATG00000022510	0.65838	N/A	N/A	N/A	0.701435	0.701435	N/A	N/A	N/A	N/A	0.352745	0.701435	0.701435	N/A	N/A	N/A	0.701435	N/A	0.701435	0.701435
CATG00000022723	0.42669	N/A	N/A	N/A	N/A	N/A	N/A	N/A	N/A	N/A	N/A	0.743616	N/A	N/A	N/A	N/A	0.743616	0.766654	0.743616	N/A
CATG00000022733	0.473862	N/A	N/A	N/A	N/A	N/A	N/A	N/A	N/A	N/A	N/A	N/A	N/A	N/A	N/A	N/A	N/A	N/A	N/A	N/A
CATG00000022734	0.584522	N/A	N/A	N/A	0.750414	N/A	N/A	N/A	N/A	0.681044	N/A	0.750414	0.750414	N/A	0.66173	N/A	0.750414	0.778489	0.750414	N/A
CATG00000022756	0.405341	N/A	N/A	N/A	N/A	N/A	N/A	N/A	N/A	N/A	N/A	N/A	N/A	N/A	N/A	N/A	N/A	N/A	N/A	N/A
CATG00000022761	0.948684	N/A	N/A	N/A	N/A	N/A	N/A	N/A	N/A	N/A	N/A	N/A	N/A	N/A	N/A	N/A	N/A	N/A	N/A	N/A
CATG00000022775	0.836729	0.942519	0.92045	0.850372	0.900245	0.900245	0.900245	0.900245	0.900245	0.883184	0.860893	0.900245	0.900245	0.905535	0.835983	0.900245	0.900245	0.96729	0.900245	0.900245
CATG00000022954	0.54109	N/A	N/A	N/A	N/A	N/A	N/A	N/A	N/A	N/A	N/A	N/A	N/A	N/A	N/A	N/A	N/A	N/A	N/A	N/A
CATG00000022995	0.631304	N/A	N/A	N/A	N/A	N/A	N/A	N/A	N/A	N/A	N/A	N/A	0.747675	N/A	N/A	N/A	0.747675	0.713913	0.747675	N/A
CATG00000023022	0.598026	0.96723	0.749139	N/A	0.792227	N/A	N/A	0.792227	0.792227	0.673717	N/A	N/A	0.792227	N/A	N/A	0.792227	0.792227	0.808917	0.792227	0.792227
CATG00000023042	0.219845	N/A	N/A	N/A	N/A	N/A	N/A	N/A	N/A	N/A	N/A	N/A	N/A	N/A	N/A	N/A	N/A	N/A	0.299273	0.299273
CATG00000023045	0.476608	N/A	N/A	N/A	N/A	N/A	N/A	N/A	N/A	N/A	N/A	N/A	N/A	N/A	N/A	N/A	N/A	N/A	N/A	N/A
CATG00000023092	0.700865	N/A	N/A	N/A	0.871876	N/A	N/A	N/A	N/A	N/A	N/A	N/A	0.871876	N/A	N/A	N/A	N/A	0.857945	0.871876	N/A
CATG00000023172	0.351405	N/A	N/A	N/A	N/A	N/A	N/A	N/A	N/A	N/A	N/A	N/A	0.683919	N/A	N/A	N/A	N/A	N/A	0.683919	N/A
CATG00000023177	0.620265	N/A	N/A	N/A	N/A	N/A	N/A	N/A	N/A	N/A	N/A	N/A	N/A	N/A	N/A	N/A	0.738295	N/A	0.738295	N/A
CATG00000023282	0.598562	N/A	N/A	N/A	N/A	N/A	N/A	N/A	N/A	N/A	N/A	N/A	0.786669	N/A	N/A	N/A	0.786669	0.7449	0.786669	N/A
CATG00000023301	0.433348	N/A	N/A	N/A	N/A	N/A	N/A	N/A	N/A	N/A	N/A	N/A	N/A	N/A	N/A	N/A	N/A	N/A	N/A	N/A
CATG00000023329	0.579341	N/A	0.776351	N/A	N/A	N/A	N/A	N/A	N/A	N/A	N/A	N/A	N/A	N/A	0.853408	N/A	N/A	0.871358	0.817668	N/A
CATG00000023420	0.175966	N/A	N/A	N/A	N/A	N/A	N/A	N/A	N/A	N/A	N/A	N/A	N/A	N/A	N/A	N/A	N/A	N/A	N/A	N/A
CATG00000023422	0.343197	N/A	N/A	N/A	N/A	N/A	N/A	N/A	N/A	N/A	N/A	N/A	0.780112	N/A	N/A	N/A	N/A	N/A	N/A	N/A
CATG00000023514	0.878179	0.776579	N/A	N/A	N/A	N/A	N/A	N/A	N/A	N/A	N/A	N/A	N/A	N/A	N/A	N/A	N/A	N/A	N/A	N/A
CATG00000023586	0.659555	N/A	N/A	N/A	N/A	0.801157	0.801157	N/A	N/A	N/A	N/A	N/A	0.801157	N/A	0.813725	0.801157	0.801157	0.72747	0.801157	N/A
CATG00000023621	0.680148	N/A	N/A	N/A	N/A	N/A	N/A	N/A	N/A	N/A	N/A	N/A	N/A	N/A	N/A	N/A	N/A	0.783081	0.837063	N/A
CATG00000023635	0.751992	N/A	N/A	N/A	N/A	N/A	N/A	N/A	N/A	N/A	N/A	N/A	N/A	N/A	N/A	N/A	N/A	N/A	0.923193	N/A
CATG00000023678	0.613798	N/A	N/A	N/A	N/A	N/A	N/A	0.879185	0.879185	N/A	N/A	N/A	N/A	N/A	N/A	N/A	0.879185	0.886425	0.879185	N/A
CATG00000023687	0.463013	N/A	N/A	N/A	0.800207	N/A	0.800207	N/A	N/A	N/A	N/A	N/A	0.800207	N/A	N/A	0.800207	0.800207	N/A	0.800207	N/A
CATG00000023705	0.733143	N/A	N/A	N/A	N/A	N/A	N/A	N/A	N/A	N/A	N/A	N/A	0.823333	N/A	N/A	N/A	N/A	N/A	N/A	N/A
CATG00000023860	0.578289	N/A	N/A	N/A	N/A	N/A	0.864427	N/A	N/A	N/A	N/A	N/A	N/A	N/A	N/A	N/A	N/A	N/A	N/A	N/A
CATG00000023881	0.861301	N/A	N/A	N/A	N/A	N/A	N/A	N/A	N/A	N/A	N/A	N/A	N/A	N/A	N/A	N/A	N/A	N/A	N/A	N/A
CATG00000023899	0.827318	N/A	N/A	N/A	N/A	0.930814	N/A	N/A	N/A	N/A	N/A	N/A	N/A	N/A	N/A	N/A	N/A	N/A	N/A	N/A
CATG00000023922	0.693607	0.835557	N/A	N/A	N/A	N/A	N/A	N/A	N/A	0.600842	N/A	N/A	0.759487	N/A	N/A	N/A	0.759487	0.873474	0.759487	N/A
CATG00000023943	0.356695	N/A	N/A	N/A	N/A	N/A	N/A	N/A	N/A	N/A	N/A	N/A	N/A	N/A	N/A	N/A	N/A	N/A	N/A	N/A
CATG00000023958	0.476463	N/A	N/A	N/A	N/A	N/A	N/A	N/A	N/A	N/A	N/A	N/A	N/A	N/A	N/A	N/A	N/A	N/A	N/A	N/A
CATG00000023989	0.6677	N/A	N/A	N/A	N/A	N/A	N/A	N/A	N/A	0.652885	N/A	N/A	N/A	N/A	N/A	N/A	N/A	N/A	N/A	N/A
CATG00000024003	0.358214	N/A	N/A	N/A	N/A	N/A	N/A	N/A	N/A	N/A	N/A	N/A	N/A	N/A	N/A	N/A	N/A	N/A	0.507157	N/A
CATG00000024004	0.787254	N/A	N/A	N/A	N/A	N/A	N/A	N/A	0.898814	N/A	N/A	N/A	N/A	N/A	0.823288	N/A	N/A	N/A	0.898814	N/A
CATG00000024044	0.715527	0.968491	0.876776	0.854851	0.878385	N/A	N/A	N/A	N/A	0.72096	N/A	0.878385	0.878385	N/A	0.932394	0.878385	0.878385	0.938522	0.878385	0.878385
CATG00000024257	0.726088	N/A	N/A	N/A	N/A	N/A	N/A	N/A	N/A	N/A	N/A	N/A	N/A	N/A	N/A	N/A	N/A	N/A	N/A	N/A
CATG00000024266	0.243615	N/A	N/A	N/A	N/A	N/A	N/A	N/A	N/A	N/A	N/A	N/A	N/A	N/A	N/A	N/A	N/A	N/A	N/A	N/A
CATG00000024286	0.710438	N/A	N/A	N/A	N/A	N/A	N/A	N/A	N/A	N/A	N/A	N/A	N/A	N/A	N/A	N/A	N/A	N/A	0.813184	N/A
CATG00000024324	0.612861	0.810082	N/A	N/A	N/A	0.785252	0.785252	N/A	N/A	N/A	N/A	N/A	0.785252	N/A	N/A	N/A	0.785252	0.708856	0.785252	0.785252
CATG00000024428	0.601306	N/A	N/A	N/A	N/A	N/A	N/A	N/A	N/A	N/A	N/A	N/A	N/A	N/A	N/A	N/A	N/A	N/A	N/A	N/A
CATG00000024462	0.464288	N/A	N/A	N/A	N/A	N/A	N/A	N/A	N/A	N/A	N/A	N/A	N/A	N/A	N/A	N/A	N/A	N/A	0.819492	0.819492
CATG00000024523	0.616291	N/A	N/A	N/A	N/A	N/A	N/A	N/A	N/A	0.601248	N/A	N/A	N/A	N/A	N/A	N/A	N/A	N/A	N/A	N/A
CATG00000024537	0.266342	N/A	N/A	N/A	N/A	N/A	N/A	N/A	N/A	N/A	N/A	0.711443	0.711443	N/A	N/A	N/A	N/A	N/A	N/A	N/A
CATG00000024621	0.426169	N/A	N/A	N/A	N/A	N/A	N/A	N/A	N/A	N/A	N/A	N/A	N/A	N/A	N/A	N/A	N/A	N/A	0.76533	N/A
CATG00000024694	0.764301	N/A	N/A	N/A	N/A	N/A	N/A	N/A	N/A	N/A	N/A	N/A	N/A	N/A	N/A	N/A	N/A	0.939119	N/A	N/A
CATG00000024710	0.350822	N/A	N/A	N/A	N/A	N/A	N/A	N/A	N/A	N/A	N/A	N/A	N/A	N/A	N/A	N/A	N/A	N/A	N/A	N/A
CATG00000024716	0.689291	0.915289	0.564341	0.755528	N/A	0.731968	0.731968	0.731968	0.731968	0.495172	N/A	N/A	0.731968	N/A	0.769731	0.731968	0.731968	0.768802	0.731968	0.731968
CATG00000024742	0.639518	N/A	N/A	N/A	N/A	N/A	N/A	N/A	N/A	N/A	N/A	N/A	N/A	N/A	N/A	N/A	N/A	N/A	N/A	N/A
CATG00000024806	0.356916	N/A	N/A	N/A	N/A	N/A	N/A	N/A	N/A	N/A	N/A	N/A	N/A	N/A	N/A	N/A	N/A	N/A	N/A	N/A
CATG00000024824	0.508341	N/A	N/A	N/A	N/A	N/A	N/A	N/A	N/A	N/A	N/A	N/A	N/A	N/A	0.797965	N/A	N/A	0.772654	0.82316	N/A
CATG00000024916	0.801293	N/A	0.894914	0.681636	N/A	N/A	N/A	N/A	N/A	0.620221	N/A	0.784543	0.784543	N/A	0.787632	0.784543	0.784543	0.843604	0.784543	N/A
CATG00000025169	0.7053	N/A	N/A	N/A	N/A	N/A	N/A	N/A	N/A	0.801545	N/A	N/A	N/A	N/A	N/A	N/A	N/A	N/A	N/A	N/A
CATG00000025218	0.582662	0.84179	0.730387	N/A	0.757362	N/A	N/A	N/A	N/A	0.731476	N/A	N/A	0.757362	N/A	0.702397	0.757362	0.757362	0.842243	0.757362	N/A
CATG00000025227	0.448881	N/A	N/A	N/A	0.790113	0.790113	N/A	N/A	N/A	N/A	N/A	N/A	N/A	N/A	N/A	N/A	N/A	N/A	N/A	N/A
CATG00000025237	0.659604	N/A	N/A	N/A	N/A	N/A	N/A	N/A	N/A	N/A	N/A	N/A	N/A	N/A	N/A	N/A	N/A	N/A	N/A	N/A
CATG00000025238	0.510795	N/A	N/A	N/A	N/A	N/A	N/A	N/A	N/A	N/A	N/A	N/A	N/A	N/A	N/A	N/A	N/A	N/A	0.673474	N/A
CATG00000025274	0.477533	N/A	N/A	N/A	N/A	N/A	N/A	N/A	N/A	N/A	0.917007	N/A	N/A	N/A	N/A	N/A	N/A	N/A	N/A	N/A
CATG00000025276	0.688071	N/A	N/A	N/A	N/A	N/A	N/A	N/A	N/A	N/A	N/A	N/A	N/A	N/A	N/A	N/A	0.894321	N/A	N/A	N/A
CATG00000025310	0.576808	N/A	N/A	N/A	N/A	N/A	N/A	N/A	N/A	N/A	N/A	N/A	N/A	N/A	N/A	N/A	N/A	0.777112	N/A	N/A
CATG00000025316	0.215241	N/A	N/A	0.106728	0.249204	N/A	0.249204	N/A	0.249204	0.263495	0.331856	N/A	0.249204	N/A	N/A	N/A	N/A	N/A	0.249204	N/A
CATG00000025490	0.740525	N/A	N/A	N/A	N/A	N/A	0.823437	N/A	N/A	N/A	N/A	N/A	N/A	N/A	N/A	N/A	0.823437	N/A	N/A	N/A
CATG00000025547	0.451395	N/A	N/A	N/A	0.74525	N/A	N/A	N/A	N/A	N/A	N/A	N/A	0.74525	N/A	0.770017	N/A	N/A	0.759399	N/A	N/A
CATG00000025555	0.598667	N/A	N/A	N/A	N/A	N/A	N/A	N/A	N/A	N/A	N/A	N/A	N/A	N/A	N/A	N/A	N/A	N/A	N/A	N/A
CATG00000025570	0.516098	N/A	N/A	N/A	N/A	N/A	N/A	N/A	N/A	N/A	N/A	N/A	N/A	N/A	0.270713	N/A	N/A	N/A	N/A	0.700067
CATG00000025597	0.720086	0.916537	0.640684	N/A	N/A	N/A	N/A	N/A	N/A	N/A	N/A	N/A	N/A	N/A	0.779546	0.800333	0.800333	0.84824	0.800333	0.800333
CATG00000025601	0.572529	N/A	N/A	N/A	N/A	N/A	N/A	N/A	N/A	N/A	N/A	N/A	N/A	N/A	N/A	N/A	N/A	N/A	N/A	N/A
CATG00000025648	0.602216	0.934262	N/A	N/A	0.826719	N/A	N/A	N/A	N/A	N/A	N/A	0.826719	0.826719	N/A	N/A	N/A	0.826719	0.768634	0.826719	N/A
CATG00000025651	0.314377	N/A	0.48449	N/A	N/A	N/A	N/A	N/A	N/A	N/A	N/A	N/A	0.603908	N/A	N/A	N/A	N/A	N/A	0.603908	N/A
CATG00000025662	0.694363	N/A	N/A	N/A	N/A	N/A	N/A	N/A	N/A	N/A	N/A	N/A	N/A	N/A	N/A	N/A	N/A	N/A	N/A	N/A
CATG00000025687	0.646084	N/A	N/A	N/A	N/A	N/A	N/A	N/A	N/A	0.566654	N/A	N/A	N/A	N/A	N/A	N/A	N/A	N/A	0.792466	N/A
CATG00000025824	0.493659	N/A	N/A	N/A	N/A	N/A	0.777494	N/A	N/A	N/A	N/A	0.777494	N/A	N/A	N/A	N/A	N/A	N/A	0.777494	N/A
CATG00000025839	0.681729	N/A	N/A	N/A	N/A	N/A	N/A	N/A	N/A	0.586948	N/A	N/A	N/A	N/A	N/A	N/A	N/A	N/A	N/A	N/A
CATG00000025861	0.708627	N/A	N/A	N/A	N/A	N/A	N/A	N/A	N/A	N/A	N/A	N/A	N/A	N/A	N/A	N/A	N/A	N/A	N/A	N/A
CATG00000025869	0.400206	N/A	N/A	N/A	N/A	N/A	N/A	N/A	N/A	N/A	N/A	N/A	0.767121	N/A	N/A	N/A	N/A	N/A	0.767121	N/A
CATG00000025870	0.509558	N/A	N/A	N/A	N/A	N/A	N/A	N/A	N/A	0.659064	N/A	N/A	N/A	N/A	N/A	N/A	N/A	0.772279	N/A	N/A
CATG00000025918	0.412679	N/A	N/A	N/A	N/A	N/A	N/A	N/A	N/A	N/A	N/A	0.799919	N/A	N/A	N/A	0.799919	N/A	N/A	N/A	N/A
CATG00000025942	0.706785	N/A	N/A	N/A	N/A	N/A	N/A	N/A	N/A	N/A	N/A	N/A	N/A	N/A	N/A	N/A	N/A	N/A	0.861581	N/A
CATG00000025945	0.479174	0.735986	0.882796	N/A	N/A	0.825021	N/A	N/A	N/A	0.921706	N/A	0.825021	0.825021	N/A	0.877893	N/A	0.825021	0.77086	0.825021	N/A
CATG00000026162	0.504508	0.809765	0.604966	0.229221	0.572866	0.572866	0.572866	N/A	N/A	N/A	N/A	0.572866	0.572866	N/A	N/A	0.572866	0.572866	0.607268	0.572866	N/A
CATG00000026184	0.729632	N/A	N/A	N/A	N/A	0.78368	N/A	N/A	N/A	0.67665	N/A	N/A	N/A	N/A	N/A	N/A	N/A	0.744269	N/A	0.78368
CATG00000026222	0.686301	0.883242	N/A	N/A	N/A	0.873365	N/A	N/A	N/A	N/A	N/A	N/A	0.873365	N/A	N/A	0.873365	0.873365	N/A	0.873365	N/A
CATG00000026234	0.461342	N/A	0.397315	N/A	N/A	N/A	N/A	0.466788	0.466788	N/A	N/A	N/A	N/A	N/A	N/A	0.466788	0.466788	N/A	0.466788	N/A
CATG00000026353	0.70498	N/A	N/A	N/A	N/A	N/A	N/A	N/A	N/A	N/A	N/A	N/A	N/A	N/A	N/A	N/A	N/A	N/A	N/A	N/A
CATG00000026580	0.529917	N/A	N/A	N/A	N/A	N/A	N/A	N/A	N/A	N/A	N/A	N/A	N/A	N/A	N/A	N/A	N/A	N/A	N/A	N/A
CATG00000026606	0.684347	N/A	N/A	N/A	N/A	N/A	N/A	N/A	N/A	N/A	N/A	N/A	N/A	N/A	N/A	N/A	N/A	0.899728	N/A	N/A
CATG00000026643	0.286643	N/A	N/A	N/A	N/A	N/A	N/A	N/A	N/A	N/A	N/A	N/A	0.455163	N/A	N/A	N/A	N/A	N/A	N/A	N/A
CATG00000026649	0.769875	0.995541	0.836489	0.791313	0.860394	0.860394	N/A	N/A	N/A	0.739577	0.908687	0.860394	0.860394	0.733027	0.92631	0.860394	0.860394	0.942843	0.860394	0.860394
CATG00000026845	0.838748	N/A	N/A	N/A	N/A	N/A	N/A	N/A	N/A	N/A	N/A	N/A	N/A	N/A	N/A	N/A	N/A	0.834803	N/A	N/A
CATG00000026855	0.692195	N/A	N/A	0.806126	N/A	N/A	N/A	N/A	N/A	N/A	N/A	N/A	N/A	N/A	N/A	N/A	N/A	N/A	0.852588	N/A
CATG00000026886	0.795538	N/A	N/A	N/A	N/A	N/A	N/A	N/A	N/A	N/A	N/A	N/A	N/A	N/A	N/A	N/A	N/A	N/A	N/A	N/A
CATG00000026947	0.781519	0.971252	0.714281	0.951544	0.856205	0.856205	0.856205	0.856205	0.856205	0.75029	0.813518	0.856205	0.856205	0.80102	0.896519	0.856205	0.856205	0.917315	0.856205	0.856205
CATG00000027053	0.890789	N/A	N/A	N/A	N/A	N/A	N/A	N/A	N/A	N/A	N/A	N/A	N/A	N/A	N/A	N/A	N/A	N/A	N/A	N/A
CATG00000027065	0.769279	N/A	N/A	N/A	N/A	N/A	N/A	N/A	N/A	N/A	N/A	N/A	N/A	N/A	N/A	N/A	N/A	N/A	N/A	N/A
CATG00000027080	0.347434	N/A	N/A	N/A	N/A	N/A	N/A	N/A	N/A	N/A	N/A	N/A	0.762391	N/A	N/A	N/A	N/A	N/A	0.762391	0.762391
CATG00000027094	0.589238	N/A	N/A	N/A	N/A	N/A	N/A	N/A	N/A	N/A	N/A	N/A	N/A	N/A	N/A	N/A	N/A	N/A	0.814217	N/A
CATG00000027097	0.622193	0.683571	0.560791	0.284755	0.631309	0.631309	0.631309	0.631309	0.631309	0.647761	0.716171	0.631309	0.631309	N/A	0.508307	0.631309	0.631309	0.755105	0.631309	0.631309
CATG00000027143	0.687898	N/A	N/A	N/A	N/A	N/A	N/A	N/A	N/A	N/A	N/A	N/A	N/A	N/A	N/A	N/A	N/A	N/A	N/A	N/A
CATG00000027163	0.67324	N/A	N/A	N/A	N/A	N/A	N/A	N/A	N/A	N/A	N/A	N/A	N/A	N/A	N/A	N/A	N/A	N/A	0.870143	N/A
CATG00000027233	0.51058	N/A	N/A	N/A	0.725721	0.725721	0.725721	N/A	N/A	N/A	N/A	N/A	0.725721	N/A	N/A	0.725721	0.725721	N/A	0.725721	N/A
CATG00000027252	0.545601	N/A	N/A	N/A	N/A	N/A	N/A	N/A	N/A	N/A	N/A	N/A	N/A	N/A	N/A	0.844069	0.844069	N/A	N/A	N/A
CATG00000027261	0.590636	N/A	N/A	N/A	N/A	N/A	N/A	N/A	N/A	N/A	N/A	N/A	N/A	N/A	N/A	N/A	N/A	N/A	N/A	N/A
CATG00000027351	0.622643	0.761204	N/A	N/A	N/A	0.58418	0.58418	N/A	0.58418	N/A	N/A	N/A	0.58418	0.298222	0.381191	0.58418	0.58418	0.619678	N/A	0.58418
CATG00000027428	0.493852	N/A	N/A	N/A	N/A	N/A	N/A	N/A	N/A	N/A	N/A	N/A	0.810725	N/A	N/A	N/A	N/A	N/A	N/A	N/A
CATG00000027505	0.269825	N/A	N/A	N/A	N/A	N/A	N/A	N/A	N/A	0.287039	N/A	N/A	0.316149	N/A	N/A	N/A	N/A	N/A	N/A	N/A
CATG00000027520	0.668121	N/A	N/A	N/A	N/A	N/A	N/A	N/A	N/A	N/A	N/A	N/A	N/A	N/A	N/A	N/A	N/A	N/A	N/A	N/A
CATG00000027615	0.580442	N/A	N/A	N/A	N/A	N/A	N/A	N/A	N/A	N/A	N/A	N/A	N/A	N/A	N/A	N/A	N/A	N/A	N/A	N/A
CATG00000027654	0.616836	N/A	N/A	N/A	N/A	N/A	N/A	N/A	N/A	N/A	N/A	0.829965	0.829965	N/A	N/A	0.829965	0.829965	N/A	0.829965	N/A
CATG00000027674	0.741493	N/A	N/A	N/A	N/A	N/A	N/A	0.706817	0.706817	N/A	N/A	N/A	N/A	N/A	N/A	N/A	N/A	N/A	N/A	0.706817
CATG00000027731	0.442716	N/A	N/A	N/A	N/A	N/A	N/A	N/A	N/A	N/A	N/A	N/A	N/A	N/A	N/A	N/A	N/A	N/A	N/A	N/A
CATG00000027836	0.551557	N/A	N/A	N/A	N/A	N/A	N/A	N/A	N/A	N/A	N/A	N/A	N/A	N/A	N/A	N/A	N/A	N/A	N/A	N/A
CATG00000027862	0.62575	N/A	N/A	N/A	N/A	N/A	N/A	N/A	N/A	N/A	N/A	N/A	N/A	N/A	N/A	N/A	N/A	N/A	N/A	N/A
CATG00000027868	0.609946	0.881451	N/A	N/A	0.832749	0.832749	0.832749	N/A	N/A	N/A	N/A	0.832749	0.832749	N/A	N/A	0.832749	0.832749	0.806363	0.832749	0.832749
CATG00000027881	0.457375	N/A	N/A	0.250798	0.424415	0.424415	0.424415	0.424415	0.424415	N/A	0.392991	0.424415	0.424415	N/A	N/A	N/A	N/A	N/A	0.424415	0.424415
CATG00000027890	0.521759	N/A	0.62974	N/A	N/A	0.655236	0.655236	0.655236	0.655236	N/A	N/A	N/A	0.655236	N/A	N/A	N/A	N/A	0.658131	N/A	0.655236
CATG00000028061	0.917696	N/A	N/A	N/A	N/A	N/A	N/A	N/A	N/A	N/A	N/A	N/A	N/A	N/A	N/A	N/A	N/A	N/A	N/A	N/A
CATG00000028062	0.408955	N/A	N/A	N/A	N/A	0.606078	N/A	N/A	N/A	N/A	N/A	N/A	N/A	N/A	N/A	N/A	N/A	N/A	N/A	N/A
CATG00000028122	0.625935	0.829683	0.642907	N/A	N/A	N/A	0.784534	N/A	N/A	N/A	0.909663	N/A	0.784534	N/A	N/A	N/A	N/A	0.787294	0.784534	N/A
CATG00000028209	0.551172	N/A	N/A	N/A	N/A	N/A	N/A	N/A	0.802562	N/A	N/A	N/A	N/A	N/A	N/A	N/A	N/A	N/A	0.802562	N/A
CATG00000028252	0.588994	0.773284	0.758338	N/A	0.73717	0.73717	0.73717	N/A	0.73717	N/A	N/A	0.73717	0.73717	N/A	0.762326	0.73717	0.73717	0.6388	0.73717	N/A
CATG00000028351	0.686883	N/A	N/A	N/A	N/A	N/A	N/A	N/A	N/A	N/A	N/A	N/A	N/A	N/A	N/A	N/A	N/A	N/A	0.88991	0.88991
CATG00000028383	0.659008	0.817137	N/A	0.612951	N/A	N/A	0.762951	N/A	N/A	N/A	N/A	0.762951	0.762951	N/A	N/A	N/A	N/A	N/A	N/A	0.762951
CATG00000028405	0.667301	N/A	0.844278	N/A	0.867574	N/A	0.867574	N/A	N/A	N/A	0.871346	N/A	N/A	N/A	N/A	0.867574	0.867574	0.828183	0.867574	N/A
CATG00000028429	0.588288	N/A	N/A	N/A	N/A	N/A	N/A	N/A	N/A	N/A	N/A	N/A	N/A	N/A	N/A	N/A	N/A	N/A	N/A	N/A
CATG00000028430	0.131227	N/A	N/A	N/A	0.467028	N/A	N/A	N/A	N/A	N/A	0.153855	N/A	0.467028	N/A	N/A	0.467028	N/A	N/A	N/A	N/A
CATG00000028438	0.650884	N/A	N/A	N/A	N/A	N/A	N/A	N/A	N/A	N/A	N/A	N/A	N/A	N/A	N/A	N/A	N/A	N/A	N/A	0.890161
CATG00000028512	0.592714	0.786081	N/A	N/A	0.811274	0.811274	0.811274	0.811274	0.811274	N/A	N/A	0.811274	0.811274	N/A	N/A	0.811274	0.811274	N/A	0.811274	0.811274
CATG00000028532	0.762414	N/A	N/A	N/A	N/A	N/A	N/A	N/A	N/A	0.695509	N/A	0.854533	N/A	N/A	0.867129	N/A	0.854533	0.866989	N/A	N/A
CATG00000028551	0.668435	0.918883	0.876866	N/A	N/A	0.831863	0.831863	0.831863	0.831863	0.745798	0.92477	0.831863	0.831863	0.671086	0.793268	0.831863	0.831863	0.936806	0.831863	0.831863
CATG00000028573	0.607381	N/A	N/A	N/A	N/A	N/A	N/A	N/A	N/A	N/A	N/A	N/A	N/A	N/A	N/A	N/A	N/A	N/A	N/A	N/A
CATG00000028649	0.792751	N/A	N/A	N/A	N/A	N/A	N/A	N/A	N/A	0.836415	N/A	N/A	N/A	N/A	N/A	N/A	N/A	N/A	N/A	N/A
CATG00000028732	0.605694	N/A	N/A	N/A	N/A	N/A	N/A	N/A	N/A	N/A	N/A	N/A	N/A	N/A	N/A	N/A	N/A	N/A	0.820878	N/A
CATG00000028744	0.905422	N/A	N/A	N/A	N/A	N/A	N/A	N/A	N/A	N/A	N/A	N/A	N/A	N/A	N/A	N/A	N/A	N/A	N/A	N/A
CATG00000028762	0.616874	N/A	N/A	N/A	N/A	N/A	N/A	N/A	N/A	0.703985	N/A	N/A	N/A	N/A	N/A	N/A	N/A	N/A	N/A	N/A
CATG00000028787	0.670698	N/A	N/A	N/A	N/A	N/A	N/A	N/A	N/A	N/A	N/A	N/A	N/A	N/A	N/A	N/A	N/A	N/A	N/A	N/A
CATG00000028798	0.199488	N/A	N/A	N/A	N/A	N/A	N/A	N/A	N/A	N/A	N/A	N/A	N/A	N/A	N/A	N/A	N/A	N/A	N/A	N/A
CATG00000028917	0.800286	N/A	N/A	N/A	N/A	N/A	N/A	N/A	N/A	N/A	N/A	N/A	N/A	N/A	N/A	N/A	N/A	N/A	N/A	N/A
CATG00000028919	0.75572	0.93164	0.395399	0.843935	0.738282	0.738282	0.738282	N/A	N/A	0.49206	0.662974	0.738282	0.738282	N/A	0.816934	0.738282	0.738282	0.871783	0.738282	0.738282
CATG00000028923	0.705301	N/A	N/A	0.85394	N/A	N/A	N/A	N/A	N/A	N/A	N/A	N/A	N/A	N/A	0.853989	N/A	N/A	N/A	0.843932	0.843932
CATG00000028953	0.723036	N/A	N/A	N/A	N/A	N/A	N/A	N/A	N/A	N/A	N/A	N/A	N/A	N/A	N/A	N/A	N/A	N/A	N/A	N/A
CATG00000028998	0.561586	0.686592	0.781202	N/A	0.74622	N/A	0.74622	N/A	N/A	N/A	N/A	N/A	0.74622	N/A	0.551734	0.74622	0.74622	0.86626	0.74622	0.74622
CATG00000029007	0.528937	0.73916	N/A	N/A	N/A	N/A	0.76968	N/A	N/A	N/A	N/A	N/A	0.76968	N/A	N/A	N/A	N/A	N/A	0.76968	N/A
CATG00000029028	0.724538	N/A	N/A	N/A	N/A	N/A	N/A	N/A	N/A	N/A	N/A	N/A	0.777688	N/A	N/A	N/A	0.777688	N/A	0.777688	N/A
CATG00000029032	0.66904	N/A	N/A	N/A	N/A	N/A	N/A	N/A	N/A	N/A	N/A	N/A	N/A	N/A	N/A	N/A	N/A	N/A	0.870932	N/A
CATG00000029046	0.283049	N/A	N/A	N/A	N/A	N/A	N/A	N/A	N/A	N/A	N/A	0.742883	N/A	N/A	N/A	0.742883	0.742883	0.676291	0.742883	0.742883
CATG00000029055	0.572038	N/A	N/A	N/A	N/A	N/A	N/A	N/A	N/A	N/A	N/A	N/A	0.781908	N/A	N/A	N/A	N/A	N/A	N/A	0.781908
CATG00000029061	0.495275	N/A	N/A	N/A	N/A	0.663529	N/A	N/A	N/A	N/A	N/A	N/A	N/A	N/A	N/A	N/A	N/A	N/A	N/A	N/A
CATG00000029076	0.530428	N/A	N/A	N/A	N/A	N/A	N/A	N/A	N/A	N/A	N/A	N/A	N/A	N/A	N/A	N/A	N/A	0.8202	N/A	0.80287
CATG00000029078	0.38844	N/A	N/A	N/A	0.562205	0.562205	0.562205	N/A	N/A	N/A	N/A	0.562205	0.562205	N/A	N/A	N/A	N/A	N/A	0.562205	0.562205
CATG00000029084	0.490671	0.521686	N/A	0.33833	N/A	0.577501	N/A	N/A	N/A	N/A	0.627132	0.577501	0.577501	N/A	N/A	N/A	N/A	N/A	N/A	N/A
CATG00000029101	0.889245	N/A	N/A	N/A	N/A	N/A	N/A	N/A	N/A	N/A	N/A	N/A	N/A	N/A	N/A	N/A	N/A	N/A	N/A	N/A
CATG00000029142	0.574568	N/A	N/A	N/A	N/A	N/A	N/A	N/A	N/A	N/A	N/A	N/A	N/A	N/A	0.763954	N/A	N/A	N/A	0.829917	N/A
CATG00000029220	0.610208	N/A	N/A	N/A	N/A	N/A	N/A	N/A	N/A	N/A	N/A	N/A	N/A	N/A	N/A	N/A	N/A	N/A	N/A	N/A
CATG00000029291	0.343916	N/A	N/A	N/A	N/A	N/A	N/A	N/A	N/A	N/A	N/A	N/A	0.697853	N/A	N/A	N/A	0.697853	N/A	N/A	N/A
CATG00000029348	0.523464	N/A	N/A	N/A	N/A	N/A	N/A	N/A	N/A	N/A	N/A	N/A	N/A	N/A	N/A	N/A	N/A	N/A	N/A	N/A
CATG00000029357	0.433856	0.935915	0.894106	0.44277	N/A	0.674896	0.674896	N/A	N/A	N/A	0.639113	0.674896	0.674896	N/A	0.666523	N/A	N/A	0.505035	0.674896	N/A
CATG00000029367	0.520417	N/A	N/A	N/A	N/A	N/A	N/A	N/A	N/A	N/A	N/A	N/A	N/A	N/A	N/A	N/A	N/A	N/A	N/A	N/A
CATG00000029387	0.55924	N/A	0.637297	0.771984	N/A	N/A	0.751566	N/A	N/A	0.673717	N/A	0.751566	0.751566	N/A	0.823896	N/A	0.751566	0.78929	0.751566	0.751566
CATG00000029438	0.526054	N/A	N/A	N/A	N/A	N/A	N/A	N/A	N/A	N/A	N/A	N/A	N/A	N/A	N/A	N/A	N/A	N/A	0.719352	N/A
CATG00000029591	0.576267	N/A	N/A	N/A	N/A	N/A	N/A	N/A	N/A	N/A	N/A	N/A	N/A	N/A	N/A	N/A	N/A	N/A	N/A	N/A
CATG00000029654	0.472389	N/A	N/A	N/A	N/A	0.783777	0.783777	N/A	N/A	N/A	N/A	N/A	0.783777	N/A	N/A	0.783777	0.783777	N/A	0.783777	N/A
CATG00000029677	0.62474	N/A	N/A	N/A	N/A	N/A	N/A	N/A	N/A	N/A	N/A	0.799899	N/A	N/A	N/A	N/A	N/A	0.72006	N/A	N/A
CATG00000029716	0.264003	N/A	N/A	N/A	N/A	0.695875	N/A	N/A	N/A	N/A	N/A	N/A	N/A	N/A	N/A	N/A	0.695875	N/A	0.695875	N/A
CATG00000029721	0.561524	N/A	N/A	N/A	N/A	N/A	N/A	N/A	N/A	N/A	N/A	N/A	N/A	N/A	N/A	N/A	N/A	N/A	N/A	N/A
CATG00000029735	0.62913	N/A	N/A	N/A	N/A	N/A	N/A	N/A	N/A	N/A	N/A	N/A	N/A	N/A	N/A	N/A	N/A	N/A	N/A	N/A
CATG00000029750	0.638616	N/A	N/A	N/A	N/A	0.809692	N/A	N/A	N/A	N/A	0.704799	N/A	0.809692	N/A	N/A	N/A	0.809692	N/A	0.809692	N/A
CATG00000030089	0.433948	N/A	N/A	N/A	N/A	N/A	N/A	N/A	N/A	N/A	N/A	N/A	N/A	N/A	N/A	N/A	N/A	N/A	0.806037	N/A
CATG00000030128	0.643939	0.962558	0.921179	N/A	N/A	N/A	N/A	N/A	N/A	N/A	N/A	0.830739	0.830739	N/A	N/A	0.830739	0.830739	0.811829	0.830739	N/A
CATG00000030283	0.742329	0.735875	0.629832	0.762648	0.775788	0.775788	0.775788	0.775788	0.775788	0.739577	0.714806	0.775788	0.775788	0.8247	0.747627	0.775788	0.775788	0.865296	0.775788	0.775788
CATG00000030333	0.478853	0.867642	N/A	N/A	0.815461	0.815461	0.815461	N/A	N/A	N/A	0.864055	N/A	0.815461	N/A	0.820713	0.815461	0.815461	N/A	0.815461	0.815461
CATG00000030398	0.263615	N/A	N/A	N/A	0.365231	0.365231	N/A	N/A	N/A	0.293161	0.304284	N/A	N/A	N/A	N/A	0.365231	0.365231	N/A	N/A	N/A
CATG00000030399	0.710338	N/A	N/A	N/A	N/A	N/A	N/A	N/A	N/A	N/A	N/A	N/A	N/A	N/A	N/A	N/A	N/A	N/A	N/A	N/A
CATG00000030400	0.616381	N/A	N/A	N/A	N/A	N/A	0.832279	N/A	N/A	N/A	N/A	0.832279	N/A	N/A	0.841612	N/A	0.832279	N/A	0.832279	N/A
CATG00000030417	0.643306	N/A	N/A	N/A	N/A	N/A	N/A	N/A	N/A	N/A	0.803599	0.787515	N/A	N/A	N/A	N/A	N/A	0.593409	N/A	N/A
CATG00000030450	0.673186	N/A	N/A	N/A	N/A	0.756844	0.756844	N/A	N/A	0.604998	N/A	N/A	N/A	N/A	N/A	N/A	0.756844	0.755519	0.756844	N/A
CATG00000030464	0.622012	N/A	N/A	N/A	N/A	0.877901	N/A	N/A	N/A	N/A	N/A	N/A	0.877901	N/A	N/A	N/A	N/A	N/A	N/A	N/A
CATG00000030472	0.518537	N/A	N/A	N/A	N/A	N/A	N/A	N/A	N/A	N/A	N/A	N/A	N/A	N/A	N/A	N/A	0.840625	N/A	N/A	N/A
CATG00000030474	0.545263	N/A	N/A	N/A	N/A	N/A	N/A	N/A	N/A	0.852616	N/A	N/A	N/A	N/A	N/A	N/A	0.771155	N/A	N/A	N/A
CATG00000030487	0.672449	N/A	N/A	N/A	N/A	N/A	N/A	N/A	N/A	N/A	N/A	N/A	N/A	N/A	N/A	N/A	N/A	N/A	N/A	N/A
CATG00000030491	0.59174	N/A	N/A	N/A	N/A	N/A	N/A	N/A	N/A	N/A	N/A	N/A	N/A	N/A	N/A	N/A	N/A	N/A	N/A	N/A
CATG00000030503	0.476362	N/A	N/A	N/A	N/A	N/A	N/A	N/A	N/A	N/A	N/A	N/A	N/A	N/A	N/A	N/A	N/A	N/A	N/A	N/A
CATG00000030517	0.524689	N/A	N/A	N/A	N/A	N/A	N/A	N/A	N/A	N/A	N/A	N/A	N/A	N/A	N/A	N/A	N/A	N/A	N/A	N/A
CATG00000030548	0.674632	N/A	N/A	N/A	N/A	N/A	N/A	N/A	N/A	N/A	N/A	N/A	N/A	N/A	N/A	N/A	N/A	N/A	N/A	N/A
CATG00000030568	0.658438	N/A	N/A	N/A	N/A	N/A	N/A	N/A	N/A	N/A	N/A	N/A	N/A	N/A	N/A	N/A	N/A	N/A	N/A	N/A
CATG00000030600	0.304803	N/A	N/A	N/A	N/A	N/A	N/A	N/A	N/A	N/A	N/A	N/A	N/A	N/A	N/A	N/A	N/A	N/A	N/A	N/A
CATG00000030623	0.798572	N/A	N/A	N/A	N/A	N/A	0.897791	N/A	N/A	N/A	N/A	0.897791	N/A	N/A	N/A	N/A	N/A	N/A	N/A	N/A
CATG00000030640	0.771501	N/A	N/A	N/A	N/A	N/A	N/A	N/A	N/A	N/A	N/A	N/A	N/A	N/A	N/A	N/A	0.919381	N/A	0.919381	N/A
CATG00000030713	0.372171	1	N/A	N/A	0.778652	N/A	N/A	N/A	N/A	N/A	N/A	N/A	0.778652	N/A	N/A	N/A	N/A	N/A	0.778652	N/A
CATG00000030733	0.343265	N/A	N/A	N/A	N/A	N/A	N/A	N/A	N/A	N/A	N/A	0.741992	N/A	N/A	N/A	N/A	N/A	N/A	0.741992	N/A
CATG00000030825	0.700733	N/A	N/A	N/A	N/A	N/A	N/A	N/A	N/A	N/A	N/A	N/A	N/A	N/A	N/A	N/A	N/A	N/A	N/A	N/A
CATG00000030828	0.504217	N/A	N/A	N/A	N/A	N/A	N/A	0.74492	0.74492	N/A	N/A	0.74492	0.74492	N/A	0.781963	N/A	N/A	0.650678	0.74492	0.74492
CATG00000030853	0.634596	N/A	N/A	N/A	N/A	0.869941	0.869941	N/A	N/A	N/A	N/A	0.869941	0.869941	N/A	N/A	0.869941	0.869941	N/A	N/A	N/A
CATG00000030917	0.716606	N/A	N/A	N/A	N/A	N/A	N/A	N/A	N/A	N/A	N/A	N/A	N/A	N/A	N/A	N/A	N/A	N/A	N/A	N/A
CATG00000030926	0.644948	N/A	N/A	N/A	N/A	N/A	N/A	N/A	N/A	N/A	N/A	N/A	N/A	N/A	N/A	N/A	N/A	N/A	0.888506	N/A
CATG00000030927	0.658198	N/A	N/A	N/A	N/A	N/A	N/A	N/A	N/A	N/A	N/A	0.850444	N/A	N/A	N/A	N/A	N/A	0.872895	N/A	N/A
CATG00000031000	0.546249	N/A	N/A	N/A	N/A	N/A	N/A	N/A	N/A	N/A	N/A	N/A	N/A	N/A	N/A	N/A	N/A	N/A	N/A	N/A
CATG00000031026	0.4922	N/A	N/A	N/A	N/A	N/A	N/A	N/A	N/A	N/A	N/A	N/A	0.785022	N/A	N/A	N/A	N/A	N/A	0.785022	N/A
CATG00000031030	0.488125	N/A	N/A	N/A	N/A	N/A	N/A	N/A	N/A	N/A	N/A	N/A	N/A	N/A	N/A	N/A	0.8186	N/A	N/A	N/A
CATG00000031058	0.516467	N/A	N/A	N/A	0.835927	N/A	N/A	N/A	N/A	N/A	N/A	0.835927	0.835927	N/A	N/A	N/A	0.835927	0.82771	0.835927	0.835927
CATG00000031115	0.71806	N/A	N/A	N/A	N/A	N/A	N/A	N/A	N/A	N/A	N/A	0.875956	N/A	N/A	N/A	N/A	N/A	0.823474	0.875956	N/A
CATG00000031130	0.843139	N/A	N/A	N/A	N/A	N/A	N/A	N/A	N/A	0.600228	N/A	N/A	N/A	N/A	N/A	N/A	N/A	N/A	N/A	N/A
CATG00000031187	0.642977	0.813368	N/A	N/A	N/A	N/A	N/A	N/A	N/A	0.739577	N/A	N/A	N/A	N/A	N/A	N/A	N/A	N/A	N/A	N/A
CATG00000031240	0.343726	0.547455	0.640864	N/A	N/A	N/A	0.607941	N/A	N/A	N/A	N/A	0.607941	N/A	N/A	0.678038	0.607941	N/A	0.581194	0.607941	N/A
CATG00000031284	0.56382	N/A	N/A	N/A	N/A	N/A	N/A	N/A	N/A	N/A	N/A	N/A	N/A	N/A	N/A	N/A	N/A	N/A	N/A	N/A
CATG00000031285	0.666904	N/A	N/A	N/A	N/A	N/A	N/A	N/A	N/A	N/A	N/A	N/A	0.887256	N/A	N/A	N/A	N/A	N/A	0.887256	N/A
CATG00000031287	0.544423	N/A	N/A	N/A	0.790529	N/A	N/A	N/A	N/A	N/A	N/A	0.790529	0.790529	N/A	0.896397	N/A	0.790529	0.684054	0.790529	0.790529
CATG00000031345	0.496138	0.359	N/A	0.436938	0.44358	0.44358	0.44358	0.44358	0.44358	0.464561	0.192455	0.44358	0.44358	0.502215	N/A	0.44358	0.44358	0.317288	0.44358	0.44358
CATG00000031418	0.753088	N/A	N/A	N/A	N/A	N/A	N/A	N/A	N/A	N/A	N/A	N/A	0.919828	N/A	N/A	N/A	N/A	N/A	0.919828	N/A
CATG00000031425	0.517588	0.637856	0.857053	0.287661	0.545437	N/A	N/A	N/A	N/A	0.729471	N/A	0.545437	0.545437	N/A	0.209245	N/A	0.545437	0.830289	0.545437	N/A
CATG00000031439	0.744958	N/A	0.566702	N/A	N/A	N/A	N/A	N/A	N/A	0.659739	N/A	N/A	0.656757	N/A	N/A	N/A	0.656757	0.749962	0.656757	N/A
CATG00000031446	0.34884	0.910839	0.617739	0.763412	0.757973	0.757973	0.757973	0.757973	0.757973	0.716215	0.840806	0.757973	0.757973	0.900249	0.67325	0.757973	0.757973	0.839218	0.757973	0.757973
CATG00000031453	0.450916	N/A	N/A	N/A	N/A	N/A	N/A	N/A	N/A	N/A	N/A	N/A	N/A	N/A	N/A	N/A	N/A	N/A	N/A	N/A
CATG00000031474	0.614887	0.706629	N/A	0.518699	0.674448	0.674448	N/A	0.674448	0.674448	0.658599	N/A	N/A	0.674448	N/A	0.60839	N/A	0.674448	N/A	N/A	N/A
CATG00000031477	0.616577	N/A	N/A	N/A	N/A	N/A	N/A	N/A	N/A	N/A	N/A	N/A	N/A	N/A	N/A	N/A	N/A	N/A	N/A	N/A
CATG00000031494	0.622846	N/A	0.759653	N/A	N/A	N/A	N/A	N/A	N/A	N/A	N/A	N/A	N/A	N/A	0.884958	N/A	N/A	N/A	N/A	N/A
CATG00000031495	0.709264	N/A	N/A	N/A	N/A	N/A	N/A	N/A	N/A	N/A	N/A	N/A	N/A	N/A	N/A	N/A	N/A	N/A	N/A	N/A
CATG00000031498	0.513975	N/A	N/A	N/A	0.688427	0.688427	N/A	N/A	0.688427	N/A	N/A	N/A	0.688427	N/A	0.521956	0.688427	0.688427	0.678639	0.688427	N/A
CATG00000031500	0.535486	N/A	N/A	N/A	N/A	N/A	N/A	N/A	N/A	N/A	N/A	N/A	N/A	N/A	N/A	N/A	N/A	N/A	N/A	N/A
CATG00000031532	0.678127	N/A	N/A	N/A	N/A	N/A	N/A	N/A	N/A	N/A	N/A	N/A	N/A	N/A	N/A	N/A	N/A	N/A	N/A	N/A
CATG00000031568	0.491092	N/A	N/A	N/A	N/A	N/A	N/A	N/A	N/A	N/A	N/A	N/A	0.829864	N/A	N/A	N/A	N/A	N/A	N/A	N/A
CATG00000031573	0.714937	N/A	N/A	N/A	N/A	N/A	N/A	N/A	N/A	N/A	N/A	N/A	N/A	N/A	N/A	N/A	N/A	N/A	N/A	N/A
CATG00000031597	0.417213	N/A	N/A	N/A	N/A	N/A	N/A	N/A	N/A	N/A	N/A	N/A	N/A	N/A	N/A	N/A	N/A	N/A	N/A	N/A
CATG00000031621	0.47471	N/A	N/A	N/A	N/A	N/A	N/A	N/A	N/A	N/A	N/A	N/A	N/A	N/A	N/A	N/A	N/A	N/A	N/A	N/A
CATG00000031626	0.642933	N/A	N/A	N/A	N/A	N/A	N/A	N/A	N/A	0.566654	N/A	N/A	N/A	N/A	N/A	0.530439	0.530439	N/A	0.530439	N/A
CATG00000031657	0.542908	0.647032	0.627049	0.34622	0.551104	0.551104	N/A	N/A	N/A	N/A	N/A	N/A	0.551104	N/A	0.295929	N/A	0.551104	0.548884	0.551104	N/A
CATG00000031665	0.58655	N/A	N/A	N/A	N/A	N/A	N/A	N/A	N/A	N/A	N/A	N/A	N/A	N/A	N/A	N/A	N/A	N/A	N/A	N/A
CATG00000031675	0.591129	N/A	N/A	N/A	N/A	N/A	0.785036	N/A	N/A	0.699004	N/A	N/A	N/A	N/A	N/A	N/A	N/A	N/A	N/A	N/A
CATG00000031773	0.832143	N/A	N/A	N/A	N/A	N/A	N/A	N/A	N/A	0.916469	N/A	N/A	N/A	N/A	N/A	N/A	N/A	N/A	N/A	N/A
CATG00000031910	0.59783	0.777389	0.714308	0.666401	N/A	0.748733	N/A	N/A	N/A	N/A	N/A	N/A	0.748733	N/A	0.653948	N/A	0.748733	0.927599	0.748733	N/A
CATG00000031981	0.190935	N/A	0.61513	N/A	N/A	0.651072	0.651072	N/A	0.651072	N/A	N/A	N/A	N/A	N/A	N/A	N/A	N/A	N/A	0.651072	N/A
CATG00000032034	0.665673	N/A	N/A	N/A	N/A	N/A	N/A	N/A	N/A	N/A	N/A	N/A	N/A	N/A	N/A	N/A	N/A	N/A	N/A	N/A
CATG00000032063	0.585881	N/A	N/A	N/A	N/A	N/A	N/A	N/A	N/A	N/A	N/A	N/A	N/A	N/A	N/A	0.743866	N/A	N/A	0.743866	0.743866
CATG00000032069	0.564523	0.557424	N/A	0.285918	0.565989	0.565989	0.565989	0.565989	0.565989	N/A	0.541802	N/A	0.565989	N/A	N/A	0.565989	0.565989	N/A	0.565989	0.565989
CATG00000032071	0.4826	N/A	N/A	N/A	N/A	0.776662	N/A	N/A	N/A	N/A	N/A	0.776662	0.776662	N/A	N/A	N/A	N/A	0.746456	0.776662	0.776662
CATG00000032076	0.496511	N/A	N/A	N/A	N/A	N/A	N/A	N/A	N/A	N/A	N/A	N/A	N/A	N/A	N/A	N/A	N/A	0.747296	0.741561	N/A
CATG00000032091	0.539088	N/A	N/A	N/A	N/A	N/A	N/A	N/A	N/A	N/A	N/A	N/A	N/A	N/A	N/A	N/A	N/A	N/A	N/A	N/A
CATG00000032097	0.553846	N/A	N/A	N/A	N/A	N/A	N/A	N/A	N/A	N/A	N/A	N/A	N/A	N/A	N/A	N/A	0.853889	N/A	N/A	N/A
CATG00000032105	0.578897	0.88207	N/A	N/A	0.831865	0.831865	N/A	N/A	N/A	N/A	N/A	N/A	N/A	N/A	N/A	N/A	N/A	N/A	N/A	N/A
CATG00000032115	0.545293	N/A	N/A	N/A	N/A	N/A	N/A	N/A	N/A	N/A	N/A	N/A	N/A	N/A	N/A	N/A	N/A	N/A	N/A	N/A
CATG00000032120	0.567473	N/A	N/A	N/A	0.832796	0.832796	0.832796	0.832796	0.832796	N/A	N/A	N/A	0.832796	N/A	N/A	N/A	0.832796	N/A	0.832796	0.832796
CATG00000032125	0.55539	N/A	N/A	N/A	N/A	0.812141	N/A	N/A	N/A	N/A	N/A	N/A	0.812141	N/A	N/A	0.812141	0.812141	N/A	0.812141	0.812141
CATG00000032128	0.613656	N/A	N/A	N/A	N/A	N/A	N/A	N/A	N/A	N/A	N/A	N/A	N/A	N/A	N/A	N/A	N/A	N/A	N/A	N/A
CATG00000032184	0.545421	N/A	N/A	N/A	N/A	N/A	N/A	N/A	N/A	N/A	N/A	0.809001	N/A	N/A	N/A	N/A	N/A	N/A	0.809001	0.809001
CATG00000032314	0.837888	N/A	N/A	N/A	N/A	N/A	N/A	N/A	N/A	0.898461	N/A	N/A	N/A	N/A	N/A	N/A	N/A	N/A	N/A	N/A
CATG00000032371	0.852134	N/A	N/A	N/A	N/A	N/A	N/A	N/A	N/A	N/A	N/A	N/A	N/A	N/A	N/A	0.891546	0.891546	N/A	N/A	N/A
CATG00000032389	0.54682	N/A	N/A	N/A	N/A	N/A	N/A	N/A	N/A	N/A	N/A	0.827356	N/A	N/A	N/A	N/A	0.827356	N/A	0.827356	N/A
CATG00000032432	0.762923	N/A	N/A	N/A	N/A	N/A	N/A	N/A	N/A	0.576401	N/A	N/A	N/A	N/A	N/A	N/A	N/A	N/A	N/A	N/A
CATG00000032436	0.538488	N/A	0.498102	0.631335	0.699446	N/A	N/A	N/A	N/A	0.754336	N/A	0.699446	N/A	N/A	0.625149	0.699446	0.699446	0.707285	0.699446	N/A
CATG00000032445	0.505145	N/A	N/A	N/A	N/A	N/A	N/A	N/A	N/A	N/A	0.890883	N/A	0.798443	N/A	0.709738	N/A	0.798443	0.833213	0.798443	0.798443
CATG00000032450	0.664014	N/A	N/A	N/A	N/A	N/A	N/A	N/A	N/A	N/A	N/A	N/A	N/A	N/A	N/A	N/A	N/A	N/A	0.874163	N/A
CATG00000032511	0.406783	N/A	N/A	N/A	N/A	N/A	N/A	N/A	N/A	N/A	N/A	N/A	N/A	N/A	N/A	N/A	N/A	N/A	N/A	N/A
CATG00000032548	0.632252	N/A	N/A	0.855244	0.776655	0.776655	N/A	N/A	N/A	N/A	0.861291	N/A	N/A	N/A	0.754983	N/A	0.776655	0.883314	0.776655	0.776655
CATG00000032557	0.574935	N/A	N/A	N/A	0.66	N/A	N/A	N/A	N/A	N/A	0.264852	N/A	N/A	N/A	N/A	N/A	N/A	N/A	N/A	N/A
CATG00000032591	0.490833	0.842642	0.652036	0.591366	0.666097	0.666097	0.666097	0.666097	0.666097	0.389244	N/A	0.666097	0.666097	N/A	0.641186	N/A	0.666097	0.815639	0.666097	0.666097
CATG00000032626	0.51382	N/A	0.553437	N/A	N/A	N/A	N/A	N/A	N/A	0.373743	N/A	N/A	N/A	N/A	N/A	0.678549	0.678549	0.850568	0.678549	N/A
CATG00000032665	0.585636	N/A	N/A	N/A	N/A	0.793604	0.793604	N/A	N/A	N/A	N/A	N/A	N/A	N/A	N/A	0.793604	0.793604	N/A	0.793604	0.793604
CATG00000032755	0.860686	N/A	N/A	N/A	N/A	N/A	N/A	N/A	N/A	N/A	N/A	N/A	N/A	N/A	N/A	N/A	N/A	N/A	N/A	N/A
CATG00000032809	0.354107	N/A	N/A	N/A	N/A	N/A	N/A	N/A	N/A	N/A	N/A	N/A	N/A	N/A	N/A	N/A	N/A	N/A	N/A	N/A
CATG00000032837	0.388225	N/A	N/A	N/A	N/A	N/A	N/A	N/A	N/A	0.760121	N/A	N/A	N/A	N/A	N/A	N/A	N/A	N/A	0.720204	N/A
CATG00000032850	0.319631	N/A	N/A	N/A	N/A	N/A	N/A	N/A	N/A	N/A	N/A	N/A	N/A	N/A	N/A	N/A	N/A	N/A	N/A	N/A
CATG00000032870	0.496772	N/A	N/A	N/A	N/A	N/A	N/A	N/A	N/A	N/A	N/A	N/A	N/A	N/A	N/A	N/A	N/A	N/A	N/A	N/A
CATG00000032880	0.789795	N/A	N/A	N/A	N/A	N/A	N/A	N/A	N/A	N/A	N/A	N/A	N/A	N/A	N/A	N/A	N/A	N/A	N/A	N/A
CATG00000032908	0.497819	N/A	N/A	N/A	N/A	N/A	N/A	N/A	N/A	N/A	N/A	N/A	N/A	N/A	N/A	N/A	N/A	N/A	N/A	N/A
CATG00000032962	0.59209	N/A	N/A	N/A	N/A	N/A	N/A	N/A	N/A	N/A	N/A	N/A	0.791525	N/A	N/A	N/A	N/A	N/A	N/A	N/A
CATG00000032973	0.4628	N/A	N/A	N/A	0.484483	0.484483	0.484483	N/A	0.484483	N/A	N/A	N/A	0.484483	N/A	N/A	N/A	N/A	N/A	0.484483	0.484483
CATG00000032976	0.73789	N/A	N/A	N/A	N/A	N/A	N/A	N/A	N/A	N/A	N/A	N/A	0.919014	N/A	N/A	N/A	0.919014	N/A	0.919014	N/A
CATG00000032986	0.672489	N/A	N/A	N/A	N/A	0.896237	N/A	N/A	N/A	N/A	N/A	N/A	0.896237	N/A	N/A	N/A	N/A	N/A	N/A	N/A
CATG00000032992	0.814956	N/A	N/A	N/A	N/A	N/A	N/A	N/A	N/A	N/A	N/A	N/A	N/A	N/A	N/A	N/A	N/A	N/A	N/A	N/A
CATG00000033023	0.4802	N/A	N/A	N/A	N/A	0.774975	0.774975	N/A	N/A	N/A	N/A	N/A	N/A	N/A	N/A	N/A	N/A	N/A	N/A	0.774975
CATG00000033118	0.351774	N/A	N/A	N/A	N/A	N/A	0.711094	N/A	N/A	0.734061	N/A	N/A	0.711094	N/A	N/A	N/A	0.711094	0.67605	0.711094	0.711094
CATG00000033133	0.425206	N/A	0.682295	N/A	N/A	N/A	N/A	N/A	N/A	N/A	N/A	0.760144	N/A	N/A	N/A	N/A	N/A	N/A	N/A	N/A
CATG00000033163	0.608608	N/A	N/A	N/A	N/A	N/A	N/A	N/A	N/A	0.642137	N/A	N/A	N/A	N/A	N/A	N/A	N/A	0.706339	N/A	N/A
CATG00000033170	0.689766	N/A	N/A	N/A	N/A	N/A	N/A	N/A	N/A	N/A	N/A	N/A	N/A	N/A	N/A	N/A	N/A	N/A	N/A	N/A
CATG00000033171	0.634105	0.811287	0.729909	0.336055	0.647153	0.647153	0.647153	0.647153	0.647153	0.518056	N/A	0.647153	0.647153	N/A	0.441119	0.647153	0.647153	0.834137	0.647153	0.647153
CATG00000033216	0.461731	N/A	0.266166	N/A	0.481786	N/A	N/A	N/A	0.481786	0.431509	N/A	0.481786	0.481786	N/A	N/A	N/A	N/A	N/A	N/A	0.481786
CATG00000033222	0.521983	N/A	N/A	N/A	N/A	N/A	N/A	N/A	N/A	N/A	N/A	N/A	N/A	N/A	N/A	N/A	N/A	N/A	N/A	N/A
CATG00000033228	0.763492	N/A	0.751423	N/A	N/A	N/A	N/A	N/A	N/A	N/A	N/A	N/A	N/A	N/A	N/A	N/A	N/A	N/A	N/A	N/A
CATG00000033233	0.717456	N/A	0.66403	0.438807	N/A	0.604816	0.604816	0.604816	0.604816	0.797879	0.172054	0.604816	0.604816	0.852933	0.378533	N/A	0.604816	N/A	0.604816	0.604816
CATG00000033271	0.66944	N/A	N/A	N/A	N/A	N/A	0.743536	0.743536	0.743536	0.506864	N/A	N/A	N/A	N/A	N/A	0.743536	N/A	N/A	N/A	N/A
CATG00000033336	0.728164	N/A	0.860163	N/A	N/A	N/A	N/A	N/A	N/A	N/A	N/A	N/A	N/A	N/A	N/A	0.851882	0.851882	N/A	N/A	N/A
CATG00000033349	0.785605	N/A	N/A	N/A	N/A	N/A	N/A	N/A	N/A	N/A	N/A	N/A	N/A	N/A	N/A	N/A	0.836702	N/A	0.836702	N/A
CATG00000033358	0.644117	N/A	N/A	N/A	N/A	N/A	N/A	N/A	N/A	N/A	N/A	N/A	N/A	N/A	N/A	N/A	N/A	N/A	0.887139	N/A
CATG00000033359	0.666519	N/A	N/A	N/A	N/A	0.776203	N/A	N/A	N/A	N/A	N/A	0.776203	0.776203	N/A	N/A	N/A	0.776203	0.707971	0.776203	N/A
CATG00000033364	0.234197	N/A	N/A	N/A	N/A	N/A	N/A	N/A	N/A	N/A	N/A	N/A	N/A	N/A	N/A	0.690803	0.690803	N/A	N/A	N/A
CATG00000033371	0.275311	N/A	N/A	N/A	N/A	N/A	N/A	N/A	N/A	N/A	N/A	N/A	N/A	N/A	N/A	N/A	N/A	N/A	N/A	N/A
CATG00000033474	0.537449	N/A	N/A	N/A	N/A	N/A	N/A	N/A	N/A	N/A	N/A	N/A	N/A	N/A	N/A	N/A	N/A	N/A	0.696482	N/A
CATG00000033491	0.578202	N/A	N/A	N/A	N/A	N/A	N/A	0.861293	N/A	N/A	N/A	N/A	N/A	N/A	N/A	N/A	N/A	N/A	0.861293	N/A
CATG00000033495	0.441882	N/A	N/A	N/A	0.634943	0.634943	0.634943	N/A	N/A	0.32238	0.623853	N/A	0.634943	N/A	N/A	0.634943	0.634943	N/A	0.634943	N/A
CATG00000033539	0.67597	0.831051	N/A	0.858496	N/A	0.833493	0.833493	N/A	N/A	N/A	N/A	N/A	0.833493	N/A	0.775446	N/A	0.833493	0.714113	0.833493	0.833493
CATG00000033544	0.214524	N/A	N/A	N/A	N/A	N/A	N/A	N/A	N/A	N/A	N/A	N/A	N/A	N/A	N/A	N/A	N/A	N/A	N/A	N/A
CATG00000033546	0.700863	N/A	N/A	N/A	N/A	N/A	N/A	N/A	N/A	N/A	N/A	N/A	N/A	N/A	N/A	N/A	N/A	N/A	0.902419	N/A
CATG00000033568	0.166673	N/A	N/A	N/A	N/A	N/A	N/A	0.230615	0.230615	0.348264	N/A	N/A	0.230615	N/A	N/A	N/A	N/A	N/A	0.230615	N/A
CATG00000033586	0.657868	N/A	N/A	N/A	N/A	0.853296	N/A	N/A	N/A	N/A	N/A	N/A	N/A	N/A	N/A	N/A	N/A	N/A	0.853296	0.853296
CATG00000033613	0.665322	N/A	N/A	N/A	N/A	N/A	N/A	N/A	N/A	N/A	N/A	N/A	N/A	N/A	N/A	N/A	N/A	N/A	0.89313	N/A
CATG00000033626	0.559564	N/A	N/A	N/A	N/A	0.840956	0.840956	N/A	N/A	N/A	N/A	N/A	0.840956	N/A	N/A	N/A	0.840956	N/A	0.840956	N/A
CATG00000033695	0.480268	N/A	N/A	N/A	N/A	N/A	N/A	N/A	N/A	N/A	N/A	N/A	N/A	N/A	N/A	N/A	N/A	0.771083	0.800111	N/A
CATG00000033719	0.265613	N/A	N/A	N/A	0.214417	N/A	0.214417	0.214417	0.214417	0.317518	N/A	N/A	0.214417	N/A	N/A	N/A	N/A	N/A	N/A	N/A
CATG00000033720	0.464697	N/A	N/A	N/A	N/A	N/A	N/A	N/A	N/A	0.44058	N/A	N/A	N/A	N/A	N/A	N/A	N/A	N/A	N/A	N/A
CATG00000033724	0.290156	N/A	N/A	N/A	N/A	N/A	N/A	N/A	N/A	N/A	N/A	N/A	N/A	N/A	N/A	N/A	N/A	N/A	N/A	N/A
CATG00000033876	0.584932	N/A	N/A	N/A	N/A	N/A	N/A	N/A	N/A	N/A	N/A	N/A	N/A	N/A	N/A	N/A	N/A	N/A	N/A	N/A
CATG00000033886	0.671284	N/A	N/A	N/A	N/A	0.734381	N/A	N/A	N/A	N/A	N/A	N/A	N/A	N/A	0.52518	N/A	N/A	0.622123	N/A	N/A
CATG00000033904	0.541855	N/A	N/A	N/A	N/A	N/A	N/A	N/A	N/A	0.452781	N/A	N/A	N/A	N/A	N/A	N/A	N/A	N/A	N/A	N/A
CATG00000033947	0.467712	0.517526	N/A	N/A	0.660816	N/A	N/A	N/A	N/A	N/A	N/A	N/A	0.660816	N/A	N/A	N/A	N/A	N/A	0.660816	N/A
CATG00000033978	0.676028	N/A	N/A	N/A	N/A	N/A	N/A	N/A	N/A	N/A	N/A	N/A	N/A	N/A	N/A	0.547498	0.547498	N/A	N/A	N/A
CATG00000034009	0.822329	N/A	N/A	N/A	N/A	N/A	N/A	N/A	N/A	N/A	N/A	N/A	N/A	N/A	N/A	N/A	N/A	N/A	N/A	0.899496
CATG00000034064	0.560882	N/A	N/A	N/A	0.716106	0.716106	N/A	N/A	N/A	N/A	N/A	N/A	N/A	N/A	N/A	N/A	N/A	N/A	N/A	N/A
CATG00000034087	0.752836	N/A	N/A	N/A	N/A	N/A	N/A	N/A	N/A	N/A	N/A	N/A	N/A	N/A	N/A	N/A	N/A	N/A	N/A	N/A
CATG00000034109	0.459555	0.677136	0.500033	0.613437	0.619094	0.619094	0.619094	0.619094	0.619094	0.586145	0.641777	0.619094	0.619094	0.542244	0.644127	0.619094	0.619094	0.606389	0.619094	0.619094
CATG00000034159	0.601695	N/A	N/A	N/A	N/A	N/A	N/A	N/A	N/A	N/A	N/A	N/A	0.826828	N/A	0.830906	N/A	N/A	N/A	N/A	N/A
CATG00000034201	0.526938	N/A	N/A	N/A	N/A	N/A	N/A	N/A	N/A	N/A	N/A	N/A	N/A	N/A	N/A	N/A	N/A	N/A	N/A	N/A
CATG00000034202	0.684689	0.690702	N/A	0.701664	0.743978	0.743978	0.743978	0.743978	0.743978	0.694185	N/A	0.743978	0.743978	N/A	0.625679	0.743978	0.743978	0.813975	0.743978	0.743978
CATG00000034229	0.710808	N/A	N/A	N/A	N/A	N/A	N/A	N/A	N/A	N/A	N/A	N/A	N/A	N/A	N/A	N/A	N/A	N/A	N/A	N/A
CATG00000034243	0.451798	N/A	N/A	N/A	N/A	N/A	N/A	N/A	N/A	N/A	N/A	N/A	N/A	N/A	N/A	N/A	N/A	N/A	0.774284	N/A
CATG00000034299	0.179574	N/A	N/A	N/A	N/A	N/A	N/A	N/A	N/A	N/A	N/A	N/A	N/A	N/A	N/A	N/A	N/A	N/A	N/A	N/A
CATG00000034336	0.739069	N/A	N/A	N/A	N/A	N/A	N/A	N/A	N/A	N/A	N/A	N/A	N/A	N/A	N/A	N/A	N/A	N/A	N/A	N/A
CATG00000034343	0.486837	N/A	N/A	N/A	N/A	N/A	0.684465	N/A	N/A	N/A	N/A	N/A	0.684465	N/A	0.675676	0.684465	0.684465	0.731111	0.684465	0.684465
CATG00000034346	0.570024	N/A	N/A	N/A	N/A	N/A	N/A	N/A	N/A	N/A	N/A	N/A	N/A	N/A	N/A	N/A	N/A	N/A	N/A	N/A
CATG00000034350	0.647687	N/A	N/A	N/A	N/A	N/A	N/A	N/A	N/A	N/A	N/A	N/A	N/A	N/A	N/A	N/A	N/A	N/A	0.772793	N/A
CATG00000034537	0.378743	N/A	N/A	N/A	N/A	N/A	N/A	N/A	N/A	N/A	N/A	N/A	N/A	N/A	N/A	N/A	N/A	N/A	0.770686	N/A
CATG00000034554	0.37641	N/A	N/A	N/A	N/A	N/A	N/A	N/A	N/A	N/A	N/A	N/A	N/A	N/A	N/A	N/A	N/A	N/A	N/A	0.715348
CATG00000034567	0.170159	N/A	N/A	N/A	N/A	N/A	N/A	N/A	N/A	N/A	N/A	N/A	0.452294	N/A	N/A	N/A	N/A	N/A	N/A	N/A
CATG00000034574	0.663078	N/A	N/A	N/A	N/A	N/A	N/A	N/A	N/A	N/A	N/A	N/A	0.774893	N/A	0.767392	0.774893	0.774893	0.725003	0.774893	N/A
CATG00000034609	0.74397	N/A	N/A	N/A	N/A	N/A	N/A	N/A	N/A	N/A	N/A	N/A	N/A	N/A	N/A	N/A	N/A	N/A	N/A	N/A
CATG00000034625	1	N/A	N/A	N/A	N/A	N/A	N/A	N/A	N/A	N/A	N/A	N/A	N/A	N/A	0.912512	N/A	N/A	N/A	N/A	N/A
CATG00000034666	0.676312	N/A	N/A	N/A	N/A	N/A	N/A	N/A	N/A	N/A	N/A	0.830668	N/A	N/A	N/A	N/A	N/A	N/A	0.830668	N/A
CATG00000034679	0.736917	N/A	N/A	N/A	N/A	0.829265	0.829265	N/A	N/A	N/A	N/A	N/A	N/A	N/A	0.67636	N/A	N/A	N/A	0.829265	N/A
CATG00000034705	0.730428	N/A	N/A	N/A	N/A	N/A	N/A	N/A	N/A	N/A	N/A	N/A	N/A	N/A	N/A	N/A	N/A	N/A	N/A	N/A
CATG00000034706	0.669808	N/A	N/A	N/A	N/A	N/A	N/A	N/A	N/A	N/A	N/A	N/A	N/A	N/A	N/A	0.878686	0.878686	N/A	N/A	0.878686
CATG00000034752	0.692834	N/A	N/A	N/A	N/A	N/A	N/A	N/A	N/A	N/A	N/A	N/A	N/A	N/A	N/A	N/A	N/A	N/A	N/A	N/A
CATG00000034798	0.592001	N/A	N/A	N/A	N/A	N/A	N/A	N/A	N/A	N/A	N/A	N/A	N/A	N/A	N/A	N/A	N/A	N/A	N/A	N/A
CATG00000034822	0.688189	N/A	N/A	N/A	N/A	0.88692	N/A	N/A	N/A	N/A	N/A	N/A	0.88692	N/A	N/A	N/A	N/A	N/A	N/A	N/A
CATG00000034828	0.886185	N/A	N/A	N/A	N/A	N/A	N/A	N/A	N/A	N/A	N/A	N/A	N/A	N/A	N/A	N/A	N/A	N/A	N/A	N/A
CATG00000034843	0.581441	N/A	N/A	N/A	N/A	N/A	N/A	N/A	N/A	N/A	N/A	N/A	N/A	N/A	N/A	N/A	N/A	N/A	N/A	N/A
CATG00000034866	0.481686	N/A	N/A	N/A	N/A	N/A	N/A	N/A	N/A	N/A	N/A	N/A	0.744305	N/A	N/A	0.744305	0.744305	N/A	0.744305	0.744305
CATG00000034890	0.355875	N/A	N/A	N/A	0.777942	0.777942	0.777942	0.777942	N/A	N/A	N/A	N/A	0.777942	N/A	N/A	0.777942	0.777942	N/A	0.777942	N/A
CATG00000035044	0.894432	N/A	N/A	N/A	N/A	N/A	N/A	N/A	N/A	N/A	N/A	N/A	N/A	N/A	N/A	N/A	N/A	N/A	N/A	N/A
CATG00000035079	0.705419	N/A	N/A	N/A	N/A	N/A	N/A	N/A	N/A	N/A	N/A	N/A	N/A	N/A	N/A	N/A	N/A	N/A	N/A	N/A
CATG00000035185	0.807804	N/A	N/A	0.77239	0.877759	0.877759	0.877759	N/A	N/A	N/A	N/A	N/A	0.877759	N/A	N/A	0.877759	0.877759	0.864212	0.877759	N/A
CATG00000035322	0.691472	N/A	N/A	N/A	0.855428	N/A	N/A	N/A	N/A	N/A	N/A	N/A	N/A	N/A	N/A	N/A	0.855428	N/A	0.855428	N/A
CATG00000035465	0.565227	N/A	N/A	N/A	N/A	N/A	N/A	N/A	N/A	N/A	N/A	N/A	N/A	N/A	N/A	N/A	N/A	N/A	N/A	N/A
CATG00000035524	0.472773	N/A	N/A	N/A	N/A	N/A	N/A	N/A	N/A	0.744192	N/A	N/A	N/A	N/A	N/A	N/A	N/A	N/A	N/A	N/A
CATG00000035584	0.63811	N/A	N/A	N/A	N/A	N/A	N/A	N/A	N/A	0.713893	N/A	N/A	N/A	N/A	0.780336	N/A	N/A	N/A	N/A	0.748984
CATG00000035590	0.543201	N/A	0.689996	0.736161	0.683967	0.683967	0.683967	0.683967	0.683967	0.475889	N/A	0.683967	0.683967	N/A	0.519866	0.683967	0.683967	0.811131	0.683967	N/A
CATG00000035603	0.387087	N/A	N/A	N/A	N/A	N/A	N/A	N/A	N/A	N/A	N/A	N/A	N/A	N/A	N/A	N/A	N/A	N/A	0.757072	N/A
CATG00000035663	0.845242	N/A	N/A	0.653551	N/A	0.753928	0.753928	N/A	N/A	N/A	N/A	N/A	N/A	N/A	N/A	N/A	N/A	N/A	N/A	N/A
CATG00000035822	0.496127	N/A	N/A	N/A	N/A	N/A	N/A	N/A	N/A	N/A	N/A	N/A	0.817633	N/A	N/A	0.817633	0.817633	N/A	N/A	N/A
CATG00000035830	0.753735	N/A	N/A	N/A	N/A	N/A	N/A	N/A	N/A	N/A	N/A	N/A	N/A	N/A	N/A	N/A	N/A	N/A	0.915818	N/A
CATG00000035838	0.137127	N/A	N/A	N/A	N/A	N/A	N/A	N/A	N/A	N/A	0.376753	N/A	0.538358	N/A	N/A	N/A	N/A	N/A	N/A	N/A
CATG00000035840	0.336099	N/A	N/A	N/A	N/A	N/A	N/A	N/A	N/A	N/A	N/A	N/A	0.525882	N/A	N/A	N/A	N/A	N/A	0.525882	N/A
CATG00000035865	0.532459	N/A	N/A	N/A	N/A	N/A	N/A	N/A	N/A	N/A	N/A	N/A	0.821971	N/A	N/A	N/A	0.821971	0.813924	0.821971	0.821971
CATG00000035902	0.483574	N/A	N/A	N/A	N/A	0.810992	N/A	N/A	N/A	N/A	N/A	N/A	N/A	N/A	N/A	N/A	N/A	N/A	0.810992	N/A
CATG00000035995	0.406087	N/A	N/A	N/A	N/A	N/A	N/A	N/A	N/A	N/A	N/A	N/A	N/A	N/A	N/A	N/A	N/A	N/A	N/A	N/A
CATG00000036091	0.660003	N/A	N/A	N/A	N/A	N/A	N/A	N/A	N/A	N/A	N/A	N/A	0.69989	N/A	N/A	N/A	0.69989	N/A	0.69989	N/A
CATG00000036113	0.334238	N/A	N/A	N/A	N/A	N/A	N/A	N/A	N/A	N/A	N/A	N/A	0.68872	N/A	0.816684	N/A	0.68872	0.581101	0.68872	N/A
CATG00000036148	0.376517	N/A	N/A	N/A	0.765564	N/A	0.765564	N/A	N/A	N/A	N/A	N/A	0.765564	N/A	N/A	N/A	0.765564	N/A	0.765564	0.765564
CATG00000036222	0.563729	N/A	N/A	N/A	N/A	N/A	N/A	N/A	N/A	N/A	N/A	N/A	0.796791	N/A	N/A	N/A	N/A	N/A	N/A	N/A
CATG00000036343	0.386351	N/A	N/A	N/A	0.785035	0.785035	0.785035	N/A	N/A	N/A	N/A	0.785035	0.785035	N/A	N/A	N/A	0.785035	N/A	0.785035	N/A
CATG00000036569	0.583849	N/A	N/A	N/A	0.583283	N/A	N/A	N/A	N/A	N/A	N/A	N/A	N/A	N/A	N/A	N/A	N/A	N/A	0.583283	0.583283
CATG00000036681	0.42512	N/A	N/A	N/A	N/A	N/A	N/A	N/A	N/A	0.695509	N/A	N/A	N/A	N/A	N/A	N/A	N/A	N/A	N/A	N/A
CATG00000036740	0.705601	N/A	N/A	N/A	N/A	N/A	N/A	N/A	N/A	N/A	N/A	N/A	N/A	N/A	N/A	N/A	N/A	N/A	N/A	N/A
CATG00000036792	0.698353	N/A	N/A	N/A	N/A	0.846959	0.846959	N/A	N/A	0.771295	N/A	N/A	N/A	N/A	N/A	0.846959	0.846959	0.870662	N/A	N/A
CATG00000036835	0.527321	0.614752	0.739057	0.422127	0.633411	0.633411	0.633411	N/A	0.633411	0.573421	N/A	0.633411	0.633411	N/A	0.463595	0.633411	0.633411	0.784229	0.633411	0.633411
CATG00000036933	0.63826	N/A	N/A	N/A	N/A	N/A	N/A	N/A	N/A	0.646611	N/A	0.751824	N/A	N/A	N/A	N/A	N/A	0.786799	N/A	N/A
CATG00000036936	0.624805	N/A	N/A	N/A	N/A	N/A	N/A	N/A	N/A	N/A	N/A	N/A	0.824486	N/A	N/A	N/A	N/A	N/A	N/A	N/A
CATG00000036957	0.776576	0.934056	0.689117	0.809553	0.823994	0.823994	0.823994	0.823994	0.823994	0.701551	0.879447	0.823994	0.823994	N/A	0.761438	0.823994	0.823994	0.917765	0.823994	0.823994
CATG00000037049	0.550468	N/A	N/A	N/A	N/A	N/A	N/A	N/A	N/A	N/A	N/A	0.769096	N/A	N/A	N/A	N/A	0.769096	N/A	0.769096	N/A
CATG00000037050	0.541712	N/A	N/A	N/A	N/A	N/A	N/A	N/A	N/A	N/A	N/A	N/A	N/A	N/A	N/A	N/A	N/A	N/A	N/A	N/A
CATG00000037074	0.434955	N/A	N/A	N/A	N/A	N/A	0.7538	N/A	N/A	N/A	N/A	N/A	N/A	N/A	N/A	N/A	N/A	N/A	0.7538	N/A
CATG00000037117	0.50429	0.777184	N/A	N/A	N/A	N/A	0.772434	N/A	N/A	N/A	N/A	0.772434	0.772434	N/A	N/A	N/A	N/A	N/A	0.772434	N/A
CATG00000037177	0.501692	0.43875	N/A	N/A	0.60046	0.60046	0.60046	0.60046	0.60046	N/A	N/A	N/A	0.60046	N/A	N/A	N/A	N/A	N/A	N/A	0.60046
CATG00000037266	0.388721	0.906778	N/A	N/A	N/A	0.760115	N/A	N/A	N/A	N/A	N/A	N/A	0.760115	N/A	N/A	N/A	0.760115	N/A	0.760115	N/A
CATG00000037289	0.699597	N/A	N/A	N/A	N/A	0.81703	0.81703	N/A	N/A	N/A	N/A	N/A	N/A	N/A	N/A	N/A	0.81703	N/A	0.81703	N/A
CATG00000037366	0.590537	N/A	0.813355	N/A	N/A	N/A	N/A	N/A	N/A	N/A	N/A	0.833522	0.833522	N/A	N/A	N/A	0.833522	0.792227	N/A	N/A
CATG00000037403	0.455053	N/A	N/A	N/A	N/A	0.78336	N/A	N/A	N/A	N/A	N/A	0.78336	0.78336	N/A	N/A	0.78336	0.78336	N/A	0.78336	0.78336
CATG00000037462	0.567701	N/A	N/A	N/A	N/A	N/A	N/A	N/A	N/A	0.500168	N/A	N/A	N/A	N/A	N/A	N/A	N/A	N/A	N/A	N/A
CATG00000037475	0.729686	0.534383	N/A	N/A	N/A	0.583635	N/A	0.583635	0.583635	N/A	N/A	0.583635	0.583635	N/A	N/A	N/A	N/A	N/A	0.583635	N/A
CATG00000037502	0.57255	N/A	0.779701	0.804909	0.79501	0.79501	N/A	0.79501	0.79501	N/A	0.862754	0.79501	0.79501	N/A	0.705497	0.79501	0.79501	0.733417	0.79501	0.79501
CATG00000037523	0.643835	N/A	N/A	N/A	0.75792	0.75792	0.75792	N/A	N/A	N/A	N/A	N/A	0.75792	N/A	N/A	N/A	N/A	N/A	N/A	N/A
CATG00000037545	0.578127	N/A	N/A	N/A	N/A	N/A	N/A	N/A	N/A	N/A	N/A	N/A	N/A	N/A	N/A	N/A	N/A	N/A	0.776096	N/A
CATG00000037593	0.553568	N/A	N/A	N/A	N/A	N/A	N/A	N/A	N/A	0.73796	N/A	N/A	N/A	N/A	N/A	0.76309	N/A	0.602783	0.76309	N/A
CATG00000037594	0.583718	0.866558	0.607176	0.607082	N/A	0.656594	0.656594	N/A	N/A	0.521638	N/A	N/A	N/A	N/A	0.413726	0.656594	0.656594	0.782879	0.656594	0.656594
CATG00000037612	0.517787	N/A	N/A	0.125943	N/A	0.526456	0.526456	N/A	N/A	N/A	N/A	N/A	0.526456	N/A	N/A	0.526456	0.526456	N/A	0.526456	0.526456
CATG00000037646	0.405907	0.5549	0.752702	N/A	0.626312	0.626312	N/A	0.626312	0.626312	N/A	N/A	0.626312	0.626312	N/A	N/A	N/A	N/A	0.62074	0.626312	0.626312
CATG00000037704	0.559779	N/A	N/A	0.879995	N/A	0.825505	N/A	N/A	N/A	N/A	0.799763	N/A	0.825505	N/A	N/A	N/A	0.825505	0.817573	N/A	N/A
CATG00000037745	0.725911	N/A	0.586376	N/A	N/A	N/A	N/A	N/A	N/A	N/A	N/A	N/A	N/A	N/A	0.898966	0.830502	0.830502	0.869945	N/A	0.830502
CATG00000037789	0.672396	N/A	N/A	N/A	0.745685	0.745685	0.745685	N/A	N/A	0.398034	N/A	N/A	0.745685	0.786045	N/A	0.745685	0.745685	0.83193	0.745685	0.745685
CATG00000038005	0.554977	N/A	N/A	N/A	N/A	N/A	N/A	N/A	N/A	N/A	N/A	N/A	N/A	N/A	N/A	N/A	N/A	N/A	N/A	N/A
CATG00000038017	0.524634	N/A	N/A	N/A	N/A	N/A	N/A	N/A	N/A	N/A	N/A	N/A	N/A	N/A	N/A	N/A	N/A	N/A	N/A	N/A
CATG00000038107	0.316081	0.358255	0.264204	0.185809	0.347029	0.347029	0.347029	0.347029	0.347029	0.410278	0.164838	0.347029	0.347029	N/A	0.3069	0.347029	0.347029	0.527672	N/A	0.347029
CATG00000038144	0.617104	N/A	N/A	N/A	N/A	N/A	N/A	N/A	N/A	N/A	N/A	N/A	N/A	N/A	N/A	N/A	N/A	N/A	N/A	N/A
CATG00000038155	0.598164	0.292757	0.318824	N/A	0.538847	0.538847	0.538847	0.538847	N/A	N/A	N/A	N/A	0.538847	0.609578	0.500466	N/A	N/A	0.505776	0.538847	0.538847
CATG00000038156	0.62032	0.772807	N/A	0.487135	0.697108	N/A	N/A	N/A	N/A	0.434702	N/A	N/A	0.697108	N/A	N/A	N/A	N/A	0.883492	0.697108	N/A
CATG00000038160	0.7519	N/A	N/A	N/A	N/A	N/A	N/A	N/A	N/A	N/A	N/A	N/A	N/A	N/A	N/A	N/A	N/A	N/A	N/A	N/A
CATG00000038197	0.530009	N/A	N/A	N/A	N/A	N/A	N/A	N/A	N/A	N/A	N/A	0.764138	N/A	N/A	N/A	0.764138	0.764138	N/A	0.764138	N/A
CATG00000038236	1	N/A	N/A	N/A	0.944021	N/A	0.944021	N/A	N/A	N/A	N/A	0.944021	0.944021	N/A	N/A	N/A	N/A	N/A	0.944021	0.944021
CATG00000038251	0.7013	N/A	0.851862	N/A	N/A	N/A	N/A	N/A	N/A	N/A	N/A	N/A	N/A	N/A	N/A	N/A	N/A	N/A	N/A	N/A
CATG00000038257	0.473315	N/A	N/A	N/A	N/A	N/A	N/A	N/A	N/A	N/A	N/A	N/A	N/A	N/A	N/A	N/A	N/A	N/A	N/A	N/A
CATG00000038299	0.451672	N/A	N/A	N/A	N/A	N/A	N/A	N/A	N/A	N/A	N/A	N/A	N/A	N/A	N/A	N/A	N/A	N/A	N/A	N/A
CATG00000038333	0.511532	0.629332	N/A	N/A	0.537398	N/A	N/A	N/A	N/A	0.32238	N/A	N/A	N/A	N/A	N/A	N/A	N/A	N/A	N/A	N/A
CATG00000038336	0.581006	N/A	N/A	0.692462	N/A	0.780444	0.780444	N/A	N/A	N/A	0.755867	N/A	0.780444	N/A	N/A	N/A	N/A	N/A	0.780444	0.780444
CATG00000038339	0.519224	N/A	N/A	N/A	N/A	N/A	N/A	N/A	N/A	N/A	N/A	N/A	N/A	N/A	N/A	N/A	N/A	N/A	N/A	0.839834
CATG00000038372	0.216767	N/A	N/A	N/A	N/A	N/A	N/A	N/A	N/A	N/A	N/A	N/A	N/A	N/A	N/A	N/A	N/A	N/A	N/A	N/A
CATG00000038418	0.662332	N/A	0.869909	N/A	0.764753	0.764753	0.764753	0.764753	0.764753	0.737681	N/A	0.764753	0.764753	N/A	0.826608	N/A	0.764753	0.892817	0.764753	0.764753
CATG00000038433	0.392784	N/A	N/A	N/A	N/A	N/A	N/A	N/A	N/A	0.737271	N/A	N/A	0.739531	N/A	N/A	N/A	0.739531	0.710414	0.739531	N/A
CATG00000038435	0.733229	0.965284	0.881318	0.796072	0.871753	N/A	0.871753	0.871753	0.871753	0.752124	0.962735	N/A	0.871753	0.826825	0.928182	N/A	N/A	N/A	N/A	0.871753
CATG00000038469	0.46373	0.319779	0.807158	0.553761	0.582284	0.582284	0.582284	N/A	N/A	0.520527	0.566558	N/A	0.582284	N/A	0.540107	N/A	N/A	0.796089	0.582284	0.582284
CATG00000038494	0.49307	0.687148	N/A	N/A	N/A	0.737703	0.737703	N/A	N/A	N/A	N/A	N/A	0.737703	N/A	N/A	N/A	N/A	N/A	0.737703	N/A
CATG00000038518	0.576329	N/A	0.644484	N/A	0.831339	N/A	N/A	N/A	N/A	N/A	N/A	N/A	N/A	N/A	0.808407	0.831339	0.831339	0.877545	0.831339	0.831339
CATG00000038530	0.575673	N/A	0.773684	N/A	N/A	N/A	N/A	N/A	N/A	0.552832	N/A	0.786959	0.786959	N/A	0.753354	N/A	N/A	0.819052	N/A	N/A
CATG00000038567	0.568488	N/A	N/A	N/A	N/A	0.782505	0.782505	N/A	N/A	N/A	N/A	0.782505	0.782505	N/A	N/A	0.782505	N/A	N/A	N/A	N/A
CATG00000038573	0.540906	N/A	N/A	N/A	N/A	N/A	N/A	N/A	N/A	N/A	N/A	N/A	N/A	N/A	N/A	N/A	0.848818	N/A	N/A	N/A
CATG00000038599	0.456825	N/A	N/A	N/A	0.734201	N/A	N/A	N/A	N/A	N/A	N/A	N/A	N/A	N/A	0.862886	N/A	0.734201	0.549298	0.734201	0.734201
CATG00000038600	0.671901	0.829826	N/A	0.563838	0.701829	N/A	0.701829	N/A	N/A	0.615286	0.751081	N/A	0.701829	N/A	0.618341	N/A	0.701829	0.655354	0.701829	0.701829
CATG00000038623	0.702891	N/A	N/A	N/A	N/A	N/A	N/A	N/A	N/A	N/A	N/A	N/A	N/A	N/A	N/A	N/A	N/A	N/A	N/A	N/A
CATG00000038643	0.629032	N/A	N/A	N/A	0.79347	0.79347	N/A	N/A	N/A	N/A	N/A	N/A	N/A	N/A	N/A	N/A	0.79347	0.573917	N/A	0.79347
CATG00000038647	0.675156	N/A	N/A	N/A	N/A	0.858809	N/A	N/A	N/A	N/A	N/A	N/A	N/A	N/A	N/A	0.858809	0.858809	N/A	N/A	N/A
CATG00000038661	0.599801	N/A	N/A	N/A	N/A	N/A	N/A	N/A	N/A	N/A	N/A	0.870043	N/A	N/A	N/A	N/A	0.870043	N/A	N/A	N/A
CATG00000038679	0.609114	N/A	N/A	0.288406	N/A	0.541115	0.541115	0.541115	0.541115	0.712641	0.0944262	N/A	0.541115	0.808653	N/A	N/A	N/A	N/A	0.541115	N/A
CATG00000038691	0.81384	N/A	N/A	N/A	N/A	N/A	N/A	N/A	N/A	N/A	N/A	N/A	N/A	N/A	N/A	N/A	N/A	N/A	N/A	N/A
CATG00000038699	0.305201	0.666039	N/A	N/A	N/A	0.628034	0.628034	N/A	N/A	N/A	0.846	0.628034	0.628034	N/A	N/A	N/A	N/A	0.385852	0.628034	N/A
CATG00000038739	0.775329	N/A	N/A	N/A	N/A	N/A	N/A	N/A	N/A	N/A	N/A	N/A	0.838208	N/A	N/A	N/A	N/A	N/A	0.838208	N/A
CATG00000038740	0.522185	0.860701	0.597213	0.727612	0.712566	0.712566	0.712566	N/A	N/A	0.463289	N/A	0.712566	0.712566	N/A	0.727098	0.712566	0.712566	0.861797	0.712566	0.712566
CATG00000038762	0.631333	0.669257	0.789561	0.321596	N/A	0.696343	N/A	N/A	N/A	N/A	N/A	0.696343	0.696343	N/A	N/A	0.696343	0.696343	0.800459	0.696343	0.696343
CATG00000038795	0.794251	N/A	N/A	N/A	N/A	N/A	N/A	N/A	N/A	N/A	N/A	N/A	N/A	N/A	N/A	N/A	0.935698	N/A	N/A	N/A
CATG00000038796	0.251641	N/A	N/A	N/A	N/A	N/A	N/A	N/A	N/A	N/A	N/A	N/A	N/A	N/A	N/A	N/A	N/A	N/A	N/A	N/A
CATG00000038826	0.471542	N/A	N/A	N/A	0.821948	N/A	N/A	N/A	N/A	N/A	N/A	N/A	N/A	N/A	N/A	N/A	N/A	N/A	0.821948	N/A
CATG00000038827	0.625893	N/A	0.763637	N/A	N/A	N/A	N/A	N/A	N/A	N/A	N/A	N/A	N/A	N/A	N/A	N/A	N/A	0.71068	N/A	N/A
CATG00000038871	0.540852	N/A	N/A	N/A	N/A	N/A	N/A	N/A	N/A	N/A	N/A	N/A	N/A	N/A	N/A	N/A	N/A	N/A	N/A	N/A
CATG00000038879	0.614175	N/A	N/A	N/A	N/A	N/A	N/A	N/A	N/A	N/A	N/A	N/A	N/A	N/A	N/A	N/A	N/A	N/A	N/A	N/A
CATG00000038900	0.679172	N/A	N/A	N/A	0.78504	0.78504	N/A	N/A	N/A	0.725466	N/A	N/A	0.78504	N/A	N/A	N/A	N/A	N/A	0.78504	0.78504
CATG00000039106	0.562303	N/A	N/A	0.51064	N/A	N/A	0.525297	N/A	N/A	0.509183	N/A	N/A	N/A	N/A	N/A	N/A	N/A	N/A	N/A	0.525297
CATG00000039107	0.446943	N/A	N/A	N/A	N/A	N/A	N/A	N/A	0.791352	N/A	N/A	N/A	0.791352	N/A	N/A	N/A	0.791352	N/A	0.791352	N/A
CATG00000039207	0.364868	N/A	N/A	N/A	N/A	N/A	N/A	N/A	N/A	N/A	N/A	N/A	N/A	N/A	N/A	N/A	N/A	N/A	N/A	N/A
CATG00000039286	0.247646	0.926157	0.114831	0.335386	0.373458	0.373458	0.373458	0.373458	0.373458	0.260255	0.326473	0.373458	0.373458	0.678074	0.12345	N/A	N/A	0.16128	0.373458	N/A
CATG00000039288	0.566889	N/A	N/A	N/A	N/A	0.752278	0.752278	N/A	N/A	N/A	N/A	N/A	0.752278	N/A	N/A	N/A	N/A	N/A	N/A	0.752278
CATG00000039290	0.433645	N/A	N/A	N/A	N/A	N/A	N/A	N/A	N/A	N/A	N/A	N/A	0.665376	N/A	N/A	N/A	N/A	N/A	0.665376	0.665376
CATG00000039292	0.245953	N/A	N/A	N/A	N/A	N/A	N/A	N/A	N/A	N/A	N/A	N/A	N/A	N/A	N/A	N/A	N/A	N/A	N/A	N/A
CATG00000039295	0.54593	N/A	N/A	N/A	N/A	N/A	N/A	N/A	N/A	N/A	N/A	N/A	N/A	N/A	N/A	N/A	N/A	N/A	N/A	N/A
CATG00000039306	0.334555	N/A	N/A	N/A	N/A	N/A	N/A	N/A	N/A	N/A	N/A	N/A	0.703931	N/A	N/A	N/A	N/A	N/A	0.703931	N/A
CATG00000039435	0.653902	0.910754	0.662647	0.742517	0.781493	0.781493	N/A	N/A	N/A	N/A	0.930124	0.781493	N/A	N/A	N/A	0.781493	0.781493	0.909316	0.781493	N/A
CATG00000039453	0.65341	N/A	0.657167	N/A	N/A	N/A	N/A	N/A	N/A	0.444175	N/A	N/A	N/A	N/A	N/A	N/A	N/A	N/A	N/A	0.739156
CATG00000039493	0.521433	N/A	N/A	N/A	N/A	N/A	N/A	N/A	N/A	N/A	N/A	N/A	N/A	N/A	N/A	N/A	N/A	N/A	N/A	N/A
CATG00000039496	0.494629	N/A	N/A	N/A	0.812132	0.812132	0.812132	N/A	N/A	N/A	N/A	N/A	N/A	N/A	N/A	N/A	0.812132	N/A	N/A	N/A
CATG00000039509	0.12504	N/A	N/A	N/A	N/A	N/A	N/A	N/A	N/A	0.32259	N/A	N/A	0.375703	N/A	N/A	N/A	N/A	N/A	N/A	N/A
CATG00000039519	0.496279	N/A	N/A	N/A	N/A	N/A	N/A	N/A	N/A	N/A	N/A	N/A	N/A	N/A	N/A	N/A	N/A	N/A	0.599711	N/A
CATG00000039520	0.725594	N/A	N/A	N/A	N/A	N/A	N/A	N/A	N/A	N/A	N/A	0.901926	N/A	N/A	N/A	N/A	N/A	0.871183	0.901926	N/A
CATG00000039543	0.530294	0.548888	0.404847	N/A	0.460517	0.460517	0.460517	N/A	N/A	0.274144	0.380138	0.460517	0.460517	0.395092	0.314309	N/A	N/A	0.514877	0.460517	0.460517
CATG00000039549	0.662287	N/A	N/A	N/A	N/A	N/A	N/A	0.5822	0.5822	N/A	N/A	N/A	0.5822	N/A	N/A	N/A	N/A	N/A	N/A	0.5822
CATG00000039555	0.20261	N/A	N/A	N/A	N/A	N/A	N/A	N/A	N/A	N/A	N/A	N/A	N/A	N/A	N/A	N/A	N/A	N/A	0.694588	N/A
CATG00000039556	0.351892	0.330576	N/A	N/A	N/A	N/A	N/A	N/A	N/A	N/A	N/A	N/A	0.511499	N/A	N/A	N/A	N/A	N/A	0.511499	N/A
CATG00000039559	0.688744	N/A	N/A	0.876748	0.851277	N/A	N/A	N/A	N/A	0.749566	N/A	0.851277	N/A	N/A	0.831272	N/A	N/A	N/A	0.851277	N/A
CATG00000039578	0.586293	N/A	N/A	N/A	N/A	0.829243	N/A	N/A	N/A	N/A	N/A	N/A	0.829243	N/A	N/A	N/A	0.829243	N/A	0.829243	0.829243
CATG00000039603	0.55902	N/A	N/A	N/A	N/A	N/A	N/A	N/A	N/A	N/A	N/A	N/A	N/A	N/A	N/A	N/A	0.85843	N/A	N/A	N/A
CATG00000039610	0.432841	N/A	N/A	N/A	N/A	N/A	0.804124	N/A	N/A	N/A	N/A	N/A	N/A	N/A	N/A	N/A	N/A	N/A	N/A	N/A
CATG00000039617	0.769151	N/A	N/A	N/A	N/A	N/A	N/A	N/A	N/A	N/A	N/A	N/A	N/A	N/A	N/A	N/A	N/A	N/A	N/A	N/A
CATG00000039657	0.435961	N/A	N/A	N/A	N/A	N/A	N/A	N/A	N/A	N/A	N/A	N/A	N/A	N/A	N/A	N/A	N/A	N/A	N/A	N/A
CATG00000039757	0.632325	N/A	N/A	N/A	N/A	N/A	N/A	N/A	N/A	0.5723	N/A	N/A	N/A	N/A	N/A	0.761444	0.761444	N/A	0.761444	N/A
CATG00000039759	0.603325	N/A	0.693856	0.476421	0.607262	N/A	0.607262	N/A	N/A	0.512449	0.299293	N/A	0.607262	N/A	0.505217	0.607262	0.607262	0.79595	0.607262	N/A
CATG00000039773	0.583949	N/A	N/A	N/A	N/A	N/A	N/A	N/A	N/A	0.739577	N/A	N/A	N/A	N/A	N/A	N/A	N/A	N/A	N/A	N/A
CATG00000039803	0.706785	N/A	N/A	N/A	N/A	N/A	N/A	N/A	N/A	0.526314	N/A	N/A	N/A	N/A	N/A	N/A	N/A	N/A	N/A	N/A
CATG00000039835	0.383905	N/A	N/A	N/A	0.731633	N/A	0.731633	N/A	N/A	N/A	N/A	N/A	0.731633	N/A	N/A	N/A	0.731633	N/A	0.731633	N/A
CATG00000039836	0.660721	N/A	N/A	N/A	N/A	N/A	N/A	N/A	N/A	N/A	N/A	N/A	N/A	N/A	N/A	N/A	N/A	N/A	N/A	N/A
CATG00000039839	0.661169	N/A	N/A	N/A	N/A	N/A	N/A	N/A	N/A	N/A	N/A	N/A	N/A	N/A	N/A	N/A	N/A	0.773832	N/A	N/A
CATG00000039908	0.733881	N/A	N/A	N/A	N/A	N/A	N/A	N/A	N/A	0.949886	N/A	N/A	N/A	N/A	N/A	N/A	N/A	N/A	N/A	N/A
CATG00000039946	0.620618	N/A	N/A	0.237286	0.477545	0.477545	0.477545	N/A	N/A	0.389346	0.256122	0.477545	0.477545	0.797611	0.205773	0.477545	0.477545	0.377396	0.477545	0.477545
CATG00000039962	0.595584	N/A	N/A	N/A	N/A	N/A	N/A	N/A	N/A	N/A	N/A	0.7326	N/A	N/A	N/A	N/A	N/A	N/A	N/A	N/A
CATG00000039966	0.614659	N/A	N/A	N/A	N/A	N/A	N/A	N/A	N/A	N/A	N/A	N/A	N/A	N/A	N/A	N/A	N/A	N/A	0.858176	N/A
CATG00000039979	0.417797	N/A	N/A	N/A	N/A	N/A	N/A	N/A	N/A	N/A	N/A	N/A	N/A	N/A	N/A	N/A	N/A	N/A	N/A	N/A
CATG00000039989	0.766097	N/A	0.859726	0.665843	0.783347	N/A	0.783347	N/A	N/A	0.837018	N/A	N/A	0.783347	N/A	N/A	0.783347	0.783347	0.763474	N/A	0.783347
CATG00000039993	0.425346	N/A	0.280139	N/A	0.50853	0.50853	N/A	N/A	N/A	N/A	N/A	N/A	N/A	N/A	N/A	N/A	N/A	0.478541	N/A	N/A
CATG00000039994	0.529992	0.887742	N/A	N/A	0.816431	0.816431	N/A	N/A	N/A	N/A	N/A	N/A	0.816431	N/A	N/A	0.816431	0.816431	N/A	0.816431	N/A
CATG00000040000	0.747188	N/A	N/A	N/A	N/A	N/A	0.883309	N/A	N/A	N/A	N/A	N/A	0.883309	N/A	N/A	N/A	0.883309	N/A	0.883309	N/A
CATG00000040020	0.592798	N/A	N/A	N/A	N/A	N/A	N/A	N/A	N/A	N/A	N/A	N/A	N/A	N/A	N/A	N/A	N/A	N/A	N/A	N/A
CATG00000040032	0.560635	0.685907	N/A	N/A	N/A	N/A	N/A	N/A	N/A	N/A	N/A	0.765201	N/A	N/A	N/A	N/A	N/A	N/A	0.765201	N/A
CATG00000040097	0.511278	N/A	N/A	N/A	N/A	N/A	N/A	N/A	N/A	N/A	N/A	N/A	N/A	N/A	N/A	0.829136	0.829136	N/A	0.829136	N/A
CATG00000040170	0.590606	N/A	N/A	N/A	N/A	N/A	N/A	N/A	N/A	N/A	0.362567	N/A	0.695808	N/A	N/A	0.695808	N/A	N/A	0.695808	N/A
CATG00000040186	0.536095	N/A	N/A	N/A	0.732828	0.732828	0.732828	0.732828	0.732828	0.715049	N/A	N/A	0.732828	N/A	N/A	0.732828	0.732828	0.549607	0.732828	0.732828
CATG00000040189	0.525046	N/A	N/A	N/A	N/A	N/A	N/A	N/A	N/A	N/A	N/A	N/A	N/A	N/A	0.787122	N/A	N/A	N/A	N/A	N/A
CATG00000040202	0.761224	N/A	0.728922	N/A	N/A	N/A	N/A	N/A	N/A	N/A	N/A	N/A	0.848359	N/A	0.848855	0.848359	0.848359	0.861641	N/A	0.848359
CATG00000040214	0.689792	N/A	N/A	N/A	N/A	N/A	N/A	N/A	N/A	N/A	N/A	N/A	N/A	N/A	N/A	N/A	N/A	N/A	N/A	N/A
CATG00000040224	0.615135	N/A	N/A	N/A	N/A	N/A	N/A	N/A	N/A	0.766921	N/A	N/A	0.841683	N/A	N/A	N/A	N/A	N/A	0.841683	N/A
CATG00000040232	0.672861	N/A	0.891817	N/A	N/A	N/A	N/A	N/A	N/A	0.705014	N/A	0.860755	0.860755	N/A	0.878078	0.860755	0.860755	0.940786	0.860755	0.860755
CATG00000040236	0.762111	N/A	N/A	N/A	N/A	N/A	N/A	N/A	N/A	N/A	N/A	N/A	N/A	N/A	N/A	N/A	N/A	N/A	0.839382	0.839382
CATG00000040240	0.807724	0.98875	N/A	N/A	0.945086	N/A	N/A	N/A	N/A	N/A	0.948724	N/A	0.945086	N/A	N/A	N/A	N/A	N/A	N/A	N/A
CATG00000040290	0.52	0.952671	N/A	0.903805	N/A	0.854512	N/A	N/A	N/A	N/A	N/A	0.854512	0.854512	N/A	N/A	0.854512	0.854512	N/A	N/A	N/A
CATG00000040292	0.596025	N/A	N/A	N/A	0.695892	N/A	N/A	N/A	N/A	N/A	N/A	N/A	0.695892	N/A	N/A	N/A	N/A	N/A	0.695892	N/A
CATG00000040293	0.705504	N/A	N/A	N/A	N/A	0.842845	N/A	N/A	N/A	N/A	N/A	N/A	N/A	N/A	N/A	N/A	0.842845	0.896978	0.842845	N/A
CATG00000040306	0.756552	N/A	N/A	N/A	N/A	N/A	N/A	N/A	N/A	N/A	N/A	N/A	N/A	N/A	N/A	N/A	N/A	N/A	N/A	N/A
CATG00000040310	0.238382	N/A	N/A	N/A	N/A	N/A	N/A	N/A	N/A	N/A	N/A	N/A	N/A	N/A	N/A	N/A	N/A	N/A	N/A	N/A
CATG00000040317	0.621052	N/A	N/A	N/A	N/A	N/A	N/A	N/A	N/A	N/A	N/A	N/A	N/A	N/A	N/A	N/A	N/A	N/A	N/A	N/A
CATG00000040329	0.539208	N/A	N/A	N/A	N/A	N/A	N/A	N/A	N/A	N/A	N/A	N/A	N/A	N/A	N/A	N/A	N/A	N/A	N/A	0.763081
CATG00000040369	0.404662	N/A	N/A	N/A	N/A	N/A	N/A	N/A	N/A	N/A	N/A	N/A	N/A	N/A	N/A	N/A	N/A	N/A	N/A	N/A
CATG00000040436	0.845754	N/A	N/A	N/A	0.715919	N/A	N/A	N/A	N/A	N/A	N/A	N/A	N/A	N/A	N/A	N/A	0.715919	N/A	0.715919	N/A
CATG00000040459	0.507143	N/A	N/A	N/A	N/A	N/A	N/A	N/A	N/A	N/A	0.784979	N/A	N/A	N/A	N/A	N/A	N/A	N/A	0.793367	N/A
CATG00000040467	0.601365	N/A	N/A	N/A	N/A	N/A	N/A	N/A	N/A	N/A	N/A	N/A	N/A	N/A	N/A	N/A	0.692839	N/A	N/A	N/A
CATG00000040510	0.482225	N/A	N/A	N/A	N/A	N/A	0.752138	N/A	N/A	N/A	N/A	N/A	0.752138	N/A	N/A	N/A	N/A	N/A	0.752138	0.752138
CATG00000040523	0.455324	N/A	N/A	N/A	N/A	N/A	N/A	N/A	N/A	N/A	N/A	N/A	N/A	N/A	N/A	N/A	N/A	N/A	N/A	N/A
CATG00000040539	0.616126	N/A	N/A	N/A	N/A	N/A	N/A	N/A	N/A	N/A	N/A	0.872344	N/A	N/A	N/A	N/A	N/A	N/A	N/A	N/A
CATG00000040565	0.318642	N/A	N/A	N/A	N/A	N/A	N/A	N/A	N/A	0.417519	N/A	N/A	N/A	N/A	N/A	N/A	N/A	N/A	N/A	N/A
CATG00000040566	0.64631	N/A	N/A	N/A	N/A	N/A	N/A	N/A	N/A	N/A	N/A	N/A	N/A	N/A	N/A	N/A	N/A	N/A	N/A	N/A
CATG00000040669	0.676494	N/A	0.731356	0.873519	0.789608	N/A	N/A	N/A	N/A	0.578614	0.812143	0.789608	0.789608	N/A	0.723244	0.789608	0.789608	0.862833	0.789608	N/A
CATG00000040688	0.810366	N/A	N/A	N/A	N/A	N/A	N/A	N/A	N/A	N/A	N/A	N/A	N/A	N/A	N/A	N/A	N/A	N/A	N/A	N/A
CATG00000040736	0.518351	N/A	N/A	N/A	N/A	N/A	0.755984	N/A	N/A	N/A	N/A	0.755984	0.755984	N/A	N/A	N/A	N/A	N/A	0.755984	N/A
CATG00000040749	0.523347	N/A	N/A	N/A	N/A	0.842679	N/A	N/A	N/A	N/A	N/A	N/A	N/A	N/A	N/A	N/A	N/A	N/A	N/A	N/A
CATG00000040754	0.434991	N/A	N/A	N/A	0.691792	N/A	0.691792	N/A	N/A	N/A	N/A	0.691792	0.691792	N/A	N/A	N/A	0.691792	N/A	0.691792	N/A
CATG00000040755	0.49978	N/A	N/A	N/A	N/A	N/A	N/A	N/A	N/A	N/A	N/A	N/A	N/A	N/A	N/A	N/A	N/A	N/A	N/A	N/A
CATG00000040769	0.541347	0.57606	0.442716	N/A	N/A	0.567292	0.567292	N/A	0.567292	0.37071	0.757526	N/A	0.567292	N/A	0.587202	N/A	N/A	0.508152	N/A	0.567292
CATG00000040786	0.618869	0.889555	N/A	N/A	0.862819	0.862819	N/A	N/A	0.862819	N/A	N/A	N/A	0.862819	N/A	N/A	0.862819	0.862819	0.885292	0.862819	0.862819
CATG00000040822	0.379736	1	N/A	N/A	N/A	0.682925	0.682925	N/A	N/A	N/A	N/A	0.682925	0.682925	N/A	N/A	N/A	0.682925	N/A	0.682925	0.682925
CATG00000040825	0.53099	N/A	N/A	N/A	N/A	N/A	N/A	N/A	N/A	N/A	N/A	N/A	0.78881	N/A	N/A	N/A	N/A	N/A	0.78881	0.78881
CATG00000040831	0.69528	N/A	N/A	N/A	N/A	N/A	0.843282	0.843282	0.843282	0.715676	N/A	N/A	N/A	N/A	N/A	N/A	0.843282	0.83504	0.843282	0.843282
CATG00000040849	0.478464	N/A	N/A	N/A	N/A	N/A	N/A	N/A	N/A	N/A	N/A	N/A	N/A	N/A	N/A	N/A	0.577359	N/A	0.577359	N/A
CATG00000040860	0.926754	N/A	N/A	N/A	N/A	N/A	N/A	N/A	N/A	N/A	N/A	N/A	N/A	N/A	N/A	N/A	N/A	N/A	N/A	N/A
CATG00000040870	0.644995	N/A	N/A	N/A	N/A	N/A	N/A	N/A	N/A	N/A	N/A	N/A	N/A	N/A	N/A	N/A	N/A	N/A	N/A	N/A
CATG00000040873	0.444273	N/A	N/A	N/A	0.683472	N/A	N/A	N/A	N/A	0.713893	N/A	N/A	N/A	N/A	N/A	N/A	N/A	N/A	0.683472	N/A
CATG00000040876	0.49465	N/A	N/A	N/A	N/A	N/A	N/A	N/A	N/A	N/A	N/A	N/A	N/A	N/A	N/A	N/A	N/A	N/A	0.831208	N/A
CATG00000040952	0.460446	N/A	N/A	N/A	N/A	0.720254	N/A	N/A	N/A	N/A	N/A	N/A	N/A	N/A	N/A	0.720254	0.720254	N/A	0.720254	N/A
CATG00000040957	0.586743	0.85493	N/A	0.724719	0.776415	0.776415	0.776415	0.776415	0.776415	0.67665	0.92333	0.776415	0.776415	N/A	0.731721	0.776415	0.776415	0.695744	0.776415	0.776415
CATG00000041012	0.546093	N/A	N/A	N/A	N/A	N/A	N/A	N/A	N/A	0.660804	N/A	N/A	N/A	N/A	N/A	N/A	N/A	N/A	0.770389	N/A
CATG00000041021	0.565379	N/A	N/A	N/A	N/A	N/A	N/A	N/A	N/A	N/A	N/A	N/A	N/A	N/A	N/A	N/A	N/A	N/A	N/A	N/A
CATG00000041034	0.359897	N/A	N/A	N/A	N/A	N/A	N/A	N/A	N/A	N/A	N/A	N/A	N/A	N/A	N/A	N/A	N/A	N/A	N/A	N/A
CATG00000041127	0.805052	N/A	N/A	N/A	N/A	N/A	N/A	N/A	N/A	N/A	N/A	N/A	N/A	N/A	0.728737	N/A	N/A	0.794252	N/A	N/A
CATG00000041153	0.669332	N/A	N/A	N/A	N/A	N/A	N/A	N/A	N/A	N/A	N/A	N/A	N/A	N/A	N/A	N/A	N/A	N/A	N/A	N/A
CATG00000041156	0.503702	N/A	N/A	N/A	N/A	N/A	N/A	N/A	N/A	N/A	N/A	N/A	N/A	N/A	N/A	N/A	N/A	N/A	N/A	N/A
CATG00000041179	0.515579	N/A	N/A	N/A	N/A	N/A	N/A	N/A	N/A	N/A	N/A	N/A	N/A	N/A	N/A	N/A	N/A	N/A	N/A	N/A
CATG00000041200	0.566007	N/A	N/A	N/A	N/A	N/A	N/A	N/A	N/A	N/A	N/A	N/A	N/A	N/A	N/A	N/A	N/A	N/A	N/A	N/A
CATG00000041202	0.318856	N/A	N/A	N/A	N/A	N/A	N/A	N/A	N/A	N/A	N/A	N/A	N/A	N/A	N/A	N/A	N/A	N/A	N/A	N/A
CATG00000041203	0.621481	N/A	N/A	N/A	N/A	N/A	N/A	N/A	N/A	N/A	N/A	N/A	0.851871	N/A	N/A	N/A	N/A	N/A	N/A	N/A
CATG00000041223	0.551247	0.593361	N/A	N/A	0.692242	0.692242	N/A	0.692242	0.692242	N/A	0.614379	N/A	0.692242	N/A	N/A	0.692242	0.692242	0.701685	0.692242	N/A
CATG00000041233	0.506382	0.90279	N/A	0.647386	N/A	N/A	N/A	N/A	N/A	0.836225	N/A	0.74535	0.74535	N/A	N/A	N/A	N/A	N/A	0.74535	N/A
CATG00000041236	0.578161	0.8423	0.73712	0.483629	0.683763	0.683763	0.683763	N/A	N/A	0.580194	N/A	0.683763	0.683763	N/A	0.589083	0.683763	0.683763	0.808893	0.683763	0.683763
CATG00000041237	0.551253	N/A	N/A	N/A	N/A	N/A	N/A	N/A	N/A	N/A	N/A	N/A	N/A	0.459794	N/A	N/A	N/A	0.773922	N/A	0.636239
CATG00000041238	0.400997	N/A	N/A	N/A	N/A	N/A	N/A	N/A	N/A	N/A	N/A	N/A	N/A	N/A	N/A	N/A	N/A	N/A	0.793093	N/A
CATG00000041253	0.502508	N/A	N/A	N/A	N/A	N/A	N/A	N/A	N/A	N/A	N/A	N/A	N/A	N/A	N/A	0.832245	0.832245	N/A	N/A	N/A
CATG00000041267	0.608265	N/A	N/A	N/A	N/A	N/A	N/A	N/A	N/A	N/A	N/A	N/A	N/A	N/A	N/A	N/A	N/A	N/A	N/A	N/A
CATG00000041275	0.328752	N/A	N/A	N/A	N/A	N/A	N/A	N/A	N/A	N/A	N/A	N/A	N/A	N/A	N/A	N/A	N/A	N/A	0.709066	N/A
CATG00000041299	0.598273	N/A	0.779097	N/A	N/A	N/A	N/A	N/A	N/A	N/A	N/A	N/A	0.728927	N/A	N/A	N/A	0.728927	0.637132	0.728927	0.728927
CATG00000041303	0.70752	N/A	N/A	N/A	N/A	N/A	N/A	N/A	N/A	N/A	N/A	N/A	0.815644	N/A	N/A	N/A	N/A	N/A	N/A	0.815644
CATG00000041311	0.587134	N/A	N/A	N/A	N/A	N/A	N/A	N/A	N/A	N/A	N/A	N/A	0.840007	N/A	N/A	N/A	0.840007	N/A	N/A	N/A
CATG00000041319	0.601223	N/A	0.577281	N/A	N/A	N/A	N/A	N/A	N/A	N/A	N/A	N/A	N/A	N/A	N/A	N/A	N/A	N/A	N/A	N/A
CATG00000041320	0.627272	N/A	N/A	N/A	N/A	N/A	N/A	N/A	N/A	N/A	N/A	N/A	N/A	N/A	N/A	0.867861	0.867861	N/A	0.867861	N/A
CATG00000041337	0.46354	N/A	N/A	N/A	N/A	N/A	N/A	N/A	N/A	N/A	N/A	N/A	N/A	N/A	N/A	N/A	0.63478	N/A	N/A	N/A
CATG00000041366	0.350751	N/A	N/A	N/A	N/A	N/A	N/A	N/A	N/A	0.190843	N/A	N/A	0.540279	N/A	N/A	N/A	0.540279	N/A	0.540279	0.540279
CATG00000041369	0.541784	N/A	N/A	N/A	N/A	N/A	N/A	N/A	N/A	N/A	N/A	N/A	N/A	N/A	N/A	N/A	N/A	N/A	N/A	N/A
CATG00000041371	0.536387	N/A	N/A	N/A	N/A	N/A	N/A	N/A	N/A	N/A	N/A	N/A	N/A	N/A	N/A	N/A	N/A	N/A	N/A	N/A
CATG00000041385	0.647897	N/A	N/A	N/A	N/A	N/A	N/A	N/A	N/A	0.444838	N/A	N/A	N/A	N/A	N/A	N/A	N/A	N/A	N/A	N/A
CATG00000041401	0.296308	N/A	N/A	N/A	N/A	N/A	N/A	N/A	N/A	N/A	N/A	N/A	N/A	N/A	N/A	N/A	N/A	N/A	N/A	N/A
CATG00000041478	0.739268	N/A	N/A	N/A	N/A	N/A	N/A	N/A	N/A	0.698788	N/A	0.718102	N/A	N/A	0.929399	0.718102	0.718102	N/A	0.718102	0.718102
CATG00000041486	0.61638	0.158603	N/A	N/A	0.509429	0.509429	N/A	N/A	0.509429	N/A	N/A	N/A	0.509429	N/A	N/A	N/A	N/A	N/A	N/A	N/A
CATG00000041487	0.56682	N/A	N/A	N/A	N/A	N/A	N/A	N/A	0.627384	0.483317	N/A	N/A	0.627384	N/A	N/A	N/A	N/A	N/A	N/A	N/A
CATG00000041500	0.444457	N/A	N/A	N/A	N/A	N/A	N/A	N/A	N/A	N/A	N/A	N/A	N/A	N/A	N/A	N/A	N/A	N/A	0.697883	N/A
CATG00000041503	0.480981	N/A	N/A	N/A	N/A	N/A	N/A	N/A	N/A	N/A	N/A	N/A	N/A	N/A	N/A	N/A	N/A	N/A	N/A	N/A
CATG00000041508	0.735083	N/A	0.763319	N/A	N/A	N/A	N/A	N/A	N/A	0.796958	N/A	N/A	0.836199	N/A	0.840131	N/A	N/A	N/A	0.836199	N/A
CATG00000041527	0.614253	N/A	N/A	N/A	N/A	N/A	N/A	N/A	N/A	N/A	N/A	0.857535	N/A	N/A	N/A	N/A	N/A	N/A	N/A	N/A
CATG00000041529	0.306895	0.541963	0.546144	0.265284	0.475978	0.475978	0.475978	0.475978	0.475978	0.607281	0.604679	0.475978	0.475978	0.276896	0.414193	0.475978	0.475978	0.396249	0.475978	0.475978
CATG00000041573	0.431986	N/A	N/A	N/A	0.480722	N/A	N/A	0.480722	0.480722	N/A	N/A	N/A	0.480722	N/A	N/A	N/A	N/A	N/A	0.480722	N/A
CATG00000041706	0.779809	N/A	N/A	N/A	N/A	N/A	N/A	N/A	N/A	0.70275	N/A	N/A	N/A	N/A	N/A	N/A	N/A	N/A	N/A	N/A
CATG00000041742	0.630098	N/A	N/A	N/A	N/A	0.884853	0.884853	N/A	N/A	N/A	N/A	0.884853	0.884853	N/A	N/A	0.884853	0.884853	N/A	N/A	0.884853
CATG00000042034	0.827437	N/A	N/A	N/A	N/A	0.612086	0.612086	N/A	N/A	N/A	N/A	N/A	N/A	N/A	N/A	N/A	N/A	N/A	N/A	N/A
CATG00000042036	0.75542	N/A	N/A	N/A	N/A	0.840815	0.840815	N/A	N/A	N/A	N/A	N/A	N/A	N/A	N/A	N/A	N/A	N/A	N/A	N/A
CATG00000042051	0.626265	N/A	N/A	N/A	0.881335	N/A	N/A	N/A	N/A	N/A	N/A	N/A	N/A	N/A	N/A	N/A	N/A	N/A	0.881335	N/A
CATG00000042059	0.27056	N/A	N/A	0.281189	N/A	N/A	N/A	N/A	N/A	N/A	N/A	N/A	0.492484	N/A	N/A	N/A	N/A	0.818816	0.492484	N/A
CATG00000042067	0.333228	1	N/A	N/A	N/A	N/A	0.764173	N/A	N/A	N/A	N/A	0.764173	0.764173	N/A	N/A	0.764173	0.764173	N/A	0.764173	0.764173
CATG00000042135	0.797373	N/A	N/A	N/A	N/A	N/A	N/A	N/A	N/A	N/A	N/A	N/A	N/A	N/A	N/A	N/A	N/A	N/A	N/A	N/A
CATG00000042151	0.713004	N/A	N/A	N/A	N/A	N/A	N/A	N/A	N/A	N/A	N/A	N/A	N/A	N/A	N/A	N/A	N/A	N/A	N/A	N/A
CATG00000042166	0.265232	N/A	N/A	N/A	N/A	N/A	N/A	N/A	N/A	N/A	0.215676	N/A	0.380119	0.599449	N/A	N/A	N/A	0.356593	0.380119	N/A
CATG00000042175	0.778287	N/A	N/A	0.753145	N/A	N/A	N/A	N/A	N/A	0.878783	N/A	N/A	0.804794	N/A	N/A	N/A	N/A	N/A	N/A	N/A
CATG00000042205	0.700804	N/A	N/A	0.328483	0.600758	0.600758	0.600758	N/A	N/A	N/A	0.395628	N/A	0.600758	0.686547	N/A	0.600758	0.600758	0.403142	0.600758	N/A
CATG00000042207	0.295283	N/A	N/A	N/A	N/A	0.473172	0.473172	N/A	N/A	N/A	N/A	0.473172	0.473172	N/A	N/A	N/A	N/A	N/A	0.473172	N/A
CATG00000042209	0.433118	0.993423	N/A	N/A	N/A	N/A	N/A	N/A	0.803136	N/A	N/A	N/A	0.803136	N/A	N/A	N/A	N/A	N/A	0.803136	0.803136
CATG00000042212	0.430762	N/A	N/A	N/A	N/A	N/A	N/A	N/A	N/A	N/A	N/A	N/A	N/A	N/A	N/A	N/A	N/A	N/A	N/A	N/A
CATG00000042242	0.578392	0.602782	0.753289	N/A	0.751142	0.751142	0.751142	N/A	N/A	N/A	N/A	0.751142	0.751142	N/A	N/A	0.751142	0.751142	0.769015	0.751142	0.751142
CATG00000042284	0.594324	N/A	N/A	N/A	N/A	0.843002	N/A	N/A	N/A	N/A	N/A	N/A	0.843002	N/A	N/A	N/A	N/A	N/A	N/A	0.843002
CATG00000042296	0.704967	0.625759	0.748591	0.424438	0.666501	0.666501	N/A	0.666501	0.666501	0.591065	N/A	0.666501	0.666501	0.63289	0.524773	0.666501	0.666501	0.81809	0.666501	0.666501
CATG00000042466	0.542065	0.756929	N/A	N/A	N/A	N/A	N/A	N/A	N/A	N/A	N/A	N/A	N/A	N/A	N/A	N/A	N/A	N/A	0.780558	N/A
CATG00000042550	0.633047	N/A	N/A	N/A	N/A	N/A	N/A	N/A	N/A	N/A	N/A	N/A	N/A	N/A	N/A	N/A	N/A	N/A	N/A	N/A
CATG00000042610	0.678858	N/A	N/A	N/A	N/A	0.86322	0.86322	N/A	N/A	N/A	N/A	0.86322	0.86322	N/A	N/A	N/A	0.86322	N/A	0.86322	0.86322
CATG00000042617	0.444314	N/A	N/A	N/A	N/A	N/A	N/A	N/A	N/A	N/A	N/A	N/A	0.714067	N/A	N/A	0.714067	0.714067	0.793185	0.714067	N/A
CATG00000042634	0.597029	N/A	N/A	N/A	N/A	N/A	N/A	N/A	N/A	N/A	N/A	N/A	N/A	N/A	N/A	N/A	N/A	N/A	N/A	N/A
CATG00000042652	0.7009	N/A	N/A	N/A	N/A	N/A	N/A	N/A	N/A	N/A	N/A	N/A	N/A	N/A	N/A	N/A	N/A	N/A	0.904614	0.904614
CATG00000042708	0.419701	N/A	N/A	N/A	N/A	N/A	N/A	N/A	N/A	N/A	N/A	N/A	N/A	N/A	N/A	N/A	0.777308	N/A	0.777308	N/A
CATG00000042728	0.532922	N/A	N/A	N/A	N/A	N/A	N/A	N/A	N/A	N/A	N/A	N/A	N/A	N/A	N/A	N/A	N/A	N/A	N/A	N/A
CATG00000042733	0.601253	N/A	N/A	N/A	N/A	N/A	N/A	N/A	N/A	N/A	N/A	N/A	N/A	N/A	N/A	N/A	N/A	N/A	N/A	N/A
CATG00000042736	0.173385	0.0557942	N/A	N/A	N/A	N/A	0.201429	N/A	N/A	N/A	N/A	N/A	0.201429	N/A	N/A	N/A	N/A	N/A	N/A	N/A
CATG00000042742	0.809767	N/A	N/A	N/A	N/A	N/A	N/A	N/A	N/A	0.65765	N/A	N/A	N/A	N/A	N/A	N/A	N/A	N/A	N/A	N/A
CATG00000042831	0.872293	N/A	0.567973	0.720041	N/A	0.746863	N/A	N/A	N/A	N/A	N/A	0.746863	0.746863	N/A	N/A	0.746863	0.746863	0.80469	0.746863	N/A
CATG00000043006	0.533022	N/A	N/A	N/A	N/A	0.846621	N/A	N/A	N/A	N/A	N/A	N/A	N/A	N/A	N/A	N/A	N/A	N/A	0.846621	N/A
CATG00000043013	0.550814	N/A	N/A	N/A	0.805001	0.805001	0.805001	N/A	N/A	N/A	N/A	N/A	0.805001	N/A	N/A	0.805001	0.805001	0.756687	0.805001	0.805001
CATG00000043046	0.719475	N/A	N/A	N/A	N/A	0.846059	N/A	N/A	N/A	N/A	N/A	N/A	N/A	N/A	N/A	N/A	N/A	N/A	N/A	N/A
CATG00000043119	0.804107	N/A	N/A	N/A	N/A	N/A	N/A	N/A	N/A	N/A	N/A	N/A	N/A	N/A	N/A	N/A	N/A	N/A	0.879544	N/A
CATG00000043221	0.57226	N/A	N/A	N/A	N/A	N/A	N/A	N/A	N/A	N/A	N/A	N/A	N/A	N/A	N/A	N/A	N/A	N/A	0.858482	N/A
CATG00000043222	0.934727	N/A	N/A	0.41703	N/A	N/A	N/A	N/A	N/A	N/A	N/A	0.651248	N/A	N/A	N/A	0.651248	N/A	N/A	0.651248	N/A
CATG00000043235	0.560497	N/A	N/A	N/A	N/A	N/A	N/A	N/A	N/A	N/A	N/A	N/A	N/A	N/A	N/A	N/A	0.850073	N/A	N/A	N/A
CATG00000043260	0.486807	N/A	0.812152	N/A	N/A	N/A	N/A	N/A	N/A	N/A	N/A	N/A	0.817685	N/A	0.887604	0.817685	0.817685	N/A	0.817685	N/A
CATG00000043283	0.462641	0.791262	0.760118	0.914947	N/A	N/A	N/A	N/A	N/A	0.758824	N/A	0.790212	0.790212	N/A	N/A	N/A	0.790212	0.650487	0.790212	N/A
CATG00000043289	0.518067	0.882702	N/A	0.732345	0.776045	0.776045	0.776045	N/A	N/A	N/A	0.677573	0.776045	0.776045	N/A	0.860117	N/A	0.776045	0.766542	0.776045	0.776045
CATG00000043358	0.515322	N/A	N/A	N/A	N/A	N/A	N/A	N/A	N/A	N/A	N/A	N/A	N/A	0.471243	0.436667	0.579304	0.579304	N/A	0.579304	N/A
CATG00000043375	0.565764	0.48202	0.703518	0.63557	0.680063	0.680063	0.680063	0.680063	0.680063	0.597007	N/A	0.680063	0.680063	N/A	N/A	0.680063	0.680063	0.771655	0.680063	0.680063
CATG00000043382	0.315876	N/A	N/A	N/A	N/A	N/A	N/A	N/A	N/A	N/A	N/A	N/A	N/A	N/A	N/A	0.696659	0.696659	N/A	0.696659	N/A
CATG00000043391	0.520889	N/A	0.625527	N/A	0.67554	N/A	N/A	N/A	N/A	N/A	N/A	N/A	0.67554	N/A	0.599809	N/A	0.67554	0.660583	0.67554	0.67554
CATG00000043394	0.578418	N/A	0.662574	N/A	N/A	N/A	N/A	N/A	N/A	N/A	N/A	0.731927	0.731927	N/A	N/A	0.731927	0.731927	0.625247	0.731927	0.731927
CATG00000043410	0.45337	N/A	N/A	N/A	N/A	N/A	N/A	N/A	N/A	N/A	N/A	N/A	N/A	N/A	N/A	N/A	N/A	N/A	N/A	N/A
CATG00000043430	0.430102	0.457192	0.592583	0.377186	0.507422	0.507422	0.507422	N/A	0.507422	0.637822	N/A	N/A	0.507422	0.335925	0.470402	N/A	0.507422	N/A	0.507422	0.507422
CATG00000043501	0.667083	N/A	N/A	N/A	N/A	N/A	N/A	N/A	N/A	0.811642	N/A	N/A	N/A	N/A	N/A	N/A	N/A	N/A	N/A	N/A
CATG00000043581	0.873265	N/A	N/A	N/A	N/A	N/A	N/A	N/A	N/A	N/A	N/A	N/A	N/A	N/A	N/A	N/A	N/A	N/A	N/A	N/A
CATG00000043630	0.590701	N/A	N/A	N/A	N/A	0.851567	N/A	N/A	N/A	N/A	N/A	N/A	0.851567	N/A	N/A	N/A	0.851567	N/A	0.851567	N/A
CATG00000043736	0.633559	N/A	N/A	N/A	N/A	N/A	0.746572	N/A	N/A	N/A	N/A	N/A	N/A	N/A	N/A	N/A	0.746572	0.757133	0.746572	0.746572
CATG00000043757	0.63402	N/A	0.414872	N/A	0.64245	N/A	N/A	N/A	N/A	0.457382	N/A	0.64245	N/A	N/A	0.673539	N/A	N/A	0.653894	0.64245	N/A
CATG00000043759	0.594631	N/A	N/A	N/A	0.847687	0.847687	0.847687	N/A	N/A	N/A	N/A	N/A	0.847687	N/A	N/A	N/A	0.847687	N/A	N/A	N/A
CATG00000043760	0.510326	N/A	N/A	N/A	N/A	N/A	N/A	N/A	N/A	N/A	N/A	N/A	0.817103	N/A	N/A	N/A	N/A	N/A	0.817103	N/A
CATG00000043846	0.665398	0.935322	0.607233	N/A	N/A	N/A	0.789215	N/A	N/A	N/A	N/A	0.789215	0.789215	N/A	N/A	0.789215	0.789215	N/A	0.789215	N/A
CATG00000043871	0.607111	N/A	N/A	N/A	N/A	N/A	N/A	N/A	N/A	N/A	N/A	N/A	N/A	N/A	N/A	N/A	N/A	N/A	N/A	N/A
CATG00000043953	0.630247	0.986699	0.769659	N/A	N/A	N/A	N/A	N/A	N/A	N/A	N/A	0.844552	N/A	N/A	N/A	N/A	0.844552	N/A	0.844552	0.844552
CATG00000044067	0.663919	N/A	N/A	N/A	N/A	N/A	N/A	N/A	N/A	N/A	N/A	N/A	N/A	N/A	N/A	N/A	N/A	N/A	N/A	N/A
CATG00000044100	0.517488	N/A	N/A	N/A	0.811535	N/A	0.811535	N/A	N/A	N/A	N/A	N/A	0.811535	N/A	N/A	0.811535	0.811535	N/A	0.811535	0.811535
CATG00000044155	0.48028	0.61627	0.605233	N/A	0.706221	N/A	N/A	N/A	N/A	N/A	N/A	0.706221	0.706221	N/A	N/A	0.706221	0.706221	0.807689	0.706221	N/A
CATG00000044236	0.606207	0.848224	N/A	N/A	N/A	N/A	0.816969	N/A	N/A	N/A	N/A	0.816969	0.816969	N/A	0.816201	0.816969	0.816969	0.780701	0.816969	N/A
CATG00000044301	0.665765	N/A	N/A	N/A	N/A	N/A	N/A	N/A	N/A	N/A	N/A	N/A	N/A	N/A	N/A	N/A	N/A	N/A	N/A	N/A
CATG00000044318	0.755696	N/A	N/A	N/A	N/A	N/A	N/A	N/A	N/A	N/A	N/A	N/A	N/A	N/A	N/A	N/A	N/A	N/A	N/A	N/A
CATG00000044325	0.648346	N/A	N/A	N/A	N/A	N/A	N/A	N/A	N/A	0.710895	N/A	N/A	N/A	N/A	N/A	N/A	N/A	N/A	N/A	N/A
CATG00000044547	0.520801	N/A	0.665149	N/A	0.658037	0.658037	0.658037	N/A	N/A	0.408164	N/A	0.658037	0.658037	N/A	0.556326	N/A	N/A	0.76972	0.658037	0.658037
CATG00000044616	0.44779	0.952009	N/A	N/A	0.797812	0.797812	0.797812	N/A	N/A	N/A	N/A	N/A	0.797812	N/A	N/A	N/A	0.797812	N/A	0.797812	N/A
CATG00000044642	0.64625	N/A	N/A	N/A	N/A	N/A	N/A	N/A	N/A	N/A	N/A	N/A	N/A	N/A	N/A	N/A	N/A	N/A	N/A	N/A
CATG00000044692	0.650827	N/A	N/A	N/A	N/A	N/A	N/A	N/A	N/A	N/A	N/A	N/A	N/A	N/A	N/A	N/A	N/A	N/A	N/A	N/A
CATG00000045351	0.525216	N/A	N/A	N/A	N/A	N/A	0.427708	0.427708	0.427708	N/A	N/A	N/A	N/A	N/A	N/A	N/A	N/A	N/A	N/A	N/A
CATG00000045522	0.391047	N/A	N/A	N/A	0.628383	N/A	0.628383	N/A	N/A	N/A	N/A	0.628383	0.628383	N/A	N/A	0.628383	0.628383	0.414595	0.628383	0.628383
CATG00000045568	0.654773	N/A	N/A	N/A	N/A	0.831539	N/A	N/A	N/A	N/A	N/A	N/A	N/A	N/A	N/A	N/A	0.831539	N/A	0.831539	N/A
CATG00000045588	0.695724	0.871906	N/A	N/A	N/A	N/A	N/A	N/A	N/A	N/A	N/A	N/A	N/A	N/A	N/A	N/A	N/A	N/A	N/A	N/A
CATG00000045599	0.813211	N/A	N/A	N/A	N/A	N/A	N/A	N/A	N/A	N/A	N/A	N/A	N/A	N/A	0.910129	N/A	N/A	N/A	N/A	N/A
CATG00000045621	0.813074	0.937738	0.728117	0.81968	0.82916	N/A	N/A	N/A	N/A	N/A	N/A	0.82916	0.82916	N/A	0.838336	N/A	N/A	N/A	0.82916	N/A
CATG00000045628	0.290922	N/A	N/A	N/A	0.393981	N/A	0.393981	0.393981	0.393981	N/A	0.254774	N/A	0.393981	0.465953	N/A	N/A	N/A	N/A	0.393981	N/A
CATG00000045774	0.587571	0.597771	N/A	N/A	N/A	N/A	N/A	N/A	N/A	0.629294	N/A	N/A	0.563139	N/A	N/A	N/A	N/A	N/A	0.563139	N/A
CATG00000046135	0.513443	N/A	N/A	N/A	N/A	N/A	N/A	N/A	N/A	N/A	N/A	N/A	N/A	N/A	N/A	N/A	N/A	N/A	N/A	N/A
CATG00000046153	0.607254	0.919443	0.668543	0.80622	0.816436	N/A	N/A	0.816436	0.816436	N/A	0.815369	0.816436	0.816436	N/A	0.928412	0.816436	0.816436	0.859503	0.816436	0.816436
CATG00000046154	0.260287	N/A	N/A	N/A	N/A	N/A	N/A	N/A	N/A	N/A	N/A	N/A	N/A	N/A	N/A	N/A	N/A	0.400695	N/A	N/A
CATG00000046326	0.423968	N/A	N/A	N/A	N/A	N/A	N/A	N/A	N/A	N/A	N/A	N/A	N/A	N/A	N/A	N/A	N/A	N/A	N/A	N/A
CATG00000046393	0.73748	N/A	N/A	N/A	N/A	N/A	N/A	N/A	N/A	N/A	N/A	N/A	N/A	N/A	N/A	N/A	N/A	N/A	N/A	N/A
CATG00000046401	0.387323	N/A	N/A	N/A	N/A	N/A	N/A	N/A	N/A	N/A	N/A	N/A	N/A	N/A	N/A	N/A	N/A	N/A	N/A	N/A
CATG00000046409	0.502973	N/A	N/A	N/A	N/A	N/A	N/A	N/A	N/A	N/A	N/A	N/A	N/A	N/A	0.762401	N/A	N/A	N/A	N/A	N/A
CATG00000046420	0.843462	N/A	N/A	N/A	N/A	N/A	N/A	N/A	N/A	N/A	N/A	N/A	N/A	N/A	N/A	N/A	N/A	N/A	N/A	N/A
CATG00000046428	0.671259	N/A	N/A	N/A	N/A	N/A	N/A	N/A	N/A	0.543576	N/A	N/A	N/A	N/A	N/A	N/A	N/A	N/A	N/A	N/A
CATG00000046586	0.647827	N/A	N/A	N/A	N/A	N/A	N/A	N/A	N/A	N/A	N/A	N/A	N/A	N/A	N/A	N/A	N/A	N/A	N/A	N/A
CATG00000046764	0.585769	N/A	0.641705	N/A	0.699251	N/A	0.699251	N/A	N/A	0.705014	N/A	N/A	N/A	N/A	0.7962	0.699251	0.699251	0.624748	0.699251	0.699251
CATG00000046796	0.675812	0.926017	N/A	0.865708	N/A	N/A	N/A	N/A	N/A	0.650911	N/A	N/A	0.802099	N/A	0.884195	0.802099	0.802099	0.842442	0.802099	N/A
CATG00000046805	1	N/A	N/A	N/A	N/A	N/A	N/A	N/A	0.966634	N/A	N/A	N/A	N/A	N/A	N/A	N/A	N/A	N/A	0.966634	0.966634
CATG00000046824	0.321445	N/A	N/A	N/A	N/A	N/A	N/A	N/A	N/A	N/A	N/A	N/A	N/A	N/A	N/A	N/A	N/A	N/A	N/A	N/A
CATG00000046847	0.616418	N/A	N/A	N/A	N/A	N/A	N/A	N/A	N/A	N/A	N/A	N/A	N/A	N/A	N/A	N/A	N/A	N/A	N/A	N/A
CATG00000047028	0.562729	0.701027	N/A	N/A	N/A	0.77179	0.77179	N/A	N/A	N/A	N/A	N/A	0.77179	N/A	N/A	N/A	0.77179	N/A	0.77179	N/A
CATG00000047031	0.601826	N/A	N/A	N/A	N/A	N/A	N/A	N/A	N/A	N/A	N/A	0.854104	0.854104	N/A	N/A	N/A	0.854104	N/A	0.854104	N/A
CATG00000047042	0.536309	N/A	N/A	N/A	0.651465	0.651465	N/A	N/A	N/A	N/A	N/A	N/A	N/A	N/A	N/A	N/A	0.651465	N/A	0.651465	N/A
CATG00000047049	0.62302	N/A	N/A	N/A	N/A	N/A	N/A	N/A	N/A	0.746335	N/A	N/A	N/A	N/A	N/A	N/A	N/A	N/A	N/A	N/A
CATG00000047090	0.697559	0.883955	N/A	N/A	0.809616	N/A	N/A	0.809616	0.809616	0.673717	N/A	0.809616	0.809616	N/A	N/A	N/A	0.809616	N/A	0.809616	N/A
CATG00000047114	0.595921	N/A	N/A	N/A	N/A	0.805846	N/A	N/A	N/A	N/A	N/A	N/A	N/A	N/A	N/A	N/A	N/A	N/A	N/A	N/A
CATG00000047246	0.854171	N/A	N/A	N/A	N/A	N/A	N/A	N/A	N/A	N/A	N/A	N/A	N/A	N/A	0.331544	N/A	N/A	N/A	N/A	N/A
CATG00000047270	0.44325	N/A	N/A	N/A	N/A	N/A	N/A	N/A	N/A	N/A	N/A	0.808333	N/A	N/A	N/A	N/A	N/A	N/A	0.808333	N/A
CATG00000047281	0.707885	N/A	0.839466	N/A	N/A	N/A	N/A	0.854563	0.854563	N/A	N/A	0.854563	N/A	N/A	N/A	N/A	N/A	0.884846	N/A	N/A
CATG00000047306	0.436912	0.933964	N/A	N/A	N/A	N/A	N/A	N/A	N/A	N/A	N/A	N/A	0.732499	N/A	0.62097	N/A	N/A	N/A	0.732499	N/A
CATG00000047453	0.657084	N/A	N/A	N/A	N/A	N/A	N/A	N/A	N/A	N/A	N/A	N/A	N/A	N/A	N/A	N/A	N/A	N/A	0.78345	N/A
CATG00000047487	0.552061	0.443709	0.355828	0.389804	0.530234	N/A	0.530234	0.530234	0.530234	N/A	N/A	N/A	0.530234	N/A	0.746124	0.530234	0.530234	0.521618	0.530234	0.530234
CATG00000047582	0.362182	N/A	N/A	N/A	N/A	N/A	N/A	N/A	N/A	N/A	N/A	N/A	N/A	N/A	N/A	N/A	N/A	N/A	N/A	N/A
CATG00000047589	0.546767	0.635022	0.530439	N/A	N/A	0.663755	N/A	N/A	0.663755	N/A	N/A	N/A	0.663755	0.643042	N/A	0.663755	0.663755	N/A	0.663755	0.663755
CATG00000047628	0.587102	N/A	N/A	N/A	N/A	N/A	N/A	N/A	N/A	N/A	N/A	N/A	N/A	N/A	N/A	N/A	N/A	N/A	0.827136	N/A
CATG00000047656	0.656164	N/A	N/A	N/A	N/A	N/A	0.848902	0.848902	0.848902	N/A	0.863784	N/A	0.848902	N/A	N/A	N/A	N/A	N/A	N/A	0.848902
CATG00000047720	0.703085	N/A	0.749009	N/A	N/A	0.811021	0.811021	0.811021	0.811021	N/A	N/A	N/A	0.811021	N/A	N/A	N/A	N/A	0.816412	0.811021	N/A
CATG00000047791	0.714702	N/A	N/A	N/A	N/A	N/A	N/A	N/A	N/A	N/A	N/A	N/A	N/A	N/A	N/A	N/A	N/A	N/A	N/A	N/A
CATG00000047915	0.730469	N/A	N/A	N/A	N/A	N/A	N/A	N/A	N/A	N/A	N/A	N/A	N/A	N/A	N/A	N/A	N/A	N/A	N/A	N/A
CATG00000047935	0.574395	N/A	N/A	N/A	N/A	0.827097	0.827097	N/A	N/A	N/A	N/A	N/A	0.827097	0.754972	N/A	N/A	0.827097	N/A	0.827097	N/A
CATG00000047948	0.370059	N/A	N/A	N/A	N/A	N/A	N/A	N/A	N/A	N/A	N/A	N/A	0.758938	N/A	N/A	N/A	N/A	0.764818	0.758938	N/A
CATG00000047962	0.771016	0.95788	0.579226	0.842766	N/A	0.785644	N/A	0.785644	0.785644	0.59944	0.787817	N/A	0.785644	N/A	0.811374	N/A	0.785644	0.860282	0.785644	N/A
CATG00000047979	0.639816	N/A	N/A	N/A	N/A	N/A	N/A	N/A	N/A	N/A	N/A	N/A	0.823287	N/A	N/A	0.823287	0.823287	N/A	0.823287	N/A
CATG00000048060	0.535729	N/A	N/A	N/A	N/A	N/A	N/A	N/A	N/A	N/A	N/A	N/A	N/A	N/A	N/A	N/A	0.667002	N/A	0.667002	N/A
CATG00000048066	0.628955	N/A	0.421865	N/A	0.644638	0.644638	0.644638	0.644638	0.644638	N/A	N/A	N/A	0.644638	0.644346	N/A	N/A	0.644638	N/A	0.644638	0.644638
CATG00000048074	0.6471	N/A	N/A	N/A	N/A	N/A	N/A	N/A	N/A	N/A	N/A	N/A	N/A	N/A	0.744268	N/A	N/A	N/A	N/A	N/A
CATG00000048076	0.790534	N/A	N/A	N/A	N/A	N/A	N/A	N/A	N/A	N/A	N/A	N/A	N/A	N/A	N/A	N/A	N/A	N/A	N/A	N/A
CATG00000048159	0.17857	0.446908	N/A	N/A	N/A	N/A	N/A	N/A	N/A	0.32259	0.155354	N/A	0.271671	N/A	N/A	N/A	N/A	N/A	N/A	N/A
CATG00000048245	0.689017	N/A	N/A	N/A	N/A	N/A	N/A	N/A	N/A	N/A	N/A	N/A	N/A	N/A	N/A	N/A	N/A	N/A	N/A	N/A
CATG00000048246	0.505898	N/A	N/A	N/A	N/A	N/A	N/A	N/A	N/A	N/A	N/A	N/A	N/A	N/A	N/A	N/A	N/A	N/A	N/A	N/A
CATG00000048260	0.860893	N/A	N/A	N/A	N/A	N/A	N/A	N/A	N/A	N/A	N/A	N/A	N/A	N/A	N/A	N/A	N/A	N/A	N/A	N/A
CATG00000048346	0.746671	N/A	N/A	N/A	N/A	N/A	N/A	N/A	N/A	N/A	N/A	N/A	N/A	N/A	N/A	N/A	N/A	N/A	N/A	N/A
CATG00000048352	0.459788	N/A	N/A	N/A	N/A	N/A	N/A	N/A	N/A	N/A	N/A	N/A	N/A	N/A	N/A	N/A	N/A	N/A	N/A	N/A
CATG00000048483	0.457629	0.773007	0.674203	N/A	0.618926	0.618926	0.618926	N/A	N/A	0.5723	N/A	0.618926	0.618926	N/A	0.336023	N/A	0.618926	0.630102	0.618926	0.618926
CATG00000048495	0.598235	0.784616	0.706295	0.865644	0.763166	N/A	N/A	0.763166	0.763166	N/A	N/A	0.763166	0.763166	N/A	0.790483	0.763166	0.763166	0.916655	0.763166	0.763166
CATG00000048505	0.652416	N/A	N/A	N/A	N/A	0.835615	N/A	N/A	N/A	N/A	N/A	N/A	0.835615	N/A	N/A	N/A	N/A	0.821361	0.835615	N/A
CATG00000048521	0.436914	N/A	N/A	N/A	N/A	N/A	N/A	N/A	N/A	N/A	N/A	N/A	N/A	N/A	N/A	N/A	0.772847	0.840309	0.772847	N/A
CATG00000048592	0.519561	N/A	N/A	N/A	N/A	N/A	N/A	N/A	N/A	N/A	N/A	N/A	N/A	N/A	N/A	N/A	N/A	N/A	N/A	N/A
CATG00000048665	0.549145	N/A	N/A	N/A	N/A	N/A	N/A	N/A	N/A	N/A	N/A	N/A	N/A	N/A	N/A	N/A	N/A	N/A	0.851664	N/A
CATG00000048676	0.419652	N/A	N/A	N/A	N/A	N/A	N/A	N/A	N/A	N/A	N/A	N/A	N/A	N/A	N/A	0.747898	0.747898	N/A	0.747898	N/A
CATG00000048679	0.626996	0.889104	0.868381	0.809804	N/A	0.852296	0.852296	0.852296	0.852296	N/A	N/A	N/A	0.852296	0.754628	0.797965	0.852296	0.852296	0.947095	0.852296	0.852296
CATG00000048686	0.55591	N/A	N/A	N/A	N/A	N/A	N/A	0.622761	0.622761	N/A	N/A	N/A	0.622761	N/A	0.53027	0.622761	0.622761	N/A	0.622761	N/A
CATG00000048692	0.622596	N/A	N/A	N/A	N/A	N/A	N/A	N/A	N/A	N/A	N/A	N/A	N/A	N/A	0.735166	N/A	N/A	N/A	0.829582	N/A
CATG00000048722	0.798422	N/A	N/A	N/A	N/A	N/A	N/A	N/A	N/A	0.92816	N/A	N/A	N/A	N/A	N/A	N/A	N/A	N/A	N/A	N/A
CATG00000048747	0.628155	N/A	N/A	N/A	N/A	N/A	N/A	N/A	N/A	N/A	N/A	N/A	N/A	N/A	N/A	N/A	N/A	N/A	N/A	N/A
CATG00000048786	0.725306	0.926548	0.680648	0.642299	0.714762	0.714762	0.714762	0.714762	0.714762	0.554417	0.566581	0.714762	0.714762	N/A	0.726481	0.714762	0.714762	0.866838	0.714762	0.714762
CATG00000048796	0.60768	N/A	N/A	N/A	0.875545	N/A	N/A	N/A	N/A	N/A	N/A	N/A	N/A	N/A	N/A	N/A	N/A	N/A	N/A	N/A
CATG00000048893	0.493741	N/A	N/A	N/A	N/A	N/A	N/A	N/A	N/A	N/A	N/A	N/A	N/A	N/A	N/A	N/A	N/A	N/A	0.706238	N/A
CATG00000048939	0.777007	N/A	N/A	N/A	N/A	N/A	N/A	N/A	N/A	N/A	N/A	N/A	N/A	N/A	N/A	N/A	N/A	0.581505	0.677833	N/A
CATG00000048994	0.693985	N/A	N/A	N/A	N/A	N/A	N/A	N/A	N/A	N/A	N/A	N/A	N/A	N/A	N/A	N/A	N/A	N/A	N/A	N/A
CATG00000049022	0.864261	N/A	N/A	N/A	N/A	N/A	N/A	N/A	N/A	N/A	N/A	N/A	N/A	N/A	N/A	N/A	0.755751	0.775145	0.755751	N/A
CATG00000049026	0.562685	N/A	N/A	N/A	N/A	N/A	N/A	N/A	N/A	N/A	N/A	N/A	N/A	N/A	N/A	N/A	N/A	N/A	N/A	N/A
CATG00000049033	0.70753	N/A	N/A	N/A	0.790009	N/A	N/A	N/A	N/A	N/A	N/A	0.790009	N/A	N/A	N/A	0.790009	0.790009	0.820577	0.790009	0.790009
CATG00000049038	0.675541	N/A	N/A	N/A	N/A	N/A	0.856429	0.856429	0.856429	N/A	N/A	N/A	N/A	N/A	N/A	N/A	N/A	N/A	0.856429	0.856429
CATG00000049099	0.143934	N/A	N/A	N/A	N/A	N/A	N/A	N/A	N/A	N/A	N/A	N/A	N/A	N/A	N/A	N/A	N/A	N/A	N/A	N/A
CATG00000049110	0.859175	N/A	0.763726	N/A	N/A	N/A	N/A	N/A	N/A	N/A	N/A	N/A	N/A	N/A	0.863885	N/A	N/A	0.664177	0.835833	N/A
CATG00000049205	0.698874	0.983081	0.752079	0.91297	0.863427	0.863427	0.863427	0.863427	0.863427	0.689317	0.900035	0.863427	0.863427	0.836424	0.930248	0.863427	0.863427	0.936463	0.863427	0.863427
CATG00000049227	0.539547	0.926619	0.817028	N/A	0.721722	N/A	N/A	0.721722	0.721722	0.466332	0.71835	0.721722	0.721722	N/A	0.541859	0.721722	0.721722	0.846684	0.721722	0.721722
CATG00000049230	0.599481	N/A	N/A	N/A	N/A	N/A	N/A	N/A	N/A	N/A	N/A	N/A	N/A	N/A	N/A	0.739833	0.739833	N/A	N/A	N/A
CATG00000049259	0.717306	N/A	N/A	N/A	N/A	N/A	N/A	N/A	N/A	N/A	N/A	N/A	N/A	N/A	N/A	N/A	N/A	N/A	N/A	N/A
CATG00000049261	0.664293	N/A	N/A	N/A	N/A	N/A	N/A	N/A	N/A	0.819755	N/A	N/A	N/A	N/A	N/A	N/A	N/A	N/A	N/A	N/A
CATG00000049268	0.469973	N/A	N/A	N/A	N/A	N/A	N/A	N/A	N/A	0.430317	N/A	N/A	N/A	N/A	N/A	N/A	N/A	N/A	N/A	N/A
CATG00000049271	0.785631	0.909032	0.882739	0.805941	0.819587	0.819587	N/A	0.819587	0.819587	0.740549	0.736199	N/A	0.819587	0.507089	0.943225	N/A	0.819587	0.933649	0.819587	0.819587
CATG00000049311	0.659184	N/A	N/A	N/A	0.789388	N/A	N/A	0.789388	0.789388	0.571348	N/A	N/A	0.789388	N/A	N/A	0.789388	0.789388	N/A	0.789388	0.789388
CATG00000049335	0.662641	N/A	N/A	N/A	N/A	N/A	N/A	N/A	N/A	N/A	N/A	N/A	N/A	N/A	N/A	N/A	N/A	N/A	N/A	N/A
CATG00000049342	0.655041	N/A	N/A	N/A	N/A	N/A	N/A	N/A	N/A	N/A	N/A	N/A	N/A	N/A	N/A	N/A	N/A	N/A	N/A	0.788319
CATG00000049345	0.503714	1	N/A	N/A	N/A	N/A	0.834914	N/A	N/A	N/A	N/A	0.834914	0.834914	N/A	N/A	N/A	0.834914	N/A	0.834914	N/A
CATG00000049364	0.570253	0.400824	0.624915	0.243232	0.515586	N/A	N/A	0.515586	0.515586	0.529331	N/A	0.515586	0.515586	N/A	0.398553	0.515586	0.515586	0.58176	0.515586	0.515586
CATG00000049536	1	N/A	N/A	N/A	N/A	N/A	N/A	N/A	N/A	N/A	N/A	N/A	N/A	N/A	N/A	N/A	N/A	N/A	N/A	N/A
CATG00000049547	0.697126	0.610517	N/A	N/A	N/A	0.785085	0.785085	N/A	N/A	N/A	N/A	0.785085	0.785085	N/A	N/A	N/A	0.785085	N/A	N/A	0.785085
CATG00000049589	0.701071	N/A	N/A	N/A	N/A	0.906685	0.906685	N/A	N/A	N/A	N/A	N/A	0.906685	N/A	N/A	N/A	0.906685	N/A	0.906685	N/A
CATG00000049601	0.462988	N/A	N/A	N/A	N/A	N/A	0.702533	N/A	N/A	N/A	N/A	N/A	0.702533	N/A	0.61371	N/A	N/A	N/A	0.702533	N/A
CATG00000049645	0.486294	N/A	N/A	N/A	N/A	N/A	N/A	N/A	N/A	N/A	N/A	N/A	N/A	N/A	N/A	N/A	0.655754	N/A	0.655754	N/A
CATG00000049660	0.549007	0.719294	0.783446	0.854398	0.758425	0.758425	0.758425	N/A	N/A	0.694635	N/A	0.758425	0.758425	N/A	0.773861	0.758425	0.758425	0.657367	0.758425	N/A
CATG00000049664	0.716015	0.887165	0.695219	0.750382	0.741457	N/A	0.741457	0.741457	0.741457	0.634068	0.560102	0.741457	0.741457	N/A	0.854322	0.741457	0.741457	0.844645	0.741457	0.741457
CATG00000049779	0.749402	N/A	N/A	N/A	N/A	0.878143	N/A	N/A	N/A	N/A	N/A	N/A	N/A	N/A	0.817399	0.878143	0.878143	N/A	0.878143	0.878143
CATG00000049806	0.505395	N/A	N/A	N/A	N/A	N/A	N/A	N/A	N/A	N/A	N/A	N/A	N/A	N/A	0.609288	N/A	N/A	N/A	N/A	N/A
CATG00000049826	0.860257	N/A	N/A	N/A	N/A	N/A	N/A	N/A	N/A	N/A	N/A	N/A	N/A	N/A	N/A	N/A	N/A	N/A	N/A	0.885283
CATG00000049837	0.409261	0.804022	N/A	N/A	0.736454	0.736454	0.736454	0.736454	N/A	N/A	N/A	0.736454	0.736454	N/A	N/A	N/A	N/A	N/A	0.736454	0.736454
CATG00000049850	0.660889	N/A	0.567768	N/A	N/A	N/A	N/A	N/A	N/A	N/A	N/A	N/A	N/A	N/A	0.75008	N/A	N/A	0.824939	0.762543	N/A
CATG00000049912	0.478625	N/A	N/A	N/A	N/A	N/A	N/A	N/A	N/A	0.571348	N/A	N/A	N/A	0.682391	0.673671	N/A	N/A	N/A	N/A	N/A
CATG00000049922	0.943947	N/A	N/A	N/A	N/A	N/A	N/A	N/A	N/A	N/A	N/A	N/A	N/A	N/A	N/A	N/A	N/A	N/A	N/A	N/A
CATG00000049931	0.550069	N/A	N/A	N/A	0.811953	0.811953	0.811953	N/A	0.811953	N/A	0.804299	0.811953	0.811953	N/A	N/A	0.811953	0.811953	N/A	0.811953	N/A
CATG00000049953	0.675144	N/A	N/A	N/A	N/A	N/A	N/A	N/A	N/A	N/A	N/A	N/A	N/A	N/A	N/A	N/A	N/A	N/A	N/A	N/A
CATG00000050004	0.687846	N/A	N/A	N/A	N/A	N/A	N/A	N/A	N/A	N/A	N/A	N/A	N/A	N/A	N/A	N/A	N/A	N/A	N/A	N/A
CATG00000050063	0.464398	0.403601	N/A	N/A	N/A	0.607292	N/A	N/A	N/A	N/A	N/A	N/A	0.607292	N/A	N/A	N/A	N/A	N/A	0.607292	N/A
CATG00000050325	0.565415	N/A	N/A	N/A	N/A	N/A	N/A	N/A	N/A	N/A	N/A	N/A	N/A	N/A	N/A	N/A	0.831507	N/A	N/A	N/A
CATG00000050532	0.669534	N/A	0.746227	N/A	N/A	N/A	N/A	N/A	N/A	N/A	N/A	N/A	N/A	N/A	N/A	0.843387	0.843387	N/A	0.843387	N/A
CATG00000050644	0.759133	0.739166	0.399815	0.575832	N/A	0.650939	N/A	0.650939	0.650939	N/A	N/A	N/A	0.650939	N/A	0.625122	0.650939	0.650939	0.833277	0.650939	0.650939
CATG00000050663	0.368825	N/A	N/A	N/A	N/A	N/A	N/A	N/A	N/A	N/A	N/A	N/A	N/A	N/A	N/A	N/A	N/A	N/A	N/A	N/A
CATG00000050743	0.651532	N/A	N/A	N/A	N/A	N/A	N/A	N/A	N/A	N/A	N/A	N/A	N/A	N/A	N/A	N/A	N/A	N/A	N/A	N/A
CATG00000050771	0.76655	N/A	N/A	0.903675	N/A	N/A	N/A	N/A	N/A	N/A	N/A	0.893438	0.893438	N/A	0.851865	N/A	N/A	0.899603	0.893438	0.893438
CATG00000050864	0.91919	N/A	N/A	N/A	N/A	N/A	N/A	N/A	N/A	N/A	N/A	N/A	N/A	N/A	N/A	N/A	N/A	N/A	N/A	N/A
CATG00000050905	0.804436	N/A	N/A	0.879664	0.823549	N/A	N/A	N/A	N/A	N/A	0.928942	N/A	0.823549	N/A	0.865411	0.823549	0.823549	N/A	0.823549	N/A
CATG00000050965	0.24538	N/A	N/A	N/A	0.630385	0.630385	0.630385	0.630385	0.630385	N/A	0.600547	0.630385	0.630385	N/A	N/A	N/A	N/A	N/A	0.630385	0.630385
CATG00000051284	0.73369	N/A	N/A	N/A	N/A	N/A	N/A	N/A	N/A	N/A	N/A	N/A	N/A	N/A	N/A	0.919506	N/A	N/A	N/A	N/A
CATG00000051288	0.514728	0.274866	N/A	0.552877	0.533881	0.533881	0.533881	0.533881	0.533881	N/A	0.511157	0.533881	0.533881	0.472414	N/A	N/A	N/A	N/A	0.533881	0.533881
CATG00000051324	0.649429	N/A	N/A	N/A	0.766764	0.766764	0.766764	N/A	N/A	N/A	N/A	N/A	N/A	N/A	N/A	N/A	N/A	N/A	N/A	N/A
CATG00000051326	0.451625	N/A	N/A	N/A	N/A	N/A	N/A	N/A	N/A	N/A	N/A	N/A	N/A	N/A	N/A	N/A	0.619273	N/A	N/A	N/A
CATG00000051365	0.465596	N/A	N/A	N/A	N/A	N/A	N/A	N/A	N/A	N/A	N/A	N/A	N/A	N/A	N/A	N/A	0.819816	N/A	0.819816	N/A
CATG00000051383	0.448161	N/A	N/A	N/A	N/A	N/A	N/A	N/A	N/A	N/A	0.722658	N/A	N/A	N/A	N/A	0.661758	N/A	N/A	N/A	N/A
CATG00000051386	0.896125	N/A	N/A	N/A	N/A	N/A	N/A	N/A	N/A	0.857021	N/A	N/A	N/A	N/A	N/A	N/A	N/A	N/A	N/A	N/A
CATG00000051461	0.543455	0.886835	N/A	N/A	N/A	N/A	N/A	N/A	N/A	N/A	N/A	N/A	N/A	N/A	N/A	N/A	0.754489	0.62043	0.754489	0.754489
CATG00000051491	0.274526	N/A	N/A	N/A	0.715883	0.715883	0.715883	N/A	N/A	N/A	N/A	N/A	0.715883	N/A	N/A	N/A	0.715883	N/A	0.715883	N/A
CATG00000051498	0.310204	N/A	N/A	N/A	N/A	N/A	N/A	N/A	N/A	N/A	N/A	N/A	N/A	N/A	N/A	N/A	N/A	N/A	N/A	N/A
CATG00000051501	0.708682	N/A	N/A	N/A	N/A	N/A	N/A	N/A	N/A	N/A	N/A	N/A	N/A	N/A	N/A	N/A	N/A	N/A	N/A	N/A
CATG00000051502	0.647884	N/A	N/A	N/A	N/A	0.650216	N/A	N/A	N/A	N/A	N/A	N/A	N/A	N/A	N/A	N/A	N/A	N/A	N/A	N/A
CATG00000051510	0.372784	N/A	N/A	N/A	N/A	N/A	N/A	N/A	N/A	N/A	N/A	N/A	N/A	N/A	N/A	N/A	N/A	N/A	N/A	N/A
CATG00000051535	0.621184	0.722172	0.743238	N/A	0.693433	0.693433	0.693433	0.693433	0.693433	0.494856	N/A	0.693433	0.693433	N/A	0.518118	0.693433	0.693433	0.804634	0.693433	0.693433
CATG00000051537	0.277993	N/A	N/A	N/A	N/A	N/A	0.464734	N/A	N/A	N/A	0.472757	N/A	0.464734	N/A	N/A	0.464734	0.464734	N/A	0.464734	N/A
CATG00000051571	0.648747	N/A	N/A	N/A	N/A	N/A	N/A	N/A	N/A	N/A	N/A	N/A	N/A	N/A	0.778258	N/A	N/A	0.797436	N/A	0.81487
CATG00000051582	0.46189	0.914631	N/A	N/A	0.794343	N/A	0.794343	N/A	N/A	N/A	N/A	N/A	0.794343	N/A	N/A	N/A	0.794343	N/A	0.794343	0.794343
CATG00000051684	0.778119	N/A	N/A	N/A	N/A	N/A	N/A	N/A	N/A	N/A	N/A	N/A	N/A	N/A	N/A	N/A	N/A	N/A	N/A	N/A
CATG00000051757	0.70257	N/A	0.617781	N/A	N/A	N/A	N/A	N/A	N/A	N/A	N/A	0.744387	0.744387	N/A	N/A	0.744387	0.744387	N/A	0.744387	0.744387
CATG00000051857	0.830214	N/A	N/A	N/A	N/A	N/A	N/A	N/A	N/A	N/A	N/A	N/A	N/A	N/A	N/A	N/A	N/A	N/A	N/A	N/A
CATG00000051861	0.236727	0.823954	N/A	N/A	N/A	N/A	N/A	N/A	N/A	N/A	N/A	N/A	N/A	N/A	N/A	N/A	0.463172	N/A	N/A	N/A
CATG00000051867	0.54649	N/A	N/A	N/A	N/A	N/A	N/A	N/A	N/A	N/A	N/A	N/A	0.8292	N/A	N/A	N/A	0.8292	N/A	N/A	N/A
CATG00000051868	0.533511	N/A	N/A	N/A	N/A	N/A	N/A	N/A	N/A	N/A	N/A	N/A	0.693053	N/A	N/A	N/A	0.693053	N/A	N/A	N/A
CATG00000051882	0.471123	N/A	N/A	N/A	N/A	N/A	N/A	N/A	N/A	N/A	N/A	N/A	N/A	N/A	N/A	N/A	N/A	N/A	0.811224	N/A
CATG00000051886	0.534052	0.89293	N/A	N/A	0.819357	N/A	N/A	N/A	N/A	N/A	N/A	N/A	0.819357	N/A	N/A	0.819357	0.819357	N/A	0.819357	N/A
CATG00000051891	0.605253	N/A	N/A	N/A	0.867596	N/A	N/A	N/A	N/A	N/A	N/A	N/A	N/A	N/A	N/A	N/A	N/A	N/A	N/A	N/A
CATG00000051904	0.640897	N/A	N/A	N/A	N/A	N/A	N/A	N/A	N/A	N/A	N/A	N/A	0.834645	N/A	N/A	N/A	0.834645	N/A	0.834645	N/A
CATG00000051979	0.515463	0.940189	N/A	N/A	0.824098	0.824098	N/A	N/A	N/A	N/A	N/A	N/A	0.824098	N/A	N/A	N/A	N/A	N/A	N/A	0.824098
CATG00000052040	0.411392	0.884151	N/A	N/A	N/A	0.682187	N/A	N/A	N/A	0.497717	N/A	N/A	0.682187	N/A	N/A	N/A	N/A	N/A	N/A	N/A
CATG00000052057	0.640747	N/A	N/A	N/A	N/A	N/A	N/A	N/A	N/A	N/A	N/A	N/A	N/A	N/A	N/A	N/A	N/A	N/A	N/A	N/A
CATG00000052059	0.546931	N/A	N/A	N/A	N/A	N/A	N/A	N/A	N/A	N/A	N/A	N/A	N/A	N/A	N/A	0.824883	0.824883	N/A	0.824883	0.824883
CATG00000052068	0.522142	N/A	N/A	N/A	N/A	N/A	N/A	N/A	N/A	N/A	N/A	N/A	N/A	N/A	N/A	N/A	N/A	N/A	N/A	N/A
CATG00000052069	0.686016	0.912343	0.820848	N/A	N/A	N/A	N/A	0.843059	0.843059	0.593827	0.954608	0.843059	0.843059	N/A	0.906957	N/A	0.843059	0.846172	0.843059	N/A
CATG00000052117	0.569864	N/A	0.528051	N/A	N/A	N/A	N/A	N/A	N/A	0.503032	N/A	N/A	N/A	N/A	N/A	0.60785	0.60785	N/A	0.60785	N/A
CATG00000052140	0.642018	N/A	N/A	N/A	N/A	N/A	N/A	N/A	N/A	N/A	N/A	N/A	N/A	N/A	N/A	0.885606	0.885606	N/A	N/A	0.885606
CATG00000052162	0.700826	0.966579	0.570081	N/A	N/A	N/A	0.791514	N/A	N/A	N/A	N/A	N/A	0.791514	N/A	N/A	0.791514	0.791514	N/A	0.791514	N/A
CATG00000052164	0.551607	N/A	N/A	N/A	N/A	N/A	N/A	N/A	N/A	N/A	N/A	N/A	N/A	N/A	N/A	N/A	N/A	N/A	N/A	N/A
CATG00000052185	0.653217	0.959375	0.830785	N/A	N/A	N/A	N/A	N/A	N/A	N/A	N/A	N/A	N/A	N/A	N/A	0.821673	0.821673	0.695245	N/A	N/A
CATG00000052211	0.640409	N/A	0.564498	N/A	N/A	N/A	N/A	N/A	N/A	N/A	N/A	0.709679	N/A	N/A	0.796604	N/A	N/A	N/A	0.709679	N/A
CATG00000052224	0.757141	N/A	N/A	N/A	N/A	N/A	N/A	N/A	N/A	N/A	N/A	N/A	N/A	N/A	N/A	N/A	N/A	N/A	N/A	N/A
CATG00000052248	0.440959	N/A	N/A	N/A	N/A	N/A	N/A	N/A	N/A	N/A	N/A	N/A	N/A	N/A	N/A	N/A	0.735691	N/A	0.735691	N/A
CATG00000052261	0.591285	N/A	N/A	N/A	N/A	N/A	N/A	N/A	N/A	N/A	N/A	0.835724	0.835724	N/A	N/A	N/A	0.835724	N/A	0.835724	0.835724
CATG00000052298	0.646599	N/A	0.685629	0.776037	0.770481	N/A	0.770481	N/A	N/A	0.627155	N/A	N/A	0.770481	0.721921	0.730339	N/A	N/A	N/A	0.770481	0.770481
CATG00000052299	0.65766	0.527622	N/A	N/A	0.739426	0.739426	0.739426	0.739426	0.739426	N/A	N/A	N/A	N/A	N/A	N/A	N/A	N/A	N/A	0.739426	0.739426
CATG00000052331	0.400769	N/A	N/A	N/A	N/A	N/A	N/A	N/A	N/A	N/A	N/A	N/A	N/A	N/A	N/A	N/A	N/A	N/A	N/A	N/A
CATG00000052368	0.840316	N/A	N/A	N/A	N/A	N/A	N/A	N/A	N/A	0.618271	0.610885	N/A	0.627878	N/A	0.568616	N/A	N/A	N/A	N/A	N/A
CATG00000052549	0.724158	N/A	N/A	N/A	N/A	0.842895	0.842895	N/A	N/A	N/A	N/A	N/A	N/A	N/A	0.833133	N/A	N/A	N/A	N/A	N/A
CATG00000052754	0.68769	N/A	0.660586	N/A	N/A	N/A	N/A	N/A	N/A	0.535477	N/A	0.638361	0.638361	0.369802	0.774494	N/A	0.638361	N/A	N/A	N/A
CATG00000052765	0.742406	N/A	N/A	0.461853	N/A	0.613086	0.613086	0.613086	0.613086	N/A	0.602824	N/A	0.613086	N/A	0.365697	N/A	N/A	N/A	N/A	N/A
CATG00000052770	0.593607	N/A	N/A	N/A	N/A	N/A	N/A	N/A	N/A	N/A	N/A	N/A	N/A	N/A	0.692881	N/A	N/A	N/A	N/A	N/A
CATG00000052878	0.263105	N/A	N/A	N/A	N/A	N/A	N/A	N/A	N/A	N/A	N/A	N/A	N/A	N/A	N/A	N/A	N/A	N/A	N/A	N/A
CATG00000053006	0.882171	N/A	N/A	N/A	N/A	N/A	N/A	N/A	N/A	N/A	N/A	N/A	N/A	N/A	N/A	N/A	N/A	N/A	N/A	N/A
CATG00000053023	0.808986	N/A	N/A	N/A	N/A	N/A	N/A	N/A	N/A	N/A	N/A	N/A	N/A	N/A	N/A	N/A	N/A	N/A	N/A	N/A
CATG00000053051	0.420902	N/A	N/A	N/A	N/A	N/A	N/A	N/A	N/A	N/A	N/A	0.761291	N/A	N/A	N/A	N/A	N/A	N/A	0.761291	N/A
CATG00000053058	0.437669	N/A	N/A	N/A	N/A	N/A	N/A	N/A	N/A	N/A	N/A	N/A	N/A	N/A	N/A	N/A	N/A	N/A	N/A	N/A
CATG00000053087	0.585443	N/A	0.795364	N/A	N/A	N/A	N/A	N/A	N/A	N/A	N/A	N/A	N/A	N/A	N/A	N/A	N/A	N/A	N/A	0.826487
CATG00000053093	0.528788	N/A	N/A	N/A	N/A	N/A	N/A	N/A	N/A	N/A	N/A	N/A	N/A	N/A	N/A	N/A	N/A	N/A	N/A	N/A
CATG00000053098	0.343993	0.89292	N/A	N/A	N/A	0.523093	0.523093	N/A	N/A	0.389346	N/A	N/A	0.523093	N/A	N/A	N/A	N/A	0.231599	0.523093	0.523093
CATG00000053100	0.591279	N/A	0.669513	N/A	N/A	N/A	N/A	N/A	N/A	N/A	N/A	N/A	0.791061	N/A	N/A	N/A	N/A	N/A	0.791061	N/A
CATG00000053131	0.523766	N/A	N/A	N/A	0.840667	N/A	N/A	N/A	N/A	N/A	N/A	N/A	0.840667	N/A	N/A	N/A	N/A	N/A	0.840667	0.840667
CATG00000053133	0.559467	N/A	N/A	N/A	N/A	0.838075	N/A	N/A	N/A	N/A	N/A	0.838075	0.838075	N/A	N/A	N/A	N/A	N/A	0.838075	N/A
CATG00000053144	0.66464	0.840023	0.735266	0.508169	0.672552	N/A	0.672552	N/A	N/A	0.562456	0.761965	0.672552	0.672552	N/A	0.660889	N/A	0.672552	0.85525	0.672552	N/A
CATG00000053183	0.738164	N/A	0.410229	N/A	N/A	N/A	N/A	N/A	N/A	N/A	N/A	N/A	N/A	N/A	N/A	N/A	N/A	N/A	N/A	N/A
CATG00000053284	0.785526	0.777748	N/A	N/A	N/A	N/A	N/A	N/A	N/A	N/A	N/A	N/A	0.852212	N/A	N/A	N/A	N/A	N/A	0.852212	0.852212
CATG00000053286	0.749964	N/A	N/A	N/A	N/A	N/A	N/A	N/A	N/A	N/A	N/A	N/A	N/A	N/A	N/A	N/A	N/A	N/A	N/A	N/A
CATG00000053292	0.489306	N/A	0.735624	N/A	N/A	N/A	N/A	N/A	N/A	N/A	N/A	N/A	N/A	N/A	N/A	N/A	N/A	N/A	0.69825	N/A
CATG00000053328	0.796655	N/A	N/A	N/A	N/A	N/A	N/A	N/A	N/A	N/A	N/A	N/A	N/A	N/A	N/A	0.875658	0.875658	0.85495	0.875658	N/A
CATG00000053329	0.79216	N/A	N/A	N/A	N/A	N/A	N/A	N/A	N/A	N/A	N/A	N/A	N/A	N/A	N/A	N/A	N/A	N/A	N/A	N/A
CATG00000053364	0.711448	N/A	N/A	N/A	N/A	N/A	N/A	N/A	N/A	N/A	N/A	N/A	0.767244	N/A	N/A	N/A	N/A	N/A	0.767244	N/A
CATG00000053407	0.37227	0.931191	0.762018	0.792472	0.80473	N/A	0.80473	N/A	N/A	N/A	0.907096	0.80473	N/A	N/A	0.825297	N/A	0.80473	0.817142	0.80473	0.80473
CATG00000053451	0.360603	N/A	N/A	N/A	N/A	N/A	N/A	N/A	N/A	0.263495	N/A	N/A	N/A	N/A	N/A	N/A	N/A	N/A	N/A	N/A
CATG00000053534	0.733142	N/A	N/A	N/A	N/A	N/A	N/A	N/A	N/A	N/A	N/A	N/A	0.881115	N/A	N/A	N/A	N/A	N/A	0.881115	N/A
CATG00000053610	0.694841	N/A	N/A	N/A	N/A	N/A	N/A	N/A	N/A	N/A	N/A	N/A	N/A	N/A	N/A	N/A	0.684193	N/A	N/A	N/A
CATG00000053667	0.637087	N/A	N/A	N/A	N/A	0.851619	N/A	N/A	N/A	N/A	N/A	N/A	0.851619	N/A	N/A	N/A	N/A	N/A	0.851619	0.851619
CATG00000053769	0.789787	N/A	N/A	N/A	N/A	N/A	N/A	N/A	N/A	N/A	N/A	N/A	N/A	N/A	N/A	N/A	N/A	0.840394	N/A	0.901464
CATG00000053919	0.229641	N/A	N/A	N/A	N/A	N/A	0.626629	N/A	N/A	N/A	N/A	N/A	0.626629	N/A	N/A	N/A	N/A	N/A	N/A	N/A
CATG00000054008	0.567824	N/A	N/A	N/A	N/A	N/A	N/A	N/A	N/A	N/A	N/A	N/A	N/A	N/A	N/A	N/A	N/A	N/A	N/A	0.855859
CATG00000054079	0.683014	0.958457	0.816545	0.718651	0.838115	0.838115	0.838115	0.838115	0.838115	0.767507	0.914451	0.838115	0.838115	0.870198	0.787814	N/A	0.838115	0.878675	0.838115	N/A
CATG00000054084	0.37839	N/A	N/A	N/A	N/A	N/A	N/A	N/A	N/A	N/A	N/A	N/A	N/A	N/A	N/A	N/A	N/A	N/A	N/A	N/A
CATG00000054098	0.660068	N/A	N/A	N/A	N/A	N/A	N/A	N/A	N/A	N/A	N/A	N/A	N/A	N/A	N/A	N/A	N/A	N/A	N/A	N/A
CATG00000054106	0.572558	N/A	N/A	N/A	N/A	N/A	N/A	N/A	N/A	N/A	N/A	N/A	0.802053	N/A	N/A	N/A	0.802053	N/A	0.802053	N/A
CATG00000054283	0.322755	N/A	N/A	N/A	N/A	N/A	N/A	N/A	N/A	N/A	N/A	N/A	N/A	N/A	N/A	N/A	N/A	N/A	N/A	N/A
CATG00000054384	0.442763	N/A	N/A	N/A	N/A	N/A	N/A	N/A	N/A	N/A	N/A	N/A	N/A	N/A	N/A	N/A	N/A	N/A	0.744228	N/A
CATG00000054385	0.605136	N/A	N/A	N/A	N/A	N/A	N/A	N/A	N/A	N/A	N/A	N/A	N/A	N/A	N/A	N/A	N/A	N/A	N/A	N/A
CATG00000054390	0.553352	N/A	N/A	N/A	N/A	N/A	N/A	N/A	N/A	N/A	N/A	N/A	N/A	N/A	N/A	N/A	N/A	N/A	N/A	N/A
CATG00000054391	0.303561	N/A	N/A	N/A	N/A	N/A	N/A	N/A	N/A	N/A	N/A	N/A	0.384332	N/A	N/A	N/A	N/A	N/A	0.384332	0.384332
CATG00000054434	0.525739	0.22142	0.760538	0.345536	0.522075	0.522075	0.522075	0.522075	0.522075	0.575293	0.656311	N/A	0.522075	0.407696	0.345933	0.522075	0.522075	0.555982	0.522075	0.522075
CATG00000054493	0.543056	0.924143	N/A	0.360324	0.725536	0.725536	0.725536	N/A	N/A	N/A	0.863751	0.725536	0.725536	N/A	N/A	N/A	0.725536	N/A	0.725536	0.725536
CATG00000054528	0.519801	N/A	N/A	N/A	N/A	N/A	N/A	N/A	0.834358	N/A	N/A	N/A	0.834358	N/A	N/A	0.834358	0.834358	N/A	0.834358	0.834358
CATG00000054569	0.655656	0.911952	N/A	N/A	0.774409	N/A	N/A	N/A	N/A	N/A	0.394065	0.774409	0.774409	N/A	0.821948	0.774409	0.774409	0.86795	0.774409	0.774409
CATG00000054576	0.47339	1	0.803429	N/A	0.825669	0.825669	0.825669	N/A	N/A	N/A	N/A	0.825669	0.825669	N/A	0.781498	0.825669	0.825669	0.899682	0.825669	0.825669
CATG00000054591	0.654801	N/A	N/A	N/A	0.766331	0.766331	0.766331	0.766331	0.766331	N/A	N/A	N/A	0.766331	N/A	N/A	N/A	N/A	N/A	0.766331	N/A
CATG00000054608	0.681237	N/A	N/A	N/A	N/A	N/A	N/A	N/A	N/A	N/A	N/A	N/A	N/A	N/A	N/A	N/A	N/A	N/A	N/A	N/A
CATG00000054620	0.52312	N/A	N/A	N/A	N/A	N/A	N/A	N/A	N/A	N/A	N/A	N/A	N/A	N/A	N/A	0.795637	0.795637	N/A	0.795637	0.795637
CATG00000054646	0.73159	N/A	N/A	N/A	N/A	N/A	N/A	N/A	N/A	N/A	N/A	N/A	N/A	N/A	N/A	N/A	N/A	N/A	N/A	N/A
CATG00000054732	0.697938	N/A	N/A	N/A	N/A	N/A	N/A	N/A	N/A	N/A	N/A	N/A	N/A	N/A	N/A	N/A	N/A	N/A	N/A	N/A
CATG00000054738	0.611215	N/A	N/A	N/A	N/A	N/A	N/A	N/A	N/A	N/A	N/A	N/A	N/A	N/A	N/A	N/A	N/A	N/A	0.873555	0.873555
CATG00000054740	0.227794	N/A	N/A	N/A	N/A	N/A	N/A	N/A	N/A	N/A	N/A	N/A	N/A	N/A	N/A	N/A	N/A	N/A	N/A	N/A
CATG00000054839	0.582757	N/A	N/A	N/A	N/A	0.772843	0.772843	0.772843	0.772843	N/A	N/A	N/A	0.772843	N/A	N/A	N/A	N/A	0.77417	0.772843	N/A
CATG00000054856	0.959064	N/A	N/A	N/A	N/A	N/A	N/A	N/A	N/A	N/A	N/A	N/A	N/A	N/A	N/A	N/A	N/A	N/A	N/A	N/A
CATG00000054884	0.620264	N/A	N/A	N/A	N/A	N/A	N/A	N/A	N/A	N/A	N/A	N/A	N/A	N/A	N/A	N/A	N/A	N/A	0.763538	N/A
CATG00000054886	0.686346	N/A	N/A	N/A	N/A	N/A	N/A	N/A	N/A	N/A	N/A	N/A	N/A	N/A	N/A	0.633313	0.633313	0.579212	0.633313	N/A
CATG00000054888	0.58182	N/A	N/A	N/A	N/A	N/A	N/A	N/A	N/A	N/A	N/A	0.754482	N/A	N/A	0.519697	N/A	N/A	N/A	0.754482	N/A
CATG00000054890	0.512529	N/A	N/A	N/A	N/A	N/A	N/A	N/A	N/A	N/A	N/A	N/A	0.811432	N/A	N/A	N/A	N/A	0.757014	0.811432	N/A
CATG00000054927	0.855663	N/A	N/A	N/A	N/A	N/A	N/A	N/A	N/A	N/A	N/A	N/A	N/A	N/A	0.86723	N/A	N/A	0.879917	N/A	0.899845
CATG00000054930	0.531885	N/A	N/A	N/A	N/A	N/A	N/A	N/A	N/A	N/A	N/A	N/A	N/A	N/A	N/A	N/A	N/A	N/A	N/A	N/A
CATG00000054989	0.492114	N/A	N/A	N/A	N/A	N/A	N/A	N/A	N/A	N/A	N/A	N/A	N/A	N/A	N/A	N/A	0.794013	N/A	0.794013	N/A
CATG00000055036	0.621771	N/A	0.596248	N/A	N/A	N/A	N/A	N/A	N/A	N/A	N/A	N/A	N/A	N/A	0.676862	N/A	0.747278	0.732159	N/A	N/A
CATG00000055127	0.389794	N/A	N/A	N/A	N/A	N/A	N/A	N/A	N/A	N/A	N/A	N/A	N/A	N/A	N/A	N/A	N/A	N/A	N/A	N/A
CATG00000055197	0.353779	N/A	0.728594	N/A	0.786133	N/A	0.786133	N/A	N/A	N/A	N/A	N/A	0.786133	N/A	N/A	N/A	N/A	N/A	0.786133	N/A
CATG00000055285	0.453687	0.90638	N/A	N/A	N/A	0.789806	0.789806	N/A	N/A	N/A	N/A	N/A	N/A	N/A	N/A	N/A	N/A	N/A	N/A	N/A
CATG00000055327	0.370033	N/A	N/A	N/A	N/A	N/A	N/A	N/A	N/A	N/A	N/A	N/A	N/A	N/A	N/A	N/A	N/A	N/A	N/A	N/A
CATG00000055334	0.732218	N/A	N/A	N/A	N/A	0.733242	N/A	N/A	N/A	0.498893	N/A	0.733242	0.733242	N/A	0.636602	0.733242	0.733242	0.799457	0.733242	0.733242
CATG00000055396	0.504518	0.396957	N/A	N/A	0.61944	0.61944	N/A	0.61944	0.61944	N/A	N/A	0.61944	0.61944	N/A	N/A	0.61944	0.61944	N/A	0.61944	0.61944
CATG00000055425	0.641814	0.787658	N/A	N/A	N/A	N/A	N/A	N/A	N/A	N/A	N/A	N/A	N/A	N/A	0.742373	0.731424	N/A	N/A	N/A	N/A
CATG00000055450	0.343505	N/A	N/A	N/A	N/A	N/A	N/A	N/A	N/A	N/A	N/A	N/A	N/A	N/A	N/A	N/A	N/A	N/A	N/A	N/A
CATG00000055480	0.438441	N/A	N/A	N/A	N/A	N/A	N/A	N/A	N/A	N/A	N/A	N/A	N/A	N/A	0.518461	N/A	0.689609	0.688319	N/A	0.689609
CATG00000055528	0.320237	N/A	N/A	N/A	N/A	N/A	N/A	N/A	N/A	N/A	N/A	N/A	N/A	N/A	N/A	N/A	N/A	N/A	N/A	N/A
CATG00000055540	0.49714	N/A	0.837944	N/A	0.799329	N/A	N/A	0.799329	0.799329	N/A	N/A	0.799329	0.799329	N/A	N/A	0.799329	0.799329	0.900719	0.799329	N/A
CATG00000055615	0.665429	0.702572	0.740037	0.594073	0.68819	0.68819	0.68819	N/A	N/A	0.568513	0.661229	0.68819	0.68819	N/A	0.646811	0.68819	0.68819	0.674414	N/A	0.68819
CATG00000055715	0.203756	N/A	N/A	N/A	N/A	N/A	N/A	N/A	N/A	N/A	N/A	N/A	N/A	N/A	N/A	N/A	N/A	N/A	0.708495	N/A
CATG00000055817	0.675249	0.933057	0.696021	N/A	0.779945	0.779945	0.779945	N/A	N/A	0.551629	N/A	0.779945	0.779945	N/A	0.825314	0.779945	0.779945	0.838263	0.779945	0.779945
CATG00000055826	0.408412	N/A	0.703702	N/A	N/A	N/A	N/A	N/A	N/A	N/A	N/A	0.681762	N/A	N/A	N/A	N/A	0.681762	0.712496	0.681762	N/A
CATG00000055828	0.653192	N/A	N/A	N/A	N/A	N/A	N/A	N/A	N/A	N/A	N/A	0.85648	0.85648	N/A	N/A	N/A	0.85648	N/A	0.85648	N/A
CATG00000055831	0.486773	N/A	N/A	N/A	0.828069	N/A	0.828069	N/A	N/A	N/A	N/A	N/A	0.828069	N/A	N/A	N/A	0.828069	N/A	0.828069	N/A
CATG00000055862	0.588464	N/A	N/A	N/A	0.807447	0.807447	N/A	N/A	N/A	N/A	N/A	0.807447	0.807447	N/A	N/A	0.807447	0.807447	0.711712	0.807447	0.807447
CATG00000055891	0.64702	N/A	0.638409	0.690992	N/A	0.711335	N/A	N/A	N/A	0.486492	N/A	0.711335	0.711335	N/A	0.785739	0.711335	0.711335	N/A	N/A	N/A
CATG00000055923	0.838809	N/A	N/A	N/A	N/A	N/A	N/A	N/A	N/A	N/A	N/A	N/A	N/A	N/A	N/A	N/A	N/A	N/A	N/A	N/A
CATG00000055948	0.490266	N/A	N/A	N/A	N/A	N/A	N/A	N/A	N/A	N/A	N/A	N/A	N/A	N/A	N/A	N/A	N/A	N/A	N/A	N/A
CATG00000055976	0.514985	N/A	N/A	0.870322	N/A	N/A	N/A	N/A	N/A	0.722934	N/A	N/A	N/A	N/A	0.885052	0.807643	0.807643	N/A	0.807643	N/A
CATG00000055993	0.329622	N/A	N/A	N/A	N/A	N/A	N/A	N/A	N/A	N/A	N/A	N/A	N/A	N/A	N/A	N/A	N/A	N/A	N/A	N/A
CATG00000056077	0.412705	0.584904	0.588414	0.358867	N/A	N/A	N/A	N/A	N/A	0.734061	0.210873	N/A	0.568577	N/A	N/A	0.568577	0.568577	N/A	0.568577	0.568577
CATG00000056127	0.39419	N/A	N/A	N/A	N/A	N/A	N/A	N/A	N/A	N/A	N/A	N/A	N/A	N/A	N/A	0.744077	0.744077	N/A	N/A	N/A
CATG00000056136	0.588671	N/A	N/A	N/A	N/A	N/A	N/A	N/A	N/A	N/A	N/A	N/A	N/A	N/A	N/A	N/A	N/A	N/A	0.857551	N/A
CATG00000056224	0.496028	N/A	N/A	N/A	N/A	N/A	N/A	N/A	N/A	N/A	N/A	N/A	N/A	N/A	N/A	N/A	0.823408	N/A	N/A	N/A
CATG00000056259	0.607064	N/A	N/A	N/A	N/A	N/A	N/A	N/A	N/A	N/A	N/A	N/A	0.836453	N/A	N/A	0.836453	0.836453	N/A	0.836453	N/A
CATG00000056265	0.491936	0.592145	0.668344	0.589846	0.675322	N/A	N/A	N/A	N/A	N/A	N/A	0.675322	0.675322	N/A	0.618835	0.675322	0.675322	0.817549	N/A	0.675322
CATG00000056283	0.646877	0.892244	0.793172	N/A	0.835131	N/A	0.835131	0.835131	0.835131	0.746335	N/A	0.835131	0.835131	N/A	0.821392	0.835131	0.835131	0.922615	0.835131	0.835131
CATG00000056426	0.466344	N/A	N/A	N/A	N/A	N/A	N/A	N/A	N/A	N/A	N/A	N/A	N/A	N/A	N/A	N/A	N/A	N/A	N/A	N/A
CATG00000056464	0.674392	N/A	N/A	N/A	N/A	N/A	N/A	N/A	N/A	0.646611	N/A	N/A	N/A	N/A	0.803202	N/A	0.763232	0.806239	N/A	N/A
CATG00000056478	0.148556	0.795875	N/A	N/A	N/A	N/A	N/A	N/A	N/A	N/A	N/A	N/A	N/A	N/A	N/A	N/A	N/A	N/A	N/A	N/A
CATG00000056671	0.775825	N/A	N/A	N/A	N/A	N/A	N/A	0.798132	0.798132	N/A	0.760394	N/A	0.798132	N/A	0.665903	N/A	N/A	N/A	N/A	N/A
CATG00000056679	0.814388	N/A	N/A	N/A	N/A	N/A	N/A	N/A	N/A	N/A	N/A	N/A	N/A	N/A	N/A	N/A	N/A	N/A	N/A	N/A
CATG00000056683	0.55212	N/A	N/A	N/A	N/A	0.854215	N/A	N/A	N/A	N/A	N/A	N/A	N/A	N/A	N/A	N/A	N/A	N/A	N/A	N/A
CATG00000056735	0.393775	N/A	N/A	0.839336	0.821737	N/A	N/A	N/A	N/A	N/A	N/A	N/A	N/A	N/A	N/A	N/A	N/A	0.784997	N/A	N/A
CATG00000056756	0.515575	0.617741	0.655271	N/A	0.617169	0.617169	0.617169	0.617169	0.617169	N/A	0.73305	0.617169	0.617169	0.238708	0.544186	N/A	0.617169	0.705181	0.617169	0.617169
CATG00000056757	0.719083	N/A	N/A	N/A	N/A	N/A	N/A	N/A	N/A	0.887501	N/A	N/A	N/A	N/A	N/A	N/A	0.863847	N/A	N/A	N/A
CATG00000056765	0.668579	N/A	N/A	N/A	N/A	N/A	N/A	N/A	N/A	N/A	N/A	N/A	N/A	N/A	N/A	N/A	N/A	N/A	N/A	N/A
CATG00000056947	0.478493	N/A	N/A	N/A	N/A	N/A	N/A	N/A	N/A	N/A	N/A	N/A	0.791569	N/A	0.825314	0.791569	0.791569	0.81791	0.791569	0.791569
CATG00000056970	0.598758	0.778912	N/A	N/A	0.811621	0.811621	0.811621	N/A	N/A	N/A	N/A	0.811621	0.811621	N/A	N/A	0.811621	0.811621	N/A	0.811621	0.811621
CATG00000057003	0.385967	0.515587	0.411215	0.755792	0.561242	0.561242	0.561242	N/A	0.561242	0.33846	0.814011	0.561242	0.561242	0.35347	N/A	N/A	N/A	N/A	N/A	N/A
CATG00000057045	0.652992	N/A	0.908078	0.892551	0.87455	0.87455	0.87455	N/A	N/A	0.804505	0.898539	0.87455	0.87455	N/A	0.886307	N/A	0.87455	0.944102	0.87455	0.87455
CATG00000057047	0.479795	N/A	N/A	N/A	0.754377	N/A	0.754377	N/A	N/A	N/A	N/A	N/A	0.754377	N/A	N/A	N/A	0.754377	N/A	0.754377	N/A
CATG00000057128	0.65733	0.735252	N/A	0.514721	0.673274	N/A	N/A	N/A	N/A	0.660804	0.646223	N/A	0.673274	0.760398	N/A	N/A	N/A	0.497449	N/A	0.673274
CATG00000057135	0.357443	N/A	N/A	N/A	N/A	N/A	N/A	N/A	N/A	N/A	N/A	N/A	0.76327	N/A	N/A	0.76327	0.76327	N/A	0.76327	N/A
CATG00000057137	0.590871	0.912649	0.708458	0.717116	0.762498	0.762498	0.762498	N/A	N/A	0.52373	N/A	0.762498	0.762498	N/A	0.75957	0.762498	0.762498	0.932784	0.762498	0.762498
CATG00000057187	0.48805	0.52589	0.395071	0.576163	0.438842	0.438842	0.438842	0.438842	0.438842	0.33287	0.189468	0.438842	0.438842	0.330574	N/A	0.438842	0.438842	0.340724	0.438842	0.438842
CATG00000057195	0.695175	N/A	0.577714	N/A	N/A	N/A	N/A	N/A	N/A	N/A	N/A	N/A	N/A	N/A	0.861486	N/A	0.803756	N/A	N/A	N/A
CATG00000057248	0.637921	N/A	N/A	N/A	N/A	N/A	N/A	N/A	N/A	N/A	N/A	N/A	0.857867	N/A	N/A	N/A	0.857867	N/A	0.857867	0.857867
CATG00000057400	0.506001	N/A	N/A	N/A	N/A	N/A	N/A	N/A	N/A	N/A	N/A	N/A	N/A	N/A	N/A	N/A	N/A	N/A	0.819807	N/A
CATG00000057458	0.44013	0.862217	N/A	N/A	N/A	0.770615	N/A	N/A	N/A	N/A	N/A	N/A	N/A	N/A	N/A	N/A	0.770615	N/A	0.770615	N/A
CATG00000057472	0.688496	0.877751	0.750574	N/A	0.814564	0.814564	N/A	N/A	N/A	N/A	N/A	0.814564	0.814564	N/A	N/A	0.814564	0.814564	0.760198	0.814564	0.814564
CATG00000057473	0.469468	N/A	N/A	N/A	N/A	N/A	N/A	N/A	N/A	N/A	N/A	N/A	N/A	N/A	N/A	N/A	N/A	N/A	0.815986	N/A
CATG00000057476	0.591721	0.411038	0.448463	0.496787	N/A	N/A	N/A	N/A	N/A	0.573734	N/A	0.557801	0.557801	N/A	0.619841	0.557801	0.557801	0.538627	N/A	0.557801
CATG00000057600	0.39738	0.870818	N/A	N/A	0.680804	N/A	N/A	N/A	N/A	N/A	0.52941	N/A	N/A	N/A	N/A	0.680804	0.680804	N/A	0.680804	N/A
CATG00000057602	0.346981	0.920187	N/A	N/A	0.627101	0.627101	N/A	N/A	N/A	0.317518	0.704036	0.627101	0.627101	N/A	N/A	0.627101	0.627101	N/A	0.627101	0.627101
CATG00000057611	0.137402	N/A	N/A	N/A	N/A	N/A	N/A	N/A	N/A	N/A	0.420301	N/A	0.286327	N/A	N/A	N/A	N/A	N/A	N/A	N/A
CATG00000057653	0.564247	N/A	N/A	N/A	N/A	N/A	N/A	N/A	N/A	N/A	N/A	N/A	N/A	N/A	0.715667	N/A	N/A	N/A	N/A	N/A
CATG00000057668	0.507749	N/A	0.488464	N/A	N/A	N/A	N/A	N/A	N/A	0.342024	N/A	N/A	N/A	N/A	N/A	N/A	0.625947	N/A	N/A	N/A
CATG00000057675	0.749877	N/A	N/A	N/A	N/A	N/A	N/A	N/A	N/A	N/A	N/A	N/A	N/A	N/A	N/A	N/A	N/A	N/A	0.77451	N/A
CATG00000057681	0.442972	0.837706	N/A	N/A	N/A	N/A	N/A	N/A	N/A	N/A	N/A	0.767273	0.767273	N/A	N/A	N/A	0.767273	N/A	0.767273	N/A
CATG00000057682	0.6884	0.723804	N/A	N/A	N/A	N/A	N/A	N/A	N/A	N/A	N/A	N/A	N/A	N/A	N/A	N/A	N/A	N/A	0.807981	N/A
CATG00000057710	0.537962	0.798259	0.49708	0.736766	N/A	N/A	N/A	N/A	N/A	N/A	0.958218	N/A	N/A	N/A	N/A	0.690337	0.690337	0.757101	0.690337	N/A
CATG00000057773	0.69043	0.846283	N/A	N/A	N/A	N/A	N/A	N/A	N/A	N/A	N/A	N/A	0.861727	N/A	N/A	N/A	N/A	N/A	N/A	N/A
CATG00000057793	0.652049	0.878419	N/A	N/A	0.81901	0.81901	0.81901	0.81901	0.81901	0.734061	N/A	0.81901	0.81901	N/A	N/A	0.81901	0.81901	N/A	0.81901	0.81901
CATG00000057822	0.661452	N/A	N/A	N/A	N/A	N/A	N/A	N/A	N/A	N/A	N/A	N/A	N/A	N/A	N/A	N/A	N/A	N/A	N/A	N/A
CATG00000057839	0.350357	N/A	N/A	N/A	N/A	N/A	N/A	N/A	N/A	N/A	N/A	N/A	0.532315	N/A	N/A	N/A	N/A	N/A	N/A	N/A
CATG00000057853	0.679112	N/A	N/A	N/A	N/A	N/A	N/A	N/A	N/A	N/A	N/A	N/A	N/A	N/A	N/A	N/A	N/A	N/A	N/A	N/A
CATG00000057866	0.397925	N/A	N/A	N/A	N/A	N/A	N/A	N/A	N/A	N/A	N/A	N/A	N/A	N/A	N/A	N/A	N/A	N/A	N/A	N/A
CATG00000057892	0.614225	N/A	N/A	N/A	N/A	N/A	N/A	N/A	N/A	N/A	N/A	N/A	N/A	N/A	N/A	N/A	N/A	N/A	N/A	N/A
CATG00000057894	0.677599	N/A	N/A	N/A	N/A	N/A	N/A	N/A	N/A	0.639556	N/A	N/A	N/A	N/A	N/A	N/A	N/A	N/A	N/A	N/A
CATG00000057909	0.339971	N/A	N/A	N/A	N/A	N/A	N/A	N/A	N/A	N/A	N/A	N/A	N/A	N/A	N/A	N/A	N/A	N/A	N/A	N/A
CATG00000057932	0.551283	N/A	0.698621	N/A	N/A	0.777496	N/A	N/A	N/A	N/A	0.849851	N/A	0.777496	N/A	N/A	0.777496	0.777496	0.660525	0.777496	0.777496
CATG00000057935	0.657488	0.520856	0.805704	0.418474	0.604018	0.604018	0.604018	N/A	0.604018	0.552278	0.375994	0.604018	0.604018	N/A	0.501097	0.604018	0.604018	0.702789	0.604018	0.604018
CATG00000058079	0.550524	0.877762	N/A	N/A	N/A	0.82158	0.82158	N/A	N/A	N/A	N/A	N/A	0.82158	N/A	N/A	N/A	0.82158	N/A	0.82158	0.82158
CATG00000058085	0.763444	N/A	N/A	N/A	N/A	N/A	N/A	N/A	N/A	N/A	N/A	N/A	N/A	N/A	N/A	N/A	N/A	N/A	N/A	N/A
CATG00000058086	0.590809	N/A	N/A	N/A	N/A	0.833293	N/A	N/A	N/A	N/A	N/A	N/A	N/A	N/A	N/A	N/A	N/A	N/A	0.833293	N/A
CATG00000058095	0.636624	N/A	0.694995	0.794022	N/A	N/A	N/A	0.787237	0.787237	N/A	N/A	N/A	N/A	N/A	0.877233	N/A	0.787237	0.868192	0.787237	0.787237
CATG00000058145	0.672401	0.961281	N/A	N/A	N/A	N/A	0.890046	N/A	N/A	N/A	N/A	N/A	0.890046	N/A	N/A	0.890046	0.890046	N/A	0.890046	0.890046
CATG00000058194	0.8795	N/A	0.897802	N/A	N/A	N/A	N/A	N/A	N/A	N/A	N/A	N/A	N/A	N/A	0.920163	N/A	N/A	N/A	N/A	N/A
CATG00000058213	0.411894	1	N/A	N/A	N/A	0.794396	N/A	N/A	N/A	N/A	N/A	N/A	0.794396	N/A	N/A	N/A	N/A	N/A	N/A	N/A
CATG00000058221	0.824439	N/A	N/A	N/A	N/A	N/A	N/A	N/A	N/A	N/A	N/A	N/A	N/A	N/A	N/A	N/A	N/A	N/A	N/A	N/A
CATG00000058224	0.221489	1	0.129248	N/A	0.472986	0.472986	0.472986	0.472986	0.472986	N/A	N/A	0.472986	0.472986	N/A	0.342716	0.472986	0.472986	N/A	0.472986	0.472986
CATG00000058320	0.308528	N/A	N/A	N/A	N/A	N/A	N/A	N/A	N/A	0.425271	N/A	N/A	N/A	N/A	N/A	N/A	N/A	0.529673	N/A	N/A
CATG00000058404	0.364576	0.335057	N/A	N/A	0.583774	0.583774	0.583774	N/A	N/A	0.622616	0.669989	N/A	0.583774	N/A	0.421703	N/A	N/A	0.561849	N/A	N/A
CATG00000058418	0.89029	N/A	N/A	N/A	N/A	N/A	N/A	N/A	N/A	N/A	N/A	N/A	N/A	N/A	N/A	N/A	N/A	N/A	N/A	N/A
CATG00000058432	0.343013	N/A	N/A	N/A	N/A	0.774839	N/A	N/A	N/A	N/A	N/A	N/A	N/A	N/A	N/A	N/A	N/A	N/A	N/A	N/A
CATG00000058457	0.618182	0.758001	N/A	N/A	0.809033	0.809033	0.809033	N/A	0.809033	N/A	N/A	0.809033	0.809033	N/A	N/A	0.809033	0.809033	N/A	0.809033	0.809033
CATG00000058461	0.611235	N/A	N/A	N/A	N/A	N/A	N/A	N/A	N/A	N/A	N/A	N/A	N/A	N/A	N/A	N/A	N/A	N/A	N/A	N/A
CATG00000058510	0.341711	N/A	N/A	N/A	N/A	N/A	N/A	N/A	N/A	N/A	N/A	0.7243	N/A	N/A	N/A	0.7243	0.7243	N/A	0.7243	0.7243
CATG00000058567	0.605565	N/A	N/A	N/A	N/A	N/A	N/A	N/A	N/A	N/A	N/A	N/A	N/A	N/A	N/A	N/A	N/A	N/A	N/A	N/A
CATG00000058583	0.682291	N/A	N/A	N/A	N/A	0.776057	0.776057	N/A	N/A	N/A	N/A	N/A	N/A	N/A	N/A	N/A	N/A	N/A	N/A	N/A
CATG00000058592	0.43592	N/A	N/A	N/A	N/A	N/A	N/A	N/A	N/A	N/A	N/A	N/A	N/A	N/A	N/A	N/A	N/A	N/A	N/A	N/A
CATG00000058603	0.711425	0.902053	N/A	N/A	0.779887	N/A	N/A	N/A	N/A	N/A	N/A	N/A	0.779887	N/A	N/A	0.779887	0.779887	0.563675	0.779887	N/A
CATG00000058645	0.501928	N/A	N/A	N/A	0.794648	N/A	N/A	N/A	N/A	0.918712	N/A	N/A	N/A	N/A	N/A	N/A	N/A	N/A	N/A	N/A
CATG00000058656	0.520215	N/A	N/A	N/A	N/A	N/A	N/A	N/A	N/A	N/A	N/A	N/A	N/A	N/A	N/A	N/A	0.682276	N/A	0.682276	0.682276
CATG00000058658	0.546691	0.687946	N/A	N/A	N/A	0.703442	0.703442	N/A	N/A	N/A	N/A	0.703442	0.703442	N/A	N/A	0.703442	0.703442	0.58942	0.703442	0.703442
CATG00000058667	0.617839	N/A	N/A	N/A	N/A	N/A	N/A	N/A	N/A	N/A	N/A	N/A	N/A	N/A	N/A	N/A	N/A	N/A	N/A	N/A
CATG00000058669	0.472818	0.762824	0.761049	0.538856	N/A	0.691809	N/A	0.691809	0.691809	0.705014	N/A	N/A	0.691809	N/A	N/A	0.691809	0.691809	0.728483	0.691809	0.691809
CATG00000058702	0.618191	0.933152	N/A	N/A	N/A	0.862457	0.862457	0.862457	0.862457	N/A	N/A	0.862457	0.862457	N/A	N/A	0.862457	0.862457	N/A	0.862457	0.862457
CATG00000058704	0.649446	N/A	N/A	N/A	0.881556	N/A	0.881556	N/A	N/A	N/A	N/A	N/A	0.881556	N/A	N/A	0.881556	0.881556	N/A	N/A	N/A
CATG00000058705	0.227284	N/A	N/A	N/A	N/A	N/A	N/A	N/A	N/A	0.371514	0.370532	N/A	0.398575	N/A	N/A	N/A	N/A	N/A	N/A	N/A
CATG00000058706	0.437137	N/A	N/A	N/A	N/A	N/A	N/A	N/A	N/A	N/A	N/A	0.788634	N/A	N/A	N/A	N/A	N/A	N/A	0.788634	N/A
CATG00000058714	0.669338	N/A	N/A	N/A	N/A	N/A	0.868769	N/A	N/A	N/A	N/A	0.868769	0.868769	N/A	N/A	0.868769	0.868769	N/A	0.868769	0.868769
CATG00000058726	0.553762	N/A	N/A	N/A	N/A	N/A	N/A	N/A	N/A	N/A	N/A	N/A	N/A	N/A	N/A	N/A	N/A	N/A	N/A	N/A
CATG00000058727	0.555546	N/A	N/A	N/A	N/A	0.819536	N/A	N/A	N/A	N/A	N/A	N/A	0.819536	N/A	N/A	N/A	N/A	N/A	0.819536	N/A
CATG00000058740	0.442548	N/A	N/A	N/A	N/A	0.724683	N/A	N/A	N/A	N/A	N/A	N/A	N/A	N/A	N/A	N/A	N/A	N/A	0.724683	N/A
CATG00000058781	0.605033	N/A	0.651998	0.702903	N/A	N/A	0.712479	0.712479	0.712479	N/A	N/A	0.712479	0.712479	N/A	0.596296	0.712479	0.712479	0.873234	0.712479	0.712479
CATG00000058803	0.671548	N/A	N/A	N/A	N/A	N/A	N/A	N/A	N/A	N/A	N/A	N/A	N/A	N/A	N/A	N/A	N/A	N/A	N/A	N/A
CATG00000058811	0.631496	N/A	N/A	N/A	N/A	N/A	N/A	N/A	N/A	N/A	N/A	N/A	N/A	N/A	0.806141	N/A	N/A	N/A	N/A	N/A
CATG00000058813	0.637269	N/A	N/A	N/A	N/A	N/A	N/A	N/A	N/A	N/A	N/A	N/A	N/A	N/A	N/A	N/A	N/A	N/A	N/A	N/A
CATG00000058836	0.583509	0.604312	0.543908	N/A	0.662654	N/A	N/A	N/A	N/A	0.502334	N/A	0.662654	N/A	N/A	N/A	0.662654	0.662654	N/A	0.662654	0.662654
CATG00000058903	0.506389	N/A	N/A	N/A	N/A	N/A	N/A	N/A	N/A	N/A	N/A	N/A	N/A	N/A	N/A	0.759905	0.759905	N/A	0.759905	0.759905
CATG00000059204	0.558469	0.822719	N/A	N/A	N/A	N/A	N/A	N/A	N/A	N/A	N/A	N/A	0.779261	N/A	N/A	0.779261	0.779261	0.722039	0.779261	0.779261
CATG00000059205	0.492988	N/A	N/A	N/A	N/A	N/A	N/A	N/A	N/A	N/A	N/A	N/A	N/A	N/A	N/A	N/A	N/A	N/A	N/A	N/A
CATG00000059216	0.36791	N/A	N/A	N/A	N/A	N/A	N/A	N/A	N/A	N/A	N/A	N/A	N/A	N/A	N/A	N/A	N/A	N/A	N/A	N/A
CATG00000059236	0.739531	N/A	N/A	N/A	N/A	N/A	N/A	N/A	N/A	N/A	N/A	N/A	N/A	N/A	N/A	N/A	N/A	N/A	N/A	N/A
CATG00000059251	0.681846	N/A	N/A	N/A	N/A	N/A	N/A	N/A	N/A	N/A	N/A	N/A	N/A	N/A	N/A	N/A	N/A	N/A	N/A	0.743691
CATG00000059260	0.49308	0.782778	N/A	N/A	N/A	N/A	N/A	N/A	N/A	N/A	N/A	N/A	N/A	N/A	N/A	N/A	N/A	N/A	N/A	N/A
CATG00000059322	0.886761	N/A	N/A	N/A	N/A	N/A	N/A	N/A	N/A	N/A	N/A	N/A	N/A	N/A	N/A	0.918808	0.918808	N/A	N/A	N/A
CATG00000059504	0.416101	N/A	N/A	N/A	N/A	N/A	N/A	N/A	N/A	N/A	N/A	N/A	N/A	N/A	N/A	N/A	N/A	N/A	N/A	N/A
CATG00000059739	0.502208	N/A	0.662362	0.645739	N/A	0.735821	0.735821	0.735821	0.735821	0.666735	N/A	0.735821	0.735821	N/A	0.774725	0.735821	0.735821	0.870767	0.735821	0.735821
CATG00000059846	0.539764	N/A	0.331379	N/A	N/A	N/A	N/A	N/A	N/A	N/A	N/A	0.675935	N/A	N/A	N/A	N/A	N/A	N/A	0.675935	0.675935
CATG00000060012	0.588321	N/A	N/A	N/A	N/A	N/A	N/A	N/A	N/A	0.44408	N/A	N/A	N/A	N/A	0.484798	N/A	N/A	N/A	0.666057	N/A
CATG00000060027	0.645491	N/A	0.688887	N/A	N/A	N/A	N/A	N/A	N/A	N/A	N/A	N/A	N/A	N/A	N/A	0.806385	0.806385	0.866141	0.806385	N/A
CATG00000060029	0.630151	N/A	N/A	N/A	0.832197	N/A	N/A	N/A	N/A	N/A	N/A	N/A	0.832197	N/A	N/A	N/A	N/A	0.753731	0.832197	N/A
CATG00000060035	0.523916	N/A	N/A	N/A	N/A	N/A	N/A	N/A	N/A	N/A	N/A	N/A	0.68342	N/A	N/A	N/A	N/A	N/A	N/A	N/A
CATG00000060038	0.656316	N/A	0.726544	N/A	0.757341	N/A	N/A	N/A	N/A	0.710895	N/A	N/A	0.757341	N/A	0.608962	0.757341	N/A	N/A	0.757341	N/A
CATG00000060061	0.676912	N/A	N/A	N/A	N/A	N/A	N/A	N/A	N/A	0.658	N/A	N/A	N/A	N/A	N/A	N/A	N/A	N/A	N/A	N/A
CATG00000060071	0.743069	0.908847	N/A	N/A	N/A	N/A	N/A	N/A	N/A	N/A	N/A	N/A	0.900481	N/A	N/A	N/A	0.900481	N/A	0.900481	N/A
CATG00000060103	0.427576	N/A	N/A	N/A	0.766112	N/A	N/A	N/A	N/A	N/A	N/A	N/A	0.766112	N/A	N/A	N/A	N/A	N/A	0.766112	N/A
CATG00000060105	0.486903	N/A	N/A	N/A	N/A	N/A	N/A	N/A	N/A	N/A	N/A	N/A	0.768029	N/A	N/A	0.768029	0.768029	N/A	0.768029	N/A
CATG00000060128	0.531136	N/A	N/A	N/A	N/A	N/A	N/A	N/A	N/A	N/A	N/A	0.793591	N/A	N/A	N/A	N/A	N/A	N/A	0.793591	0.793591
CATG00000060134	0.502973	N/A	N/A	N/A	N/A	N/A	N/A	N/A	N/A	N/A	N/A	N/A	N/A	N/A	N/A	N/A	N/A	N/A	0.834487	0.834487
CATG00000060161	0.277425	N/A	N/A	N/A	N/A	N/A	N/A	N/A	N/A	N/A	N/A	N/A	0.527743	N/A	N/A	N/A	N/A	N/A	0.527743	N/A
CATG00000060189	0.322206	N/A	N/A	N/A	N/A	N/A	N/A	N/A	N/A	N/A	N/A	N/A	0.633268	N/A	N/A	0.633268	0.633268	0.595359	0.633268	N/A
CATG00000060205	0.293984	1	N/A	0.22161	0.442415	0.442415	N/A	N/A	N/A	0.303519	0.380512	N/A	0.442415	N/A	N/A	0.442415	N/A	0.277026	N/A	N/A
CATG00000060206	0.203676	N/A	N/A	N/A	0.688121	0.688121	0.688121	N/A	N/A	N/A	N/A	N/A	0.688121	0.652792	N/A	N/A	N/A	N/A	0.688121	0.688121
CATG00000060210	0.55528	0.780605	N/A	N/A	0.794321	0.794321	N/A	N/A	N/A	N/A	N/A	N/A	0.794321	N/A	N/A	N/A	0.794321	N/A	0.794321	0.794321
CATG00000060216	0.578541	N/A	0.88325	N/A	N/A	N/A	N/A	N/A	N/A	N/A	N/A	0.849585	N/A	N/A	N/A	N/A	0.849585	0.868105	0.849585	0.849585
CATG00000060242	0.660355	N/A	N/A	0.745975	N/A	N/A	N/A	N/A	N/A	0.824468	0.749568	N/A	0.782278	N/A	0.811395	N/A	0.782278	0.782201	0.782278	N/A
CATG00000060349	0.793785	N/A	N/A	N/A	N/A	N/A	N/A	N/A	N/A	N/A	N/A	N/A	N/A	N/A	N/A	N/A	0.768176	N/A	0.768176	0.768176
CATG00000060535	0.484886	N/A	N/A	N/A	N/A	N/A	N/A	N/A	N/A	N/A	N/A	N/A	N/A	N/A	N/A	N/A	N/A	N/A	N/A	0.654186
CATG00000060595	0.447126	0.765883	N/A	N/A	N/A	N/A	0.781776	N/A	N/A	N/A	N/A	0.781776	0.781776	N/A	0.858395	N/A	0.781776	N/A	0.781776	0.781776
CATG00000060615	0.684022	N/A	N/A	N/A	N/A	N/A	N/A	N/A	N/A	N/A	N/A	N/A	N/A	N/A	N/A	N/A	N/A	N/A	0.8465	N/A
CATG00000060894	0.56715	N/A	N/A	N/A	N/A	N/A	N/A	N/A	N/A	0.524114	N/A	N/A	N/A	N/A	N/A	N/A	N/A	N/A	N/A	N/A
CATG00000061009	0.669878	N/A	N/A	N/A	N/A	N/A	N/A	N/A	N/A	N/A	N/A	N/A	N/A	N/A	N/A	N/A	0.616452	N/A	N/A	N/A
CATG00000061010	0.731412	N/A	N/A	N/A	0.672677	0.672677	0.672677	0.672677	0.672677	N/A	0.349518	0.672677	0.672677	0.69307	N/A	N/A	0.672677	N/A	0.672677	N/A
CATG00000061182	0.792728	N/A	N/A	0.687416	N/A	N/A	N/A	N/A	N/A	N/A	N/A	N/A	N/A	N/A	N/A	N/A	0.81412	N/A	0.81412	N/A
CATG00000061263	0.66511	N/A	N/A	N/A	N/A	N/A	N/A	N/A	N/A	0.867958	N/A	N/A	N/A	N/A	N/A	N/A	N/A	N/A	N/A	N/A
CATG00000061376	0.580441	N/A	N/A	N/A	N/A	N/A	N/A	N/A	N/A	N/A	N/A	N/A	N/A	N/A	N/A	N/A	N/A	N/A	0.827108	0.827108
CATG00000061378	0.593258	0.947231	0.799917	0.625327	0.793201	0.793201	0.793201	0.793201	0.793201	0.715403	N/A	0.793201	0.793201	N/A	0.777855	0.793201	0.793201	0.920776	0.793201	0.793201
CATG00000061518	0.584925	N/A	N/A	N/A	N/A	N/A	N/A	N/A	N/A	N/A	N/A	N/A	N/A	N/A	N/A	N/A	N/A	N/A	N/A	N/A
CATG00000061544	0.305557	N/A	N/A	N/A	N/A	N/A	N/A	N/A	N/A	N/A	N/A	N/A	N/A	N/A	N/A	N/A	N/A	N/A	0.718842	N/A
CATG00000061552	0.636678	N/A	N/A	N/A	0.664757	0.664757	0.664757	0.664757	0.664757	0.455353	N/A	N/A	0.664757	N/A	0.510795	N/A	0.664757	0.702721	0.664757	0.664757
CATG00000061571	0.422009	N/A	N/A	N/A	N/A	N/A	N/A	N/A	N/A	N/A	N/A	N/A	N/A	N/A	N/A	N/A	N/A	N/A	N/A	N/A
CATG00000061630	0.782491	N/A	N/A	N/A	N/A	N/A	N/A	N/A	N/A	N/A	N/A	0.919831	N/A	N/A	N/A	N/A	0.919831	N/A	0.919831	0.919831
CATG00000061649	0.802174	N/A	0.876293	0.912851	0.872327	0.872327	N/A	N/A	N/A	0.703785	N/A	0.872327	0.872327	N/A	0.943298	0.872327	0.872327	0.792951	0.872327	0.872327
CATG00000061658	0.52479	N/A	N/A	N/A	N/A	N/A	N/A	N/A	N/A	N/A	N/A	N/A	0.782007	N/A	N/A	N/A	N/A	N/A	N/A	N/A
CATG00000061698	0.50366	0.872112	N/A	N/A	0.715948	0.715948	0.715948	N/A	N/A	N/A	N/A	0.715948	0.715948	0.75884	N/A	N/A	N/A	N/A	0.715948	N/A
CATG00000061773	0.462203	N/A	N/A	N/A	N/A	N/A	N/A	N/A	N/A	N/A	N/A	N/A	0.795987	N/A	N/A	N/A	N/A	0.850951	0.795987	N/A
CATG00000061776	0.605199	0.76331	N/A	N/A	0.72325	0.72325	0.72325	0.72325	0.72325	N/A	0.551934	0.72325	0.72325	N/A	N/A	0.72325	0.72325	N/A	0.72325	0.72325
CATG00000061801	0.60889	0.887557	N/A	N/A	N/A	0.847536	0.847536	N/A	N/A	N/A	N/A	N/A	0.847536	N/A	N/A	0.847536	0.847536	N/A	0.847536	0.847536
CATG00000061840	1	N/A	N/A	0.856723	N/A	N/A	N/A	N/A	N/A	N/A	N/A	N/A	N/A	N/A	N/A	N/A	N/A	N/A	0.928803	N/A
CATG00000061847	0.508827	N/A	N/A	N/A	N/A	N/A	N/A	N/A	N/A	N/A	N/A	N/A	N/A	N/A	N/A	N/A	N/A	N/A	0.81493	N/A
CATG00000061976	0.432416	N/A	0.630325	N/A	N/A	N/A	N/A	0.703519	0.703519	N/A	N/A	N/A	N/A	N/A	0.65255	0.703519	0.703519	N/A	0.703519	0.703519
CATG00000061978	0.544227	N/A	N/A	N/A	N/A	0.638181	N/A	N/A	N/A	0.870595	N/A	N/A	0.638181	N/A	N/A	N/A	0.638181	N/A	0.638181	N/A
CATG00000061991	0.312697	N/A	N/A	N/A	0.616944	N/A	N/A	N/A	N/A	N/A	0.324639	0.616944	0.616944	N/A	N/A	N/A	N/A	N/A	0.616944	N/A
CATG00000062052	0.635413	N/A	N/A	N/A	N/A	N/A	N/A	N/A	N/A	N/A	N/A	N/A	0.824425	N/A	N/A	0.824425	0.824425	0.725726	0.824425	N/A
CATG00000062111	0.945974	N/A	0.83086	N/A	N/A	N/A	N/A	N/A	N/A	N/A	N/A	N/A	N/A	N/A	N/A	N/A	N/A	N/A	0.907271	N/A
CATG00000062115	0.538597	N/A	N/A	N/A	N/A	N/A	N/A	N/A	N/A	N/A	N/A	N/A	N/A	N/A	N/A	N/A	N/A	N/A	N/A	N/A
CATG00000062138	0.557775	N/A	N/A	N/A	N/A	N/A	N/A	N/A	N/A	N/A	N/A	N/A	N/A	N/A	N/A	N/A	N/A	N/A	N/A	N/A
CATG00000062350	0.673088	0.883114	0.624506	0.640777	0.681375	0.681375	0.681375	0.681375	0.681375	0.512449	N/A	N/A	0.681375	N/A	0.637901	0.681375	0.681375	0.61683	0.681375	0.681375
CATG00000062783	0.742707	N/A	N/A	N/A	N/A	N/A	0.92142	N/A	N/A	N/A	N/A	N/A	N/A	N/A	N/A	N/A	N/A	N/A	N/A	N/A
CATG00000062787	0.897218	N/A	N/A	N/A	N/A	N/A	N/A	N/A	0.914201	N/A	N/A	N/A	N/A	N/A	N/A	0.914201	0.914201	0.818801	N/A	N/A
CATG00000062805	0.459979	0.428652	0.733909	0.33569	0.555788	0.555788	N/A	N/A	N/A	0.477965	N/A	N/A	N/A	N/A	N/A	N/A	0.555788	N/A	0.555788	N/A
CATG00000062933	0.502366	N/A	N/A	N/A	N/A	N/A	N/A	N/A	N/A	N/A	N/A	0.739723	N/A	N/A	0.846827	N/A	0.739723	N/A	0.739723	N/A
CATG00000062973	0.512583	N/A	0.58966	N/A	N/A	N/A	0.755352	N/A	N/A	N/A	N/A	N/A	0.755352	N/A	N/A	N/A	N/A	N/A	0.755352	N/A
CATG00000063012	0.260976	N/A	N/A	N/A	N/A	N/A	N/A	N/A	N/A	N/A	N/A	N/A	N/A	N/A	N/A	N/A	N/A	N/A	0.704587	N/A
CATG00000063094	0.543345	N/A	N/A	N/A	N/A	N/A	N/A	N/A	N/A	N/A	N/A	N/A	N/A	N/A	N/A	N/A	N/A	N/A	0.722818	N/A
CATG00000063126	0.707833	N/A	0.801149	N/A	N/A	N/A	N/A	N/A	N/A	N/A	N/A	N/A	N/A	N/A	0.833651	0.840267	0.840267	0.827633	0.840267	0.840267
CATG00000063132	0.739818	N/A	0.890473	0.951782	N/A	0.885728	0.885728	0.885728	0.885728	0.776098	N/A	N/A	0.885728	N/A	0.905192	0.885728	0.885728	N/A	N/A	N/A
CATG00000063142	0.587406	N/A	N/A	N/A	N/A	N/A	N/A	N/A	N/A	N/A	N/A	N/A	N/A	N/A	N/A	N/A	N/A	N/A	N/A	N/A
CATG00000063144	0.694183	N/A	N/A	N/A	N/A	N/A	N/A	N/A	N/A	N/A	N/A	N/A	N/A	N/A	N/A	N/A	0.798754	N/A	0.798754	N/A
CATG00000063219	0.753221	N/A	N/A	N/A	N/A	N/A	N/A	N/A	N/A	N/A	N/A	N/A	N/A	N/A	N/A	N/A	N/A	N/A	N/A	N/A
CATG00000063311	0.37576	N/A	N/A	N/A	N/A	N/A	N/A	N/A	N/A	N/A	N/A	N/A	N/A	N/A	N/A	N/A	N/A	N/A	0.738474	N/A
CATG00000063406	0.603948	N/A	N/A	N/A	N/A	N/A	N/A	N/A	N/A	N/A	N/A	N/A	N/A	N/A	N/A	N/A	N/A	N/A	N/A	N/A
CATG00000063419	0.422244	N/A	N/A	N/A	N/A	N/A	N/A	N/A	N/A	N/A	N/A	N/A	N/A	N/A	N/A	N/A	0.803983	N/A	N/A	N/A
CATG00000063444	0.58329	N/A	N/A	N/A	N/A	N/A	N/A	N/A	N/A	N/A	N/A	N/A	N/A	N/A	N/A	N/A	0.79811	N/A	0.79811	N/A
CATG00000063461	0.820783	N/A	N/A	N/A	N/A	N/A	N/A	N/A	N/A	N/A	N/A	N/A	N/A	N/A	N/A	N/A	N/A	N/A	N/A	N/A
CATG00000063708	0.45994	N/A	N/A	N/A	0.720769	N/A	0.720769	0.720769	0.720769	N/A	N/A	N/A	0.720769	N/A	N/A	N/A	0.720769	N/A	0.720769	N/A
CATG00000063716	0.493484	0.333101	0.168213	0.314514	0.357074	N/A	0.357074	0.357074	0.357074	0.240454	N/A	N/A	N/A	N/A	0.33266	0.357074	0.357074	0.282485	0.357074	0.357074
CATG00000063718	0.40581	N/A	N/A	N/A	0.643886	N/A	0.643886	N/A	N/A	N/A	N/A	N/A	0.643886	N/A	N/A	N/A	0.643886	N/A	0.643886	N/A
CATG00000063723	0.697797	0.359286	0.465673	N/A	0.571686	0.571686	N/A	0.571686	0.571686	0.699531	N/A	N/A	0.571686	N/A	N/A	0.571686	0.571686	0.354752	0.571686	0.571686
CATG00000063770	0.414767	N/A	N/A	N/A	N/A	N/A	N/A	N/A	N/A	N/A	N/A	N/A	N/A	N/A	N/A	N/A	N/A	0.781823	0.753775	N/A
CATG00000063813	0.625678	N/A	N/A	N/A	N/A	N/A	N/A	N/A	N/A	0.461759	N/A	N/A	N/A	N/A	N/A	N/A	N/A	N/A	0.650487	N/A
CATG00000063838	0.691441	N/A	N/A	N/A	N/A	N/A	N/A	N/A	N/A	0.765131	N/A	N/A	N/A	N/A	N/A	N/A	N/A	N/A	N/A	0.723235
CATG00000063915	0.590045	N/A	N/A	N/A	N/A	N/A	N/A	N/A	N/A	N/A	N/A	N/A	N/A	N/A	N/A	N/A	N/A	N/A	N/A	N/A
CATG00000064008	0.552854	N/A	N/A	N/A	N/A	N/A	N/A	N/A	N/A	N/A	N/A	N/A	N/A	N/A	N/A	N/A	N/A	N/A	N/A	N/A
CATG00000064011	0.198967	N/A	N/A	N/A	N/A	N/A	N/A	N/A	N/A	N/A	N/A	N/A	N/A	N/A	N/A	N/A	N/A	N/A	N/A	N/A
CATG00000064073	0.54925	N/A	N/A	N/A	N/A	N/A	N/A	N/A	N/A	N/A	N/A	N/A	N/A	N/A	N/A	N/A	0.706819	N/A	N/A	N/A
CATG00000064140	0.522573	N/A	0.808732	N/A	N/A	N/A	0.609646	N/A	N/A	0.543576	N/A	0.609646	0.609646	0.213396	N/A	N/A	0.609646	0.663497	0.609646	N/A
CATG00000064150	0.896456	N/A	N/A	N/A	N/A	N/A	N/A	N/A	N/A	N/A	N/A	N/A	N/A	N/A	N/A	N/A	N/A	N/A	N/A	N/A
CATG00000064154	0.516537	N/A	N/A	N/A	N/A	N/A	N/A	N/A	N/A	N/A	N/A	N/A	N/A	N/A	N/A	N/A	N/A	N/A	N/A	N/A
CATG00000064155	0.725056	N/A	N/A	N/A	N/A	N/A	N/A	N/A	N/A	0.641914	N/A	N/A	N/A	N/A	0.81655	N/A	N/A	N/A	N/A	N/A
CATG00000064172	0.598505	N/A	0.78027	N/A	N/A	N/A	0.794899	N/A	N/A	N/A	N/A	N/A	0.794899	N/A	N/A	N/A	0.794899	N/A	N/A	0.794899
CATG00000064180	0.64557	N/A	N/A	N/A	N/A	N/A	N/A	N/A	N/A	N/A	N/A	N/A	N/A	N/A	N/A	N/A	N/A	N/A	N/A	N/A
CATG00000064271	0.870364	N/A	N/A	N/A	N/A	N/A	N/A	N/A	N/A	0.897654	N/A	N/A	N/A	N/A	N/A	N/A	N/A	N/A	N/A	N/A
CATG00000064297	0.513919	N/A	0.812837	N/A	N/A	N/A	N/A	N/A	N/A	0.760121	N/A	N/A	N/A	N/A	N/A	N/A	0.812865	N/A	0.812865	N/A
CATG00000064303	0.912654	N/A	N/A	N/A	N/A	N/A	N/A	N/A	N/A	N/A	N/A	N/A	N/A	N/A	N/A	N/A	N/A	N/A	N/A	N/A
CATG00000064358	0.55772	N/A	N/A	N/A	0.801862	0.801862	0.801862	0.801862	0.801862	N/A	N/A	N/A	0.801862	N/A	N/A	N/A	0.801862	N/A	0.801862	0.801862
CATG00000064381	0.883437	N/A	N/A	N/A	N/A	N/A	N/A	N/A	N/A	N/A	N/A	N/A	N/A	N/A	N/A	N/A	N/A	N/A	0.938525	N/A
CATG00000064410	0.5925	N/A	N/A	N/A	N/A	N/A	N/A	N/A	N/A	N/A	N/A	N/A	N/A	N/A	N/A	N/A	N/A	N/A	N/A	N/A
CATG00000064452	0.670423	N/A	N/A	N/A	N/A	N/A	N/A	N/A	N/A	N/A	N/A	N/A	N/A	N/A	N/A	N/A	N/A	N/A	0.721251	N/A
CATG00000064470	0.791583	0.943839	0.335436	0.827665	N/A	0.752379	N/A	N/A	N/A	N/A	N/A	N/A	0.752379	N/A	N/A	0.752379	0.752379	N/A	0.752379	N/A
CATG00000064548	0.53255	N/A	N/A	N/A	N/A	0.831049	0.831049	N/A	N/A	N/A	N/A	N/A	0.831049	N/A	N/A	N/A	0.831049	N/A	0.831049	N/A
CATG00000064575	0.506045	N/A	N/A	N/A	N/A	0.788087	N/A	N/A	N/A	N/A	N/A	N/A	0.788087	N/A	N/A	N/A	N/A	N/A	0.788087	N/A
CATG00000064662	0.6005	N/A	N/A	N/A	N/A	N/A	N/A	N/A	N/A	N/A	N/A	N/A	N/A	N/A	N/A	N/A	N/A	N/A	N/A	0.741515
CATG00000064715	0.355738	N/A	0.486491	N/A	N/A	N/A	0.529856	N/A	N/A	N/A	N/A	N/A	0.529856	N/A	N/A	0.529856	0.529856	0.410444	0.529856	0.529856
CATG00000064744	0.66873	0.880007	N/A	0.812673	0.865004	0.865004	0.865004	N/A	0.865004	0.779198	N/A	0.865004	0.865004	N/A	0.940551	0.865004	0.865004	0.92197	0.865004	0.865004
CATG00000064873	0.629998	N/A	N/A	N/A	N/A	N/A	N/A	N/A	N/A	N/A	N/A	N/A	0.856314	N/A	N/A	N/A	N/A	N/A	N/A	N/A
CATG00000064883	0.80078	N/A	N/A	N/A	N/A	N/A	N/A	N/A	N/A	N/A	N/A	N/A	N/A	N/A	N/A	N/A	N/A	N/A	N/A	N/A
CATG00000064955	0.976582	N/A	N/A	0.887084	N/A	N/A	N/A	N/A	N/A	N/A	N/A	N/A	N/A	N/A	N/A	N/A	N/A	N/A	N/A	N/A
CATG00000065071	0.706197	N/A	N/A	N/A	N/A	N/A	N/A	N/A	N/A	N/A	N/A	N/A	N/A	N/A	N/A	N/A	N/A	N/A	N/A	N/A
CATG00000065093	0.527235	N/A	N/A	N/A	N/A	N/A	N/A	N/A	N/A	N/A	N/A	N/A	N/A	N/A	N/A	N/A	0.727205	N/A	0.727205	N/A
CATG00000065180	0.842265	N/A	0.672943	N/A	N/A	0.851948	N/A	N/A	N/A	N/A	N/A	N/A	N/A	N/A	N/A	N/A	N/A	N/A	0.851948	N/A
CATG00000065328	0.712435	N/A	N/A	N/A	N/A	N/A	N/A	N/A	N/A	N/A	N/A	N/A	0.907194	N/A	N/A	N/A	0.907194	N/A	0.907194	N/A
CATG00000065336	1	N/A	N/A	N/A	N/A	N/A	N/A	N/A	N/A	0.833857	N/A	N/A	N/A	N/A	N/A	N/A	N/A	N/A	0.906207	N/A
CATG00000065366	0.750217	N/A	0.610751	N/A	N/A	0.772241	0.772241	N/A	N/A	0.771919	0.788667	N/A	0.772241	N/A	0.838261	N/A	0.772241	0.721226	0.772241	N/A
CATG00000065372	0.697861	N/A	N/A	N/A	N/A	N/A	N/A	N/A	N/A	N/A	N/A	N/A	N/A	N/A	N/A	N/A	N/A	N/A	N/A	N/A
CATG00000065385	0.534297	N/A	N/A	N/A	N/A	N/A	N/A	N/A	N/A	N/A	N/A	N/A	N/A	N/A	N/A	N/A	N/A	N/A	N/A	N/A
CATG00000065391	0.736373	N/A	N/A	N/A	N/A	N/A	N/A	N/A	N/A	N/A	N/A	N/A	N/A	N/A	N/A	N/A	N/A	N/A	0.735354	0.735354
CATG00000065623	0.358522	N/A	N/A	N/A	N/A	N/A	N/A	N/A	N/A	N/A	N/A	N/A	N/A	N/A	N/A	N/A	N/A	N/A	N/A	N/A
CATG00000065626	0.771262	N/A	N/A	N/A	N/A	N/A	N/A	N/A	N/A	N/A	N/A	N/A	N/A	N/A	N/A	N/A	N/A	N/A	N/A	N/A
CATG00000065627	0.595136	N/A	N/A	N/A	N/A	N/A	N/A	N/A	N/A	0.591149	N/A	N/A	N/A	N/A	N/A	N/A	N/A	N/A	N/A	N/A
CATG00000065915	0.741351	N/A	N/A	N/A	N/A	N/A	N/A	N/A	N/A	N/A	N/A	N/A	N/A	N/A	N/A	N/A	N/A	N/A	0.845997	N/A
CATG00000065920	0.854242	N/A	N/A	N/A	N/A	N/A	N/A	N/A	N/A	0.629101	N/A	N/A	N/A	N/A	0.876311	0.80474	0.80474	N/A	N/A	0.80474
CATG00000065924	0.626352	N/A	0.705802	N/A	N/A	N/A	N/A	N/A	N/A	N/A	N/A	N/A	N/A	N/A	N/A	0.825207	0.825207	N/A	N/A	N/A
CATG00000065979	0.430592	N/A	N/A	N/A	N/A	N/A	N/A	N/A	N/A	N/A	N/A	N/A	0.756669	N/A	0.659189	N/A	0.756669	N/A	0.756669	N/A
CATG00000066070	0.501098	N/A	N/A	N/A	N/A	N/A	N/A	N/A	N/A	N/A	N/A	N/A	N/A	N/A	N/A	N/A	N/A	0.52994	N/A	N/A
CATG00000066122	0.466697	N/A	N/A	N/A	N/A	N/A	N/A	N/A	N/A	N/A	N/A	N/A	0.821575	N/A	N/A	N/A	N/A	N/A	0.821575	N/A
CATG00000066135	0.793719	N/A	N/A	N/A	N/A	N/A	N/A	N/A	N/A	N/A	N/A	N/A	N/A	N/A	N/A	N/A	N/A	N/A	N/A	N/A
CATG00000066162	0.454523	N/A	N/A	N/A	N/A	0.792972	0.792972	N/A	N/A	N/A	N/A	N/A	N/A	N/A	N/A	N/A	N/A	N/A	N/A	N/A
CATG00000066268	0.785375	N/A	N/A	N/A	N/A	N/A	N/A	N/A	N/A	N/A	N/A	N/A	N/A	N/A	N/A	N/A	N/A	N/A	N/A	N/A
CATG00000066304	0.800604	N/A	N/A	N/A	N/A	N/A	N/A	N/A	N/A	N/A	N/A	N/A	N/A	N/A	N/A	N/A	N/A	N/A	0.804662	N/A
CATG00000066310	0.574625	N/A	N/A	N/A	N/A	N/A	N/A	N/A	N/A	N/A	N/A	N/A	N/A	N/A	N/A	0.842407	0.842407	N/A	0.842407	N/A
CATG00000066311	0.595417	N/A	0.862789	N/A	0.880875	N/A	N/A	N/A	N/A	N/A	N/A	N/A	0.880875	N/A	N/A	N/A	N/A	0.856097	0.880875	N/A
CATG00000066319	0.635296	0.517484	N/A	N/A	N/A	N/A	N/A	N/A	N/A	N/A	0.855694	N/A	0.768029	N/A	N/A	N/A	N/A	N/A	0.768029	0.768029
CATG00000066352	0.613154	N/A	N/A	N/A	N/A	N/A	N/A	N/A	N/A	N/A	N/A	0.79363	N/A	N/A	N/A	N/A	N/A	N/A	0.79363	N/A
CATG00000066357	0.435268	N/A	N/A	N/A	N/A	N/A	N/A	N/A	N/A	N/A	N/A	N/A	N/A	N/A	N/A	N/A	N/A	N/A	N/A	N/A
CATG00000066456	0.535028	N/A	N/A	N/A	0.810617	N/A	N/A	N/A	N/A	N/A	N/A	N/A	N/A	N/A	N/A	N/A	N/A	0.89126	0.810617	N/A
CATG00000066476	0.596792	N/A	N/A	N/A	0.659437	N/A	N/A	0.659437	0.659437	N/A	N/A	N/A	N/A	N/A	N/A	0.659437	0.659437	N/A	N/A	N/A
CATG00000066497	0.572892	N/A	N/A	N/A	N/A	N/A	N/A	N/A	N/A	N/A	N/A	N/A	N/A	N/A	N/A	N/A	N/A	N/A	N/A	N/A
CATG00000066580	0.664248	N/A	N/A	N/A	N/A	N/A	N/A	N/A	N/A	N/A	N/A	N/A	N/A	N/A	N/A	N/A	N/A	0.833525	0.821329	0.821329
CATG00000066605	0.533719	0.939442	N/A	N/A	N/A	0.831339	N/A	N/A	N/A	N/A	N/A	N/A	0.831339	N/A	N/A	N/A	N/A	N/A	0.831339	N/A
CATG00000066666	0.497588	N/A	N/A	N/A	N/A	N/A	0.792187	N/A	N/A	0.792484	N/A	N/A	0.792187	N/A	0.749225	0.792187	0.792187	N/A	0.792187	N/A
CATG00000066809	0.506022	N/A	N/A	0.772143	N/A	N/A	N/A	N/A	N/A	N/A	N/A	N/A	N/A	N/A	N/A	N/A	0.749135	N/A	0.749135	N/A
CATG00000066949	0.747236	N/A	N/A	N/A	N/A	N/A	N/A	N/A	N/A	N/A	N/A	N/A	N/A	N/A	N/A	N/A	N/A	N/A	0.917987	N/A
CATG00000067028	1	N/A	N/A	N/A	N/A	N/A	N/A	N/A	N/A	N/A	N/A	N/A	N/A	N/A	N/A	N/A	N/A	N/A	N/A	N/A
CATG00000067038	0.48494	N/A	N/A	N/A	N/A	N/A	N/A	N/A	N/A	0.622872	N/A	N/A	N/A	N/A	N/A	N/A	N/A	N/A	N/A	N/A
CATG00000067081	0.626084	N/A	N/A	N/A	N/A	N/A	N/A	N/A	N/A	N/A	N/A	N/A	N/A	N/A	N/A	N/A	N/A	N/A	0.758822	N/A
CATG00000067089	0.530704	N/A	0.34019	N/A	0.581209	N/A	N/A	N/A	N/A	N/A	N/A	N/A	N/A	N/A	N/A	0.581209	0.581209	N/A	0.581209	N/A
CATG00000067096	0.583924	N/A	N/A	N/A	0.628249	N/A	N/A	N/A	N/A	N/A	N/A	N/A	0.628249	N/A	N/A	N/A	N/A	N/A	0.628249	N/A
CATG00000067114	0.272576	N/A	N/A	N/A	N/A	N/A	N/A	N/A	N/A	N/A	N/A	N/A	N/A	N/A	N/A	N/A	N/A	N/A	0.659255	N/A
CATG00000067180	0.839533	N/A	N/A	N/A	N/A	N/A	N/A	N/A	N/A	N/A	N/A	N/A	N/A	N/A	N/A	N/A	N/A	N/A	N/A	N/A
CATG00000067341	0.846621	N/A	N/A	N/A	N/A	N/A	N/A	N/A	N/A	N/A	N/A	N/A	N/A	N/A	N/A	N/A	N/A	N/A	N/A	N/A
CATG00000067370	0.379105	N/A	N/A	N/A	N/A	N/A	N/A	N/A	N/A	N/A	N/A	N/A	N/A	N/A	N/A	N/A	N/A	N/A	N/A	N/A
CATG00000067412	0.679935	N/A	N/A	N/A	N/A	N/A	N/A	N/A	N/A	N/A	N/A	N/A	0.859834	N/A	0.818955	N/A	0.859834	0.864664	0.859834	0.859834
CATG00000067429	0.43655	N/A	N/A	N/A	N/A	N/A	N/A	N/A	N/A	N/A	N/A	N/A	N/A	N/A	N/A	N/A	N/A	N/A	N/A	N/A
CATG00000067466	0.723347	N/A	N/A	N/A	0.792426	N/A	N/A	N/A	N/A	N/A	N/A	N/A	N/A	N/A	N/A	N/A	N/A	N/A	0.792426	0.792426
CATG00000067507	0.411601	N/A	N/A	N/A	N/A	N/A	N/A	N/A	N/A	N/A	N/A	N/A	N/A	N/A	N/A	N/A	N/A	N/A	N/A	N/A
CATG00000067514	0.655326	N/A	N/A	N/A	N/A	N/A	N/A	N/A	N/A	N/A	N/A	N/A	N/A	N/A	N/A	N/A	N/A	N/A	0.830574	0.830574
CATG00000067515	0.354071	N/A	N/A	N/A	N/A	N/A	N/A	N/A	N/A	N/A	N/A	N/A	N/A	N/A	N/A	N/A	N/A	N/A	N/A	N/A
CATG00000067520	0.661245	N/A	N/A	N/A	0.847604	N/A	N/A	N/A	N/A	N/A	N/A	N/A	N/A	N/A	N/A	N/A	0.847604	N/A	0.847604	N/A
CATG00000067584	0.691445	0.784104	0.75148	0.684176	N/A	0.745736	N/A	N/A	N/A	N/A	N/A	0.745736	0.745736	N/A	0.716284	N/A	0.745736	0.888721	0.745736	0.745736
CATG00000067591	0.700039	N/A	N/A	N/A	N/A	N/A	N/A	N/A	N/A	N/A	N/A	N/A	N/A	N/A	N/A	N/A	N/A	N/A	N/A	N/A
CATG00000067606	0.811307	N/A	N/A	N/A	N/A	N/A	N/A	N/A	N/A	N/A	N/A	N/A	N/A	N/A	N/A	N/A	N/A	N/A	N/A	N/A
CATG00000067650	0.682653	N/A	0.598963	N/A	N/A	N/A	N/A	N/A	N/A	N/A	N/A	0.773792	0.773792	N/A	N/A	N/A	0.773792	N/A	0.773792	0.773792
CATG00000067670	0.498571	N/A	N/A	N/A	0.776243	N/A	N/A	N/A	N/A	N/A	N/A	N/A	N/A	N/A	N/A	N/A	N/A	N/A	N/A	0.776243
CATG00000067715	0.634236	1	0.601844	N/A	0.791639	N/A	0.791639	N/A	N/A	N/A	0.868472	0.791639	0.791639	N/A	0.827221	0.791639	0.791639	0.679543	0.791639	0.791639
CATG00000068104	0.531621	N/A	N/A	N/A	N/A	N/A	N/A	N/A	N/A	N/A	N/A	N/A	N/A	N/A	N/A	N/A	N/A	N/A	N/A	N/A
CATG00000068125	0.358046	N/A	N/A	N/A	N/A	N/A	N/A	N/A	N/A	0.660804	N/A	N/A	N/A	N/A	N/A	N/A	N/A	N/A	N/A	N/A
CATG00000068165	0.563893	N/A	N/A	N/A	N/A	N/A	N/A	N/A	N/A	N/A	N/A	N/A	N/A	N/A	N/A	N/A	N/A	N/A	N/A	N/A
CATG00000068400	0.276137	N/A	N/A	N/A	N/A	N/A	N/A	N/A	N/A	N/A	N/A	N/A	N/A	N/A	N/A	N/A	N/A	N/A	N/A	N/A
CATG00000068412	0.703337	N/A	N/A	N/A	N/A	N/A	N/A	N/A	N/A	0.600842	N/A	N/A	N/A	N/A	N/A	N/A	0.80377	0.850829	0.80377	0.80377
CATG00000068418	0.556773	N/A	N/A	N/A	N/A	N/A	N/A	N/A	N/A	N/A	N/A	N/A	N/A	N/A	N/A	N/A	N/A	N/A	0.710355	N/A
CATG00000068553	0.665832	N/A	N/A	N/A	0.888986	N/A	N/A	N/A	N/A	N/A	N/A	N/A	N/A	N/A	N/A	N/A	N/A	N/A	0.888986	N/A
CATG00000068828	0.360927	N/A	N/A	N/A	N/A	N/A	N/A	N/A	N/A	N/A	N/A	N/A	N/A	N/A	N/A	N/A	N/A	N/A	0.743681	N/A
CATG00000068900	0.572099	N/A	0.826196	N/A	N/A	N/A	N/A	N/A	N/A	N/A	N/A	0.848774	N/A	N/A	N/A	N/A	N/A	N/A	N/A	N/A
CATG00000068906	0.412246	N/A	0.702134	N/A	0.559637	0.559637	0.559637	N/A	N/A	N/A	N/A	0.559637	0.559637	0.343549	0.515717	N/A	N/A	N/A	0.559637	N/A
CATG00000068938	0.818189	N/A	0.85287	N/A	N/A	0.81939	N/A	0.81939	0.81939	0.73234	N/A	N/A	0.81939	0.6934	N/A	N/A	N/A	0.76404	N/A	N/A
CATG00000068978	0.726468	N/A	N/A	N/A	N/A	N/A	N/A	N/A	N/A	N/A	N/A	N/A	N/A	N/A	N/A	N/A	N/A	N/A	0.91628	N/A
CATG00000068980	0.791779	N/A	N/A	N/A	N/A	N/A	N/A	N/A	N/A	N/A	N/A	N/A	N/A	N/A	N/A	0.905428	N/A	N/A	N/A	N/A
CATG00000068989	0.829135	0.948851	0.902173	0.827944	N/A	N/A	N/A	N/A	N/A	0.87502	N/A	0.891539	0.891539	N/A	0.89751	N/A	N/A	0.915785	0.891539	N/A
CATG00000069011	0.77254	0.990448	0.807209	0.911554	N/A	0.893374	N/A	0.893374	0.893374	0.772008	N/A	0.893374	0.893374	N/A	0.906395	N/A	N/A	0.948318	0.893374	0.893374
CATG00000069206	0.630529	N/A	N/A	N/A	N/A	N/A	N/A	N/A	N/A	N/A	N/A	N/A	0.873438	N/A	N/A	N/A	N/A	N/A	0.873438	N/A
CATG00000069341	0.46864	N/A	N/A	N/A	N/A	N/A	N/A	N/A	N/A	0.746927	N/A	N/A	N/A	N/A	N/A	N/A	N/A	N/A	N/A	N/A
CATG00000069391	0.283422	N/A	N/A	N/A	N/A	N/A	N/A	N/A	N/A	N/A	N/A	N/A	N/A	N/A	N/A	N/A	N/A	N/A	N/A	N/A
CATG00000069449	0.424268	N/A	N/A	N/A	N/A	N/A	N/A	N/A	N/A	N/A	N/A	N/A	N/A	N/A	N/A	N/A	N/A	N/A	N/A	N/A
CATG00000069553	0.697362	N/A	N/A	N/A	N/A	N/A	N/A	N/A	N/A	N/A	N/A	N/A	N/A	N/A	N/A	N/A	0.869972	N/A	0.869972	0.869972
CATG00000069555	0.469171	N/A	N/A	N/A	N/A	N/A	N/A	N/A	N/A	N/A	N/A	N/A	N/A	N/A	N/A	N/A	N/A	N/A	0.64219	N/A
CATG00000069578	0.774664	N/A	N/A	N/A	N/A	N/A	N/A	N/A	N/A	N/A	N/A	N/A	N/A	N/A	N/A	N/A	N/A	N/A	0.927066	0.927066
CATG00000069613	0.330641	N/A	N/A	N/A	N/A	N/A	N/A	N/A	N/A	N/A	N/A	0.757967	N/A	N/A	N/A	N/A	N/A	N/A	0.757967	N/A
CATG00000069632	0.599185	N/A	N/A	N/A	N/A	N/A	N/A	N/A	N/A	N/A	N/A	N/A	N/A	N/A	N/A	N/A	N/A	N/A	N/A	N/A
CATG00000069800	0.437834	N/A	N/A	N/A	N/A	N/A	N/A	N/A	N/A	N/A	N/A	N/A	N/A	N/A	N/A	N/A	N/A	N/A	N/A	N/A
CATG00000069822	0.450857	N/A	N/A	N/A	N/A	N/A	N/A	N/A	N/A	N/A	N/A	N/A	N/A	N/A	N/A	0.804326	0.804326	N/A	0.804326	N/A
CATG00000070014	0.631709	N/A	N/A	N/A	N/A	N/A	N/A	N/A	N/A	N/A	N/A	N/A	0.838082	N/A	N/A	N/A	0.838082	N/A	N/A	N/A
CATG00000070056	0.932015	N/A	N/A	N/A	N/A	N/A	N/A	N/A	N/A	N/A	N/A	N/A	N/A	N/A	N/A	N/A	N/A	N/A	N/A	N/A
CATG00000070113	0.42701	0.810463	N/A	N/A	0.750981	N/A	0.750981	N/A	N/A	N/A	N/A	N/A	0.750981	N/A	N/A	N/A	0.750981	N/A	0.750981	N/A
CATG00000070145	0.768944	N/A	N/A	N/A	N/A	N/A	N/A	N/A	N/A	N/A	N/A	N/A	N/A	N/A	N/A	N/A	N/A	N/A	0.82129	N/A
CATG00000070161	0.666521	0.903513	0.783978	N/A	0.834347	0.834347	0.834347	N/A	N/A	0.776441	N/A	0.834347	0.834347	N/A	N/A	N/A	0.834347	0.863625	0.834347	0.834347
CATG00000070196	0.63711	N/A	N/A	N/A	N/A	N/A	N/A	N/A	N/A	0.848551	N/A	N/A	N/A	N/A	N/A	N/A	N/A	N/A	N/A	N/A
CATG00000070218	0.815332	1	N/A	N/A	N/A	N/A	N/A	N/A	N/A	N/A	N/A	N/A	N/A	N/A	N/A	N/A	N/A	N/A	N/A	N/A
CATG00000070304	0.377404	N/A	N/A	0.557719	N/A	N/A	0.72064	N/A	N/A	N/A	N/A	N/A	N/A	N/A	N/A	N/A	N/A	0.693513	0.72064	N/A
CATG00000070346	0.49841	N/A	N/A	N/A	N/A	N/A	N/A	N/A	N/A	N/A	N/A	N/A	N/A	N/A	N/A	N/A	N/A	N/A	N/A	N/A
CATG00000070413	0.420463	N/A	N/A	N/A	N/A	N/A	N/A	N/A	N/A	N/A	N/A	N/A	N/A	N/A	N/A	N/A	N/A	N/A	N/A	N/A
CATG00000070457	0.465873	N/A	N/A	N/A	N/A	N/A	N/A	N/A	N/A	N/A	N/A	N/A	0.819648	N/A	N/A	N/A	0.819648	N/A	0.819648	N/A
CATG00000070474	0.515026	N/A	N/A	N/A	N/A	0.833072	N/A	N/A	N/A	N/A	N/A	N/A	N/A	N/A	N/A	N/A	N/A	N/A	N/A	N/A
CATG00000070520	0.418996	N/A	N/A	N/A	0.711676	0.711676	0.711676	N/A	N/A	N/A	N/A	N/A	0.711676	N/A	0.517064	N/A	0.711676	0.534375	0.711676	N/A
CATG00000070525	0.677963	N/A	N/A	0.727371	0.823898	N/A	N/A	0.823898	0.823898	N/A	N/A	0.823898	0.823898	N/A	N/A	N/A	N/A	0.763294	0.823898	0.823898
CATG00000070585	0.600455	N/A	N/A	N/A	N/A	N/A	N/A	N/A	N/A	0.673717	N/A	N/A	0.806089	N/A	N/A	N/A	0.806089	N/A	0.806089	0.806089
CATG00000070588	0.681493	0.90349	0.74682	N/A	0.794075	0.794075	0.794075	0.794075	0.794075	0.67569	N/A	0.794075	0.794075	N/A	0.796293	0.794075	0.794075	0.790245	0.794075	0.794075
CATG00000070668	0.441098	N/A	N/A	N/A	N/A	N/A	N/A	N/A	N/A	N/A	N/A	N/A	N/A	N/A	N/A	N/A	N/A	N/A	0.811208	N/A
CATG00000070753	0.612832	N/A	N/A	N/A	N/A	N/A	0.820734	N/A	N/A	N/A	N/A	N/A	N/A	N/A	N/A	N/A	N/A	N/A	0.820734	N/A
CATG00000070845	0.555876	N/A	N/A	N/A	N/A	N/A	N/A	N/A	N/A	0.475594	N/A	N/A	N/A	N/A	N/A	N/A	N/A	N/A	0.727499	N/A
CATG00000070949	0.637698	N/A	N/A	N/A	0.887023	N/A	0.887023	N/A	N/A	N/A	N/A	0.887023	N/A	N/A	N/A	N/A	N/A	N/A	N/A	0.887023
CATG00000070953	0.740986	N/A	N/A	N/A	N/A	N/A	0.831523	N/A	N/A	0.814131	N/A	N/A	N/A	N/A	N/A	N/A	N/A	N/A	N/A	N/A
CATG00000071073	0.888709	N/A	N/A	N/A	N/A	N/A	N/A	N/A	N/A	N/A	N/A	N/A	N/A	N/A	N/A	N/A	N/A	N/A	N/A	N/A
CATG00000071078	0.461862	0.859633	N/A	N/A	0.780272	N/A	N/A	N/A	N/A	N/A	N/A	N/A	N/A	N/A	N/A	N/A	N/A	N/A	0.780272	N/A
CATG00000071146	0.940162	N/A	N/A	N/A	0.874254	N/A	N/A	N/A	N/A	0.660804	N/A	N/A	N/A	N/A	N/A	0.874254	0.874254	N/A	N/A	N/A
CATG00000071188	0.755347	N/A	N/A	N/A	N/A	N/A	N/A	N/A	N/A	N/A	N/A	N/A	N/A	N/A	N/A	N/A	N/A	N/A	0.811838	N/A
CATG00000071192	0.886497	N/A	N/A	N/A	N/A	N/A	N/A	N/A	N/A	N/A	N/A	N/A	N/A	N/A	N/A	N/A	N/A	N/A	0.934709	N/A
CATG00000071294	0.334459	N/A	N/A	N/A	N/A	N/A	N/A	N/A	N/A	N/A	N/A	N/A	0.736574	N/A	N/A	N/A	N/A	N/A	0.736574	N/A
CATG00000071314	0.64487	N/A	N/A	N/A	N/A	N/A	N/A	N/A	N/A	N/A	N/A	N/A	N/A	N/A	N/A	N/A	N/A	N/A	N/A	N/A
CATG00000071350	0.659588	N/A	N/A	N/A	N/A	N/A	N/A	N/A	N/A	N/A	N/A	0.806033	N/A	N/A	N/A	N/A	N/A	N/A	0.806033	0.806033
CATG00000071420	0.71076	N/A	N/A	N/A	N/A	0.852642	0.852642	N/A	N/A	N/A	N/A	N/A	N/A	N/A	N/A	N/A	0.852642	N/A	N/A	N/A
CATG00000071573	0.650491	N/A	N/A	N/A	N/A	N/A	N/A	N/A	N/A	0.389346	N/A	N/A	N/A	N/A	N/A	N/A	N/A	N/A	N/A	N/A
CATG00000071578	0.568141	N/A	N/A	N/A	0.831506	N/A	N/A	N/A	N/A	N/A	N/A	N/A	0.831506	N/A	N/A	0.831506	0.831506	N/A	0.831506	N/A
CATG00000071612	0.542251	N/A	N/A	N/A	N/A	N/A	N/A	N/A	0.842743	N/A	N/A	N/A	0.842743	N/A	N/A	N/A	0.842743	N/A	0.842743	N/A
CATG00000071621	0.643979	N/A	N/A	N/A	N/A	N/A	N/A	N/A	N/A	N/A	N/A	N/A	N/A	N/A	N/A	N/A	N/A	N/A	N/A	N/A
CATG00000071622	0.408261	N/A	N/A	N/A	N/A	N/A	N/A	N/A	N/A	N/A	N/A	N/A	N/A	N/A	N/A	N/A	N/A	N/A	N/A	N/A
CATG00000071723	0.849171	N/A	N/A	N/A	N/A	N/A	N/A	N/A	N/A	N/A	N/A	N/A	N/A	N/A	N/A	N/A	N/A	N/A	0.938744	N/A
CATG00000071726	0.559123	N/A	N/A	N/A	N/A	0.834977	0.834977	N/A	N/A	N/A	N/A	0.834977	N/A	N/A	N/A	0.834977	0.834977	N/A	0.834977	N/A
CATG00000071735	0.539591	N/A	N/A	N/A	N/A	N/A	N/A	N/A	N/A	N/A	N/A	N/A	N/A	N/A	N/A	N/A	N/A	N/A	N/A	N/A
CATG00000071765	0.821333	0.780375	N/A	N/A	N/A	N/A	N/A	N/A	N/A	N/A	N/A	N/A	N/A	N/A	N/A	N/A	0.776054	N/A	N/A	N/A
CATG00000071908	0.527765	N/A	N/A	N/A	N/A	N/A	N/A	N/A	N/A	N/A	N/A	N/A	N/A	N/A	N/A	N/A	0.814004	N/A	0.814004	N/A
CATG00000072127	0.624522	N/A	0.513981	N/A	N/A	N/A	N/A	N/A	N/A	0.583359	N/A	N/A	N/A	N/A	0.52115	0.63179	0.63179	N/A	0.63179	N/A
CATG00000072155	0.709691	N/A	N/A	N/A	N/A	N/A	N/A	N/A	N/A	N/A	N/A	N/A	N/A	N/A	N/A	N/A	N/A	N/A	N/A	N/A
CATG00000072166	0.620365	N/A	N/A	N/A	0.807343	N/A	N/A	N/A	N/A	N/A	N/A	N/A	0.807343	N/A	N/A	0.807343	0.807343	N/A	0.807343	N/A
CATG00000072310	0.703953	N/A	N/A	0.786725	N/A	N/A	N/A	N/A	N/A	N/A	N/A	N/A	N/A	N/A	N/A	0.769365	0.769365	N/A	0.769365	N/A
CATG00000072340	0.442339	N/A	N/A	N/A	N/A	N/A	N/A	N/A	N/A	N/A	N/A	N/A	N/A	N/A	N/A	N/A	N/A	N/A	0.812256	N/A
CATG00000072356	0.458118	N/A	N/A	N/A	N/A	N/A	0.733569	N/A	N/A	0.673717	N/A	N/A	0.733569	N/A	0.77032	N/A	0.733569	N/A	0.733569	N/A
CATG00000072362	0.786086	N/A	N/A	0.884339	N/A	N/A	N/A	N/A	0.911066	N/A	N/A	N/A	N/A	N/A	N/A	0.911066	0.911066	N/A	0.911066	N/A
CATG00000072390	0.584879	N/A	N/A	N/A	N/A	N/A	N/A	N/A	N/A	0.417519	N/A	N/A	N/A	N/A	N/A	N/A	N/A	N/A	N/A	N/A
CATG00000072413	0.687069	N/A	0.743401	N/A	N/A	N/A	N/A	N/A	N/A	0.695718	N/A	N/A	N/A	N/A	N/A	N/A	0.804541	0.912959	0.804541	N/A
CATG00000072415	0.565473	N/A	N/A	N/A	0.821749	N/A	N/A	N/A	N/A	N/A	N/A	N/A	N/A	N/A	N/A	0.821749	0.821749	N/A	0.821749	N/A
CATG00000072491	0.593168	N/A	N/A	N/A	0.856156	0.856156	0.856156	N/A	N/A	N/A	N/A	0.856156	0.856156	N/A	N/A	N/A	0.856156	N/A	0.856156	0.856156
CATG00000072507	0.546612	N/A	N/A	N/A	N/A	0.705681	0.705681	N/A	N/A	N/A	N/A	N/A	0.705681	N/A	N/A	N/A	N/A	N/A	0.705681	0.705681
CATG00000072538	0.471353	N/A	N/A	N/A	N/A	N/A	N/A	N/A	N/A	N/A	N/A	N/A	N/A	N/A	N/A	N/A	N/A	N/A	0.763879	N/A
CATG00000072755	0.383566	N/A	N/A	N/A	N/A	N/A	0.586067	N/A	N/A	N/A	N/A	N/A	0.586067	N/A	N/A	N/A	0.586067	N/A	0.586067	N/A
CATG00000072758	0.473824	0.798054	0.50086	0.31368	0.453489	0.453489	0.453489	0.453489	0.453489	0.445681	N/A	N/A	0.453489	N/A	0.203699	0.453489	0.453489	0.178256	N/A	N/A
CATG00000072770	0.803709	N/A	N/A	N/A	N/A	0.816691	0.816691	N/A	N/A	N/A	N/A	N/A	N/A	N/A	N/A	N/A	N/A	N/A	N/A	N/A
CATG00000072866	0.776757	0.801912	0.636463	0.855855	N/A	0.74763	N/A	0.74763	0.74763	0.639874	0.688298	N/A	0.74763	N/A	0.65243	0.74763	0.74763	N/A	0.74763	0.74763
CATG00000072877	0.498435	N/A	N/A	N/A	N/A	0.689117	N/A	N/A	N/A	N/A	N/A	N/A	0.689117	N/A	N/A	N/A	N/A	N/A	0.689117	0.689117
CATG00000072898	0.678469	N/A	N/A	N/A	N/A	0.696904	0.696904	N/A	N/A	N/A	N/A	N/A	N/A	N/A	N/A	N/A	N/A	N/A	N/A	N/A
CATG00000073012	0.842735	N/A	N/A	N/A	N/A	N/A	N/A	N/A	N/A	0.792401	N/A	N/A	N/A	N/A	N/A	0.900301	0.900301	N/A	0.900301	0.900301
CATG00000073040	0.498831	N/A	N/A	N/A	N/A	N/A	N/A	N/A	N/A	N/A	N/A	N/A	0.768717	N/A	N/A	N/A	0.768717	N/A	0.768717	N/A
CATG00000073056	0.414899	N/A	N/A	N/A	N/A	N/A	N/A	N/A	N/A	N/A	N/A	N/A	N/A	N/A	N/A	N/A	N/A	N/A	N/A	N/A
CATG00000073077	0.542234	N/A	N/A	0.640052	N/A	N/A	N/A	N/A	N/A	0.700849	N/A	N/A	N/A	0.325393	N/A	N/A	N/A	0.815882	0.712342	N/A
CATG00000073141	0.652836	N/A	N/A	N/A	N/A	N/A	N/A	N/A	N/A	N/A	N/A	N/A	N/A	N/A	N/A	N/A	N/A	N/A	N/A	N/A
CATG00000073142	0.67033	N/A	N/A	N/A	N/A	N/A	N/A	N/A	N/A	0.591648	N/A	N/A	N/A	N/A	N/A	N/A	N/A	N/A	N/A	N/A
CATG00000073510	0.438636	N/A	N/A	N/A	N/A	N/A	N/A	N/A	N/A	0.513832	N/A	N/A	N/A	N/A	N/A	N/A	N/A	N/A	N/A	N/A
CATG00000073546	0.119056	N/A	N/A	N/A	N/A	N/A	N/A	0.357919	0.357919	N/A	N/A	N/A	N/A	N/A	N/A	N/A	N/A	N/A	N/A	N/A
CATG00000073548	0.596423	N/A	N/A	N/A	0.800206	N/A	N/A	N/A	N/A	N/A	N/A	N/A	N/A	N/A	0.919601	0.800206	0.800206	0.935364	0.800206	0.800206
CATG00000073605	0.356508	N/A	N/A	N/A	N/A	N/A	N/A	N/A	N/A	N/A	N/A	N/A	N/A	N/A	N/A	N/A	N/A	N/A	0.769148	N/A
CATG00000073723	0.808215	0.951207	0.813922	0.842251	N/A	N/A	0.882026	N/A	N/A	0.852173	N/A	0.882026	0.882026	N/A	0.886884	0.882026	0.882026	0.910985	0.882026	0.882026
CATG00000073726	0.301717	N/A	N/A	N/A	N/A	N/A	0.721255	N/A	N/A	N/A	N/A	N/A	0.721255	N/A	N/A	N/A	0.721255	N/A	N/A	N/A
CATG00000073764	0.395272	N/A	N/A	N/A	N/A	N/A	N/A	N/A	N/A	N/A	N/A	N/A	N/A	N/A	N/A	N/A	N/A	N/A	N/A	N/A
CATG00000074075	0.491882	0.940481	0.663498	0.677829	0.732269	N/A	0.732269	0.732269	0.732269	0.556489	0.882092	0.732269	0.732269	N/A	0.74499	N/A	N/A	0.7423	0.732269	0.732269
CATG00000074079	0.532569	N/A	N/A	N/A	N/A	N/A	N/A	N/A	N/A	0.629398	N/A	N/A	0.753331	N/A	N/A	N/A	N/A	N/A	N/A	N/A
CATG00000074196	0.587206	N/A	N/A	N/A	N/A	0.78167	N/A	N/A	N/A	0.609797	N/A	0.78167	N/A	N/A	N/A	N/A	N/A	N/A	N/A	0.78167
CATG00000074210	0.670305	N/A	N/A	N/A	N/A	N/A	N/A	N/A	N/A	N/A	N/A	N/A	N/A	N/A	N/A	N/A	N/A	N/A	N/A	N/A
CATG00000074214	0.615128	N/A	N/A	N/A	N/A	N/A	N/A	N/A	N/A	N/A	N/A	0.865586	N/A	N/A	N/A	0.865586	0.865586	N/A	N/A	N/A
CATG00000074343	0.563959	N/A	N/A	N/A	N/A	N/A	N/A	N/A	N/A	N/A	N/A	N/A	N/A	N/A	N/A	N/A	0.859223	N/A	N/A	N/A
CATG00000074345	0.605905	N/A	N/A	N/A	N/A	N/A	N/A	N/A	N/A	N/A	N/A	N/A	N/A	N/A	N/A	N/A	N/A	N/A	N/A	N/A
CATG00000074346	0.526475	N/A	N/A	N/A	N/A	N/A	N/A	N/A	N/A	N/A	N/A	N/A	N/A	N/A	N/A	N/A	N/A	N/A	N/A	N/A
CATG00000074437	0.651996	N/A	0.66041	N/A	N/A	N/A	0.792009	N/A	N/A	N/A	N/A	0.792009	0.792009	N/A	N/A	N/A	0.792009	0.777112	N/A	N/A
CATG00000074444	0.596765	N/A	N/A	N/A	N/A	N/A	N/A	N/A	N/A	N/A	N/A	N/A	N/A	N/A	N/A	N/A	N/A	N/A	N/A	N/A
CATG00000074684	0.547485	N/A	N/A	N/A	N/A	N/A	N/A	N/A	N/A	N/A	N/A	N/A	N/A	N/A	N/A	N/A	N/A	N/A	N/A	N/A
CATG00000074727	0.618275	N/A	N/A	N/A	N/A	0.852217	N/A	N/A	N/A	N/A	N/A	N/A	0.852217	N/A	N/A	N/A	0.852217	N/A	0.852217	N/A
CATG00000074807	0.795978	N/A	0.701219	N/A	N/A	N/A	0.836598	N/A	N/A	N/A	N/A	N/A	N/A	N/A	N/A	N/A	N/A	N/A	N/A	N/A
CATG00000074858	0.642251	N/A	N/A	N/A	N/A	0.560054	N/A	N/A	N/A	N/A	N/A	N/A	N/A	N/A	N/A	N/A	N/A	N/A	N/A	0.560054
CATG00000074897	0.590007	N/A	N/A	N/A	N/A	N/A	N/A	N/A	N/A	N/A	N/A	N/A	N/A	N/A	N/A	N/A	N/A	N/A	0.490239	N/A
CATG00000074939	0.5794	N/A	N/A	N/A	N/A	N/A	N/A	N/A	N/A	N/A	N/A	N/A	N/A	N/A	N/A	N/A	N/A	N/A	N/A	N/A
CATG00000074964	0.700839	0.498124	0.557447	0.494702	0.570127	0.570127	0.570127	0.570127	0.570127	0.407543	N/A	0.570127	0.570127	N/A	0.508491	0.570127	0.570127	0.535573	0.570127	0.570127
CATG00000074980	0.476022	0.687502	0.769936	N/A	0.624198	N/A	N/A	N/A	N/A	N/A	N/A	N/A	0.624198	N/A	N/A	N/A	N/A	0.674817	0.624198	N/A
CATG00000074985	0.541744	N/A	N/A	N/A	N/A	N/A	N/A	N/A	N/A	N/A	N/A	N/A	N/A	N/A	N/A	N/A	N/A	N/A	N/A	N/A
CATG00000075070	0.769456	N/A	N/A	N/A	N/A	N/A	N/A	N/A	N/A	N/A	N/A	N/A	N/A	N/A	N/A	N/A	N/A	0.939039	0.817616	N/A
CATG00000075113	0.599061	N/A	N/A	N/A	N/A	N/A	N/A	N/A	N/A	0.855929	N/A	N/A	N/A	N/A	N/A	N/A	N/A	N/A	N/A	N/A
CATG00000075191	0.955893	N/A	N/A	0.981194	N/A	N/A	N/A	N/A	N/A	N/A	N/A	N/A	N/A	N/A	N/A	N/A	N/A	N/A	N/A	N/A
CATG00000075226	0.714081	0.978228	0.661687	0.672396	0.778244	0.778244	0.778244	0.778244	0.778244	0.662762	0.726788	0.778244	0.778244	N/A	0.802065	0.778244	0.778244	0.880138	0.778244	0.778244
CATG00000075234	0.514196	N/A	N/A	N/A	0.622469	N/A	N/A	N/A	N/A	N/A	0.56718	N/A	N/A	N/A	N/A	N/A	N/A	N/A	N/A	N/A
CATG00000075280	0.559376	N/A	N/A	N/A	N/A	N/A	0.646593	N/A	N/A	N/A	N/A	N/A	N/A	N/A	N/A	N/A	N/A	N/A	N/A	N/A
CATG00000075282	0.291328	0.92664	N/A	N/A	0.723513	N/A	N/A	N/A	N/A	N/A	N/A	N/A	0.723513	N/A	N/A	N/A	0.723513	N/A	0.723513	0.723513
CATG00000075427	0.538817	N/A	N/A	N/A	N/A	N/A	N/A	N/A	N/A	N/A	0.474219	N/A	N/A	N/A	N/A	0.692776	0.692776	N/A	N/A	N/A
CATG00000075497	0.593662	N/A	N/A	N/A	N/A	N/A	N/A	N/A	N/A	N/A	N/A	0.835178	0.835178	N/A	N/A	0.835178	0.835178	0.764006	0.835178	N/A
CATG00000075498	0.572572	N/A	N/A	N/A	N/A	N/A	N/A	N/A	N/A	N/A	N/A	N/A	0.853707	N/A	N/A	N/A	N/A	N/A	N/A	0.853707
CATG00000075531	0.606727	N/A	N/A	N/A	N/A	N/A	N/A	N/A	N/A	N/A	N/A	N/A	N/A	N/A	N/A	N/A	N/A	N/A	N/A	N/A
CATG00000075534	0.456935	N/A	N/A	N/A	N/A	N/A	N/A	N/A	N/A	N/A	N/A	N/A	N/A	N/A	N/A	N/A	N/A	N/A	0.635262	N/A
CATG00000075560	0.593734	N/A	N/A	N/A	N/A	N/A	N/A	N/A	N/A	0.528803	N/A	N/A	N/A	N/A	N/A	N/A	N/A	N/A	N/A	0.756975
CATG00000075606	0.640327	0.921195	N/A	N/A	0.70294	0.70294	N/A	N/A	N/A	N/A	N/A	N/A	0.70294	0.462613	N/A	0.70294	0.70294	0.616393	N/A	0.70294
CATG00000075633	0.568427	N/A	N/A	N/A	N/A	N/A	N/A	N/A	N/A	N/A	N/A	N/A	N/A	N/A	N/A	N/A	N/A	0.879533	N/A	N/A
CATG00000075637	0.584766	0.932016	0.726592	0.61311	0.747945	0.747945	N/A	N/A	N/A	0.571348	0.817184	N/A	0.747945	0.74652	N/A	N/A	0.747945	0.808466	0.747945	N/A
CATG00000075649	0.455768	N/A	N/A	N/A	N/A	N/A	N/A	N/A	N/A	N/A	N/A	N/A	0.776926	N/A	N/A	N/A	N/A	N/A	N/A	0.776926
CATG00000075679	0.643418	N/A	0.873882	N/A	N/A	N/A	N/A	0.817271	0.817271	0.659064	N/A	N/A	0.817271	N/A	N/A	N/A	N/A	0.866495	N/A	N/A
CATG00000075710	0.309083	N/A	N/A	N/A	N/A	N/A	N/A	N/A	N/A	N/A	N/A	N/A	0.638573	N/A	N/A	N/A	N/A	N/A	N/A	N/A
CATG00000075835	0.099597	N/A	N/A	N/A	N/A	N/A	N/A	N/A	N/A	N/A	N/A	N/A	N/A	N/A	N/A	N/A	N/A	N/A	N/A	N/A
CATG00000075873	0.537632	N/A	N/A	N/A	N/A	N/A	N/A	N/A	N/A	N/A	N/A	N/A	N/A	N/A	N/A	N/A	N/A	N/A	N/A	N/A
CATG00000075926	0.698374	N/A	N/A	N/A	0.732248	0.732248	0.732248	N/A	0.732248	0.629294	N/A	N/A	N/A	N/A	N/A	N/A	N/A	0.804725	N/A	0.732248
CATG00000075947	0.468811	N/A	N/A	N/A	N/A	N/A	N/A	N/A	N/A	N/A	N/A	N/A	N/A	N/A	N/A	N/A	N/A	N/A	N/A	N/A
CATG00000076026	0.556356	N/A	N/A	N/A	0.689681	0.689681	0.689681	N/A	N/A	0.483317	N/A	N/A	0.689681	N/A	N/A	N/A	N/A	0.62557	0.689681	N/A
CATG00000076219	0.206453	1	N/A	N/A	N/A	0.697579	0.697579	0.697579	0.697579	N/A	N/A	N/A	N/A	N/A	N/A	N/A	N/A	N/A	0.697579	N/A
CATG00000076298	0.696957	N/A	N/A	N/A	N/A	N/A	N/A	N/A	N/A	N/A	N/A	N/A	N/A	N/A	0.862173	N/A	N/A	N/A	N/A	0.85383
CATG00000076373	0.495462	N/A	N/A	N/A	N/A	N/A	N/A	N/A	N/A	N/A	N/A	N/A	N/A	N/A	N/A	N/A	N/A	N/A	N/A	N/A
CATG00000076377	0.660426	N/A	N/A	N/A	0.773754	0.773754	0.773754	N/A	N/A	N/A	N/A	0.773754	0.773754	N/A	N/A	N/A	N/A	N/A	0.773754	N/A
CATG00000076401	0.699173	0.929313	0.668727	N/A	0.782474	0.782474	0.782474	0.782474	0.782474	0.727252	0.805462	0.782474	0.782474	0.791526	0.703653	0.782474	0.782474	0.777759	0.782474	0.782474
CATG00000076620	0.759988	N/A	0.826806	N/A	0.805738	N/A	N/A	N/A	N/A	N/A	N/A	0.805738	0.805738	N/A	0.815335	0.805738	0.805738	0.733932	0.805738	0.805738
CATG00000076640	0.520131	0.949145	0.766756	0.815571	0.787864	N/A	N/A	N/A	N/A	0.848768	N/A	0.787864	0.787864	N/A	0.775417	0.787864	0.787864	0.819891	0.787864	0.787864
CATG00000076716	0.659015	N/A	N/A	N/A	N/A	N/A	N/A	N/A	N/A	N/A	N/A	N/A	N/A	N/A	N/A	N/A	0.855452	N/A	0.855452	0.855452
CATG00000076772	0.694683	N/A	N/A	N/A	N/A	N/A	N/A	N/A	N/A	N/A	N/A	N/A	N/A	N/A	N/A	N/A	N/A	N/A	0.892721	N/A
CATG00000076950	0.454921	N/A	N/A	N/A	N/A	0.790922	0.790922	N/A	N/A	N/A	N/A	N/A	0.790922	N/A	N/A	N/A	N/A	N/A	0.790922	0.790922
CATG00000076976	0.581256	N/A	N/A	0.791838	N/A	0.799875	0.799875	0.799875	0.799875	0.751573	0.930124	0.799875	0.799875	N/A	N/A	N/A	0.799875	0.821426	0.799875	0.799875
CATG00000077098	0.201609	N/A	N/A	N/A	N/A	N/A	N/A	N/A	N/A	N/A	N/A	N/A	N/A	N/A	N/A	N/A	N/A	N/A	N/A	N/A
CATG00000077362	0.322753	N/A	N/A	N/A	N/A	N/A	N/A	N/A	N/A	0.583359	N/A	N/A	N/A	N/A	N/A	N/A	N/A	N/A	N/A	N/A
CATG00000077377	0.307954	N/A	N/A	N/A	N/A	N/A	N/A	N/A	N/A	N/A	N/A	N/A	N/A	N/A	N/A	N/A	N/A	N/A	N/A	N/A
CATG00000077419	0.729825	N/A	N/A	N/A	N/A	N/A	N/A	N/A	N/A	0.489389	N/A	N/A	N/A	N/A	N/A	N/A	N/A	N/A	N/A	N/A
CATG00000077425	0.666431	N/A	N/A	N/A	N/A	N/A	N/A	N/A	N/A	N/A	N/A	N/A	N/A	N/A	N/A	N/A	N/A	N/A	N/A	N/A
CATG00000077426	0.712533	N/A	N/A	N/A	N/A	N/A	N/A	N/A	N/A	N/A	N/A	0.897305	N/A	N/A	N/A	N/A	N/A	N/A	N/A	0.897305
CATG00000077434	0.601103	N/A	0.450525	0.337233	N/A	N/A	N/A	N/A	N/A	0.404995	N/A	0.49098	N/A	N/A	N/A	0.49098	0.49098	N/A	0.49098	N/A
CATG00000077438	0.580007	N/A	N/A	N/A	N/A	N/A	N/A	N/A	N/A	0.411297	N/A	N/A	N/A	N/A	N/A	N/A	N/A	N/A	N/A	N/A
CATG00000077518	0.58093	N/A	0.680429	N/A	N/A	N/A	N/A	N/A	N/A	N/A	N/A	0.703461	N/A	N/A	N/A	N/A	0.703461	0.848848	N/A	N/A
CATG00000077532	0.66502	N/A	N/A	N/A	N/A	N/A	N/A	N/A	N/A	N/A	N/A	0.824253	N/A	N/A	N/A	N/A	0.824253	0.759292	0.824253	N/A
CATG00000077557	0.800108	0.974036	N/A	N/A	N/A	N/A	N/A	N/A	N/A	N/A	N/A	0.935042	0.935042	N/A	N/A	N/A	0.935042	N/A	0.935042	N/A
CATG00000077601	0.613535	N/A	N/A	N/A	N/A	N/A	N/A	N/A	N/A	N/A	N/A	N/A	N/A	N/A	N/A	N/A	N/A	N/A	N/A	N/A
CATG00000077606	0.527598	0.953994	N/A	N/A	N/A	0.812855	N/A	N/A	N/A	N/A	N/A	N/A	N/A	N/A	N/A	N/A	N/A	N/A	0.812855	N/A
CATG00000077612	0.827021	N/A	N/A	N/A	N/A	N/A	N/A	N/A	N/A	N/A	N/A	N/A	N/A	N/A	N/A	N/A	N/A	N/A	0.879741	0.879741
CATG00000077666	0.539216	N/A	N/A	N/A	N/A	N/A	N/A	N/A	N/A	N/A	N/A	N/A	N/A	N/A	N/A	N/A	N/A	N/A	N/A	N/A
CATG00000077705	0.4451	N/A	N/A	N/A	0.641445	0.641445	0.641445	N/A	N/A	N/A	N/A	N/A	0.641445	N/A	N/A	N/A	0.641445	0.474153	0.641445	N/A
CATG00000077721	0.657124	0.965904	0.780484	0.830857	0.852115	0.852115	0.852115	0.852115	0.852115	0.755145	0.900705	0.852115	0.852115	N/A	0.877288	0.852115	0.852115	0.89759	0.852115	0.852115
CATG00000077722	0.577605	N/A	N/A	N/A	N/A	N/A	N/A	N/A	N/A	0.673717	N/A	0.752383	0.752383	N/A	N/A	N/A	N/A	N/A	N/A	0.752383
CATG00000077729	1	N/A	N/A	N/A	N/A	N/A	N/A	N/A	0.938389	N/A	N/A	N/A	0.938389	N/A	N/A	N/A	N/A	N/A	0.938389	0.938389
CATG00000077754	0.468594	N/A	N/A	N/A	N/A	N/A	N/A	N/A	N/A	N/A	N/A	N/A	0.821365	N/A	N/A	N/A	N/A	N/A	N/A	N/A
CATG00000077763	0.567106	N/A	N/A	N/A	N/A	N/A	N/A	N/A	N/A	N/A	N/A	N/A	N/A	N/A	N/A	N/A	N/A	N/A	0.854949	N/A
CATG00000077764	0.396729	N/A	N/A	N/A	N/A	N/A	N/A	N/A	N/A	N/A	N/A	N/A	N/A	N/A	N/A	N/A	N/A	N/A	N/A	N/A
CATG00000077786	0.645462	N/A	N/A	0.827107	N/A	N/A	N/A	N/A	N/A	N/A	N/A	N/A	N/A	N/A	N/A	N/A	0.833381	N/A	N/A	N/A
CATG00000077806	0.527094	0.819997	N/A	N/A	0.795218	0.795218	N/A	N/A	N/A	N/A	N/A	N/A	0.795218	N/A	N/A	N/A	N/A	N/A	0.795218	0.795218
CATG00000077904	0.511846	N/A	0.727635	N/A	N/A	N/A	N/A	N/A	N/A	N/A	0.754803	N/A	N/A	N/A	N/A	N/A	N/A	0.671762	0.708474	N/A
CATG00000077933	0.363649	N/A	N/A	N/A	0.750836	0.750836	0.750836	N/A	N/A	N/A	N/A	0.750836	0.750836	N/A	N/A	0.750836	0.750836	N/A	0.750836	0.750836
CATG00000077986	0.613947	N/A	N/A	N/A	N/A	N/A	N/A	N/A	N/A	N/A	N/A	N/A	N/A	N/A	N/A	N/A	N/A	N/A	N/A	N/A
CATG00000078045	0.158408	N/A	N/A	N/A	N/A	N/A	N/A	0.296343	0.296343	N/A	N/A	N/A	0.296343	N/A	N/A	N/A	N/A	N/A	0.296343	N/A
CATG00000078047	0.738691	N/A	N/A	N/A	N/A	N/A	N/A	N/A	N/A	N/A	N/A	0.814722	N/A	N/A	0.708527	N/A	0.814722	N/A	0.814722	N/A
CATG00000078055	0.485707	N/A	0.650609	N/A	N/A	N/A	N/A	0.520183	0.520183	N/A	N/A	N/A	0.520183	N/A	N/A	N/A	N/A	N/A	0.520183	N/A
CATG00000078059	0.48111	N/A	N/A	N/A	N/A	N/A	N/A	N/A	N/A	N/A	N/A	N/A	0.76895	N/A	N/A	N/A	N/A	N/A	0.76895	N/A
CATG00000078061	0.614336	N/A	N/A	N/A	N/A	N/A	N/A	N/A	N/A	N/A	N/A	N/A	N/A	N/A	N/A	N/A	0.80182	0.709052	0.80182	0.80182
CATG00000078073	0.728941	N/A	N/A	N/A	0.849254	N/A	N/A	N/A	N/A	N/A	N/A	N/A	N/A	N/A	N/A	N/A	N/A	N/A	N/A	N/A
CATG00000078096	0.768958	N/A	N/A	N/A	N/A	N/A	N/A	N/A	N/A	N/A	N/A	N/A	N/A	N/A	N/A	N/A	N/A	N/A	N/A	N/A
CATG00000078199	0.849295	N/A	N/A	N/A	N/A	N/A	N/A	N/A	N/A	0.830975	N/A	0.905994	N/A	N/A	N/A	N/A	N/A	N/A	N/A	N/A
CATG00000078335	0.733787	N/A	N/A	N/A	N/A	N/A	N/A	N/A	N/A	0.780483	N/A	N/A	N/A	N/A	N/A	N/A	N/A	N/A	N/A	N/A
CATG00000078660	0.524155	N/A	0.72225	N/A	N/A	N/A	N/A	N/A	N/A	0.673717	N/A	N/A	N/A	N/A	N/A	N/A	N/A	0.564943	N/A	N/A
CATG00000078672	0.676409	0.967074	0.781681	N/A	N/A	N/A	N/A	N/A	N/A	0.888449	N/A	N/A	0.874844	N/A	N/A	N/A	0.874844	0.91547	0.874844	N/A
CATG00000078696	0.660806	N/A	N/A	N/A	0.796005	N/A	0.796005	0.796005	0.796005	N/A	N/A	0.796005	N/A	N/A	N/A	N/A	0.796005	N/A	0.796005	0.796005
CATG00000078703	1	N/A	N/A	N/A	N/A	N/A	N/A	N/A	N/A	N/A	N/A	N/A	N/A	N/A	N/A	N/A	N/A	N/A	N/A	N/A
CATG00000078730	0.715304	0.674466	N/A	N/A	N/A	N/A	N/A	N/A	N/A	N/A	N/A	N/A	N/A	N/A	N/A	N/A	N/A	N/A	N/A	N/A
CATG00000078731	0.592382	0.87544	N/A	N/A	N/A	0.742019	0.742019	N/A	N/A	0.582294	N/A	N/A	0.742019	N/A	0.526516	N/A	N/A	0.803956	0.742019	0.742019
CATG00000078853	0.674891	N/A	0.73637	N/A	N/A	0.772107	0.772107	0.772107	0.772107	0.578051	N/A	0.772107	N/A	N/A	0.747294	0.772107	0.772107	0.835133	0.772107	0.772107
CATG00000078868	0.668252	N/A	N/A	N/A	N/A	N/A	N/A	N/A	N/A	N/A	N/A	N/A	N/A	N/A	N/A	N/A	N/A	N/A	N/A	N/A
CATG00000078888	0.504993	N/A	N/A	N/A	N/A	N/A	N/A	N/A	N/A	N/A	N/A	N/A	N/A	N/A	N/A	N/A	N/A	N/A	N/A	N/A
CATG00000078933	0.503505	0.556626	0.589403	0.52824	0.607041	0.607041	0.607041	0.607041	0.607041	0.586369	0.696861	0.607041	0.607041	0.563916	0.482044	0.607041	0.607041	0.631722	0.607041	0.607041
CATG00000078952	0.584157	N/A	N/A	N/A	N/A	N/A	N/A	N/A	N/A	N/A	N/A	N/A	N/A	N/A	N/A	N/A	N/A	N/A	N/A	N/A
CATG00000078954	0.624519	N/A	N/A	N/A	N/A	N/A	N/A	N/A	N/A	N/A	N/A	N/A	N/A	N/A	N/A	N/A	N/A	N/A	N/A	N/A
CATG00000079077	0.530243	N/A	N/A	N/A	N/A	N/A	N/A	N/A	N/A	N/A	N/A	N/A	N/A	N/A	N/A	N/A	N/A	N/A	N/A	N/A
CATG00000079163	0.719451	N/A	N/A	N/A	N/A	N/A	N/A	N/A	N/A	0.514439	N/A	N/A	N/A	N/A	N/A	N/A	N/A	N/A	N/A	N/A
CATG00000079440	0.757505	N/A	N/A	N/A	N/A	N/A	N/A	N/A	N/A	N/A	N/A	N/A	N/A	N/A	N/A	N/A	N/A	N/A	0.835384	N/A
CATG00000079532	0.743549	0.78121	0.700958	0.40209	0.718362	0.718362	0.718362	0.718362	0.718362	0.551629	0.849673	0.718362	0.718362	0.593366	0.770144	0.718362	0.718362	0.871285	0.718362	0.718362
CATG00000079627	0.554734	N/A	N/A	N/A	N/A	N/A	N/A	N/A	N/A	N/A	N/A	N/A	N/A	N/A	N/A	N/A	N/A	N/A	N/A	N/A
CATG00000079648	0.553016	N/A	N/A	N/A	N/A	N/A	N/A	N/A	N/A	N/A	N/A	N/A	N/A	N/A	N/A	N/A	N/A	N/A	0.784642	0.784642
CATG00000079883	0.693829	N/A	N/A	N/A	N/A	0.817921	N/A	N/A	N/A	0.78262	N/A	N/A	N/A	N/A	N/A	N/A	N/A	N/A	N/A	N/A
CATG00000080057	0.423733	N/A	N/A	N/A	N/A	N/A	N/A	N/A	N/A	N/A	N/A	0.739228	N/A	N/A	N/A	N/A	N/A	N/A	0.739228	N/A
CATG00000080086	0.45947	N/A	N/A	N/A	N/A	N/A	N/A	N/A	N/A	N/A	N/A	N/A	N/A	N/A	N/A	N/A	0.728963	N/A	N/A	N/A
CATG00000080149	0.562759	N/A	0.819627	0.825865	0.832219	N/A	0.832219	0.832219	0.832219	N/A	0.903649	0.832219	0.832219	N/A	N/A	0.832219	0.832219	0.851154	0.832219	0.832219
CATG00000080151	0.598271	0.552294	0.507029	0.416162	0.569374	0.569374	0.569374	0.569374	0.569374	0.580011	0.394518	0.569374	0.569374	0.469773	0.485251	N/A	0.569374	0.813845	0.569374	0.569374
CATG00000080157	0.541226	N/A	N/A	N/A	N/A	N/A	N/A	N/A	N/A	N/A	N/A	N/A	N/A	N/A	N/A	N/A	N/A	N/A	N/A	N/A
CATG00000080165	0.455411	N/A	0.756308	N/A	N/A	N/A	N/A	N/A	N/A	N/A	N/A	N/A	N/A	N/A	0.680977	0.695614	0.695614	0.694545	0.695614	N/A
CATG00000080168	0.723585	1	N/A	N/A	N/A	0.88862	0.88862	N/A	N/A	N/A	N/A	N/A	0.88862	N/A	0.83466	N/A	0.88862	N/A	0.88862	0.88862
CATG00000080172	0.758551	N/A	N/A	0.777844	N/A	N/A	N/A	N/A	N/A	N/A	N/A	N/A	0.800547	N/A	N/A	N/A	N/A	N/A	N/A	N/A
CATG00000080176	0.544268	0.473513	N/A	N/A	N/A	N/A	N/A	N/A	N/A	N/A	0.47933	N/A	0.606845	N/A	N/A	N/A	N/A	N/A	N/A	N/A
CATG00000080218	0.471045	0.753085	N/A	N/A	0.771783	N/A	0.771783	N/A	N/A	N/A	0.910559	N/A	0.771783	N/A	0.828384	0.771783	0.771783	0.618577	0.771783	0.771783
CATG00000080294	0.678312	N/A	0.710565	N/A	N/A	N/A	N/A	N/A	N/A	N/A	N/A	N/A	N/A	N/A	N/A	N/A	0.772357	0.639693	N/A	N/A
CATG00000080304	0.43653	N/A	0.496737	N/A	N/A	0.630058	N/A	N/A	N/A	0.402139	N/A	0.630058	0.630058	N/A	N/A	0.630058	0.630058	0.63985	0.630058	0.630058
CATG00000080324	0.573951	N/A	N/A	N/A	N/A	N/A	N/A	N/A	N/A	0.754336	0.819078	N/A	N/A	N/A	N/A	N/A	N/A	N/A	0.797532	N/A
CATG00000080408	0.638147	N/A	N/A	N/A	N/A	N/A	N/A	N/A	N/A	N/A	N/A	N/A	0.829121	N/A	N/A	N/A	0.829121	N/A	0.829121	N/A
CATG00000080447	0.613882	N/A	N/A	N/A	N/A	N/A	N/A	N/A	N/A	N/A	N/A	N/A	N/A	N/A	N/A	N/A	N/A	N/A	N/A	N/A
CATG00000080486	0.552466	N/A	N/A	N/A	N/A	N/A	N/A	N/A	N/A	N/A	N/A	N/A	N/A	N/A	N/A	N/A	N/A	N/A	N/A	N/A
CATG00000080700	0.775468	N/A	N/A	N/A	N/A	N/A	N/A	N/A	N/A	N/A	N/A	N/A	N/A	N/A	N/A	N/A	N/A	N/A	0.931805	N/A
CATG00000080822	0.545475	0.625594	0.624565	N/A	N/A	0.731465	0.731465	N/A	0.731465	N/A	N/A	N/A	0.731465	N/A	N/A	N/A	0.731465	0.826674	0.731465	0.731465
CATG00000080908	0.536342	N/A	N/A	N/A	N/A	N/A	N/A	N/A	N/A	N/A	N/A	N/A	N/A	N/A	N/A	N/A	N/A	N/A	N/A	N/A
CATG00000080913	0.502712	N/A	N/A	N/A	N/A	N/A	N/A	N/A	N/A	N/A	N/A	N/A	0.834373	N/A	N/A	N/A	N/A	N/A	0.834373	N/A
CATG00000080924	0.652044	N/A	N/A	N/A	N/A	N/A	N/A	N/A	N/A	0.541228	N/A	N/A	N/A	N/A	N/A	0.688672	N/A	N/A	N/A	N/A
CATG00000080957	0.526753	N/A	N/A	N/A	N/A	N/A	N/A	N/A	N/A	N/A	N/A	N/A	N/A	N/A	N/A	N/A	N/A	N/A	N/A	N/A
CATG00000080995	0.210996	N/A	N/A	N/A	N/A	N/A	N/A	N/A	N/A	N/A	N/A	N/A	N/A	N/A	N/A	N/A	N/A	N/A	N/A	N/A
CATG00000081000	0.697773	0.943304	0.675447	N/A	N/A	0.733175	N/A	N/A	N/A	0.515685	N/A	N/A	N/A	N/A	N/A	0.733175	0.733175	N/A	0.733175	0.733175
CATG00000081169	0.874591	N/A	N/A	N/A	N/A	N/A	N/A	N/A	N/A	0.460328	N/A	N/A	0.796934	N/A	N/A	N/A	N/A	N/A	N/A	N/A
CATG00000081210	0.624706	N/A	N/A	N/A	N/A	N/A	N/A	N/A	N/A	N/A	N/A	N/A	N/A	N/A	N/A	N/A	N/A	N/A	N/A	N/A
CATG00000081246	0.706995	0.847865	N/A	N/A	N/A	N/A	N/A	N/A	N/A	N/A	N/A	N/A	0.831649	N/A	N/A	0.831649	0.831649	N/A	0.831649	N/A
CATG00000081281	0.802635	N/A	N/A	N/A	N/A	N/A	N/A	N/A	N/A	N/A	N/A	N/A	N/A	N/A	N/A	N/A	N/A	N/A	N/A	N/A
CATG00000081290	0.213737	N/A	N/A	N/A	N/A	N/A	N/A	N/A	N/A	0.525771	N/A	N/A	N/A	N/A	N/A	N/A	N/A	N/A	N/A	N/A
CATG00000081298	0.523135	N/A	N/A	N/A	N/A	N/A	N/A	N/A	N/A	N/A	N/A	N/A	N/A	N/A	N/A	N/A	N/A	N/A	N/A	N/A
CATG00000081300	0.484361	N/A	N/A	N/A	N/A	N/A	N/A	N/A	N/A	N/A	N/A	N/A	N/A	N/A	N/A	N/A	N/A	N/A	N/A	N/A
CATG00000081377	0.528623	N/A	0.583899	N/A	N/A	0.760013	N/A	N/A	N/A	0.690212	0.893368	0.760013	N/A	N/A	N/A	0.760013	0.760013	N/A	0.760013	0.760013
CATG00000081405	0.567298	N/A	N/A	N/A	N/A	N/A	N/A	N/A	N/A	N/A	N/A	N/A	N/A	N/A	N/A	N/A	N/A	N/A	N/A	N/A
CATG00000081410	0.540223	N/A	N/A	N/A	N/A	N/A	N/A	N/A	N/A	N/A	N/A	N/A	0.758517	N/A	N/A	N/A	N/A	0.692248	N/A	N/A
CATG00000081437	0.590872	N/A	N/A	N/A	N/A	N/A	N/A	N/A	N/A	N/A	N/A	N/A	N/A	N/A	N/A	N/A	N/A	N/A	0.738624	0.738624
CATG00000081438	0.568762	N/A	N/A	N/A	N/A	N/A	N/A	N/A	N/A	N/A	N/A	N/A	N/A	N/A	N/A	0.86006	0.86006	N/A	N/A	N/A
CATG00000081451	0.655528	N/A	N/A	N/A	N/A	N/A	N/A	N/A	N/A	N/A	N/A	N/A	N/A	N/A	N/A	N/A	N/A	N/A	N/A	N/A
CATG00000081477	0.545062	0.846871	N/A	N/A	N/A	0.810964	N/A	N/A	N/A	N/A	N/A	N/A	N/A	N/A	N/A	N/A	0.810964	N/A	0.810964	N/A
CATG00000081511	0.549332	N/A	N/A	N/A	N/A	N/A	N/A	N/A	N/A	N/A	N/A	N/A	0.853594	N/A	N/A	N/A	N/A	N/A	0.853594	N/A
CATG00000081567	0.428527	N/A	N/A	N/A	N/A	N/A	N/A	N/A	N/A	N/A	N/A	N/A	N/A	N/A	N/A	N/A	N/A	N/A	N/A	N/A
CATG00000081626	0.630756	N/A	N/A	N/A	N/A	0.853757	N/A	N/A	N/A	N/A	N/A	0.853757	0.853757	N/A	N/A	0.853757	0.853757	N/A	0.853757	N/A
CATG00000081638	0.289804	N/A	N/A	N/A	0.610381	N/A	N/A	N/A	N/A	N/A	N/A	N/A	N/A	N/A	N/A	N/A	N/A	N/A	N/A	N/A
CATG00000081724	0.604947	N/A	0.64135	N/A	N/A	0.664789	0.664789	0.664789	0.664789	N/A	0.454856	0.664789	0.664789	0.531989	N/A	N/A	N/A	0.741319	0.664789	0.664789
CATG00000081725	0.494217	N/A	N/A	N/A	N/A	N/A	N/A	N/A	N/A	N/A	N/A	N/A	0.73012	N/A	N/A	N/A	N/A	N/A	0.73012	N/A
CATG00000081774	0.692812	N/A	0.922005	N/A	0.902722	N/A	N/A	0.902722	0.902722	0.858571	0.94819	0.902722	0.902722	0.819706	0.937618	N/A	N/A	0.950814	0.902722	0.902722
CATG00000081807	0.657453	0.818715	0.897596	N/A	0.788671	N/A	N/A	N/A	N/A	N/A	N/A	N/A	0.788671	N/A	0.765845	0.788671	0.788671	0.81774	0.788671	N/A
CATG00000081921	0.773282	N/A	N/A	N/A	N/A	N/A	N/A	N/A	N/A	0.790925	N/A	N/A	N/A	N/A	N/A	N/A	N/A	N/A	N/A	N/A
CATG00000081927	0.57106	N/A	N/A	N/A	N/A	N/A	N/A	N/A	N/A	N/A	N/A	N/A	N/A	N/A	N/A	N/A	N/A	N/A	N/A	N/A
CATG00000081943	0.371592	N/A	N/A	N/A	N/A	N/A	N/A	N/A	N/A	0.515169	N/A	N/A	N/A	0.199928	N/A	N/A	N/A	0.509091	0.528858	0.528858
CATG00000081971	0.668612	N/A	N/A	N/A	N/A	N/A	N/A	N/A	N/A	0.681044	N/A	N/A	N/A	N/A	N/A	N/A	N/A	N/A	N/A	N/A
CATG00000081974	0.30868	N/A	N/A	N/A	N/A	N/A	N/A	N/A	N/A	N/A	N/A	N/A	N/A	N/A	N/A	N/A	N/A	N/A	0.74988	N/A
CATG00000081983	0.744131	N/A	N/A	N/A	N/A	N/A	N/A	N/A	N/A	N/A	N/A	N/A	0.871402	N/A	N/A	N/A	N/A	N/A	0.871402	N/A
CATG00000082042	0.625357	N/A	N/A	N/A	0.888311	N/A	N/A	N/A	N/A	N/A	0.90649	N/A	0.888311	N/A	N/A	N/A	N/A	N/A	N/A	N/A
CATG00000082045	0.3705	N/A	N/A	N/A	N/A	N/A	N/A	N/A	N/A	N/A	N/A	N/A	N/A	N/A	N/A	N/A	N/A	N/A	N/A	N/A
CATG00000082075	0.565897	N/A	N/A	N/A	N/A	N/A	N/A	N/A	N/A	N/A	N/A	N/A	N/A	N/A	N/A	N/A	N/A	0.829244	0.731914	N/A
CATG00000082076	0.445342	N/A	N/A	N/A	N/A	N/A	N/A	N/A	N/A	N/A	N/A	N/A	N/A	N/A	N/A	N/A	N/A	N/A	N/A	N/A
CATG00000082097	0.519159	N/A	N/A	N/A	N/A	0.776605	N/A	N/A	N/A	N/A	N/A	N/A	N/A	N/A	N/A	N/A	N/A	N/A	N/A	0.776605
CATG00000082141	0.521536	N/A	N/A	N/A	N/A	N/A	N/A	N/A	N/A	N/A	N/A	N/A	N/A	N/A	N/A	N/A	0.807191	N/A	0.807191	N/A
CATG00000082158	0.481139	N/A	N/A	N/A	N/A	N/A	N/A	N/A	N/A	N/A	N/A	N/A	N/A	N/A	N/A	N/A	N/A	N/A	N/A	N/A
CATG00000082172	0.517107	N/A	N/A	N/A	N/A	N/A	N/A	0.449978	0.449978	N/A	N/A	N/A	N/A	N/A	N/A	N/A	N/A	N/A	N/A	N/A
CATG00000082184	0.349682	N/A	0.740052	N/A	N/A	N/A	N/A	N/A	N/A	N/A	N/A	0.73232	N/A	N/A	N/A	N/A	N/A	N/A	N/A	N/A
CATG00000082226	0.634104	N/A	0.729935	N/A	N/A	0.71965	N/A	N/A	0.71965	N/A	N/A	N/A	0.71965	N/A	0.733565	N/A	0.71965	0.640227	0.71965	N/A
CATG00000082228	0.628572	0.936555	0.765842	0.852427	N/A	0.842385	0.842385	0.842385	0.842385	N/A	0.883831	0.842385	0.842385	N/A	0.856288	0.842385	0.842385	0.800961	0.842385	0.842385
CATG00000082255	0.737629	N/A	0.806675	N/A	N/A	N/A	N/A	N/A	N/A	N/A	N/A	N/A	N/A	N/A	N/A	N/A	N/A	N/A	0.867291	0.867291
CATG00000082273	0.767107	N/A	0.817518	N/A	N/A	N/A	N/A	0.810932	0.810932	0.753861	N/A	N/A	N/A	N/A	N/A	N/A	N/A	N/A	N/A	N/A
CATG00000082402	0.671899	N/A	N/A	N/A	N/A	N/A	N/A	N/A	N/A	N/A	N/A	N/A	N/A	N/A	N/A	N/A	N/A	N/A	N/A	N/A
CATG00000082408	0.509412	N/A	N/A	N/A	N/A	N/A	N/A	N/A	N/A	N/A	N/A	N/A	N/A	N/A	N/A	N/A	N/A	N/A	N/A	N/A
CATG00000082487	0.892422	N/A	N/A	N/A	N/A	N/A	N/A	N/A	N/A	N/A	N/A	0.94454	0.94454	N/A	N/A	N/A	N/A	N/A	0.94454	0.94454
CATG00000082554	0.765985	N/A	0.924417	N/A	N/A	N/A	N/A	N/A	N/A	N/A	N/A	N/A	N/A	N/A	N/A	N/A	N/A	N/A	N/A	0.874103
CATG00000082615	0.709972	N/A	N/A	N/A	N/A	N/A	N/A	N/A	N/A	N/A	N/A	N/A	N/A	N/A	0.885619	N/A	N/A	N/A	N/A	N/A
CATG00000082627	0.753983	N/A	0.506151	N/A	0.661473	0.661473	0.661473	N/A	0.661473	0.632861	N/A	N/A	0.661473	N/A	0.567109	0.661473	0.661473	N/A	0.661473	0.661473
CATG00000082680	0.544309	N/A	N/A	N/A	N/A	N/A	N/A	N/A	N/A	N/A	N/A	N/A	0.824098	N/A	N/A	0.824098	0.824098	N/A	0.824098	0.824098
CATG00000082780	0.444937	N/A	N/A	N/A	N/A	N/A	N/A	N/A	N/A	0.629398	N/A	N/A	N/A	0.593455	0.673837	N/A	N/A	N/A	0.678022	N/A
CATG00000082820	0.489434	N/A	N/A	N/A	N/A	0.790432	N/A	N/A	N/A	N/A	N/A	0.790432	0.790432	N/A	N/A	N/A	N/A	N/A	0.790432	0.790432
CATG00000082920	0.216864	N/A	N/A	N/A	N/A	N/A	N/A	N/A	N/A	N/A	N/A	N/A	N/A	N/A	N/A	N/A	N/A	N/A	N/A	N/A
CATG00000082927	0.339976	N/A	0.59724	N/A	N/A	N/A	N/A	N/A	N/A	0.643996	N/A	N/A	N/A	N/A	N/A	N/A	N/A	N/A	N/A	N/A
CATG00000082983	0.524566	N/A	N/A	N/A	N/A	N/A	N/A	N/A	N/A	N/A	N/A	N/A	N/A	N/A	N/A	N/A	N/A	N/A	N/A	N/A
CATG00000083006	0.674622	N/A	N/A	N/A	N/A	N/A	N/A	N/A	N/A	N/A	N/A	N/A	N/A	N/A	N/A	N/A	N/A	N/A	N/A	N/A
CATG00000083048	0.640733	N/A	N/A	N/A	N/A	N/A	N/A	N/A	N/A	N/A	N/A	N/A	N/A	N/A	N/A	N/A	N/A	N/A	N/A	N/A
CATG00000083252	0.899778	N/A	0.807351	N/A	N/A	N/A	N/A	N/A	N/A	N/A	N/A	N/A	N/A	N/A	N/A	0.916423	0.916423	N/A	0.916423	N/A
CATG00000083307	0.897339	N/A	N/A	N/A	N/A	N/A	N/A	N/A	N/A	N/A	N/A	N/A	N/A	N/A	N/A	N/A	N/A	N/A	N/A	N/A
CATG00000083349	0.501879	N/A	0.689506	N/A	N/A	N/A	N/A	N/A	N/A	0.49982	N/A	0.706653	0.706653	N/A	N/A	0.706653	0.706653	N/A	N/A	N/A
CATG00000083353	0.547805	N/A	N/A	0.389314	N/A	0.522665	0.522665	N/A	N/A	0.589281	N/A	0.522665	0.522665	N/A	N/A	0.522665	0.522665	N/A	0.522665	0.522665
CATG00000083355	0.344638	N/A	N/A	N/A	N/A	0.425959	N/A	N/A	N/A	N/A	N/A	0.425959	N/A	N/A	N/A	N/A	N/A	N/A	N/A	N/A
CATG00000083361	0.429966	N/A	N/A	N/A	N/A	N/A	N/A	N/A	N/A	N/A	N/A	0.804847	0.804847	N/A	N/A	N/A	N/A	N/A	0.804847	N/A
CATG00000083379	0.795731	N/A	N/A	N/A	N/A	N/A	N/A	N/A	N/A	N/A	N/A	N/A	N/A	N/A	N/A	N/A	N/A	N/A	N/A	N/A
CATG00000083385	0.798514	N/A	0.707586	N/A	N/A	N/A	N/A	N/A	N/A	N/A	N/A	N/A	N/A	N/A	N/A	N/A	N/A	N/A	N/A	N/A
CATG00000083389	0.247665	N/A	0.732827	N/A	N/A	0.598127	N/A	N/A	N/A	0.817439	N/A	N/A	N/A	N/A	N/A	N/A	N/A	N/A	0.598127	N/A
CATG00000083399	0.543773	N/A	N/A	N/A	N/A	N/A	N/A	N/A	N/A	N/A	N/A	N/A	N/A	N/A	N/A	N/A	N/A	N/A	N/A	N/A
CATG00000083404	0.491334	N/A	0.93964	N/A	N/A	N/A	N/A	N/A	N/A	N/A	N/A	N/A	N/A	N/A	0.800484	N/A	N/A	0.768231	0.813791	N/A
CATG00000083414	0.751866	N/A	0.784943	N/A	N/A	N/A	N/A	N/A	N/A	N/A	N/A	N/A	N/A	N/A	0.764966	N/A	N/A	N/A	N/A	0.833355
CATG00000083440	0.73517	0.978642	0.704982	0.901628	N/A	N/A	N/A	N/A	N/A	0.585375	N/A	N/A	N/A	N/A	N/A	N/A	N/A	N/A	N/A	N/A
CATG00000083451	0.637707	N/A	N/A	N/A	N/A	N/A	N/A	N/A	N/A	N/A	N/A	N/A	N/A	N/A	N/A	N/A	N/A	0.594202	0.768937	0.768937
CATG00000083484	0.819466	N/A	N/A	N/A	N/A	N/A	N/A	N/A	N/A	N/A	N/A	N/A	N/A	N/A	N/A	N/A	N/A	N/A	N/A	N/A
CATG00000083486	0.721218	N/A	N/A	N/A	N/A	N/A	N/A	N/A	N/A	N/A	N/A	N/A	N/A	N/A	N/A	N/A	N/A	0.874004	N/A	N/A
CATG00000083547	0.340594	N/A	N/A	N/A	N/A	N/A	N/A	N/A	N/A	N/A	N/A	N/A	N/A	N/A	N/A	N/A	N/A	0.503337	N/A	N/A
CATG00000083553	0.487285	N/A	N/A	N/A	N/A	N/A	N/A	N/A	N/A	N/A	N/A	N/A	0.781757	N/A	N/A	N/A	0.781757	N/A	0.781757	N/A
CATG00000083557	0.533283	0.885135	N/A	N/A	0.820633	0.820633	0.820633	0.820633	0.820633	N/A	0.828437	N/A	0.820633	N/A	N/A	N/A	N/A	N/A	0.820633	0.820633
CATG00000083589	0.491877	0.517182	N/A	0.272385	0.461539	0.461539	0.461539	0.461539	0.461539	0.530977	0.133847	0.461539	0.461539	0.369542	0.489341	0.461539	0.461539	0.554993	0.461539	0.461539
CATG00000083609	0.598254	0.903525	0.61076	0.754915	0.681931	0.681931	0.681931	0.681931	0.681931	0.4388	0.640692	0.681931	0.681931	0.491231	0.663179	0.681931	0.681931	0.840337	0.681931	0.681931
CATG00000083614	0.482641	N/A	N/A	N/A	N/A	N/A	N/A	N/A	N/A	N/A	N/A	N/A	N/A	N/A	N/A	N/A	N/A	N/A	0.811215	N/A
CATG00000083624	0.657782	N/A	N/A	N/A	N/A	N/A	N/A	N/A	N/A	N/A	N/A	N/A	N/A	N/A	N/A	N/A	N/A	0.832853	N/A	N/A
CATG00000083667	0.531245	N/A	N/A	N/A	N/A	N/A	N/A	N/A	N/A	N/A	N/A	N/A	N/A	N/A	N/A	N/A	N/A	N/A	N/A	N/A
CATG00000083712	0.723227	N/A	N/A	N/A	0.894204	0.894204	N/A	N/A	N/A	N/A	N/A	N/A	0.894204	N/A	N/A	N/A	N/A	N/A	N/A	0.894204
CATG00000083724	0.737729	N/A	0.66406	0.868409	N/A	N/A	N/A	N/A	N/A	N/A	N/A	0.832621	N/A	N/A	0.847134	0.832621	0.832621	0.840654	0.832621	N/A
CATG00000083746	0.542677	N/A	N/A	N/A	N/A	N/A	N/A	N/A	N/A	N/A	N/A	N/A	N/A	N/A	N/A	N/A	N/A	N/A	0.784444	N/A
CATG00000083750	0.510777	N/A	N/A	N/A	N/A	N/A	N/A	N/A	N/A	N/A	N/A	N/A	N/A	N/A	N/A	N/A	N/A	N/A	N/A	N/A
CATG00000083753	0.587011	N/A	0.763402	N/A	N/A	N/A	N/A	N/A	N/A	N/A	N/A	N/A	0.791823	N/A	N/A	0.791823	0.791823	0.783578	0.791823	0.791823
CATG00000083761	0.490329	N/A	N/A	N/A	N/A	N/A	N/A	N/A	N/A	N/A	N/A	N/A	N/A	N/A	N/A	N/A	N/A	N/A	N/A	N/A
CATG00000083770	0.165146	0.681652	0.218191	0.675056	0.548107	0.548107	0.548107	N/A	N/A	N/A	0.781807	0.548107	0.548107	N/A	N/A	0.548107	0.548107	0.373918	0.548107	0.548107
CATG00000083795	0.762651	N/A	N/A	N/A	N/A	N/A	N/A	N/A	N/A	N/A	N/A	N/A	N/A	N/A	N/A	N/A	N/A	N/A	N/A	N/A
CATG00000083813	0.350762	N/A	N/A	N/A	N/A	N/A	N/A	N/A	N/A	0.538901	N/A	N/A	N/A	N/A	N/A	N/A	N/A	N/A	N/A	N/A
CATG00000083861	0.605935	N/A	N/A	N/A	0.820284	N/A	N/A	N/A	N/A	0.764143	N/A	N/A	N/A	N/A	N/A	N/A	N/A	N/A	N/A	N/A
CATG00000083870	0.676136	0.915925	N/A	N/A	N/A	0.776951	N/A	N/A	N/A	0.728781	0.901399	N/A	0.776951	0.6267	N/A	0.776951	0.776951	0.858685	0.776951	N/A
CATG00000083902	0.346406	N/A	N/A	N/A	N/A	0.53194	N/A	N/A	N/A	N/A	N/A	N/A	N/A	N/A	N/A	N/A	N/A	N/A	N/A	N/A
CATG00000084124	0.52619	N/A	N/A	N/A	N/A	N/A	N/A	N/A	N/A	N/A	N/A	0.822673	0.822673	N/A	N/A	N/A	0.822673	N/A	0.822673	N/A
CATG00000084332	0.707361	N/A	0.726305	N/A	N/A	N/A	N/A	N/A	N/A	N/A	N/A	N/A	0.817117	N/A	N/A	0.817117	0.817117	N/A	0.817117	N/A
CATG00000084365	0.733895	N/A	N/A	N/A	N/A	N/A	N/A	N/A	N/A	N/A	N/A	N/A	N/A	N/A	N/A	N/A	N/A	0.846698	N/A	N/A
CATG00000084477	0.602369	N/A	N/A	N/A	0.794027	N/A	N/A	N/A	N/A	N/A	N/A	N/A	N/A	N/A	N/A	0.794027	0.794027	N/A	0.794027	N/A
CATG00000084478	0.746915	N/A	N/A	N/A	N/A	N/A	N/A	N/A	N/A	N/A	N/A	N/A	N/A	N/A	N/A	N/A	N/A	N/A	N/A	N/A
CATG00000084531	0.70587	N/A	0.799928	N/A	N/A	N/A	N/A	N/A	N/A	N/A	N/A	0.83259	0.83259	N/A	N/A	0.83259	0.83259	0.891888	0.83259	N/A
CATG00000084563	0.634714	N/A	N/A	N/A	N/A	N/A	N/A	N/A	N/A	N/A	N/A	0.849695	N/A	N/A	N/A	0.849695	0.849695	N/A	0.849695	N/A
CATG00000084659	0.80313	N/A	0.642858	N/A	N/A	0.841651	N/A	N/A	N/A	N/A	N/A	N/A	0.841651	N/A	N/A	0.841651	0.841651	N/A	N/A	N/A
CATG00000084796	0.20664	N/A	N/A	N/A	N/A	N/A	N/A	N/A	N/A	0.570649	N/A	N/A	N/A	N/A	N/A	N/A	N/A	N/A	N/A	N/A
CATG00000084828	0.792876	N/A	N/A	N/A	N/A	N/A	N/A	N/A	N/A	N/A	N/A	N/A	0.925301	N/A	N/A	N/A	N/A	N/A	N/A	N/A
CATG00000084832	0.486941	0.452839	0.893929	0.706854	0.722428	0.722428	0.722428	N/A	0.722428	0.813253	0.721687	0.722428	0.722428	0.727336	0.627428	0.722428	0.722428	0.733017	0.722428	0.722428
CATG00000084862	0.764913	N/A	0.767191	N/A	N/A	N/A	0.802241	N/A	N/A	N/A	N/A	N/A	N/A	N/A	N/A	0.802241	0.802241	N/A	0.802241	0.802241
CATG00000085210	0.515864	N/A	0.317446	N/A	N/A	N/A	N/A	0.499162	0.499162	0.520386	N/A	N/A	N/A	N/A	N/A	N/A	N/A	0.372679	0.499162	N/A
CATG00000085258	0.659836	N/A	N/A	N/A	N/A	0.604559	N/A	N/A	N/A	0.485194	N/A	N/A	0.604559	N/A	N/A	N/A	0.604559	N/A	0.604559	N/A
CATG00000085274	0.442156	N/A	N/A	N/A	N/A	N/A	N/A	N/A	N/A	N/A	N/A	N/A	N/A	N/A	N/A	N/A	0.809525	N/A	N/A	N/A
CATG00000085343	0.75155	N/A	N/A	0.780165	N/A	N/A	N/A	N/A	N/A	N/A	N/A	N/A	N/A	N/A	N/A	N/A	N/A	N/A	0.874966	N/A
CATG00000085611	0.710669	N/A	N/A	N/A	N/A	N/A	N/A	N/A	N/A	0.769009	N/A	N/A	N/A	N/A	N/A	N/A	N/A	N/A	N/A	N/A
CATG00000085861	0.607639	0.82474	N/A	N/A	0.754792	0.754792	0.754792	N/A	N/A	N/A	N/A	N/A	0.754792	N/A	0.607522	N/A	N/A	N/A	N/A	0.754792
CATG00000085904	0.439985	N/A	N/A	0.795957	N/A	N/A	N/A	N/A	N/A	N/A	N/A	N/A	0.604208	N/A	N/A	N/A	N/A	N/A	N/A	N/A
CATG00000085914	0.62878	N/A	N/A	N/A	N/A	N/A	N/A	N/A	N/A	0.720734	N/A	N/A	N/A	N/A	N/A	N/A	N/A	N/A	N/A	N/A
CATG00000085960	0.86646	N/A	N/A	N/A	N/A	N/A	N/A	N/A	N/A	N/A	N/A	N/A	N/A	N/A	N/A	N/A	N/A	N/A	N/A	N/A
CATG00000086004	0.670729	0.838341	N/A	N/A	0.869081	0.869081	N/A	N/A	0.869081	N/A	0.898082	N/A	0.869081	N/A	N/A	0.869081	0.869081	N/A	0.869081	N/A
CATG00000086093	0.519673	0.853005	0.761024	N/A	0.814369	0.814369	N/A	N/A	N/A	N/A	N/A	0.814369	0.814369	N/A	0.879812	0.814369	0.814369	0.730648	0.814369	0.814369
CATG00000086519	0.402991	N/A	N/A	N/A	0.759379	0.759379	N/A	0.759379	0.759379	N/A	N/A	0.759379	0.759379	N/A	N/A	0.759379	0.759379	N/A	N/A	N/A
CATG00000086520	0.705736	N/A	N/A	N/A	N/A	N/A	N/A	N/A	N/A	N/A	N/A	N/A	0.754274	N/A	N/A	N/A	N/A	N/A	0.754274	N/A
CATG00000086727	0.594861	N/A	N/A	N/A	N/A	N/A	N/A	N/A	N/A	N/A	N/A	N/A	N/A	N/A	N/A	0.860879	N/A	N/A	N/A	N/A
CATG00000086775	0.624775	N/A	N/A	N/A	N/A	0.872183	N/A	N/A	N/A	N/A	N/A	N/A	0.872183	N/A	N/A	N/A	0.872183	N/A	0.872183	N/A
CATG00000086878	0.776196	N/A	N/A	N/A	N/A	N/A	N/A	N/A	N/A	N/A	N/A	N/A	N/A	N/A	N/A	N/A	N/A	N/A	0.797973	N/A
CATG00000087066	0.561679	N/A	0.531299	N/A	N/A	N/A	N/A	N/A	N/A	0.382186	N/A	N/A	0.616971	N/A	0.591086	0.616971	0.616971	0.635493	0.616971	N/A
CATG00000087169	0.627133	N/A	N/A	N/A	N/A	N/A	N/A	N/A	N/A	N/A	N/A	N/A	N/A	N/A	N/A	N/A	0.846997	N/A	N/A	N/A
CATG00000087173	0.698811	N/A	0.801522	N/A	N/A	N/A	0.853504	N/A	N/A	0.766096	N/A	N/A	0.853504	N/A	0.943692	N/A	N/A	N/A	N/A	N/A
CATG00000087176	0.628644	N/A	N/A	N/A	N/A	N/A	N/A	N/A	N/A	N/A	N/A	0.844041	N/A	N/A	N/A	N/A	N/A	N/A	N/A	N/A
CATG00000087177	0.379535	N/A	N/A	N/A	N/A	N/A	N/A	N/A	N/A	N/A	N/A	N/A	N/A	N/A	N/A	N/A	N/A	N/A	N/A	N/A
CATG00000087213	0.424815	N/A	N/A	N/A	N/A	N/A	N/A	N/A	N/A	N/A	N/A	N/A	N/A	N/A	N/A	N/A	N/A	N/A	N/A	N/A
CATG00000087342	0.818553	N/A	N/A	N/A	N/A	N/A	N/A	N/A	N/A	N/A	N/A	0.882598	0.882598	N/A	N/A	N/A	N/A	N/A	0.882598	N/A
CATG00000087430	0.616968	N/A	N/A	N/A	N/A	N/A	N/A	N/A	N/A	N/A	N/A	N/A	N/A	N/A	N/A	N/A	0.852181	N/A	0.852181	N/A
CATG00000087464	0.273985	N/A	N/A	N/A	N/A	N/A	N/A	N/A	N/A	N/A	N/A	N/A	N/A	N/A	N/A	N/A	N/A	N/A	N/A	N/A
CATG00000087488	0.656647	N/A	0.804038	0.855467	0.859754	0.859754	0.859754	0.859754	0.859754	0.705014	N/A	0.859754	0.859754	N/A	0.942932	0.859754	0.859754	0.943612	0.859754	N/A
CATG00000087712	0.504375	N/A	N/A	N/A	N/A	N/A	N/A	N/A	N/A	0.33287	N/A	N/A	N/A	N/A	N/A	N/A	N/A	N/A	N/A	N/A
CATG00000087796	0.8973	N/A	N/A	N/A	N/A	N/A	N/A	N/A	N/A	N/A	N/A	N/A	N/A	N/A	0.928662	N/A	N/A	0.931949	0.895444	N/A
CATG00000087800	0.161611	N/A	N/A	N/A	N/A	0.668763	N/A	N/A	N/A	N/A	N/A	N/A	N/A	N/A	N/A	N/A	N/A	N/A	0.668763	N/A
CATG00000087818	0.782805	N/A	N/A	N/A	N/A	N/A	N/A	N/A	N/A	N/A	N/A	N/A	N/A	N/A	N/A	N/A	N/A	N/A	0.829257	N/A
CATG00000087830	0.242039	0.209715	0.765933	0.852219	0.703082	0.703082	0.703082	0.703082	0.703082	N/A	0.85317	0.703082	0.703082	N/A	0.811514	0.703082	0.703082	0.900446	0.703082	0.703082
CATG00000087834	0.355374	N/A	0.590607	0.914931	N/A	0.721102	N/A	N/A	N/A	0.779605	0.875968	0.721102	0.721102	N/A	0.724062	0.721102	N/A	0.778606	0.721102	0.721102
[truncated: 6,506 more rows]
