# Supplementary material for: Annotation of nuclear lncRNAs based on chromatin interactions
Source: PLoS One. 2024 May 6;19(5):e0295971. doi: 10.1371/journal.pone.0295971 (PMC11073715; doi:10.1371/journal.pone.0295971)
Supplement: S2 Table — (XLSX) [file pone.0295971.s007.xlsx]

## Sheet: Sheet1
	S2 Table: GWAS traits significantly enriched in the A/B compartment of each cell type.
	iPSC
	K562
	DMFB
	RPE1
	MEC
	KER
	BetaH1
	Islets
	H1hESC
	IMR90
	HUVEC
	Ery
	SkMC
	A549
	HepG2
	THP1
	THP1 PMA
	HeLa

## Sheet: iPSC
chrom	compartment_start	compartment_end	compartment_name	trait	Coefficient	Coefficient_std_error	Coefficient_z-score	P-value	FDR
chr1	14000000	15000000	chr1_A_2	blood_MONOCYTE_COUNT	-2.37555e-08	6.8081e-09	-3.4893	0.000484283	0.00936204
chr1	14000000	15000000	chr1_A_2	bp_SYSTOLICadjMEDz	-7.20957e-09	2.11213e-09	-3.41341	0.000641547	0.0118769
chr1	14000000	15000000	chr1_A_2	blood_LYMPHOCYTE_COUNT	-1.41586e-08	4.35301e-09	-3.2526	0.00114356	0.0192486
chr1	14000000	15000000	chr1_A_2	AD	-1.65886e-08	5.27088e-09	-3.14722	0.0016483	0.0259918
chr1	14000000	15000000	chr1_A_2	blood_PLATELET_DISTRIB_WIDTH	-1.6373e-08	5.36927e-09	-3.0494	0.002293	0.0344288
chr1	14000000	15000000	chr1_A_2	pigment_HAIR_darkbrown	-1.53938e-08	5.27065e-09	-2.92066	0.00349294	0.0484615
chr1	14000000	15000000	chr1_A_2	RA	-1.74565e-08	6.30971e-09	-2.76662	0.00566414	0.0731913
chr1	15000000	16000000	chr1_A_2	blood_MONOCYTE_COUNT	-2.37555e-08	6.8081e-09	-3.4893	0.000484283	0.00936204
chr1	15000000	16000000	chr1_A_2	bp_SYSTOLICadjMEDz	-7.20957e-09	2.11213e-09	-3.41341	0.000641547	0.0118769
chr1	15000000	16000000	chr1_A_2	blood_LYMPHOCYTE_COUNT	-1.41586e-08	4.35301e-09	-3.2526	0.00114356	0.0192486
chr1	15000000	16000000	chr1_A_2	AD	-1.65886e-08	5.27088e-09	-3.14722	0.0016483	0.0259918
chr1	15000000	16000000	chr1_A_2	blood_PLATELET_DISTRIB_WIDTH	-1.6373e-08	5.36927e-09	-3.0494	0.002293	0.0344288
chr1	15000000	16000000	chr1_A_2	pigment_HAIR_darkbrown	-1.53938e-08	5.27065e-09	-2.92066	0.00349294	0.0484615
chr1	15000000	16000000	chr1_A_2	RA	-1.74565e-08	6.30971e-09	-2.76662	0.00566414	0.0731913
chr1	16000000	17000000	chr1_A_2	blood_MONOCYTE_COUNT	-2.37555e-08	6.8081e-09	-3.4893	0.000484283	0.00936204
chr1	16000000	17000000	chr1_A_2	bp_SYSTOLICadjMEDz	-7.20957e-09	2.11213e-09	-3.41341	0.000641547	0.0118769
chr1	16000000	17000000	chr1_A_2	blood_LYMPHOCYTE_COUNT	-1.41586e-08	4.35301e-09	-3.2526	0.00114356	0.0192486
chr1	16000000	17000000	chr1_A_2	AD	-1.65886e-08	5.27088e-09	-3.14722	0.0016483	0.0259918
chr1	16000000	17000000	chr1_A_2	blood_PLATELET_DISTRIB_WIDTH	-1.6373e-08	5.36927e-09	-3.0494	0.002293	0.0344288
chr1	16000000	17000000	chr1_A_2	pigment_HAIR_darkbrown	-1.53938e-08	5.27065e-09	-2.92066	0.00349294	0.0484615
chr1	16000000	17000000	chr1_A_2	RA	-1.74565e-08	6.30971e-09	-2.76662	0.00566414	0.0731913
chr1	17000000	18000000	chr1_A_2	blood_MONOCYTE_COUNT	-2.37555e-08	6.8081e-09	-3.4893	0.000484283	0.00936204
chr1	17000000	18000000	chr1_A_2	bp_SYSTOLICadjMEDz	-7.20957e-09	2.11213e-09	-3.41341	0.000641547	0.0118769
chr1	17000000	18000000	chr1_A_2	blood_LYMPHOCYTE_COUNT	-1.41586e-08	4.35301e-09	-3.2526	0.00114356	0.0192486
chr1	17000000	18000000	chr1_A_2	AD	-1.65886e-08	5.27088e-09	-3.14722	0.0016483	0.0259918
chr1	17000000	18000000	chr1_A_2	blood_PLATELET_DISTRIB_WIDTH	-1.6373e-08	5.36927e-09	-3.0494	0.002293	0.0344288
chr1	17000000	18000000	chr1_A_2	pigment_HAIR_darkbrown	-1.53938e-08	5.27065e-09	-2.92066	0.00349294	0.0484615
chr1	17000000	18000000	chr1_A_2	RA	-1.74565e-08	6.30971e-09	-2.76662	0.00566414	0.0731913
chr1	18000000	19000000	chr1_A_2	blood_MONOCYTE_COUNT	-2.37555e-08	6.8081e-09	-3.4893	0.000484283	0.00936204
chr1	18000000	19000000	chr1_A_2	bp_SYSTOLICadjMEDz	-7.20957e-09	2.11213e-09	-3.41341	0.000641547	0.0118769
chr1	18000000	19000000	chr1_A_2	blood_LYMPHOCYTE_COUNT	-1.41586e-08	4.35301e-09	-3.2526	0.00114356	0.0192486
chr1	18000000	19000000	chr1_A_2	AD	-1.65886e-08	5.27088e-09	-3.14722	0.0016483	0.0259918
chr1	18000000	19000000	chr1_A_2	blood_PLATELET_DISTRIB_WIDTH	-1.6373e-08	5.36927e-09	-3.0494	0.002293	0.0344288
chr1	18000000	19000000	chr1_A_2	pigment_HAIR_darkbrown	-1.53938e-08	5.27065e-09	-2.92066	0.00349294	0.0484615
chr1	18000000	19000000	chr1_A_2	RA	-1.74565e-08	6.30971e-09	-2.76662	0.00566414	0.0731913
chr1	19000000	20000000	chr1_A_2	blood_MONOCYTE_COUNT	-2.37555e-08	6.8081e-09	-3.4893	0.000484283	0.00936204
chr1	19000000	20000000	chr1_A_2	bp_SYSTOLICadjMEDz	-7.20957e-09	2.11213e-09	-3.41341	0.000641547	0.0118769
chr1	19000000	20000000	chr1_A_2	blood_LYMPHOCYTE_COUNT	-1.41586e-08	4.35301e-09	-3.2526	0.00114356	0.0192486
chr1	19000000	20000000	chr1_A_2	AD	-1.65886e-08	5.27088e-09	-3.14722	0.0016483	0.0259918
chr1	19000000	20000000	chr1_A_2	blood_PLATELET_DISTRIB_WIDTH	-1.6373e-08	5.36927e-09	-3.0494	0.002293	0.0344288
chr1	19000000	20000000	chr1_A_2	pigment_HAIR_darkbrown	-1.53938e-08	5.27065e-09	-2.92066	0.00349294	0.0484615
chr1	19000000	20000000	chr1_A_2	RA	-1.74565e-08	6.30971e-09	-2.76662	0.00566414	0.0731913
chr1	20000000	21000000	chr1_A_2	blood_MONOCYTE_COUNT	-2.37555e-08	6.8081e-09	-3.4893	0.000484283	0.00936204
chr1	20000000	21000000	chr1_A_2	bp_SYSTOLICadjMEDz	-7.20957e-09	2.11213e-09	-3.41341	0.000641547	0.0118769
chr1	20000000	21000000	chr1_A_2	blood_LYMPHOCYTE_COUNT	-1.41586e-08	4.35301e-09	-3.2526	0.00114356	0.0192486
chr1	20000000	21000000	chr1_A_2	AD	-1.65886e-08	5.27088e-09	-3.14722	0.0016483	0.0259918
chr1	20000000	21000000	chr1_A_2	blood_PLATELET_DISTRIB_WIDTH	-1.6373e-08	5.36927e-09	-3.0494	0.002293	0.0344288
chr1	20000000	21000000	chr1_A_2	pigment_HAIR_darkbrown	-1.53938e-08	5.27065e-09	-2.92066	0.00349294	0.0484615
chr1	20000000	21000000	chr1_A_2	RA	-1.74565e-08	6.30971e-09	-2.76662	0.00566414	0.0731913
chr1	21000000	22000000	chr1_A_2	blood_MONOCYTE_COUNT	-2.37555e-08	6.8081e-09	-3.4893	0.000484283	0.00936204
chr1	21000000	22000000	chr1_A_2	bp_SYSTOLICadjMEDz	-7.20957e-09	2.11213e-09	-3.41341	0.000641547	0.0118769
chr1	21000000	22000000	chr1_A_2	blood_LYMPHOCYTE_COUNT	-1.41586e-08	4.35301e-09	-3.2526	0.00114356	0.0192486
chr1	21000000	22000000	chr1_A_2	AD	-1.65886e-08	5.27088e-09	-3.14722	0.0016483	0.0259918
chr1	21000000	22000000	chr1_A_2	blood_PLATELET_DISTRIB_WIDTH	-1.6373e-08	5.36927e-09	-3.0494	0.002293	0.0344288
chr1	21000000	22000000	chr1_A_2	pigment_HAIR_darkbrown	-1.53938e-08	5.27065e-09	-2.92066	0.00349294	0.0484615
chr1	21000000	22000000	chr1_A_2	RA	-1.74565e-08	6.30971e-09	-2.76662	0.00566414	0.0731913
chr1	22000000	23000000	chr1_A_2	blood_MONOCYTE_COUNT	-2.37555e-08	6.8081e-09	-3.4893	0.000484283	0.00936204
chr1	22000000	23000000	chr1_A_2	bp_SYSTOLICadjMEDz	-7.20957e-09	2.11213e-09	-3.41341	0.000641547	0.0118769
chr1	22000000	23000000	chr1_A_2	blood_LYMPHOCYTE_COUNT	-1.41586e-08	4.35301e-09	-3.2526	0.00114356	0.0192486
chr1	22000000	23000000	chr1_A_2	AD	-1.65886e-08	5.27088e-09	-3.14722	0.0016483	0.0259918
chr1	22000000	23000000	chr1_A_2	blood_PLATELET_DISTRIB_WIDTH	-1.6373e-08	5.36927e-09	-3.0494	0.002293	0.0344288
chr1	22000000	23000000	chr1_A_2	pigment_HAIR_darkbrown	-1.53938e-08	5.27065e-09	-2.92066	0.00349294	0.0484615
chr1	22000000	23000000	chr1_A_2	RA	-1.74565e-08	6.30971e-09	-2.76662	0.00566414	0.0731913
chr1	23000000	24000000	chr1_A_2	blood_MONOCYTE_COUNT	-2.37555e-08	6.8081e-09	-3.4893	0.000484283	0.00936204
chr1	23000000	24000000	chr1_A_2	bp_SYSTOLICadjMEDz	-7.20957e-09	2.11213e-09	-3.41341	0.000641547	0.0118769
chr1	23000000	24000000	chr1_A_2	blood_LYMPHOCYTE_COUNT	-1.41586e-08	4.35301e-09	-3.2526	0.00114356	0.0192486
chr1	23000000	24000000	chr1_A_2	AD	-1.65886e-08	5.27088e-09	-3.14722	0.0016483	0.0259918
chr1	23000000	24000000	chr1_A_2	blood_PLATELET_DISTRIB_WIDTH	-1.6373e-08	5.36927e-09	-3.0494	0.002293	0.0344288
chr1	23000000	24000000	chr1_A_2	pigment_HAIR_darkbrown	-1.53938e-08	5.27065e-09	-2.92066	0.00349294	0.0484615
chr1	23000000	24000000	chr1_A_2	RA	-1.74565e-08	6.30971e-09	-2.76662	0.00566414	0.0731913
chr1	24000000	25000000	chr1_A_2	blood_MONOCYTE_COUNT	-2.37555e-08	6.8081e-09	-3.4893	0.000484283	0.00936204
chr1	24000000	25000000	chr1_A_2	bp_SYSTOLICadjMEDz	-7.20957e-09	2.11213e-09	-3.41341	0.000641547	0.0118769
chr1	24000000	25000000	chr1_A_2	blood_LYMPHOCYTE_COUNT	-1.41586e-08	4.35301e-09	-3.2526	0.00114356	0.0192486
chr1	24000000	25000000	chr1_A_2	AD	-1.65886e-08	5.27088e-09	-3.14722	0.0016483	0.0259918
chr1	24000000	25000000	chr1_A_2	blood_PLATELET_DISTRIB_WIDTH	-1.6373e-08	5.36927e-09	-3.0494	0.002293	0.0344288
chr1	24000000	25000000	chr1_A_2	pigment_HAIR_darkbrown	-1.53938e-08	5.27065e-09	-2.92066	0.00349294	0.0484615
chr1	24000000	25000000	chr1_A_2	RA	-1.74565e-08	6.30971e-09	-2.76662	0.00566414	0.0731913
chr1	25000000	26000000	chr1_A_2	blood_MONOCYTE_COUNT	-2.37555e-08	6.8081e-09	-3.4893	0.000484283	0.00936204
chr1	25000000	26000000	chr1_A_2	bp_SYSTOLICadjMEDz	-7.20957e-09	2.11213e-09	-3.41341	0.000641547	0.0118769
chr1	25000000	26000000	chr1_A_2	blood_LYMPHOCYTE_COUNT	-1.41586e-08	4.35301e-09	-3.2526	0.00114356	0.0192486
chr1	25000000	26000000	chr1_A_2	AD	-1.65886e-08	5.27088e-09	-3.14722	0.0016483	0.0259918
chr1	25000000	26000000	chr1_A_2	blood_PLATELET_DISTRIB_WIDTH	-1.6373e-08	5.36927e-09	-3.0494	0.002293	0.0344288
chr1	25000000	26000000	chr1_A_2	pigment_HAIR_darkbrown	-1.53938e-08	5.27065e-09	-2.92066	0.00349294	0.0484615
chr1	25000000	26000000	chr1_A_2	RA	-1.74565e-08	6.30971e-09	-2.76662	0.00566414	0.0731913
chr1	26000000	27000000	chr1_A_2	blood_MONOCYTE_COUNT	-2.37555e-08	6.8081e-09	-3.4893	0.000484283	0.00936204
chr1	26000000	27000000	chr1_A_2	bp_SYSTOLICadjMEDz	-7.20957e-09	2.11213e-09	-3.41341	0.000641547	0.0118769
chr1	26000000	27000000	chr1_A_2	blood_LYMPHOCYTE_COUNT	-1.41586e-08	4.35301e-09	-3.2526	0.00114356	0.0192486
chr1	26000000	27000000	chr1_A_2	AD	-1.65886e-08	5.27088e-09	-3.14722	0.0016483	0.0259918
chr1	26000000	27000000	chr1_A_2	blood_PLATELET_DISTRIB_WIDTH	-1.6373e-08	5.36927e-09	-3.0494	0.002293	0.0344288
chr1	26000000	27000000	chr1_A_2	pigment_HAIR_darkbrown	-1.53938e-08	5.27065e-09	-2.92066	0.00349294	0.0484615
chr1	26000000	27000000	chr1_A_2	RA	-1.74565e-08	6.30971e-09	-2.76662	0.00566414	0.0731913
chr1	27000000	28000000	chr1_A_2	blood_MONOCYTE_COUNT	-2.37555e-08	6.8081e-09	-3.4893	0.000484283	0.00936204
chr1	27000000	28000000	chr1_A_2	bp_SYSTOLICadjMEDz	-7.20957e-09	2.11213e-09	-3.41341	0.000641547	0.0118769
chr1	27000000	28000000	chr1_A_2	blood_LYMPHOCYTE_COUNT	-1.41586e-08	4.35301e-09	-3.2526	0.00114356	0.0192486
chr1	27000000	28000000	chr1_A_2	AD	-1.65886e-08	5.27088e-09	-3.14722	0.0016483	0.0259918
chr1	27000000	28000000	chr1_A_2	blood_PLATELET_DISTRIB_WIDTH	-1.6373e-08	5.36927e-09	-3.0494	0.002293	0.0344288
chr1	27000000	28000000	chr1_A_2	pigment_HAIR_darkbrown	-1.53938e-08	5.27065e-09	-2.92066	0.00349294	0.0484615
chr1	27000000	28000000	chr1_A_2	RA	-1.74565e-08	6.30971e-09	-2.76662	0.00566414	0.0731913
chr1	28000000	29000000	chr1_A_2	blood_MONOCYTE_COUNT	-2.37555e-08	6.8081e-09	-3.4893	0.000484283	0.00936204
chr1	28000000	29000000	chr1_A_2	bp_SYSTOLICadjMEDz	-7.20957e-09	2.11213e-09	-3.41341	0.000641547	0.0118769
chr1	28000000	29000000	chr1_A_2	blood_LYMPHOCYTE_COUNT	-1.41586e-08	4.35301e-09	-3.2526	0.00114356	0.0192486
chr1	28000000	29000000	chr1_A_2	AD	-1.65886e-08	5.27088e-09	-3.14722	0.0016483	0.0259918
chr1	28000000	29000000	chr1_A_2	blood_PLATELET_DISTRIB_WIDTH	-1.6373e-08	5.36927e-09	-3.0494	0.002293	0.0344288
chr1	28000000	29000000	chr1_A_2	pigment_HAIR_darkbrown	-1.53938e-08	5.27065e-09	-2.92066	0.00349294	0.0484615
chr1	28000000	29000000	chr1_A_2	RA	-1.74565e-08	6.30971e-09	-2.76662	0.00566414	0.0731913
chr1	29000000	30000000	chr1_A_2	blood_MONOCYTE_COUNT	-2.37555e-08	6.8081e-09	-3.4893	0.000484283	0.00936204
chr1	29000000	30000000	chr1_A_2	bp_SYSTOLICadjMEDz	-7.20957e-09	2.11213e-09	-3.41341	0.000641547	0.0118769
chr1	29000000	30000000	chr1_A_2	blood_LYMPHOCYTE_COUNT	-1.41586e-08	4.35301e-09	-3.2526	0.00114356	0.0192486
chr1	29000000	30000000	chr1_A_2	AD	-1.65886e-08	5.27088e-09	-3.14722	0.0016483	0.0259918
chr1	29000000	30000000	chr1_A_2	blood_PLATELET_DISTRIB_WIDTH	-1.6373e-08	5.36927e-09	-3.0494	0.002293	0.0344288
chr1	29000000	30000000	chr1_A_2	pigment_HAIR_darkbrown	-1.53938e-08	5.27065e-09	-2.92066	0.00349294	0.0484615
chr1	29000000	30000000	chr1_A_2	RA	-1.74565e-08	6.30971e-09	-2.76662	0.00566414	0.0731913
chr1	30000000	31000000	chr1_A_2	blood_MONOCYTE_COUNT	-2.37555e-08	6.8081e-09	-3.4893	0.000484283	0.00936204
chr1	30000000	31000000	chr1_A_2	bp_SYSTOLICadjMEDz	-7.20957e-09	2.11213e-09	-3.41341	0.000641547	0.0118769
chr1	30000000	31000000	chr1_A_2	blood_LYMPHOCYTE_COUNT	-1.41586e-08	4.35301e-09	-3.2526	0.00114356	0.0192486
chr1	30000000	31000000	chr1_A_2	AD	-1.65886e-08	5.27088e-09	-3.14722	0.0016483	0.0259918
chr1	30000000	31000000	chr1_A_2	blood_PLATELET_DISTRIB_WIDTH	-1.6373e-08	5.36927e-09	-3.0494	0.002293	0.0344288
chr1	30000000	31000000	chr1_A_2	pigment_HAIR_darkbrown	-1.53938e-08	5.27065e-09	-2.92066	0.00349294	0.0484615
chr1	30000000	31000000	chr1_A_2	RA	-1.74565e-08	6.30971e-09	-2.76662	0.00566414	0.0731913
chr1	31000000	32000000	chr1_A_2	blood_MONOCYTE_COUNT	-2.37555e-08	6.8081e-09	-3.4893	0.000484283	0.00936204
chr1	31000000	32000000	chr1_A_2	bp_SYSTOLICadjMEDz	-7.20957e-09	2.11213e-09	-3.41341	0.000641547	0.0118769
chr1	31000000	32000000	chr1_A_2	blood_LYMPHOCYTE_COUNT	-1.41586e-08	4.35301e-09	-3.2526	0.00114356	0.0192486
chr1	31000000	32000000	chr1_A_2	AD	-1.65886e-08	5.27088e-09	-3.14722	0.0016483	0.0259918
chr1	31000000	32000000	chr1_A_2	blood_PLATELET_DISTRIB_WIDTH	-1.6373e-08	5.36927e-09	-3.0494	0.002293	0.0344288
chr1	31000000	32000000	chr1_A_2	pigment_HAIR_darkbrown	-1.53938e-08	5.27065e-09	-2.92066	0.00349294	0.0484615
chr1	31000000	32000000	chr1_A_2	RA	-1.74565e-08	6.30971e-09	-2.76662	0.00566414	0.0731913
chr1	32000000	33000000	chr1_A_2	blood_MONOCYTE_COUNT	-2.37555e-08	6.8081e-09	-3.4893	0.000484283	0.00936204
chr1	32000000	33000000	chr1_A_2	bp_SYSTOLICadjMEDz	-7.20957e-09	2.11213e-09	-3.41341	0.000641547	0.0118769
chr1	32000000	33000000	chr1_A_2	blood_LYMPHOCYTE_COUNT	-1.41586e-08	4.35301e-09	-3.2526	0.00114356	0.0192486
chr1	32000000	33000000	chr1_A_2	AD	-1.65886e-08	5.27088e-09	-3.14722	0.0016483	0.0259918
chr1	32000000	33000000	chr1_A_2	blood_PLATELET_DISTRIB_WIDTH	-1.6373e-08	5.36927e-09	-3.0494	0.002293	0.0344288
chr1	32000000	33000000	chr1_A_2	pigment_HAIR_darkbrown	-1.53938e-08	5.27065e-09	-2.92066	0.00349294	0.0484615
chr1	32000000	33000000	chr1_A_2	RA	-1.74565e-08	6.30971e-09	-2.76662	0.00566414	0.0731913
chr1	33000000	34000000	chr1_A_2	blood_MONOCYTE_COUNT	-2.37555e-08	6.8081e-09	-3.4893	0.000484283	0.00936204
chr1	33000000	34000000	chr1_A_2	bp_SYSTOLICadjMEDz	-7.20957e-09	2.11213e-09	-3.41341	0.000641547	0.0118769
chr1	33000000	34000000	chr1_A_2	blood_LYMPHOCYTE_COUNT	-1.41586e-08	4.35301e-09	-3.2526	0.00114356	0.0192486
chr1	33000000	34000000	chr1_A_2	AD	-1.65886e-08	5.27088e-09	-3.14722	0.0016483	0.0259918
chr1	33000000	34000000	chr1_A_2	blood_PLATELET_DISTRIB_WIDTH	-1.6373e-08	5.36927e-09	-3.0494	0.002293	0.0344288
chr1	33000000	34000000	chr1_A_2	pigment_HAIR_darkbrown	-1.53938e-08	5.27065e-09	-2.92066	0.00349294	0.0484615
chr1	33000000	34000000	chr1_A_2	RA	-1.74565e-08	6.30971e-09	-2.76662	0.00566414	0.0731913
chr1	34000000	35000000	chr1_A_2	blood_MONOCYTE_COUNT	-2.37555e-08	6.8081e-09	-3.4893	0.000484283	0.00936204
chr1	34000000	35000000	chr1_A_2	bp_SYSTOLICadjMEDz	-7.20957e-09	2.11213e-09	-3.41341	0.000641547	0.0118769
chr1	34000000	35000000	chr1_A_2	blood_LYMPHOCYTE_COUNT	-1.41586e-08	4.35301e-09	-3.2526	0.00114356	0.0192486
chr1	34000000	35000000	chr1_A_2	AD	-1.65886e-08	5.27088e-09	-3.14722	0.0016483	0.0259918
chr1	34000000	35000000	chr1_A_2	blood_PLATELET_DISTRIB_WIDTH	-1.6373e-08	5.36927e-09	-3.0494	0.002293	0.0344288
chr1	34000000	35000000	chr1_A_2	pigment_HAIR_darkbrown	-1.53938e-08	5.27065e-09	-2.92066	0.00349294	0.0484615
chr1	34000000	35000000	chr1_A_2	RA	-1.74565e-08	6.30971e-09	-2.76662	0.00566414	0.0731913
chr1	35000000	36000000	chr1_A_2	blood_MONOCYTE_COUNT	-2.37555e-08	6.8081e-09	-3.4893	0.000484283	0.00936204
chr1	35000000	36000000	chr1_A_2	bp_SYSTOLICadjMEDz	-7.20957e-09	2.11213e-09	-3.41341	0.000641547	0.0118769
chr1	35000000	36000000	chr1_A_2	blood_LYMPHOCYTE_COUNT	-1.41586e-08	4.35301e-09	-3.2526	0.00114356	0.0192486
chr1	35000000	36000000	chr1_A_2	AD	-1.65886e-08	5.27088e-09	-3.14722	0.0016483	0.0259918
chr1	35000000	36000000	chr1_A_2	blood_PLATELET_DISTRIB_WIDTH	-1.6373e-08	5.36927e-09	-3.0494	0.002293	0.0344288
chr1	35000000	36000000	chr1_A_2	pigment_HAIR_darkbrown	-1.53938e-08	5.27065e-09	-2.92066	0.00349294	0.0484615
chr1	35000000	36000000	chr1_A_2	RA	-1.74565e-08	6.30971e-09	-2.76662	0.00566414	0.0731913
chr1	36000000	37000000	chr1_A_2	blood_MONOCYTE_COUNT	-2.37555e-08	6.8081e-09	-3.4893	0.000484283	0.00936204
chr1	36000000	37000000	chr1_A_2	bp_SYSTOLICadjMEDz	-7.20957e-09	2.11213e-09	-3.41341	0.000641547	0.0118769
chr1	36000000	37000000	chr1_A_2	blood_LYMPHOCYTE_COUNT	-1.41586e-08	4.35301e-09	-3.2526	0.00114356	0.0192486
chr1	36000000	37000000	chr1_A_2	AD	-1.65886e-08	5.27088e-09	-3.14722	0.0016483	0.0259918
chr1	36000000	37000000	chr1_A_2	blood_PLATELET_DISTRIB_WIDTH	-1.6373e-08	5.36927e-09	-3.0494	0.002293	0.0344288
chr1	36000000	37000000	chr1_A_2	pigment_HAIR_darkbrown	-1.53938e-08	5.27065e-09	-2.92066	0.00349294	0.0484615
chr1	36000000	37000000	chr1_A_2	RA	-1.74565e-08	6.30971e-09	-2.76662	0.00566414	0.0731913
chr1	37000000	38000000	chr1_A_2	blood_MONOCYTE_COUNT	-2.37555e-08	6.8081e-09	-3.4893	0.000484283	0.00936204
chr1	37000000	38000000	chr1_A_2	bp_SYSTOLICadjMEDz	-7.20957e-09	2.11213e-09	-3.41341	0.000641547	0.0118769
chr1	37000000	38000000	chr1_A_2	blood_LYMPHOCYTE_COUNT	-1.41586e-08	4.35301e-09	-3.2526	0.00114356	0.0192486
chr1	37000000	38000000	chr1_A_2	AD	-1.65886e-08	5.27088e-09	-3.14722	0.0016483	0.0259918
chr1	37000000	38000000	chr1_A_2	blood_PLATELET_DISTRIB_WIDTH	-1.6373e-08	5.36927e-09	-3.0494	0.002293	0.0344288
chr1	37000000	38000000	chr1_A_2	pigment_HAIR_darkbrown	-1.53938e-08	5.27065e-09	-2.92066	0.00349294	0.0484615
chr1	37000000	38000000	chr1_A_2	RA	-1.74565e-08	6.30971e-09	-2.76662	0.00566414	0.0731913
chr1	38000000	39000000	chr1_A_2	blood_MONOCYTE_COUNT	-2.37555e-08	6.8081e-09	-3.4893	0.000484283	0.00936204
chr1	38000000	39000000	chr1_A_2	bp_SYSTOLICadjMEDz	-7.20957e-09	2.11213e-09	-3.41341	0.000641547	0.0118769
chr1	38000000	39000000	chr1_A_2	blood_LYMPHOCYTE_COUNT	-1.41586e-08	4.35301e-09	-3.2526	0.00114356	0.0192486
chr1	38000000	39000000	chr1_A_2	AD	-1.65886e-08	5.27088e-09	-3.14722	0.0016483	0.0259918
chr1	38000000	39000000	chr1_A_2	blood_PLATELET_DISTRIB_WIDTH	-1.6373e-08	5.36927e-09	-3.0494	0.002293	0.0344288
chr1	38000000	39000000	chr1_A_2	pigment_HAIR_darkbrown	-1.53938e-08	5.27065e-09	-2.92066	0.00349294	0.0484615
chr1	38000000	39000000	chr1_A_2	RA	-1.74565e-08	6.30971e-09	-2.76662	0.00566414	0.0731913
chr1	39000000	40000000	chr1_A_2	blood_MONOCYTE_COUNT	-2.37555e-08	6.8081e-09	-3.4893	0.000484283	0.00936204
chr1	39000000	40000000	chr1_A_2	bp_SYSTOLICadjMEDz	-7.20957e-09	2.11213e-09	-3.41341	0.000641547	0.0118769
chr1	39000000	40000000	chr1_A_2	blood_LYMPHOCYTE_COUNT	-1.41586e-08	4.35301e-09	-3.2526	0.00114356	0.0192486
chr1	39000000	40000000	chr1_A_2	AD	-1.65886e-08	5.27088e-09	-3.14722	0.0016483	0.0259918
chr1	39000000	40000000	chr1_A_2	blood_PLATELET_DISTRIB_WIDTH	-1.6373e-08	5.36927e-09	-3.0494	0.002293	0.0344288
chr1	39000000	40000000	chr1_A_2	pigment_HAIR_darkbrown	-1.53938e-08	5.27065e-09	-2.92066	0.00349294	0.0484615
chr1	39000000	40000000	chr1_A_2	RA	-1.74565e-08	6.30971e-09	-2.76662	0.00566414	0.0731913
chr1	40000000	41000000	chr1_A_2	blood_MONOCYTE_COUNT	-2.37555e-08	6.8081e-09	-3.4893	0.000484283	0.00936204
chr1	40000000	41000000	chr1_A_2	bp_SYSTOLICadjMEDz	-7.20957e-09	2.11213e-09	-3.41341	0.000641547	0.0118769
chr1	40000000	41000000	chr1_A_2	blood_LYMPHOCYTE_COUNT	-1.41586e-08	4.35301e-09	-3.2526	0.00114356	0.0192486
chr1	40000000	41000000	chr1_A_2	AD	-1.65886e-08	5.27088e-09	-3.14722	0.0016483	0.0259918
chr1	40000000	41000000	chr1_A_2	blood_PLATELET_DISTRIB_WIDTH	-1.6373e-08	5.36927e-09	-3.0494	0.002293	0.0344288
chr1	40000000	41000000	chr1_A_2	pigment_HAIR_darkbrown	-1.53938e-08	5.27065e-09	-2.92066	0.00349294	0.0484615
chr1	40000000	41000000	chr1_A_2	RA	-1.74565e-08	6.30971e-09	-2.76662	0.00566414	0.0731913
chr1	41000000	42000000	chr1_A_2	blood_MONOCYTE_COUNT	-2.37555e-08	6.8081e-09	-3.4893	0.000484283	0.00936204
chr1	41000000	42000000	chr1_A_2	bp_SYSTOLICadjMEDz	-7.20957e-09	2.11213e-09	-3.41341	0.000641547	0.0118769
chr1	41000000	42000000	chr1_A_2	blood_LYMPHOCYTE_COUNT	-1.41586e-08	4.35301e-09	-3.2526	0.00114356	0.0192486
chr1	41000000	42000000	chr1_A_2	AD	-1.65886e-08	5.27088e-09	-3.14722	0.0016483	0.0259918
chr1	41000000	42000000	chr1_A_2	blood_PLATELET_DISTRIB_WIDTH	-1.6373e-08	5.36927e-09	-3.0494	0.002293	0.0344288
chr1	41000000	42000000	chr1_A_2	pigment_HAIR_darkbrown	-1.53938e-08	5.27065e-09	-2.92066	0.00349294	0.0484615
chr1	41000000	42000000	chr1_A_2	RA	-1.74565e-08	6.30971e-09	-2.76662	0.00566414	0.0731913
chr1	42000000	43000000	chr1_A_2	blood_MONOCYTE_COUNT	-2.37555e-08	6.8081e-09	-3.4893	0.000484283	0.00936204
chr1	42000000	43000000	chr1_A_2	bp_SYSTOLICadjMEDz	-7.20957e-09	2.11213e-09	-3.41341	0.000641547	0.0118769
chr1	42000000	43000000	chr1_A_2	blood_LYMPHOCYTE_COUNT	-1.41586e-08	4.35301e-09	-3.2526	0.00114356	0.0192486
chr1	42000000	43000000	chr1_A_2	AD	-1.65886e-08	5.27088e-09	-3.14722	0.0016483	0.0259918
chr1	42000000	43000000	chr1_A_2	blood_PLATELET_DISTRIB_WIDTH	-1.6373e-08	5.36927e-09	-3.0494	0.002293	0.0344288
chr1	42000000	43000000	chr1_A_2	pigment_HAIR_darkbrown	-1.53938e-08	5.27065e-09	-2.92066	0.00349294	0.0484615
chr1	42000000	43000000	chr1_A_2	RA	-1.74565e-08	6.30971e-09	-2.76662	0.00566414	0.0731913
chr1	43000000	44000000	chr1_A_2	blood_MONOCYTE_COUNT	-2.37555e-08	6.8081e-09	-3.4893	0.000484283	0.00936204
chr1	43000000	44000000	chr1_A_2	bp_SYSTOLICadjMEDz	-7.20957e-09	2.11213e-09	-3.41341	0.000641547	0.0118769
chr1	43000000	44000000	chr1_A_2	blood_LYMPHOCYTE_COUNT	-1.41586e-08	4.35301e-09	-3.2526	0.00114356	0.0192486
chr1	43000000	44000000	chr1_A_2	AD	-1.65886e-08	5.27088e-09	-3.14722	0.0016483	0.0259918
chr1	43000000	44000000	chr1_A_2	blood_PLATELET_DISTRIB_WIDTH	-1.6373e-08	5.36927e-09	-3.0494	0.002293	0.0344288
chr1	43000000	44000000	chr1_A_2	pigment_HAIR_darkbrown	-1.53938e-08	5.27065e-09	-2.92066	0.00349294	0.0484615
chr1	43000000	44000000	chr1_A_2	RA	-1.74565e-08	6.30971e-09	-2.76662	0.00566414	0.0731913
chr1	44000000	45000000	chr1_A_2	blood_MONOCYTE_COUNT	-2.37555e-08	6.8081e-09	-3.4893	0.000484283	0.00936204
chr1	44000000	45000000	chr1_A_2	bp_SYSTOLICadjMEDz	-7.20957e-09	2.11213e-09	-3.41341	0.000641547	0.0118769
chr1	44000000	45000000	chr1_A_2	blood_LYMPHOCYTE_COUNT	-1.41586e-08	4.35301e-09	-3.2526	0.00114356	0.0192486
chr1	44000000	45000000	chr1_A_2	AD	-1.65886e-08	5.27088e-09	-3.14722	0.0016483	0.0259918
chr1	44000000	45000000	chr1_A_2	blood_PLATELET_DISTRIB_WIDTH	-1.6373e-08	5.36927e-09	-3.0494	0.002293	0.0344288
chr1	44000000	45000000	chr1_A_2	pigment_HAIR_darkbrown	-1.53938e-08	5.27065e-09	-2.92066	0.00349294	0.0484615
chr1	44000000	45000000	chr1_A_2	RA	-1.74565e-08	6.30971e-09	-2.76662	0.00566414	0.0731913
chr1	45000000	46000000	chr1_A_2	blood_MONOCYTE_COUNT	-2.37555e-08	6.8081e-09	-3.4893	0.000484283	0.00936204
chr1	45000000	46000000	chr1_A_2	bp_SYSTOLICadjMEDz	-7.20957e-09	2.11213e-09	-3.41341	0.000641547	0.0118769
chr1	45000000	46000000	chr1_A_2	blood_LYMPHOCYTE_COUNT	-1.41586e-08	4.35301e-09	-3.2526	0.00114356	0.0192486
chr1	45000000	46000000	chr1_A_2	AD	-1.65886e-08	5.27088e-09	-3.14722	0.0016483	0.0259918
chr1	45000000	46000000	chr1_A_2	blood_PLATELET_DISTRIB_WIDTH	-1.6373e-08	5.36927e-09	-3.0494	0.002293	0.0344288
chr1	45000000	46000000	chr1_A_2	pigment_HAIR_darkbrown	-1.53938e-08	5.27065e-09	-2.92066	0.00349294	0.0484615
chr1	45000000	46000000	chr1_A_2	RA	-1.74565e-08	6.30971e-09	-2.76662	0.00566414	0.0731913
chr1	46000000	47000000	chr1_A_2	blood_MONOCYTE_COUNT	-2.37555e-08	6.8081e-09	-3.4893	0.000484283	0.00936204
chr1	46000000	47000000	chr1_A_2	bp_SYSTOLICadjMEDz	-7.20957e-09	2.11213e-09	-3.41341	0.000641547	0.0118769
chr1	46000000	47000000	chr1_A_2	blood_LYMPHOCYTE_COUNT	-1.41586e-08	4.35301e-09	-3.2526	0.00114356	0.0192486
chr1	46000000	47000000	chr1_A_2	AD	-1.65886e-08	5.27088e-09	-3.14722	0.0016483	0.0259918
chr1	46000000	47000000	chr1_A_2	blood_PLATELET_DISTRIB_WIDTH	-1.6373e-08	5.36927e-09	-3.0494	0.002293	0.0344288
chr1	46000000	47000000	chr1_A_2	pigment_HAIR_darkbrown	-1.53938e-08	5.27065e-09	-2.92066	0.00349294	0.0484615
chr1	46000000	47000000	chr1_A_2	RA	-1.74565e-08	6.30971e-09	-2.76662	0.00566414	0.0731913
chr1	47000000	48000000	chr1_A_2	blood_MONOCYTE_COUNT	-2.37555e-08	6.8081e-09	-3.4893	0.000484283	0.00936204
chr1	47000000	48000000	chr1_A_2	bp_SYSTOLICadjMEDz	-7.20957e-09	2.11213e-09	-3.41341	0.000641547	0.0118769
chr1	47000000	48000000	chr1_A_2	blood_LYMPHOCYTE_COUNT	-1.41586e-08	4.35301e-09	-3.2526	0.00114356	0.0192486
chr1	47000000	48000000	chr1_A_2	AD	-1.65886e-08	5.27088e-09	-3.14722	0.0016483	0.0259918
chr1	47000000	48000000	chr1_A_2	blood_PLATELET_DISTRIB_WIDTH	-1.6373e-08	5.36927e-09	-3.0494	0.002293	0.0344288
chr1	47000000	48000000	chr1_A_2	pigment_HAIR_darkbrown	-1.53938e-08	5.27065e-09	-2.92066	0.00349294	0.0484615
chr1	47000000	48000000	chr1_A_2	RA	-1.74565e-08	6.30971e-09	-2.76662	0.00566414	0.0731913
chr1	55000000	56000000	chr1_B_4	blood_MEAN_PLATELET_VOL	-2.73292e-08	6.47297e-09	-4.22204	2.42099e-05	0.000676385
chr1	55000000	56000000	chr1_B_4	disease_AID_ALL	3.99696e-09	1.06562e-09	3.75085	0.000176235	0.0039498
chr1	55000000	56000000	chr1_B_4	bmd_HEEL_TSCOREz	-2.34606e-08	6.40738e-09	-3.66149	0.000250751	0.00533642
chr1	55000000	56000000	chr1_B_4	body_BMIz	-1.22595e-08	3.77933e-09	-3.24383	0.00117936	0.0197967
chr1	55000000	56000000	chr1_B_4	body_BALDING1	-4.54943e-08	1.40513e-08	-3.23773	0.00120485	0.0201142
chr1	55000000	56000000	chr1_B_4	body_WHRadjBMIz	-1.90134e-08	6.15341e-09	-3.0899	0.00200225	0.0306942
chr1	55000000	56000000	chr1_B_4	bp_DIASTOLICadjMEDz	-1.39058e-08	4.70056e-09	-2.95834	0.00309305	0.0438583
chr1	56000000	57000000	chr1_B_4	blood_MEAN_PLATELET_VOL	-2.73292e-08	6.47297e-09	-4.22204	2.42099e-05	0.000676385
chr1	56000000	57000000	chr1_B_4	disease_AID_ALL	3.99696e-09	1.06562e-09	3.75085	0.000176235	0.0039498
chr1	56000000	57000000	chr1_B_4	bmd_HEEL_TSCOREz	-2.34606e-08	6.40738e-09	-3.66149	0.000250751	0.00533642
chr1	56000000	57000000	chr1_B_4	body_BMIz	-1.22595e-08	3.77933e-09	-3.24383	0.00117936	0.0197967
chr1	56000000	57000000	chr1_B_4	body_BALDING1	-4.54943e-08	1.40513e-08	-3.23773	0.00120485	0.0201142
chr1	56000000	57000000	chr1_B_4	body_WHRadjBMIz	-1.90134e-08	6.15341e-09	-3.0899	0.00200225	0.0306942
chr1	56000000	57000000	chr1_B_4	bp_DIASTOLICadjMEDz	-1.39058e-08	4.70056e-09	-2.95834	0.00309305	0.0438583
chr1	57000000	58000000	chr1_B_4	blood_MEAN_PLATELET_VOL	-2.73292e-08	6.47297e-09	-4.22204	2.42099e-05	0.000676385
chr1	57000000	58000000	chr1_B_4	disease_AID_ALL	3.99696e-09	1.06562e-09	3.75085	0.000176235	0.0039498
chr1	57000000	58000000	chr1_B_4	bmd_HEEL_TSCOREz	-2.34606e-08	6.40738e-09	-3.66149	0.000250751	0.00533642
chr1	57000000	58000000	chr1_B_4	body_BMIz	-1.22595e-08	3.77933e-09	-3.24383	0.00117936	0.0197967
chr1	57000000	58000000	chr1_B_4	body_BALDING1	-4.54943e-08	1.40513e-08	-3.23773	0.00120485	0.0201142
chr1	57000000	58000000	chr1_B_4	body_WHRadjBMIz	-1.90134e-08	6.15341e-09	-3.0899	0.00200225	0.0306942
chr1	57000000	58000000	chr1_B_4	bp_DIASTOLICadjMEDz	-1.39058e-08	4.70056e-09	-2.95834	0.00309305	0.0438583
chr1	58000000	59000000	chr1_B_4	blood_MEAN_PLATELET_VOL	-2.73292e-08	6.47297e-09	-4.22204	2.42099e-05	0.000676385
chr1	58000000	59000000	chr1_B_4	disease_AID_ALL	3.99696e-09	1.06562e-09	3.75085	0.000176235	0.0039498
chr1	58000000	59000000	chr1_B_4	bmd_HEEL_TSCOREz	-2.34606e-08	6.40738e-09	-3.66149	0.000250751	0.00533642
chr1	58000000	59000000	chr1_B_4	body_BMIz	-1.22595e-08	3.77933e-09	-3.24383	0.00117936	0.0197967
chr1	58000000	59000000	chr1_B_4	body_BALDING1	-4.54943e-08	1.40513e-08	-3.23773	0.00120485	0.0201142
chr1	58000000	59000000	chr1_B_4	body_WHRadjBMIz	-1.90134e-08	6.15341e-09	-3.0899	0.00200225	0.0306942
chr1	58000000	59000000	chr1_B_4	bp_DIASTOLICadjMEDz	-1.39058e-08	4.70056e-09	-2.95834	0.00309305	0.0438583
chr1	59000000	60000000	chr1_B_4	blood_MEAN_PLATELET_VOL	-2.73292e-08	6.47297e-09	-4.22204	2.42099e-05	0.000676385
chr1	59000000	60000000	chr1_B_4	disease_AID_ALL	3.99696e-09	1.06562e-09	3.75085	0.000176235	0.0039498
chr1	59000000	60000000	chr1_B_4	bmd_HEEL_TSCOREz	-2.34606e-08	6.40738e-09	-3.66149	0.000250751	0.00533642
chr1	59000000	60000000	chr1_B_4	body_BMIz	-1.22595e-08	3.77933e-09	-3.24383	0.00117936	0.0197967
chr1	59000000	60000000	chr1_B_4	body_BALDING1	-4.54943e-08	1.40513e-08	-3.23773	0.00120485	0.0201142
chr1	59000000	60000000	chr1_B_4	body_WHRadjBMIz	-1.90134e-08	6.15341e-09	-3.0899	0.00200225	0.0306942
chr1	59000000	60000000	chr1_B_4	bp_DIASTOLICadjMEDz	-1.39058e-08	4.70056e-09	-2.95834	0.00309305	0.0438583
chr1	60000000	61000000	chr1_B_4	blood_MEAN_PLATELET_VOL	-2.73292e-08	6.47297e-09	-4.22204	2.42099e-05	0.000676385
chr1	60000000	61000000	chr1_B_4	disease_AID_ALL	3.99696e-09	1.06562e-09	3.75085	0.000176235	0.0039498
chr1	60000000	61000000	chr1_B_4	bmd_HEEL_TSCOREz	-2.34606e-08	6.40738e-09	-3.66149	0.000250751	0.00533642
chr1	60000000	61000000	chr1_B_4	body_BMIz	-1.22595e-08	3.77933e-09	-3.24383	0.00117936	0.0197967
chr1	60000000	61000000	chr1_B_4	body_BALDING1	-4.54943e-08	1.40513e-08	-3.23773	0.00120485	0.0201142
chr1	60000000	61000000	chr1_B_4	body_WHRadjBMIz	-1.90134e-08	6.15341e-09	-3.0899	0.00200225	0.0306942
chr1	60000000	61000000	chr1_B_4	bp_DIASTOLICadjMEDz	-1.39058e-08	4.70056e-09	-2.95834	0.00309305	0.0438583
chr1	61000000	62000000	chr1_B_4	blood_MEAN_PLATELET_VOL	-2.73292e-08	6.47297e-09	-4.22204	2.42099e-05	0.000676385
chr1	61000000	62000000	chr1_B_4	disease_AID_ALL	3.99696e-09	1.06562e-09	3.75085	0.000176235	0.0039498
chr1	61000000	62000000	chr1_B_4	bmd_HEEL_TSCOREz	-2.34606e-08	6.40738e-09	-3.66149	0.000250751	0.00533642
chr1	61000000	62000000	chr1_B_4	body_BMIz	-1.22595e-08	3.77933e-09	-3.24383	0.00117936	0.0197967
chr1	61000000	62000000	chr1_B_4	body_BALDING1	-4.54943e-08	1.40513e-08	-3.23773	0.00120485	0.0201142
chr1	61000000	62000000	chr1_B_4	body_WHRadjBMIz	-1.90134e-08	6.15341e-09	-3.0899	0.00200225	0.0306942
chr1	61000000	62000000	chr1_B_4	bp_DIASTOLICadjMEDz	-1.39058e-08	4.70056e-09	-2.95834	0.00309305	0.0438583
chr1	65000000	66000000	chr1_B_5	body_BALDING1	-2.97126e-08	5.83593e-09	-5.09133	3.55565e-07	1.58798e-05
chr1	65000000	66000000	chr1_B_5	body_BALDING4	-2.46239e-08	4.98876e-09	-4.93589	7.97871e-07	3.33227e-05
chr1	65000000	66000000	chr1_B_5	pigment_HAIR_darkbrown	-1.07452e-08	3.05954e-09	-3.51202	0.00044472	0.00866567
chr1	65000000	66000000	chr1_B_5	pigment_HAIR	-1.32307e-08	4.00271e-09	-3.30542	0.000948326	0.0166224
chr1	65000000	66000000	chr1_B_5	bp_DIASTOLICadjMEDz	-1.10907e-08	3.38912e-09	-3.27244	0.00106625	0.0183188
chr1	65000000	66000000	chr1_B_5	blood_PLATELET_COUNT	-1.9031e-08	6.01183e-09	-3.16559	0.0015477	0.0246635
chr1	65000000	66000000	chr1_B_5	pigment_HAIR_blonde	-1.1682e-08	3.94097e-09	-2.96423	0.00303442	0.0432731
chr1	65000000	66000000	chr1_B_5	blood_EOSINOPHIL_COUNT	-8.0474e-09	2.76584e-09	-2.90957	0.00361922	0.0500434
chr1	66000000	67000000	chr1_B_5	body_BALDING1	-2.97126e-08	5.83593e-09	-5.09133	3.55565e-07	1.58798e-05
chr1	66000000	67000000	chr1_B_5	body_BALDING4	-2.46239e-08	4.98876e-09	-4.93589	7.97871e-07	3.33227e-05
chr1	66000000	67000000	chr1_B_5	pigment_HAIR_darkbrown	-1.07452e-08	3.05954e-09	-3.51202	0.00044472	0.00866567
chr1	66000000	67000000	chr1_B_5	pigment_HAIR	-1.32307e-08	4.00271e-09	-3.30542	0.000948326	0.0166224
chr1	66000000	67000000	chr1_B_5	bp_DIASTOLICadjMEDz	-1.10907e-08	3.38912e-09	-3.27244	0.00106625	0.0183188
chr1	66000000	67000000	chr1_B_5	blood_PLATELET_COUNT	-1.9031e-08	6.01183e-09	-3.16559	0.0015477	0.0246635
chr1	66000000	67000000	chr1_B_5	pigment_HAIR_blonde	-1.1682e-08	3.94097e-09	-2.96423	0.00303442	0.0432731
chr1	66000000	67000000	chr1_B_5	blood_EOSINOPHIL_COUNT	-8.0474e-09	2.76584e-09	-2.90957	0.00361922	0.0500434
chr1	67000000	68000000	chr1_B_5	body_BALDING1	-2.97126e-08	5.83593e-09	-5.09133	3.55565e-07	1.58798e-05
chr1	67000000	68000000	chr1_B_5	body_BALDING4	-2.46239e-08	4.98876e-09	-4.93589	7.97871e-07	3.33227e-05
chr1	67000000	68000000	chr1_B_5	pigment_HAIR_darkbrown	-1.07452e-08	3.05954e-09	-3.51202	0.00044472	0.00866567
chr1	67000000	68000000	chr1_B_5	pigment_HAIR	-1.32307e-08	4.00271e-09	-3.30542	0.000948326	0.0166224
chr1	67000000	68000000	chr1_B_5	bp_DIASTOLICadjMEDz	-1.10907e-08	3.38912e-09	-3.27244	0.00106625	0.0183188
chr1	67000000	68000000	chr1_B_5	blood_PLATELET_COUNT	-1.9031e-08	6.01183e-09	-3.16559	0.0015477	0.0246635
chr1	67000000	68000000	chr1_B_5	pigment_HAIR_blonde	-1.1682e-08	3.94097e-09	-2.96423	0.00303442	0.0432731
chr1	67000000	68000000	chr1_B_5	blood_EOSINOPHIL_COUNT	-8.0474e-09	2.76584e-09	-2.90957	0.00361922	0.0500434
chr1	68000000	69000000	chr1_B_5	body_BALDING1	-2.97126e-08	5.83593e-09	-5.09133	3.55565e-07	1.58798e-05
chr1	68000000	69000000	chr1_B_5	body_BALDING4	-2.46239e-08	4.98876e-09	-4.93589	7.97871e-07	3.33227e-05
chr1	68000000	69000000	chr1_B_5	pigment_HAIR_darkbrown	-1.07452e-08	3.05954e-09	-3.51202	0.00044472	0.00866567
chr1	68000000	69000000	chr1_B_5	pigment_HAIR	-1.32307e-08	4.00271e-09	-3.30542	0.000948326	0.0166224
chr1	68000000	69000000	chr1_B_5	bp_DIASTOLICadjMEDz	-1.10907e-08	3.38912e-09	-3.27244	0.00106625	0.0183188
chr1	68000000	69000000	chr1_B_5	blood_PLATELET_COUNT	-1.9031e-08	6.01183e-09	-3.16559	0.0015477	0.0246635
chr1	68000000	69000000	chr1_B_5	pigment_HAIR_blonde	-1.1682e-08	3.94097e-09	-2.96423	0.00303442	0.0432731
chr1	68000000	69000000	chr1_B_5	blood_EOSINOPHIL_COUNT	-8.0474e-09	2.76584e-09	-2.90957	0.00361922	0.0500434
chr1	69000000	70000000	chr1_B_5	body_BALDING1	-2.97126e-08	5.83593e-09	-5.09133	3.55565e-07	1.58798e-05
chr1	69000000	70000000	chr1_B_5	body_BALDING4	-2.46239e-08	4.98876e-09	-4.93589	7.97871e-07	3.33227e-05
chr1	69000000	70000000	chr1_B_5	pigment_HAIR_darkbrown	-1.07452e-08	3.05954e-09	-3.51202	0.00044472	0.00866567
chr1	69000000	70000000	chr1_B_5	pigment_HAIR	-1.32307e-08	4.00271e-09	-3.30542	0.000948326	0.0166224
chr1	69000000	70000000	chr1_B_5	bp_DIASTOLICadjMEDz	-1.10907e-08	3.38912e-09	-3.27244	0.00106625	0.0183188
chr1	69000000	70000000	chr1_B_5	blood_PLATELET_COUNT	-1.9031e-08	6.01183e-09	-3.16559	0.0015477	0.0246635
chr1	69000000	70000000	chr1_B_5	pigment_HAIR_blonde	-1.1682e-08	3.94097e-09	-2.96423	0.00303442	0.0432731
chr1	69000000	70000000	chr1_B_5	blood_EOSINOPHIL_COUNT	-8.0474e-09	2.76584e-09	-2.90957	0.00361922	0.0500434
chr1	70000000	71000000	chr1_B_5	body_BALDING1	-2.97126e-08	5.83593e-09	-5.09133	3.55565e-07	1.58798e-05
chr1	70000000	71000000	chr1_B_5	body_BALDING4	-2.46239e-08	4.98876e-09	-4.93589	7.97871e-07	3.33227e-05
chr1	70000000	71000000	chr1_B_5	pigment_HAIR_darkbrown	-1.07452e-08	3.05954e-09	-3.51202	0.00044472	0.00866567
chr1	70000000	71000000	chr1_B_5	pigment_HAIR	-1.32307e-08	4.00271e-09	-3.30542	0.000948326	0.0166224
chr1	70000000	71000000	chr1_B_5	bp_DIASTOLICadjMEDz	-1.10907e-08	3.38912e-09	-3.27244	0.00106625	0.0183188
chr1	70000000	71000000	chr1_B_5	blood_PLATELET_COUNT	-1.9031e-08	6.01183e-09	-3.16559	0.0015477	0.0246635
chr1	70000000	71000000	chr1_B_5	pigment_HAIR_blonde	-1.1682e-08	3.94097e-09	-2.96423	0.00303442	0.0432731
chr1	70000000	71000000	chr1_B_5	blood_EOSINOPHIL_COUNT	-8.0474e-09	2.76584e-09	-2.90957	0.00361922	0.0500434
chr1	71000000	72000000	chr1_B_5	body_BALDING1	-2.97126e-08	5.83593e-09	-5.09133	3.55565e-07	1.58798e-05
chr1	71000000	72000000	chr1_B_5	body_BALDING4	-2.46239e-08	4.98876e-09	-4.93589	7.97871e-07	3.33227e-05
chr1	71000000	72000000	chr1_B_5	pigment_HAIR_darkbrown	-1.07452e-08	3.05954e-09	-3.51202	0.00044472	0.00866567
chr1	71000000	72000000	chr1_B_5	pigment_HAIR	-1.32307e-08	4.00271e-09	-3.30542	0.000948326	0.0166224
chr1	71000000	72000000	chr1_B_5	bp_DIASTOLICadjMEDz	-1.10907e-08	3.38912e-09	-3.27244	0.00106625	0.0183188
chr1	71000000	72000000	chr1_B_5	blood_PLATELET_COUNT	-1.9031e-08	6.01183e-09	-3.16559	0.0015477	0.0246635
chr1	71000000	72000000	chr1_B_5	pigment_HAIR_blonde	-1.1682e-08	3.94097e-09	-2.96423	0.00303442	0.0432731
chr1	71000000	72000000	chr1_B_5	blood_EOSINOPHIL_COUNT	-8.0474e-09	2.76584e-09	-2.90957	0.00361922	0.0500434
chr1	72000000	73000000	chr1_B_5	body_BALDING1	-2.97126e-08	5.83593e-09	-5.09133	3.55565e-07	1.58798e-05
chr1	72000000	73000000	chr1_B_5	body_BALDING4	-2.46239e-08	4.98876e-09	-4.93589	7.97871e-07	3.33227e-05
chr1	72000000	73000000	chr1_B_5	pigment_HAIR_darkbrown	-1.07452e-08	3.05954e-09	-3.51202	0.00044472	0.00866567
chr1	72000000	73000000	chr1_B_5	pigment_HAIR	-1.32307e-08	4.00271e-09	-3.30542	0.000948326	0.0166224
chr1	72000000	73000000	chr1_B_5	bp_DIASTOLICadjMEDz	-1.10907e-08	3.38912e-09	-3.27244	0.00106625	0.0183188
chr1	72000000	73000000	chr1_B_5	blood_PLATELET_COUNT	-1.9031e-08	6.01183e-09	-3.16559	0.0015477	0.0246635
chr1	72000000	73000000	chr1_B_5	pigment_HAIR_blonde	-1.1682e-08	3.94097e-09	-2.96423	0.00303442	0.0432731
chr1	72000000	73000000	chr1_B_5	blood_EOSINOPHIL_COUNT	-8.0474e-09	2.76584e-09	-2.90957	0.00361922	0.0500434
chr1	73000000	74000000	chr1_B_5	body_BALDING1	-2.97126e-08	5.83593e-09	-5.09133	3.55565e-07	1.58798e-05
chr1	73000000	74000000	chr1_B_5	body_BALDING4	-2.46239e-08	4.98876e-09	-4.93589	7.97871e-07	3.33227e-05
chr1	73000000	74000000	chr1_B_5	pigment_HAIR_darkbrown	-1.07452e-08	3.05954e-09	-3.51202	0.00044472	0.00866567
chr1	73000000	74000000	chr1_B_5	pigment_HAIR	-1.32307e-08	4.00271e-09	-3.30542	0.000948326	0.0166224
chr1	73000000	74000000	chr1_B_5	bp_DIASTOLICadjMEDz	-1.10907e-08	3.38912e-09	-3.27244	0.00106625	0.0183188
chr1	73000000	74000000	chr1_B_5	blood_PLATELET_COUNT	-1.9031e-08	6.01183e-09	-3.16559	0.0015477	0.0246635
chr1	73000000	74000000	chr1_B_5	pigment_HAIR_blonde	-1.1682e-08	3.94097e-09	-2.96423	0.00303442	0.0432731
chr1	73000000	74000000	chr1_B_5	blood_EOSINOPHIL_COUNT	-8.0474e-09	2.76584e-09	-2.90957	0.00361922	0.0500434
chr1	74000000	75000000	chr1_B_5	body_BALDING1	-2.97126e-08	5.83593e-09	-5.09133	3.55565e-07	1.58798e-05
chr1	74000000	75000000	chr1_B_5	body_BALDING4	-2.46239e-08	4.98876e-09	-4.93589	7.97871e-07	3.33227e-05
chr1	74000000	75000000	chr1_B_5	pigment_HAIR_darkbrown	-1.07452e-08	3.05954e-09	-3.51202	0.00044472	0.00866567
chr1	74000000	75000000	chr1_B_5	pigment_HAIR	-1.32307e-08	4.00271e-09	-3.30542	0.000948326	0.0166224
chr1	74000000	75000000	chr1_B_5	bp_DIASTOLICadjMEDz	-1.10907e-08	3.38912e-09	-3.27244	0.00106625	0.0183188
chr1	74000000	75000000	chr1_B_5	blood_PLATELET_COUNT	-1.9031e-08	6.01183e-09	-3.16559	0.0015477	0.0246635
chr1	74000000	75000000	chr1_B_5	pigment_HAIR_blonde	-1.1682e-08	3.94097e-09	-2.96423	0.00303442	0.0432731
chr1	74000000	75000000	chr1_B_5	blood_EOSINOPHIL_COUNT	-8.0474e-09	2.76584e-09	-2.90957	0.00361922	0.0500434
chr1	75000000	76000000	chr1_B_5	body_BALDING1	-2.97126e-08	5.83593e-09	-5.09133	3.55565e-07	1.58798e-05
chr1	75000000	76000000	chr1_B_5	body_BALDING4	-2.46239e-08	4.98876e-09	-4.93589	7.97871e-07	3.33227e-05
chr1	75000000	76000000	chr1_B_5	pigment_HAIR_darkbrown	-1.07452e-08	3.05954e-09	-3.51202	0.00044472	0.00866567
chr1	75000000	76000000	chr1_B_5	pigment_HAIR	-1.32307e-08	4.00271e-09	-3.30542	0.000948326	0.0166224
chr1	75000000	76000000	chr1_B_5	bp_DIASTOLICadjMEDz	-1.10907e-08	3.38912e-09	-3.27244	0.00106625	0.0183188
chr1	75000000	76000000	chr1_B_5	blood_PLATELET_COUNT	-1.9031e-08	6.01183e-09	-3.16559	0.0015477	0.0246635
chr1	75000000	76000000	chr1_B_5	pigment_HAIR_blonde	-1.1682e-08	3.94097e-09	-2.96423	0.00303442	0.0432731
chr1	75000000	76000000	chr1_B_5	blood_EOSINOPHIL_COUNT	-8.0474e-09	2.76584e-09	-2.90957	0.00361922	0.0500434
chr1	76000000	77000000	chr1_B_5	body_BALDING1	-2.97126e-08	5.83593e-09	-5.09133	3.55565e-07	1.58798e-05
chr1	76000000	77000000	chr1_B_5	body_BALDING4	-2.46239e-08	4.98876e-09	-4.93589	7.97871e-07	3.33227e-05
chr1	76000000	77000000	chr1_B_5	pigment_HAIR_darkbrown	-1.07452e-08	3.05954e-09	-3.51202	0.00044472	0.00866567
chr1	76000000	77000000	chr1_B_5	pigment_HAIR	-1.32307e-08	4.00271e-09	-3.30542	0.000948326	0.0166224
chr1	76000000	77000000	chr1_B_5	bp_DIASTOLICadjMEDz	-1.10907e-08	3.38912e-09	-3.27244	0.00106625	0.0183188
chr1	76000000	77000000	chr1_B_5	blood_PLATELET_COUNT	-1.9031e-08	6.01183e-09	-3.16559	0.0015477	0.0246635
chr1	76000000	77000000	chr1_B_5	pigment_HAIR_blonde	-1.1682e-08	3.94097e-09	-2.96423	0.00303442	0.0432731
chr1	76000000	77000000	chr1_B_5	blood_EOSINOPHIL_COUNT	-8.0474e-09	2.76584e-09	-2.90957	0.00361922	0.0500434
chr1	77000000	78000000	chr1_B_5	body_BALDING1	-2.97126e-08	5.83593e-09	-5.09133	3.55565e-07	1.58798e-05
chr1	77000000	78000000	chr1_B_5	body_BALDING4	-2.46239e-08	4.98876e-09	-4.93589	7.97871e-07	3.33227e-05
chr1	77000000	78000000	chr1_B_5	pigment_HAIR_darkbrown	-1.07452e-08	3.05954e-09	-3.51202	0.00044472	0.00866567
chr1	77000000	78000000	chr1_B_5	pigment_HAIR	-1.32307e-08	4.00271e-09	-3.30542	0.000948326	0.0166224
chr1	77000000	78000000	chr1_B_5	bp_DIASTOLICadjMEDz	-1.10907e-08	3.38912e-09	-3.27244	0.00106625	0.0183188
chr1	77000000	78000000	chr1_B_5	blood_PLATELET_COUNT	-1.9031e-08	6.01183e-09	-3.16559	0.0015477	0.0246635
chr1	77000000	78000000	chr1_B_5	pigment_HAIR_blonde	-1.1682e-08	3.94097e-09	-2.96423	0.00303442	0.0432731
chr1	77000000	78000000	chr1_B_5	blood_EOSINOPHIL_COUNT	-8.0474e-09	2.76584e-09	-2.90957	0.00361922	0.0500434
chr1	78000000	79000000	chr1_B_5	body_BALDING1	-2.97126e-08	5.83593e-09	-5.09133	3.55565e-07	1.58798e-05
chr1	78000000	79000000	chr1_B_5	body_BALDING4	-2.46239e-08	4.98876e-09	-4.93589	7.97871e-07	3.33227e-05
chr1	78000000	79000000	chr1_B_5	pigment_HAIR_darkbrown	-1.07452e-08	3.05954e-09	-3.51202	0.00044472	0.00866567
chr1	78000000	79000000	chr1_B_5	pigment_HAIR	-1.32307e-08	4.00271e-09	-3.30542	0.000948326	0.0166224
chr1	78000000	79000000	chr1_B_5	bp_DIASTOLICadjMEDz	-1.10907e-08	3.38912e-09	-3.27244	0.00106625	0.0183188
chr1	78000000	79000000	chr1_B_5	blood_PLATELET_COUNT	-1.9031e-08	6.01183e-09	-3.16559	0.0015477	0.0246635
chr1	78000000	79000000	chr1_B_5	pigment_HAIR_blonde	-1.1682e-08	3.94097e-09	-2.96423	0.00303442	0.0432731
chr1	78000000	79000000	chr1_B_5	blood_EOSINOPHIL_COUNT	-8.0474e-09	2.76584e-09	-2.90957	0.00361922	0.0500434
chr1	79000000	80000000	chr1_B_5	body_BALDING1	-2.97126e-08	5.83593e-09	-5.09133	3.55565e-07	1.58798e-05
chr1	79000000	80000000	chr1_B_5	body_BALDING4	-2.46239e-08	4.98876e-09	-4.93589	7.97871e-07	3.33227e-05
chr1	79000000	80000000	chr1_B_5	pigment_HAIR_darkbrown	-1.07452e-08	3.05954e-09	-3.51202	0.00044472	0.00866567
chr1	79000000	80000000	chr1_B_5	pigment_HAIR	-1.32307e-08	4.00271e-09	-3.30542	0.000948326	0.0166224
chr1	79000000	80000000	chr1_B_5	bp_DIASTOLICadjMEDz	-1.10907e-08	3.38912e-09	-3.27244	0.00106625	0.0183188
chr1	79000000	80000000	chr1_B_5	blood_PLATELET_COUNT	-1.9031e-08	6.01183e-09	-3.16559	0.0015477	0.0246635
chr1	79000000	80000000	chr1_B_5	pigment_HAIR_blonde	-1.1682e-08	3.94097e-09	-2.96423	0.00303442	0.0432731
chr1	79000000	80000000	chr1_B_5	blood_EOSINOPHIL_COUNT	-8.0474e-09	2.76584e-09	-2.90957	0.00361922	0.0500434
chr1	80000000	81000000	chr1_B_5	body_BALDING1	-2.97126e-08	5.83593e-09	-5.09133	3.55565e-07	1.58798e-05
chr1	80000000	81000000	chr1_B_5	body_BALDING4	-2.46239e-08	4.98876e-09	-4.93589	7.97871e-07	3.33227e-05
chr1	80000000	81000000	chr1_B_5	pigment_HAIR_darkbrown	-1.07452e-08	3.05954e-09	-3.51202	0.00044472	0.00866567
chr1	80000000	81000000	chr1_B_5	pigment_HAIR	-1.32307e-08	4.00271e-09	-3.30542	0.000948326	0.0166224
chr1	80000000	81000000	chr1_B_5	bp_DIASTOLICadjMEDz	-1.10907e-08	3.38912e-09	-3.27244	0.00106625	0.0183188
chr1	80000000	81000000	chr1_B_5	blood_PLATELET_COUNT	-1.9031e-08	6.01183e-09	-3.16559	0.0015477	0.0246635
chr1	80000000	81000000	chr1_B_5	pigment_HAIR_blonde	-1.1682e-08	3.94097e-09	-2.96423	0.00303442	0.0432731
chr1	80000000	81000000	chr1_B_5	blood_EOSINOPHIL_COUNT	-8.0474e-09	2.76584e-09	-2.90957	0.00361922	0.0500434
chr1	81000000	82000000	chr1_B_5	body_BALDING1	-2.97126e-08	5.83593e-09	-5.09133	3.55565e-07	1.58798e-05
chr1	81000000	82000000	chr1_B_5	body_BALDING4	-2.46239e-08	4.98876e-09	-4.93589	7.97871e-07	3.33227e-05
chr1	81000000	82000000	chr1_B_5	pigment_HAIR_darkbrown	-1.07452e-08	3.05954e-09	-3.51202	0.00044472	0.00866567
chr1	81000000	82000000	chr1_B_5	pigment_HAIR	-1.32307e-08	4.00271e-09	-3.30542	0.000948326	0.0166224
chr1	81000000	82000000	chr1_B_5	bp_DIASTOLICadjMEDz	-1.10907e-08	3.38912e-09	-3.27244	0.00106625	0.0183188
chr1	81000000	82000000	chr1_B_5	blood_PLATELET_COUNT	-1.9031e-08	6.01183e-09	-3.16559	0.0015477	0.0246635
chr1	81000000	82000000	chr1_B_5	pigment_HAIR_blonde	-1.1682e-08	3.94097e-09	-2.96423	0.00303442	0.0432731
chr1	81000000	82000000	chr1_B_5	blood_EOSINOPHIL_COUNT	-8.0474e-09	2.76584e-09	-2.90957	0.00361922	0.0500434
chr1	82000000	83000000	chr1_B_5	body_BALDING1	-2.97126e-08	5.83593e-09	-5.09133	3.55565e-07	1.58798e-05
chr1	82000000	83000000	chr1_B_5	body_BALDING4	-2.46239e-08	4.98876e-09	-4.93589	7.97871e-07	3.33227e-05
chr1	82000000	83000000	chr1_B_5	pigment_HAIR_darkbrown	-1.07452e-08	3.05954e-09	-3.51202	0.00044472	0.00866567
chr1	82000000	83000000	chr1_B_5	pigment_HAIR	-1.32307e-08	4.00271e-09	-3.30542	0.000948326	0.0166224
chr1	82000000	83000000	chr1_B_5	bp_DIASTOLICadjMEDz	-1.10907e-08	3.38912e-09	-3.27244	0.00106625	0.0183188
chr1	82000000	83000000	chr1_B_5	blood_PLATELET_COUNT	-1.9031e-08	6.01183e-09	-3.16559	0.0015477	0.0246635
chr1	82000000	83000000	chr1_B_5	pigment_HAIR_blonde	-1.1682e-08	3.94097e-09	-2.96423	0.00303442	0.0432731
chr1	82000000	83000000	chr1_B_5	blood_EOSINOPHIL_COUNT	-8.0474e-09	2.76584e-09	-2.90957	0.00361922	0.0500434
chr1	83000000	84000000	chr1_B_5	body_BALDING1	-2.97126e-08	5.83593e-09	-5.09133	3.55565e-07	1.58798e-05
chr1	83000000	84000000	chr1_B_5	body_BALDING4	-2.46239e-08	4.98876e-09	-4.93589	7.97871e-07	3.33227e-05
chr1	83000000	84000000	chr1_B_5	pigment_HAIR_darkbrown	-1.07452e-08	3.05954e-09	-3.51202	0.00044472	0.00866567
chr1	83000000	84000000	chr1_B_5	pigment_HAIR	-1.32307e-08	4.00271e-09	-3.30542	0.000948326	0.0166224
chr1	83000000	84000000	chr1_B_5	bp_DIASTOLICadjMEDz	-1.10907e-08	3.38912e-09	-3.27244	0.00106625	0.0183188
chr1	83000000	84000000	chr1_B_5	blood_PLATELET_COUNT	-1.9031e-08	6.01183e-09	-3.16559	0.0015477	0.0246635
chr1	83000000	84000000	chr1_B_5	pigment_HAIR_blonde	-1.1682e-08	3.94097e-09	-2.96423	0.00303442	0.0432731
chr1	83000000	84000000	chr1_B_5	blood_EOSINOPHIL_COUNT	-8.0474e-09	2.76584e-09	-2.90957	0.00361922	0.0500434
chr1	84000000	85000000	chr1_B_5	body_BALDING1	-2.97126e-08	5.83593e-09	-5.09133	3.55565e-07	1.58798e-05
chr1	84000000	85000000	chr1_B_5	body_BALDING4	-2.46239e-08	4.98876e-09	-4.93589	7.97871e-07	3.33227e-05
chr1	84000000	85000000	chr1_B_5	pigment_HAIR_darkbrown	-1.07452e-08	3.05954e-09	-3.51202	0.00044472	0.00866567
chr1	84000000	85000000	chr1_B_5	pigment_HAIR	-1.32307e-08	4.00271e-09	-3.30542	0.000948326	0.0166224
chr1	84000000	85000000	chr1_B_5	bp_DIASTOLICadjMEDz	-1.10907e-08	3.38912e-09	-3.27244	0.00106625	0.0183188
chr1	84000000	85000000	chr1_B_5	blood_PLATELET_COUNT	-1.9031e-08	6.01183e-09	-3.16559	0.0015477	0.0246635
chr1	84000000	85000000	chr1_B_5	pigment_HAIR_blonde	-1.1682e-08	3.94097e-09	-2.96423	0.00303442	0.0432731
chr1	84000000	85000000	chr1_B_5	blood_EOSINOPHIL_COUNT	-8.0474e-09	2.76584e-09	-2.90957	0.00361922	0.0500434
chr1	85000000	86000000	chr1_B_5	body_BALDING1	-2.97126e-08	5.83593e-09	-5.09133	3.55565e-07	1.58798e-05
chr1	85000000	86000000	chr1_B_5	body_BALDING4	-2.46239e-08	4.98876e-09	-4.93589	7.97871e-07	3.33227e-05
chr1	85000000	86000000	chr1_B_5	pigment_HAIR_darkbrown	-1.07452e-08	3.05954e-09	-3.51202	0.00044472	0.00866567
chr1	85000000	86000000	chr1_B_5	pigment_HAIR	-1.32307e-08	4.00271e-09	-3.30542	0.000948326	0.0166224
chr1	85000000	86000000	chr1_B_5	bp_DIASTOLICadjMEDz	-1.10907e-08	3.38912e-09	-3.27244	0.00106625	0.0183188
chr1	85000000	86000000	chr1_B_5	blood_PLATELET_COUNT	-1.9031e-08	6.01183e-09	-3.16559	0.0015477	0.0246635
chr1	85000000	86000000	chr1_B_5	pigment_HAIR_blonde	-1.1682e-08	3.94097e-09	-2.96423	0.00303442	0.0432731
chr1	85000000	86000000	chr1_B_5	blood_EOSINOPHIL_COUNT	-8.0474e-09	2.76584e-09	-2.90957	0.00361922	0.0500434
chr1	86000000	87000000	chr1_B_5	body_BALDING1	-2.97126e-08	5.83593e-09	-5.09133	3.55565e-07	1.58798e-05
chr1	86000000	87000000	chr1_B_5	body_BALDING4	-2.46239e-08	4.98876e-09	-4.93589	7.97871e-07	3.33227e-05
chr1	86000000	87000000	chr1_B_5	pigment_HAIR_darkbrown	-1.07452e-08	3.05954e-09	-3.51202	0.00044472	0.00866567
chr1	86000000	87000000	chr1_B_5	pigment_HAIR	-1.32307e-08	4.00271e-09	-3.30542	0.000948326	0.0166224
chr1	86000000	87000000	chr1_B_5	bp_DIASTOLICadjMEDz	-1.10907e-08	3.38912e-09	-3.27244	0.00106625	0.0183188
chr1	86000000	87000000	chr1_B_5	blood_PLATELET_COUNT	-1.9031e-08	6.01183e-09	-3.16559	0.0015477	0.0246635
chr1	86000000	87000000	chr1_B_5	pigment_HAIR_blonde	-1.1682e-08	3.94097e-09	-2.96423	0.00303442	0.0432731
chr1	86000000	87000000	chr1_B_5	blood_EOSINOPHIL_COUNT	-8.0474e-09	2.76584e-09	-2.90957	0.00361922	0.0500434
chr1	87000000	88000000	chr1_B_5	body_BALDING1	-2.97126e-08	5.83593e-09	-5.09133	3.55565e-07	1.58798e-05
chr1	87000000	88000000	chr1_B_5	body_BALDING4	-2.46239e-08	4.98876e-09	-4.93589	7.97871e-07	3.33227e-05
chr1	87000000	88000000	chr1_B_5	pigment_HAIR_darkbrown	-1.07452e-08	3.05954e-09	-3.51202	0.00044472	0.00866567
chr1	87000000	88000000	chr1_B_5	pigment_HAIR	-1.32307e-08	4.00271e-09	-3.30542	0.000948326	0.0166224
chr1	87000000	88000000	chr1_B_5	bp_DIASTOLICadjMEDz	-1.10907e-08	3.38912e-09	-3.27244	0.00106625	0.0183188
chr1	87000000	88000000	chr1_B_5	blood_PLATELET_COUNT	-1.9031e-08	6.01183e-09	-3.16559	0.0015477	0.0246635
chr1	87000000	88000000	chr1_B_5	pigment_HAIR_blonde	-1.1682e-08	3.94097e-09	-2.96423	0.00303442	0.0432731
chr1	87000000	88000000	chr1_B_5	blood_EOSINOPHIL_COUNT	-8.0474e-09	2.76584e-09	-2.90957	0.00361922	0.0500434
chr1	88000000	89000000	chr1_B_5	body_BALDING1	-2.97126e-08	5.83593e-09	-5.09133	3.55565e-07	1.58798e-05
chr1	88000000	89000000	chr1_B_5	body_BALDING4	-2.46239e-08	4.98876e-09	-4.93589	7.97871e-07	3.33227e-05
chr1	88000000	89000000	chr1_B_5	pigment_HAIR_darkbrown	-1.07452e-08	3.05954e-09	-3.51202	0.00044472	0.00866567
chr1	88000000	89000000	chr1_B_5	pigment_HAIR	-1.32307e-08	4.00271e-09	-3.30542	0.000948326	0.0166224
chr1	88000000	89000000	chr1_B_5	bp_DIASTOLICadjMEDz	-1.10907e-08	3.38912e-09	-3.27244	0.00106625	0.0183188
chr1	88000000	89000000	chr1_B_5	blood_PLATELET_COUNT	-1.9031e-08	6.01183e-09	-3.16559	0.0015477	0.0246635
chr1	88000000	89000000	chr1_B_5	pigment_HAIR_blonde	-1.1682e-08	3.94097e-09	-2.96423	0.00303442	0.0432731
chr1	88000000	89000000	chr1_B_5	blood_EOSINOPHIL_COUNT	-8.0474e-09	2.76584e-09	-2.90957	0.00361922	0.0500434
chr1	89000000	90000000	chr1_B_5	body_BALDING1	-2.97126e-08	5.83593e-09	-5.09133	3.55565e-07	1.58798e-05
chr1	89000000	90000000	chr1_B_5	body_BALDING4	-2.46239e-08	4.98876e-09	-4.93589	7.97871e-07	3.33227e-05
chr1	89000000	90000000	chr1_B_5	pigment_HAIR_darkbrown	-1.07452e-08	3.05954e-09	-3.51202	0.00044472	0.00866567
chr1	89000000	90000000	chr1_B_5	pigment_HAIR	-1.32307e-08	4.00271e-09	-3.30542	0.000948326	0.0166224
chr1	89000000	90000000	chr1_B_5	bp_DIASTOLICadjMEDz	-1.10907e-08	3.38912e-09	-3.27244	0.00106625	0.0183188
chr1	89000000	90000000	chr1_B_5	blood_PLATELET_COUNT	-1.9031e-08	6.01183e-09	-3.16559	0.0015477	0.0246635
chr1	89000000	90000000	chr1_B_5	pigment_HAIR_blonde	-1.1682e-08	3.94097e-09	-2.96423	0.00303442	0.0432731
chr1	89000000	90000000	chr1_B_5	blood_EOSINOPHIL_COUNT	-8.0474e-09	2.76584e-09	-2.90957	0.00361922	0.0500434
chr1	90000000	91000000	chr1_B_5	body_BALDING1	-2.97126e-08	5.83593e-09	-5.09133	3.55565e-07	1.58798e-05
chr1	90000000	91000000	chr1_B_5	body_BALDING4	-2.46239e-08	4.98876e-09	-4.93589	7.97871e-07	3.33227e-05
chr1	90000000	91000000	chr1_B_5	pigment_HAIR_darkbrown	-1.07452e-08	3.05954e-09	-3.51202	0.00044472	0.00866567
chr1	90000000	91000000	chr1_B_5	pigment_HAIR	-1.32307e-08	4.00271e-09	-3.30542	0.000948326	0.0166224
chr1	90000000	91000000	chr1_B_5	bp_DIASTOLICadjMEDz	-1.10907e-08	3.38912e-09	-3.27244	0.00106625	0.0183188
chr1	90000000	91000000	chr1_B_5	blood_PLATELET_COUNT	-1.9031e-08	6.01183e-09	-3.16559	0.0015477	0.0246635
chr1	90000000	91000000	chr1_B_5	pigment_HAIR_blonde	-1.1682e-08	3.94097e-09	-2.96423	0.00303442	0.0432731
chr1	90000000	91000000	chr1_B_5	blood_EOSINOPHIL_COUNT	-8.0474e-09	2.76584e-09	-2.90957	0.00361922	0.0500434
chr1	95000000	96000000	chr1_B_6	SCZ	5.75096e-08	2.72344e-09	21.1166	5.60397e-99	2.28586e-95
chr1	95000000	96000000	chr1_B_6	disease_CARDIOVASCULAR	-2.69319e-09	7.86407e-10	-3.42468	0.000615526	0.0114995
chr1	96000000	97000000	chr1_B_6	SCZ	5.75096e-08	2.72344e-09	21.1166	5.60397e-99	2.28586e-95
chr1	96000000	97000000	chr1_B_6	disease_CARDIOVASCULAR	-2.69319e-09	7.86407e-10	-3.42468	0.000615526	0.0114995
chr1	97000000	98000000	chr1_B_6	SCZ	5.75096e-08	2.72344e-09	21.1166	5.60397e-99	2.28586e-95
chr1	97000000	98000000	chr1_B_6	disease_CARDIOVASCULAR	-2.69319e-09	7.86407e-10	-3.42468	0.000615526	0.0114995
chr1	98000000	99000000	chr1_B_6	SCZ	5.75096e-08	2.72344e-09	21.1166	5.60397e-99	2.28586e-95
chr1	98000000	99000000	chr1_B_6	disease_CARDIOVASCULAR	-2.69319e-09	7.86407e-10	-3.42468	0.000615526	0.0114995
chr1	99000000	100000000	chr1_B_6	SCZ	5.75096e-08	2.72344e-09	21.1166	5.60397e-99	2.28586e-95
chr1	99000000	100000000	chr1_B_6	disease_CARDIOVASCULAR	-2.69319e-09	7.86407e-10	-3.42468	0.000615526	0.0114995
chr1	100000000	101000000	chr1_B_6	SCZ	5.75096e-08	2.72344e-09	21.1166	5.60397e-99	2.28586e-95
chr1	100000000	101000000	chr1_B_6	disease_CARDIOVASCULAR	-2.69319e-09	7.86407e-10	-3.42468	0.000615526	0.0114995
chr1	101000000	102000000	chr1_B_6	SCZ	5.75096e-08	2.72344e-09	21.1166	5.60397e-99	2.28586e-95
chr1	101000000	102000000	chr1_B_6	disease_CARDIOVASCULAR	-2.69319e-09	7.86407e-10	-3.42468	0.000615526	0.0114995
chr1	102000000	103000000	chr1_B_6	SCZ	5.75096e-08	2.72344e-09	21.1166	5.60397e-99	2.28586e-95
chr1	102000000	103000000	chr1_B_6	disease_CARDIOVASCULAR	-2.69319e-09	7.86407e-10	-3.42468	0.000615526	0.0114995
chr1	103000000	104000000	chr1_B_6	SCZ	5.75096e-08	2.72344e-09	21.1166	5.60397e-99	2.28586e-95
chr1	103000000	104000000	chr1_B_6	disease_CARDIOVASCULAR	-2.69319e-09	7.86407e-10	-3.42468	0.000615526	0.0114995
chr1	104000000	105000000	chr1_B_6	SCZ	5.75096e-08	2.72344e-09	21.1166	5.60397e-99	2.28586e-95
chr1	104000000	105000000	chr1_B_6	disease_CARDIOVASCULAR	-2.69319e-09	7.86407e-10	-3.42468	0.000615526	0.0114995
chr1	105000000	106000000	chr1_B_6	SCZ	5.75096e-08	2.72344e-09	21.1166	5.60397e-99	2.28586e-95
chr1	105000000	106000000	chr1_B_6	disease_CARDIOVASCULAR	-2.69319e-09	7.86407e-10	-3.42468	0.000615526	0.0114995
chr1	106000000	107000000	chr1_B_6	SCZ	5.75096e-08	2.72344e-09	21.1166	5.60397e-99	2.28586e-95
chr1	106000000	107000000	chr1_B_6	disease_CARDIOVASCULAR	-2.69319e-09	7.86407e-10	-3.42468	0.000615526	0.0114995
chr1	107000000	108000000	chr1_B_6	SCZ	5.75096e-08	2.72344e-09	21.1166	5.60397e-99	2.28586e-95
chr1	107000000	108000000	chr1_B_6	disease_CARDIOVASCULAR	-2.69319e-09	7.86407e-10	-3.42468	0.000615526	0.0114995
chr1	108000000	109000000	chr1_B_6	SCZ	5.75096e-08	2.72344e-09	21.1166	5.60397e-99	2.28586e-95
chr1	108000000	109000000	chr1_B_6	disease_CARDIOVASCULAR	-2.69319e-09	7.86407e-10	-3.42468	0.000615526	0.0114995
chr1	109000000	110000000	chr1_A_6	disease_ALLERGY_ECZEMA_DIAGNOSED	-1.03303e-08	1.80554e-09	-5.72143	1.0563e-08	6.76749e-07
chr1	109000000	110000000	chr1_A_6	pigment_HAIR_blonde	-1.9729e-08	4.05794e-09	-4.86182	1.1631e-06	4.65126e-05
chr1	109000000	110000000	chr1_A_6	body_HEIGHTz	-7.75095e-08	1.80022e-08	-4.30555	1.66571e-05	0.000491162
chr1	109000000	110000000	chr1_A_6	disease_RESPIRATORY_ENT	-1.02227e-08	2.76261e-09	-3.70038	0.000215279	0.00467917
chr1	109000000	110000000	chr1_A_6	disease_ASTHMA_DIAGNOSED	-1.28647e-08	4.07187e-09	-3.15941	0.00158091	0.0251241
chr1	109000000	110000000	chr1_A_6	pigment_HAIR_darkbrown	-1.91707e-08	6.49629e-09	-2.95102	0.00316727	0.0448069
chr1	109000000	110000000	chr1_A_6	blood_EOSINOPHIL_COUNT	-3.49668e-08	1.23451e-08	-2.83245	0.00461933	0.061576
chr1	110000000	111000000	chr1_A_6	disease_ALLERGY_ECZEMA_DIAGNOSED	-1.03303e-08	1.80554e-09	-5.72143	1.0563e-08	6.76749e-07
chr1	110000000	111000000	chr1_A_6	pigment_HAIR_blonde	-1.9729e-08	4.05794e-09	-4.86182	1.1631e-06	4.65126e-05
chr1	110000000	111000000	chr1_A_6	body_HEIGHTz	-7.75095e-08	1.80022e-08	-4.30555	1.66571e-05	0.000491162
chr1	110000000	111000000	chr1_A_6	disease_RESPIRATORY_ENT	-1.02227e-08	2.76261e-09	-3.70038	0.000215279	0.00467917
chr1	110000000	111000000	chr1_A_6	disease_ASTHMA_DIAGNOSED	-1.28647e-08	4.07187e-09	-3.15941	0.00158091	0.0251241
chr1	110000000	111000000	chr1_A_6	pigment_HAIR_darkbrown	-1.91707e-08	6.49629e-09	-2.95102	0.00316727	0.0448069
chr1	110000000	111000000	chr1_A_6	blood_EOSINOPHIL_COUNT	-3.49668e-08	1.23451e-08	-2.83245	0.00461933	0.061576
chr1	111000000	112000000	chr1_A_6	disease_ALLERGY_ECZEMA_DIAGNOSED	-1.03303e-08	1.80554e-09	-5.72143	1.0563e-08	6.76749e-07
chr1	111000000	112000000	chr1_A_6	pigment_HAIR_blonde	-1.9729e-08	4.05794e-09	-4.86182	1.1631e-06	4.65126e-05
chr1	111000000	112000000	chr1_A_6	body_HEIGHTz	-7.75095e-08	1.80022e-08	-4.30555	1.66571e-05	0.000491162
chr1	111000000	112000000	chr1_A_6	disease_RESPIRATORY_ENT	-1.02227e-08	2.76261e-09	-3.70038	0.000215279	0.00467917
chr1	111000000	112000000	chr1_A_6	disease_ASTHMA_DIAGNOSED	-1.28647e-08	4.07187e-09	-3.15941	0.00158091	0.0251241
chr1	111000000	112000000	chr1_A_6	pigment_HAIR_darkbrown	-1.91707e-08	6.49629e-09	-2.95102	0.00316727	0.0448069
chr1	111000000	112000000	chr1_A_6	blood_EOSINOPHIL_COUNT	-3.49668e-08	1.23451e-08	-2.83245	0.00461933	0.061576
chr1	112000000	113000000	chr1_A_6	disease_ALLERGY_ECZEMA_DIAGNOSED	-1.03303e-08	1.80554e-09	-5.72143	1.0563e-08	6.76749e-07
chr1	112000000	113000000	chr1_A_6	pigment_HAIR_blonde	-1.9729e-08	4.05794e-09	-4.86182	1.1631e-06	4.65126e-05
chr1	112000000	113000000	chr1_A_6	body_HEIGHTz	-7.75095e-08	1.80022e-08	-4.30555	1.66571e-05	0.000491162
chr1	112000000	113000000	chr1_A_6	disease_RESPIRATORY_ENT	-1.02227e-08	2.76261e-09	-3.70038	0.000215279	0.00467917
chr1	112000000	113000000	chr1_A_6	disease_ASTHMA_DIAGNOSED	-1.28647e-08	4.07187e-09	-3.15941	0.00158091	0.0251241
chr1	112000000	113000000	chr1_A_6	pigment_HAIR_darkbrown	-1.91707e-08	6.49629e-09	-2.95102	0.00316727	0.0448069
chr1	112000000	113000000	chr1_A_6	blood_EOSINOPHIL_COUNT	-3.49668e-08	1.23451e-08	-2.83245	0.00461933	0.061576
chr1	113000000	114000000	chr1_A_6	disease_ALLERGY_ECZEMA_DIAGNOSED	-1.03303e-08	1.80554e-09	-5.72143	1.0563e-08	6.76749e-07
chr1	113000000	114000000	chr1_A_6	pigment_HAIR_blonde	-1.9729e-08	4.05794e-09	-4.86182	1.1631e-06	4.65126e-05
chr1	113000000	114000000	chr1_A_6	body_HEIGHTz	-7.75095e-08	1.80022e-08	-4.30555	1.66571e-05	0.000491162
chr1	113000000	114000000	chr1_A_6	disease_RESPIRATORY_ENT	-1.02227e-08	2.76261e-09	-3.70038	0.000215279	0.00467917
chr1	113000000	114000000	chr1_A_6	disease_ASTHMA_DIAGNOSED	-1.28647e-08	4.07187e-09	-3.15941	0.00158091	0.0251241
chr1	113000000	114000000	chr1_A_6	pigment_HAIR_darkbrown	-1.91707e-08	6.49629e-09	-2.95102	0.00316727	0.0448069
chr1	113000000	114000000	chr1_A_6	blood_EOSINOPHIL_COUNT	-3.49668e-08	1.23451e-08	-2.83245	0.00461933	0.061576
chr1	114000000	115000000	chr1_A_6	disease_ALLERGY_ECZEMA_DIAGNOSED	-1.03303e-08	1.80554e-09	-5.72143	1.0563e-08	6.76749e-07
chr1	114000000	115000000	chr1_A_6	pigment_HAIR_blonde	-1.9729e-08	4.05794e-09	-4.86182	1.1631e-06	4.65126e-05
chr1	114000000	115000000	chr1_A_6	body_HEIGHTz	-7.75095e-08	1.80022e-08	-4.30555	1.66571e-05	0.000491162
chr1	114000000	115000000	chr1_A_6	disease_RESPIRATORY_ENT	-1.02227e-08	2.76261e-09	-3.70038	0.000215279	0.00467917
chr1	114000000	115000000	chr1_A_6	disease_ASTHMA_DIAGNOSED	-1.28647e-08	4.07187e-09	-3.15941	0.00158091	0.0251241
chr1	114000000	115000000	chr1_A_6	pigment_HAIR_darkbrown	-1.91707e-08	6.49629e-09	-2.95102	0.00316727	0.0448069
chr1	114000000	115000000	chr1_A_6	blood_EOSINOPHIL_COUNT	-3.49668e-08	1.23451e-08	-2.83245	0.00461933	0.061576
chr1	115000000	116000000	chr1_A_6	disease_ALLERGY_ECZEMA_DIAGNOSED	-1.03303e-08	1.80554e-09	-5.72143	1.0563e-08	6.76749e-07
chr1	115000000	116000000	chr1_A_6	pigment_HAIR_blonde	-1.9729e-08	4.05794e-09	-4.86182	1.1631e-06	4.65126e-05
chr1	115000000	116000000	chr1_A_6	body_HEIGHTz	-7.75095e-08	1.80022e-08	-4.30555	1.66571e-05	0.000491162
chr1	115000000	116000000	chr1_A_6	disease_RESPIRATORY_ENT	-1.02227e-08	2.76261e-09	-3.70038	0.000215279	0.00467917
chr1	115000000	116000000	chr1_A_6	disease_ASTHMA_DIAGNOSED	-1.28647e-08	4.07187e-09	-3.15941	0.00158091	0.0251241
chr1	115000000	116000000	chr1_A_6	pigment_HAIR_darkbrown	-1.91707e-08	6.49629e-09	-2.95102	0.00316727	0.0448069
chr1	115000000	116000000	chr1_A_6	blood_EOSINOPHIL_COUNT	-3.49668e-08	1.23451e-08	-2.83245	0.00461933	0.061576
chr1	116000000	117000000	chr1_A_6	disease_ALLERGY_ECZEMA_DIAGNOSED	-1.03303e-08	1.80554e-09	-5.72143	1.0563e-08	6.76749e-07
chr1	116000000	117000000	chr1_A_6	pigment_HAIR_blonde	-1.9729e-08	4.05794e-09	-4.86182	1.1631e-06	4.65126e-05
chr1	116000000	117000000	chr1_A_6	body_HEIGHTz	-7.75095e-08	1.80022e-08	-4.30555	1.66571e-05	0.000491162
chr1	116000000	117000000	chr1_A_6	disease_RESPIRATORY_ENT	-1.02227e-08	2.76261e-09	-3.70038	0.000215279	0.00467917
chr1	116000000	117000000	chr1_A_6	disease_ASTHMA_DIAGNOSED	-1.28647e-08	4.07187e-09	-3.15941	0.00158091	0.0251241
chr1	116000000	117000000	chr1_A_6	pigment_HAIR_darkbrown	-1.91707e-08	6.49629e-09	-2.95102	0.00316727	0.0448069
chr1	116000000	117000000	chr1_A_6	blood_EOSINOPHIL_COUNT	-3.49668e-08	1.23451e-08	-2.83245	0.00461933	0.061576
chr1	117000000	118000000	chr1_A_6	disease_ALLERGY_ECZEMA_DIAGNOSED	-1.03303e-08	1.80554e-09	-5.72143	1.0563e-08	6.76749e-07
chr1	117000000	118000000	chr1_A_6	pigment_HAIR_blonde	-1.9729e-08	4.05794e-09	-4.86182	1.1631e-06	4.65126e-05
chr1	117000000	118000000	chr1_A_6	body_HEIGHTz	-7.75095e-08	1.80022e-08	-4.30555	1.66571e-05	0.000491162
chr1	117000000	118000000	chr1_A_6	disease_RESPIRATORY_ENT	-1.02227e-08	2.76261e-09	-3.70038	0.000215279	0.00467917
chr1	117000000	118000000	chr1_A_6	disease_ASTHMA_DIAGNOSED	-1.28647e-08	4.07187e-09	-3.15941	0.00158091	0.0251241
chr1	117000000	118000000	chr1_A_6	pigment_HAIR_darkbrown	-1.91707e-08	6.49629e-09	-2.95102	0.00316727	0.0448069
chr1	117000000	118000000	chr1_A_6	blood_EOSINOPHIL_COUNT	-3.49668e-08	1.23451e-08	-2.83245	0.00461933	0.061576
chr1	150000000	151000000	chr1_A_9	disease_T2D	-7.21961e-09	8.88965e-10	-8.12137	4.60964e-16	8.95367e-14
chr1	150000000	151000000	chr1_A_9	blood_WHITE_COUNT	-3.51511e-08	7.00602e-09	-5.01726	5.24124e-07	2.25042e-05
chr1	150000000	151000000	chr1_A_9	bp_SYSTOLICadjMEDz	-2.86671e-08	7.10771e-09	-4.03324	5.50142e-05	0.00136831
chr1	150000000	151000000	chr1_A_9	disease_CARDIOVASCULAR	-1.51551e-08	3.8727e-09	-3.91331	9.10381e-05	0.00218867
chr1	150000000	151000000	chr1_A_9	mental_NEUROTICISM	-1.05564e-08	3.03379e-09	-3.47961	0.00050215	0.00961628
chr1	150000000	151000000	chr1_A_9	bmd_HEEL_TSCOREz	-3.67057e-08	1.11922e-08	-3.27958	0.00103961	0.0179858
chr1	150000000	151000000	chr1_A_9	disease_AID_ALL	5.648e-09	1.90099e-09	2.97108	0.00296752	0.0425218
chr1	150000000	151000000	chr1_A_9	cov_EDU_YEARS	-2.04444e-08	7.02114e-09	-2.91183	0.00359316	0.0497393
chr1	150000000	151000000	chr1_A_9	disease_AID_SURE	2.76965e-09	9.85869e-10	2.80935	0.00496421	0.0651093
chr1	151000000	152000000	chr1_A_9	disease_T2D	-7.21961e-09	8.88965e-10	-8.12137	4.60964e-16	8.95367e-14
chr1	151000000	152000000	chr1_A_9	blood_WHITE_COUNT	-3.51511e-08	7.00602e-09	-5.01726	5.24124e-07	2.25042e-05
chr1	151000000	152000000	chr1_A_9	bp_SYSTOLICadjMEDz	-2.86671e-08	7.10771e-09	-4.03324	5.50142e-05	0.00136831
chr1	151000000	152000000	chr1_A_9	disease_CARDIOVASCULAR	-1.51551e-08	3.8727e-09	-3.91331	9.10381e-05	0.00218867
chr1	151000000	152000000	chr1_A_9	mental_NEUROTICISM	-1.05564e-08	3.03379e-09	-3.47961	0.00050215	0.00961628
chr1	151000000	152000000	chr1_A_9	bmd_HEEL_TSCOREz	-3.67057e-08	1.11922e-08	-3.27958	0.00103961	0.0179858
chr1	151000000	152000000	chr1_A_9	disease_AID_ALL	5.648e-09	1.90099e-09	2.97108	0.00296752	0.0425218
chr1	151000000	152000000	chr1_A_9	cov_EDU_YEARS	-2.04444e-08	7.02114e-09	-2.91183	0.00359316	0.0497393
chr1	151000000	152000000	chr1_A_9	disease_AID_SURE	2.76965e-09	9.85869e-10	2.80935	0.00496421	0.0651093
chr1	152000000	153000000	chr1_A_9	disease_T2D	-7.21961e-09	8.88965e-10	-8.12137	4.60964e-16	8.95367e-14
chr1	152000000	153000000	chr1_A_9	blood_WHITE_COUNT	-3.51511e-08	7.00602e-09	-5.01726	5.24124e-07	2.25042e-05
chr1	152000000	153000000	chr1_A_9	bp_SYSTOLICadjMEDz	-2.86671e-08	7.10771e-09	-4.03324	5.50142e-05	0.00136831
chr1	152000000	153000000	chr1_A_9	disease_CARDIOVASCULAR	-1.51551e-08	3.8727e-09	-3.91331	9.10381e-05	0.00218867
chr1	152000000	153000000	chr1_A_9	mental_NEUROTICISM	-1.05564e-08	3.03379e-09	-3.47961	0.00050215	0.00961628
chr1	152000000	153000000	chr1_A_9	bmd_HEEL_TSCOREz	-3.67057e-08	1.11922e-08	-3.27958	0.00103961	0.0179858
chr1	152000000	153000000	chr1_A_9	disease_AID_ALL	5.648e-09	1.90099e-09	2.97108	0.00296752	0.0425218
chr1	152000000	153000000	chr1_A_9	cov_EDU_YEARS	-2.04444e-08	7.02114e-09	-2.91183	0.00359316	0.0497393
chr1	152000000	153000000	chr1_A_9	disease_AID_SURE	2.76965e-09	9.85869e-10	2.80935	0.00496421	0.0651093
chr1	153000000	154000000	chr1_A_9	disease_T2D	-7.21961e-09	8.88965e-10	-8.12137	4.60964e-16	8.95367e-14
chr1	153000000	154000000	chr1_A_9	blood_WHITE_COUNT	-3.51511e-08	7.00602e-09	-5.01726	5.24124e-07	2.25042e-05
chr1	153000000	154000000	chr1_A_9	bp_SYSTOLICadjMEDz	-2.86671e-08	7.10771e-09	-4.03324	5.50142e-05	0.00136831
chr1	153000000	154000000	chr1_A_9	disease_CARDIOVASCULAR	-1.51551e-08	3.8727e-09	-3.91331	9.10381e-05	0.00218867
chr1	153000000	154000000	chr1_A_9	mental_NEUROTICISM	-1.05564e-08	3.03379e-09	-3.47961	0.00050215	0.00961628
chr1	153000000	154000000	chr1_A_9	bmd_HEEL_TSCOREz	-3.67057e-08	1.11922e-08	-3.27958	0.00103961	0.0179858
chr1	153000000	154000000	chr1_A_9	disease_AID_ALL	5.648e-09	1.90099e-09	2.97108	0.00296752	0.0425218
chr1	153000000	154000000	chr1_A_9	cov_EDU_YEARS	-2.04444e-08	7.02114e-09	-2.91183	0.00359316	0.0497393
chr1	153000000	154000000	chr1_A_9	disease_AID_SURE	2.76965e-09	9.85869e-10	2.80935	0.00496421	0.0651093
chr1	154000000	155000000	chr1_A_9	disease_T2D	-7.21961e-09	8.88965e-10	-8.12137	4.60964e-16	8.95367e-14
chr1	154000000	155000000	chr1_A_9	blood_WHITE_COUNT	-3.51511e-08	7.00602e-09	-5.01726	5.24124e-07	2.25042e-05
chr1	154000000	155000000	chr1_A_9	bp_SYSTOLICadjMEDz	-2.86671e-08	7.10771e-09	-4.03324	5.50142e-05	0.00136831
chr1	154000000	155000000	chr1_A_9	disease_CARDIOVASCULAR	-1.51551e-08	3.8727e-09	-3.91331	9.10381e-05	0.00218867
chr1	154000000	155000000	chr1_A_9	mental_NEUROTICISM	-1.05564e-08	3.03379e-09	-3.47961	0.00050215	0.00961628
chr1	154000000	155000000	chr1_A_9	bmd_HEEL_TSCOREz	-3.67057e-08	1.11922e-08	-3.27958	0.00103961	0.0179858
chr1	154000000	155000000	chr1_A_9	disease_AID_ALL	5.648e-09	1.90099e-09	2.97108	0.00296752	0.0425218
chr1	154000000	155000000	chr1_A_9	cov_EDU_YEARS	-2.04444e-08	7.02114e-09	-2.91183	0.00359316	0.0497393
chr1	154000000	155000000	chr1_A_9	disease_AID_SURE	2.76965e-09	9.85869e-10	2.80935	0.00496421	0.0651093
chr1	155000000	156000000	chr1_A_9	disease_T2D	-7.21961e-09	8.88965e-10	-8.12137	4.60964e-16	8.95367e-14
chr1	155000000	156000000	chr1_A_9	blood_WHITE_COUNT	-3.51511e-08	7.00602e-09	-5.01726	5.24124e-07	2.25042e-05
chr1	155000000	156000000	chr1_A_9	bp_SYSTOLICadjMEDz	-2.86671e-08	7.10771e-09	-4.03324	5.50142e-05	0.00136831
chr1	155000000	156000000	chr1_A_9	disease_CARDIOVASCULAR	-1.51551e-08	3.8727e-09	-3.91331	9.10381e-05	0.00218867
chr1	155000000	156000000	chr1_A_9	mental_NEUROTICISM	-1.05564e-08	3.03379e-09	-3.47961	0.00050215	0.00961628
chr1	155000000	156000000	chr1_A_9	bmd_HEEL_TSCOREz	-3.67057e-08	1.11922e-08	-3.27958	0.00103961	0.0179858
chr1	155000000	156000000	chr1_A_9	disease_AID_ALL	5.648e-09	1.90099e-09	2.97108	0.00296752	0.0425218
chr1	155000000	156000000	chr1_A_9	cov_EDU_YEARS	-2.04444e-08	7.02114e-09	-2.91183	0.00359316	0.0497393
chr1	155000000	156000000	chr1_A_9	disease_AID_SURE	2.76965e-09	9.85869e-10	2.80935	0.00496421	0.0651093
chr1	156000000	157000000	chr1_A_9	disease_T2D	-7.21961e-09	8.88965e-10	-8.12137	4.60964e-16	8.95367e-14
chr1	156000000	157000000	chr1_A_9	blood_WHITE_COUNT	-3.51511e-08	7.00602e-09	-5.01726	5.24124e-07	2.25042e-05
chr1	156000000	157000000	chr1_A_9	bp_SYSTOLICadjMEDz	-2.86671e-08	7.10771e-09	-4.03324	5.50142e-05	0.00136831
chr1	156000000	157000000	chr1_A_9	disease_CARDIOVASCULAR	-1.51551e-08	3.8727e-09	-3.91331	9.10381e-05	0.00218867
chr1	156000000	157000000	chr1_A_9	mental_NEUROTICISM	-1.05564e-08	3.03379e-09	-3.47961	0.00050215	0.00961628
chr1	156000000	157000000	chr1_A_9	bmd_HEEL_TSCOREz	-3.67057e-08	1.11922e-08	-3.27958	0.00103961	0.0179858
chr1	156000000	157000000	chr1_A_9	disease_AID_ALL	5.648e-09	1.90099e-09	2.97108	0.00296752	0.0425218
chr1	156000000	157000000	chr1_A_9	cov_EDU_YEARS	-2.04444e-08	7.02114e-09	-2.91183	0.00359316	0.0497393
chr1	156000000	157000000	chr1_A_9	disease_AID_SURE	2.76965e-09	9.85869e-10	2.80935	0.00496421	0.0651093
chr1	157000000	158000000	chr1_A_9	disease_T2D	-7.21961e-09	8.88965e-10	-8.12137	4.60964e-16	8.95367e-14
chr1	157000000	158000000	chr1_A_9	blood_WHITE_COUNT	-3.51511e-08	7.00602e-09	-5.01726	5.24124e-07	2.25042e-05
chr1	157000000	158000000	chr1_A_9	bp_SYSTOLICadjMEDz	-2.86671e-08	7.10771e-09	-4.03324	5.50142e-05	0.00136831
chr1	157000000	158000000	chr1_A_9	disease_CARDIOVASCULAR	-1.51551e-08	3.8727e-09	-3.91331	9.10381e-05	0.00218867
chr1	157000000	158000000	chr1_A_9	mental_NEUROTICISM	-1.05564e-08	3.03379e-09	-3.47961	0.00050215	0.00961628
chr1	157000000	158000000	chr1_A_9	bmd_HEEL_TSCOREz	-3.67057e-08	1.11922e-08	-3.27958	0.00103961	0.0179858
chr1	157000000	158000000	chr1_A_9	disease_AID_ALL	5.648e-09	1.90099e-09	2.97108	0.00296752	0.0425218
chr1	157000000	158000000	chr1_A_9	cov_EDU_YEARS	-2.04444e-08	7.02114e-09	-2.91183	0.00359316	0.0497393
chr1	157000000	158000000	chr1_A_9	disease_AID_SURE	2.76965e-09	9.85869e-10	2.80935	0.00496421	0.0651093
chr1	165000000	166000000	chr1_A_11	disease_AID_SURE	-1.65964e-08	1.2971e-09	-12.795	1.7482e-37	1.42618e-34
chr1	165000000	166000000	chr1_A_11	lung_FEV1FVCzSMOKE	-3.54123e-08	3.09779e-09	-11.4315	2.91069e-30	2.09518e-27
chr1	165000000	166000000	chr1_A_11	cov_SMOKING_STATUS	1.11935e-08	1.14446e-09	9.7806	1.36398e-22	4.6364e-20
chr1	165000000	166000000	chr1_A_11	body_BMIz	-5.11943e-08	6.107e-09	-8.38289	5.16455e-17	1.07116e-14
chr1	165000000	166000000	chr1_A_11	disease_DERMATOLOGY	-1.17974e-08	1.5952e-09	-7.39556	1.40818e-13	1.8529e-11
chr1	165000000	166000000	chr1_A_11	blood_RED_COUNT	-3.91533e-08	6.01692e-09	-6.50719	7.65672e-11	6.78951e-09
chr1	165000000	166000000	chr1_A_11	disease_AID_ALL	-1.16254e-08	1.97574e-09	-5.88409	4.0025e-09	2.72103e-07
chr1	165000000	166000000	chr1_A_11	pigment_HAIR_darkbrown	-2.32461e-08	5.06138e-09	-4.59284	4.37255e-06	0.000151149
chr1	165000000	166000000	chr1_A_11	blood_HIGH_LIGHT_SCATTER_RETICULOCYTE_COUNT	-2.10062e-08	4.80258e-09	-4.37395	1.2202e-05	0.000374225
chr1	165000000	166000000	chr1_A_11	blood_MEAN_SPHERED_CELL_VOL	-2.31109e-08	6.67787e-09	-3.46082	0.000538532	0.0102013
chr1	165000000	166000000	chr1_A_11	impedance_BASAL_METABOLIC_RATEz	-6.40535e-08	2.09466e-08	-3.05794	0.00222862	0.0337702
chr1	176000000	177000000	chr1_B_16	bp_SYSTOLICadjMEDz	-3.08956e-08	4.16847e-09	-7.41173	1.24659e-13	1.6581e-11
chr1	176000000	177000000	chr1_B_16	bmd_HEEL_TSCOREz	-3.55722e-08	6.57294e-09	-5.41191	6.23557e-08	3.4527e-06
chr1	176000000	177000000	chr1_B_16	cov_SMOKING_STATUS	-6.96058e-09	1.34946e-09	-5.15806	2.49521e-07	1.17892e-05
chr1	176000000	177000000	chr1_B_16	body_BALDING4	-3.31106e-08	7.48663e-09	-4.42262	9.75093e-06	0.000305172
chr1	176000000	177000000	chr1_B_16	blood_MONOCYTE_COUNT	-1.16746e-08	3.5308e-09	-3.30651	0.00094465	0.0165849
chr1	176000000	177000000	chr1_B_16	blood_WHITE_COUNT	-2.16515e-08	6.73468e-09	-3.21493	0.00130476	0.021547
chr1	176000000	177000000	chr1_B_16	disease_CARDIOVASCULAR	-1.53305e-08	4.92518e-09	-3.11268	0.00185397	0.0287178
chr1	176000000	177000000	chr1_B_16	pigment_HAIR_blonde	-1.78484e-08	6.45032e-09	-2.76706	0.00565645	0.0731691
chr1	177000000	178000000	chr1_B_16	bp_SYSTOLICadjMEDz	-3.08956e-08	4.16847e-09	-7.41173	1.24659e-13	1.6581e-11
chr1	177000000	178000000	chr1_B_16	bmd_HEEL_TSCOREz	-3.55722e-08	6.57294e-09	-5.41191	6.23557e-08	3.4527e-06
chr1	177000000	178000000	chr1_B_16	cov_SMOKING_STATUS	-6.96058e-09	1.34946e-09	-5.15806	2.49521e-07	1.17892e-05
chr1	177000000	178000000	chr1_B_16	body_BALDING4	-3.31106e-08	7.48663e-09	-4.42262	9.75093e-06	0.000305172
chr1	177000000	178000000	chr1_B_16	blood_MONOCYTE_COUNT	-1.16746e-08	3.5308e-09	-3.30651	0.00094465	0.0165849
chr1	177000000	178000000	chr1_B_16	blood_WHITE_COUNT	-2.16515e-08	6.73468e-09	-3.21493	0.00130476	0.021547
chr1	177000000	178000000	chr1_B_16	disease_CARDIOVASCULAR	-1.53305e-08	4.92518e-09	-3.11268	0.00185397	0.0287178
chr1	177000000	178000000	chr1_B_16	pigment_HAIR_blonde	-1.78484e-08	6.45032e-09	-2.76706	0.00565645	0.0731691
chr1	178000000	179000000	chr1_B_16	bp_SYSTOLICadjMEDz	-3.08956e-08	4.16847e-09	-7.41173	1.24659e-13	1.6581e-11
chr1	178000000	179000000	chr1_B_16	bmd_HEEL_TSCOREz	-3.55722e-08	6.57294e-09	-5.41191	6.23557e-08	3.4527e-06
chr1	178000000	179000000	chr1_B_16	cov_SMOKING_STATUS	-6.96058e-09	1.34946e-09	-5.15806	2.49521e-07	1.17892e-05
chr1	178000000	179000000	chr1_B_16	body_BALDING4	-3.31106e-08	7.48663e-09	-4.42262	9.75093e-06	0.000305172
chr1	178000000	179000000	chr1_B_16	blood_MONOCYTE_COUNT	-1.16746e-08	3.5308e-09	-3.30651	0.00094465	0.0165849
chr1	178000000	179000000	chr1_B_16	blood_WHITE_COUNT	-2.16515e-08	6.73468e-09	-3.21493	0.00130476	0.021547
chr1	178000000	179000000	chr1_B_16	disease_CARDIOVASCULAR	-1.53305e-08	4.92518e-09	-3.11268	0.00185397	0.0287178
chr1	178000000	179000000	chr1_B_16	pigment_HAIR_blonde	-1.78484e-08	6.45032e-09	-2.76706	0.00565645	0.0731691
chr1	179000000	180000000	chr1_A_14	disease_RESPIRATORY_ENT	-8.64922e-09	1.78119e-09	-4.85586	1.19864e-06	4.76227e-05
chr1	180000000	181000000	chr1_A_14	disease_RESPIRATORY_ENT	-8.64922e-09	1.78119e-09	-4.85586	1.19864e-06	4.76227e-05
chr1	181000000	182000000	chr1_A_14	disease_RESPIRATORY_ENT	-8.64922e-09	1.78119e-09	-4.85586	1.19864e-06	4.76227e-05
chr1	182000000	183000000	chr1_A_14	disease_RESPIRATORY_ENT	-8.64922e-09	1.78119e-09	-4.85586	1.19864e-06	4.76227e-05
chr1	183000000	184000000	chr1_A_14	disease_RESPIRATORY_ENT	-8.64922e-09	1.78119e-09	-4.85586	1.19864e-06	4.76227e-05
chr1	184000000	185000000	chr1_B_17	cov_SMOKING_STATUS	-9.40374e-09	1.09567e-09	-8.58263	9.27252e-18	2.02621e-15
chr1	184000000	185000000	chr1_B_17	lung_FVCzSMOKE	1.1565e-08	1.76382e-09	6.55681	5.49724e-11	5.02013e-09
chr1	184000000	185000000	chr1_B_17	lung_FEV1FVCzSMOKE	1.06241e-08	2.95896e-09	3.59048	0.000330065	0.00673168
chr1	184000000	185000000	chr1_B_17	mental_NEUROTICISM	-4.02661e-09	1.12853e-09	-3.56801	0.000359699	0.00721756
chr1	184000000	185000000	chr1_B_17	bmd_HEEL_TSCOREz	-1.349e-08	4.35853e-09	-3.09508	0.00196758	0.0302249
chr1	184000000	185000000	chr1_B_17	SCZ	1.70464e-08	6.12384e-09	2.78362	0.00537565	0.0699807
chr1	185000000	186000000	chr1_B_17	cov_SMOKING_STATUS	-9.40374e-09	1.09567e-09	-8.58263	9.27252e-18	2.02621e-15
chr1	185000000	186000000	chr1_B_17	lung_FVCzSMOKE	1.1565e-08	1.76382e-09	6.55681	5.49724e-11	5.02013e-09
chr1	185000000	186000000	chr1_B_17	lung_FEV1FVCzSMOKE	1.06241e-08	2.95896e-09	3.59048	0.000330065	0.00673168
chr1	185000000	186000000	chr1_B_17	mental_NEUROTICISM	-4.02661e-09	1.12853e-09	-3.56801	0.000359699	0.00721756
chr1	185000000	186000000	chr1_B_17	bmd_HEEL_TSCOREz	-1.349e-08	4.35853e-09	-3.09508	0.00196758	0.0302249
chr1	185000000	186000000	chr1_B_17	SCZ	1.70464e-08	6.12384e-09	2.78362	0.00537565	0.0699807
chr1	186000000	187000000	chr1_B_17	cov_SMOKING_STATUS	-9.40374e-09	1.09567e-09	-8.58263	9.27252e-18	2.02621e-15
chr1	186000000	187000000	chr1_B_17	lung_FVCzSMOKE	1.1565e-08	1.76382e-09	6.55681	5.49724e-11	5.02013e-09
chr1	186000000	187000000	chr1_B_17	lung_FEV1FVCzSMOKE	1.06241e-08	2.95896e-09	3.59048	0.000330065	0.00673168
chr1	186000000	187000000	chr1_B_17	mental_NEUROTICISM	-4.02661e-09	1.12853e-09	-3.56801	0.000359699	0.00721756
chr1	186000000	187000000	chr1_B_17	bmd_HEEL_TSCOREz	-1.349e-08	4.35853e-09	-3.09508	0.00196758	0.0302249
chr1	186000000	187000000	chr1_B_17	SCZ	1.70464e-08	6.12384e-09	2.78362	0.00537565	0.0699807
chr1	187000000	188000000	chr1_B_17	cov_SMOKING_STATUS	-9.40374e-09	1.09567e-09	-8.58263	9.27252e-18	2.02621e-15
chr1	187000000	188000000	chr1_B_17	lung_FVCzSMOKE	1.1565e-08	1.76382e-09	6.55681	5.49724e-11	5.02013e-09
chr1	187000000	188000000	chr1_B_17	lung_FEV1FVCzSMOKE	1.06241e-08	2.95896e-09	3.59048	0.000330065	0.00673168
chr1	187000000	188000000	chr1_B_17	mental_NEUROTICISM	-4.02661e-09	1.12853e-09	-3.56801	0.000359699	0.00721756
chr1	187000000	188000000	chr1_B_17	bmd_HEEL_TSCOREz	-1.349e-08	4.35853e-09	-3.09508	0.00196758	0.0302249
chr1	187000000	188000000	chr1_B_17	SCZ	1.70464e-08	6.12384e-09	2.78362	0.00537565	0.0699807
chr1	188000000	189000000	chr1_B_17	cov_SMOKING_STATUS	-9.40374e-09	1.09567e-09	-8.58263	9.27252e-18	2.02621e-15
chr1	188000000	189000000	chr1_B_17	lung_FVCzSMOKE	1.1565e-08	1.76382e-09	6.55681	5.49724e-11	5.02013e-09
chr1	188000000	189000000	chr1_B_17	lung_FEV1FVCzSMOKE	1.06241e-08	2.95896e-09	3.59048	0.000330065	0.00673168
chr1	188000000	189000000	chr1_B_17	mental_NEUROTICISM	-4.02661e-09	1.12853e-09	-3.56801	0.000359699	0.00721756
chr1	188000000	189000000	chr1_B_17	bmd_HEEL_TSCOREz	-1.349e-08	4.35853e-09	-3.09508	0.00196758	0.0302249
chr1	188000000	189000000	chr1_B_17	SCZ	1.70464e-08	6.12384e-09	2.78362	0.00537565	0.0699807
chr1	189000000	190000000	chr1_B_17	cov_SMOKING_STATUS	-9.40374e-09	1.09567e-09	-8.58263	9.27252e-18	2.02621e-15
chr1	189000000	190000000	chr1_B_17	lung_FVCzSMOKE	1.1565e-08	1.76382e-09	6.55681	5.49724e-11	5.02013e-09
chr1	189000000	190000000	chr1_B_17	lung_FEV1FVCzSMOKE	1.06241e-08	2.95896e-09	3.59048	0.000330065	0.00673168
chr1	189000000	190000000	chr1_B_17	mental_NEUROTICISM	-4.02661e-09	1.12853e-09	-3.56801	0.000359699	0.00721756
chr1	189000000	190000000	chr1_B_17	bmd_HEEL_TSCOREz	-1.349e-08	4.35853e-09	-3.09508	0.00196758	0.0302249
chr1	189000000	190000000	chr1_B_17	SCZ	1.70464e-08	6.12384e-09	2.78362	0.00537565	0.0699807
chr1	190000000	191000000	chr1_B_17	cov_SMOKING_STATUS	-9.40374e-09	1.09567e-09	-8.58263	9.27252e-18	2.02621e-15
chr1	190000000	191000000	chr1_B_17	lung_FVCzSMOKE	1.1565e-08	1.76382e-09	6.55681	5.49724e-11	5.02013e-09
chr1	190000000	191000000	chr1_B_17	lung_FEV1FVCzSMOKE	1.06241e-08	2.95896e-09	3.59048	0.000330065	0.00673168
chr1	190000000	191000000	chr1_B_17	mental_NEUROTICISM	-4.02661e-09	1.12853e-09	-3.56801	0.000359699	0.00721756
chr1	190000000	191000000	chr1_B_17	bmd_HEEL_TSCOREz	-1.349e-08	4.35853e-09	-3.09508	0.00196758	0.0302249
chr1	190000000	191000000	chr1_B_17	SCZ	1.70464e-08	6.12384e-09	2.78362	0.00537565	0.0699807
chr1	191000000	192000000	chr1_B_17	cov_SMOKING_STATUS	-9.40374e-09	1.09567e-09	-8.58263	9.27252e-18	2.02621e-15
chr1	191000000	192000000	chr1_B_17	lung_FVCzSMOKE	1.1565e-08	1.76382e-09	6.55681	5.49724e-11	5.02013e-09
chr1	191000000	192000000	chr1_B_17	lung_FEV1FVCzSMOKE	1.06241e-08	2.95896e-09	3.59048	0.000330065	0.00673168
chr1	191000000	192000000	chr1_B_17	mental_NEUROTICISM	-4.02661e-09	1.12853e-09	-3.56801	0.000359699	0.00721756
chr1	191000000	192000000	chr1_B_17	bmd_HEEL_TSCOREz	-1.349e-08	4.35853e-09	-3.09508	0.00196758	0.0302249
chr1	191000000	192000000	chr1_B_17	SCZ	1.70464e-08	6.12384e-09	2.78362	0.00537565	0.0699807
chr1	192000000	193000000	chr1_B_17	cov_SMOKING_STATUS	-9.40374e-09	1.09567e-09	-8.58263	9.27252e-18	2.02621e-15
chr1	192000000	193000000	chr1_B_17	lung_FVCzSMOKE	1.1565e-08	1.76382e-09	6.55681	5.49724e-11	5.02013e-09
chr1	192000000	193000000	chr1_B_17	lung_FEV1FVCzSMOKE	1.06241e-08	2.95896e-09	3.59048	0.000330065	0.00673168
chr1	192000000	193000000	chr1_B_17	mental_NEUROTICISM	-4.02661e-09	1.12853e-09	-3.56801	0.000359699	0.00721756
chr1	192000000	193000000	chr1_B_17	bmd_HEEL_TSCOREz	-1.349e-08	4.35853e-09	-3.09508	0.00196758	0.0302249
chr1	192000000	193000000	chr1_B_17	SCZ	1.70464e-08	6.12384e-09	2.78362	0.00537565	0.0699807
chr1	193000000	194000000	chr1_B_17	cov_SMOKING_STATUS	-9.40374e-09	1.09567e-09	-8.58263	9.27252e-18	2.02621e-15
chr1	193000000	194000000	chr1_B_17	lung_FVCzSMOKE	1.1565e-08	1.76382e-09	6.55681	5.49724e-11	5.02013e-09
chr1	193000000	194000000	chr1_B_17	lung_FEV1FVCzSMOKE	1.06241e-08	2.95896e-09	3.59048	0.000330065	0.00673168
chr1	193000000	194000000	chr1_B_17	mental_NEUROTICISM	-4.02661e-09	1.12853e-09	-3.56801	0.000359699	0.00721756
chr1	193000000	194000000	chr1_B_17	bmd_HEEL_TSCOREz	-1.349e-08	4.35853e-09	-3.09508	0.00196758	0.0302249
chr1	193000000	194000000	chr1_B_17	SCZ	1.70464e-08	6.12384e-09	2.78362	0.00537565	0.0699807
chr1	194000000	195000000	chr1_B_17	cov_SMOKING_STATUS	-9.40374e-09	1.09567e-09	-8.58263	9.27252e-18	2.02621e-15
chr1	194000000	195000000	chr1_B_17	lung_FVCzSMOKE	1.1565e-08	1.76382e-09	6.55681	5.49724e-11	5.02013e-09
chr1	194000000	195000000	chr1_B_17	lung_FEV1FVCzSMOKE	1.06241e-08	2.95896e-09	3.59048	0.000330065	0.00673168
chr1	194000000	195000000	chr1_B_17	mental_NEUROTICISM	-4.02661e-09	1.12853e-09	-3.56801	0.000359699	0.00721756
chr1	194000000	195000000	chr1_B_17	bmd_HEEL_TSCOREz	-1.349e-08	4.35853e-09	-3.09508	0.00196758	0.0302249
chr1	194000000	195000000	chr1_B_17	SCZ	1.70464e-08	6.12384e-09	2.78362	0.00537565	0.0699807
chr1	195000000	196000000	chr1_B_17	cov_SMOKING_STATUS	-9.40374e-09	1.09567e-09	-8.58263	9.27252e-18	2.02621e-15
chr1	195000000	196000000	chr1_B_17	lung_FVCzSMOKE	1.1565e-08	1.76382e-09	6.55681	5.49724e-11	5.02013e-09
chr1	195000000	196000000	chr1_B_17	lung_FEV1FVCzSMOKE	1.06241e-08	2.95896e-09	3.59048	0.000330065	0.00673168
chr1	195000000	196000000	chr1_B_17	mental_NEUROTICISM	-4.02661e-09	1.12853e-09	-3.56801	0.000359699	0.00721756
chr1	195000000	196000000	chr1_B_17	bmd_HEEL_TSCOREz	-1.349e-08	4.35853e-09	-3.09508	0.00196758	0.0302249
chr1	195000000	196000000	chr1_B_17	SCZ	1.70464e-08	6.12384e-09	2.78362	0.00537565	0.0699807
chr1	196000000	197000000	chr1_B_17	cov_SMOKING_STATUS	-9.40374e-09	1.09567e-09	-8.58263	9.27252e-18	2.02621e-15
chr1	196000000	197000000	chr1_B_17	lung_FVCzSMOKE	1.1565e-08	1.76382e-09	6.55681	5.49724e-11	5.02013e-09
chr1	196000000	197000000	chr1_B_17	lung_FEV1FVCzSMOKE	1.06241e-08	2.95896e-09	3.59048	0.000330065	0.00673168
chr1	196000000	197000000	chr1_B_17	mental_NEUROTICISM	-4.02661e-09	1.12853e-09	-3.56801	0.000359699	0.00721756
chr1	196000000	197000000	chr1_B_17	bmd_HEEL_TSCOREz	-1.349e-08	4.35853e-09	-3.09508	0.00196758	0.0302249
chr1	196000000	197000000	chr1_B_17	SCZ	1.70464e-08	6.12384e-09	2.78362	0.00537565	0.0699807
chr1	197000000	198000000	chr1_B_17	cov_SMOKING_STATUS	-9.40374e-09	1.09567e-09	-8.58263	9.27252e-18	2.02621e-15
chr1	197000000	198000000	chr1_B_17	lung_FVCzSMOKE	1.1565e-08	1.76382e-09	6.55681	5.49724e-11	5.02013e-09
chr1	197000000	198000000	chr1_B_17	lung_FEV1FVCzSMOKE	1.06241e-08	2.95896e-09	3.59048	0.000330065	0.00673168
chr1	197000000	198000000	chr1_B_17	mental_NEUROTICISM	-4.02661e-09	1.12853e-09	-3.56801	0.000359699	0.00721756
chr1	197000000	198000000	chr1_B_17	bmd_HEEL_TSCOREz	-1.349e-08	4.35853e-09	-3.09508	0.00196758	0.0302249
chr1	197000000	198000000	chr1_B_17	SCZ	1.70464e-08	6.12384e-09	2.78362	0.00537565	0.0699807
chr1	198000000	199000000	chr1_B_17	cov_SMOKING_STATUS	-9.40374e-09	1.09567e-09	-8.58263	9.27252e-18	2.02621e-15
chr1	198000000	199000000	chr1_B_17	lung_FVCzSMOKE	1.1565e-08	1.76382e-09	6.55681	5.49724e-11	5.02013e-09
chr1	198000000	199000000	chr1_B_17	lung_FEV1FVCzSMOKE	1.06241e-08	2.95896e-09	3.59048	0.000330065	0.00673168
chr1	198000000	199000000	chr1_B_17	mental_NEUROTICISM	-4.02661e-09	1.12853e-09	-3.56801	0.000359699	0.00721756
chr1	198000000	199000000	chr1_B_17	bmd_HEEL_TSCOREz	-1.349e-08	4.35853e-09	-3.09508	0.00196758	0.0302249
chr1	198000000	199000000	chr1_B_17	SCZ	1.70464e-08	6.12384e-09	2.78362	0.00537565	0.0699807
chr1	199000000	200000000	chr1_B_17	cov_SMOKING_STATUS	-9.40374e-09	1.09567e-09	-8.58263	9.27252e-18	2.02621e-15
chr1	199000000	200000000	chr1_B_17	lung_FVCzSMOKE	1.1565e-08	1.76382e-09	6.55681	5.49724e-11	5.02013e-09
chr1	199000000	200000000	chr1_B_17	lung_FEV1FVCzSMOKE	1.06241e-08	2.95896e-09	3.59048	0.000330065	0.00673168
chr1	199000000	200000000	chr1_B_17	mental_NEUROTICISM	-4.02661e-09	1.12853e-09	-3.56801	0.000359699	0.00721756
chr1	199000000	200000000	chr1_B_17	bmd_HEEL_TSCOREz	-1.349e-08	4.35853e-09	-3.09508	0.00196758	0.0302249
chr1	199000000	200000000	chr1_B_17	SCZ	1.70464e-08	6.12384e-09	2.78362	0.00537565	0.0699807
chr1	200000000	201000000	chr1_B_17	cov_SMOKING_STATUS	-9.40374e-09	1.09567e-09	-8.58263	9.27252e-18	2.02621e-15
chr1	200000000	201000000	chr1_B_17	lung_FVCzSMOKE	1.1565e-08	1.76382e-09	6.55681	5.49724e-11	5.02013e-09
chr1	200000000	201000000	chr1_B_17	lung_FEV1FVCzSMOKE	1.06241e-08	2.95896e-09	3.59048	0.000330065	0.00673168
chr1	200000000	201000000	chr1_B_17	mental_NEUROTICISM	-4.02661e-09	1.12853e-09	-3.56801	0.000359699	0.00721756
chr1	200000000	201000000	chr1_B_17	bmd_HEEL_TSCOREz	-1.349e-08	4.35853e-09	-3.09508	0.00196758	0.0302249
chr1	200000000	201000000	chr1_B_17	SCZ	1.70464e-08	6.12384e-09	2.78362	0.00537565	0.0699807
chr1	201000000	202000000	chr1_A_15	blood_LYMPHOCYTE_COUNT	-2.90496e-08	4.92147e-09	-5.90262	3.57784e-09	2.45967e-07
chr1	201000000	202000000	chr1_A_15	disease_HYPOTHYROIDISM_SELF_REP	-1.60206e-08	3.82439e-09	-4.18905	2.80123e-05	0.000762708
chr1	201000000	202000000	chr1_A_15	pigment_HAIR_blonde	5.55166e-08	1.38167e-08	4.01806	5.86783e-05	0.00145354
chr1	201000000	202000000	chr1_A_15	pigment_HAIR_darkbrown	7.16696e-08	2.02894e-08	3.53236	0.000411867	0.00810293
chr1	201000000	202000000	chr1_A_15	disease_ALLERGY_ECZEMA_DIAGNOSED	-1.23478e-08	3.6744e-09	-3.3605	0.000778022	0.0139804
chr1	201000000	202000000	chr1_A_15	blood_PLATELET_DISTRIB_WIDTH	-4.6708e-08	1.50917e-08	-3.09493	0.00196856	0.0302249
chr1	202000000	203000000	chr1_A_15	blood_LYMPHOCYTE_COUNT	-2.90496e-08	4.92147e-09	-5.90262	3.57784e-09	2.45967e-07
chr1	202000000	203000000	chr1_A_15	disease_HYPOTHYROIDISM_SELF_REP	-1.60206e-08	3.82439e-09	-4.18905	2.80123e-05	0.000762708
chr1	202000000	203000000	chr1_A_15	pigment_HAIR_blonde	5.55166e-08	1.38167e-08	4.01806	5.86783e-05	0.00145354
chr1	202000000	203000000	chr1_A_15	pigment_HAIR_darkbrown	7.16696e-08	2.02894e-08	3.53236	0.000411867	0.00810293
chr1	202000000	203000000	chr1_A_15	disease_ALLERGY_ECZEMA_DIAGNOSED	-1.23478e-08	3.6744e-09	-3.3605	0.000778022	0.0139804
chr1	202000000	203000000	chr1_A_15	blood_PLATELET_DISTRIB_WIDTH	-4.6708e-08	1.50917e-08	-3.09493	0.00196856	0.0302249
chr1	203000000	204000000	chr1_A_15	blood_LYMPHOCYTE_COUNT	-2.90496e-08	4.92147e-09	-5.90262	3.57784e-09	2.45967e-07
chr1	203000000	204000000	chr1_A_15	disease_HYPOTHYROIDISM_SELF_REP	-1.60206e-08	3.82439e-09	-4.18905	2.80123e-05	0.000762708
chr1	203000000	204000000	chr1_A_15	pigment_HAIR_blonde	5.55166e-08	1.38167e-08	4.01806	5.86783e-05	0.00145354
chr1	203000000	204000000	chr1_A_15	pigment_HAIR_darkbrown	7.16696e-08	2.02894e-08	3.53236	0.000411867	0.00810293
chr1	203000000	204000000	chr1_A_15	disease_ALLERGY_ECZEMA_DIAGNOSED	-1.23478e-08	3.6744e-09	-3.3605	0.000778022	0.0139804
chr1	203000000	204000000	chr1_A_15	blood_PLATELET_DISTRIB_WIDTH	-4.6708e-08	1.50917e-08	-3.09493	0.00196856	0.0302249
chr1	204000000	205000000	chr1_A_15	blood_LYMPHOCYTE_COUNT	-2.90496e-08	4.92147e-09	-5.90262	3.57784e-09	2.45967e-07
chr1	204000000	205000000	chr1_A_15	disease_HYPOTHYROIDISM_SELF_REP	-1.60206e-08	3.82439e-09	-4.18905	2.80123e-05	0.000762708
chr1	204000000	205000000	chr1_A_15	pigment_HAIR_blonde	5.55166e-08	1.38167e-08	4.01806	5.86783e-05	0.00145354
chr1	204000000	205000000	chr1_A_15	pigment_HAIR_darkbrown	7.16696e-08	2.02894e-08	3.53236	0.000411867	0.00810293
chr1	204000000	205000000	chr1_A_15	disease_ALLERGY_ECZEMA_DIAGNOSED	-1.23478e-08	3.6744e-09	-3.3605	0.000778022	0.0139804
chr1	204000000	205000000	chr1_A_15	blood_PLATELET_DISTRIB_WIDTH	-4.6708e-08	1.50917e-08	-3.09493	0.00196856	0.0302249
chr1	205000000	206000000	chr1_A_15	blood_LYMPHOCYTE_COUNT	-2.90496e-08	4.92147e-09	-5.90262	3.57784e-09	2.45967e-07
chr1	205000000	206000000	chr1_A_15	disease_HYPOTHYROIDISM_SELF_REP	-1.60206e-08	3.82439e-09	-4.18905	2.80123e-05	0.000762708
chr1	205000000	206000000	chr1_A_15	pigment_HAIR_blonde	5.55166e-08	1.38167e-08	4.01806	5.86783e-05	0.00145354
chr1	205000000	206000000	chr1_A_15	pigment_HAIR_darkbrown	7.16696e-08	2.02894e-08	3.53236	0.000411867	0.00810293
chr1	205000000	206000000	chr1_A_15	disease_ALLERGY_ECZEMA_DIAGNOSED	-1.23478e-08	3.6744e-09	-3.3605	0.000778022	0.0139804
chr1	205000000	206000000	chr1_A_15	blood_PLATELET_DISTRIB_WIDTH	-4.6708e-08	1.50917e-08	-3.09493	0.00196856	0.0302249
chr1	206000000	207000000	chr1_A_15	blood_LYMPHOCYTE_COUNT	-2.90496e-08	4.92147e-09	-5.90262	3.57784e-09	2.45967e-07
chr1	206000000	207000000	chr1_A_15	disease_HYPOTHYROIDISM_SELF_REP	-1.60206e-08	3.82439e-09	-4.18905	2.80123e-05	0.000762708
chr1	206000000	207000000	chr1_A_15	pigment_HAIR_blonde	5.55166e-08	1.38167e-08	4.01806	5.86783e-05	0.00145354
chr1	206000000	207000000	chr1_A_15	pigment_HAIR_darkbrown	7.16696e-08	2.02894e-08	3.53236	0.000411867	0.00810293
chr1	206000000	207000000	chr1_A_15	disease_ALLERGY_ECZEMA_DIAGNOSED	-1.23478e-08	3.6744e-09	-3.3605	0.000778022	0.0139804
chr1	206000000	207000000	chr1_A_15	blood_PLATELET_DISTRIB_WIDTH	-4.6708e-08	1.50917e-08	-3.09493	0.00196856	0.0302249
chr1	213000000	214000000	chr1_B_19	cov_EDU_YEARS	-9.55291e-09	1.61441e-09	-5.91728	3.27307e-09	2.29814e-07
chr1	213000000	214000000	chr1_B_19	SCZ	-5.55847e-08	1.1294e-08	-4.9216	8.58407e-07	3.54876e-05
chr1	213000000	214000000	chr1_B_19	disease_CARDIOVASCULAR	-9.23107e-09	2.19076e-09	-4.21365	2.51282e-05	0.000698849
chr1	213000000	214000000	chr1_B_19	disease_AID_SURE	-4.04474e-09	1.18169e-09	-3.42285	0.000619689	0.0115452
chr1	213000000	214000000	chr1_B_19	blood_PLATELET_DISTRIB_WIDTH	-1.98413e-08	5.93372e-09	-3.34382	0.000826342	0.0146763
chr1	214000000	215000000	chr1_B_19	cov_EDU_YEARS	-9.55291e-09	1.61441e-09	-5.91728	3.27307e-09	2.29814e-07
chr1	214000000	215000000	chr1_B_19	SCZ	-5.55847e-08	1.1294e-08	-4.9216	8.58407e-07	3.54876e-05
chr1	214000000	215000000	chr1_B_19	disease_CARDIOVASCULAR	-9.23107e-09	2.19076e-09	-4.21365	2.51282e-05	0.000698849
chr1	214000000	215000000	chr1_B_19	disease_AID_SURE	-4.04474e-09	1.18169e-09	-3.42285	0.000619689	0.0115452
chr1	214000000	215000000	chr1_B_19	blood_PLATELET_DISTRIB_WIDTH	-1.98413e-08	5.93372e-09	-3.34382	0.000826342	0.0146763
chr1	215000000	216000000	chr1_B_19	cov_EDU_YEARS	-9.55291e-09	1.61441e-09	-5.91728	3.27307e-09	2.29814e-07
chr1	215000000	216000000	chr1_B_19	SCZ	-5.55847e-08	1.1294e-08	-4.9216	8.58407e-07	3.54876e-05
chr1	215000000	216000000	chr1_B_19	disease_CARDIOVASCULAR	-9.23107e-09	2.19076e-09	-4.21365	2.51282e-05	0.000698849
chr1	215000000	216000000	chr1_B_19	disease_AID_SURE	-4.04474e-09	1.18169e-09	-3.42285	0.000619689	0.0115452
chr1	215000000	216000000	chr1_B_19	blood_PLATELET_DISTRIB_WIDTH	-1.98413e-08	5.93372e-09	-3.34382	0.000826342	0.0146763
chr1	216000000	217000000	chr1_B_19	cov_EDU_YEARS	-9.55291e-09	1.61441e-09	-5.91728	3.27307e-09	2.29814e-07
chr1	216000000	217000000	chr1_B_19	SCZ	-5.55847e-08	1.1294e-08	-4.9216	8.58407e-07	3.54876e-05
chr1	216000000	217000000	chr1_B_19	disease_CARDIOVASCULAR	-9.23107e-09	2.19076e-09	-4.21365	2.51282e-05	0.000698849
chr1	216000000	217000000	chr1_B_19	disease_AID_SURE	-4.04474e-09	1.18169e-09	-3.42285	0.000619689	0.0115452
chr1	216000000	217000000	chr1_B_19	blood_PLATELET_DISTRIB_WIDTH	-1.98413e-08	5.93372e-09	-3.34382	0.000826342	0.0146763
chr1	217000000	218000000	chr1_B_19	cov_EDU_YEARS	-9.55291e-09	1.61441e-09	-5.91728	3.27307e-09	2.29814e-07
chr1	217000000	218000000	chr1_B_19	SCZ	-5.55847e-08	1.1294e-08	-4.9216	8.58407e-07	3.54876e-05
chr1	217000000	218000000	chr1_B_19	disease_CARDIOVASCULAR	-9.23107e-09	2.19076e-09	-4.21365	2.51282e-05	0.000698849
chr1	217000000	218000000	chr1_B_19	disease_AID_SURE	-4.04474e-09	1.18169e-09	-3.42285	0.000619689	0.0115452
chr1	217000000	218000000	chr1_B_19	blood_PLATELET_DISTRIB_WIDTH	-1.98413e-08	5.93372e-09	-3.34382	0.000826342	0.0146763
chr1	218000000	219000000	chr1_B_19	cov_EDU_YEARS	-9.55291e-09	1.61441e-09	-5.91728	3.27307e-09	2.29814e-07
chr1	218000000	219000000	chr1_B_19	SCZ	-5.55847e-08	1.1294e-08	-4.9216	8.58407e-07	3.54876e-05
chr1	218000000	219000000	chr1_B_19	disease_CARDIOVASCULAR	-9.23107e-09	2.19076e-09	-4.21365	2.51282e-05	0.000698849
chr1	218000000	219000000	chr1_B_19	disease_AID_SURE	-4.04474e-09	1.18169e-09	-3.42285	0.000619689	0.0115452
chr1	218000000	219000000	chr1_B_19	blood_PLATELET_DISTRIB_WIDTH	-1.98413e-08	5.93372e-09	-3.34382	0.000826342	0.0146763
chr1	219000000	220000000	chr1_B_19	cov_EDU_YEARS	-9.55291e-09	1.61441e-09	-5.91728	3.27307e-09	2.29814e-07
chr1	219000000	220000000	chr1_B_19	SCZ	-5.55847e-08	1.1294e-08	-4.9216	8.58407e-07	3.54876e-05
chr1	219000000	220000000	chr1_B_19	disease_CARDIOVASCULAR	-9.23107e-09	2.19076e-09	-4.21365	2.51282e-05	0.000698849
chr1	219000000	220000000	chr1_B_19	disease_AID_SURE	-4.04474e-09	1.18169e-09	-3.42285	0.000619689	0.0115452
chr1	219000000	220000000	chr1_B_19	blood_PLATELET_DISTRIB_WIDTH	-1.98413e-08	5.93372e-09	-3.34382	0.000826342	0.0146763
chr1	220000000	221000000	chr1_B_19	cov_EDU_YEARS	-9.55291e-09	1.61441e-09	-5.91728	3.27307e-09	2.29814e-07
chr1	220000000	221000000	chr1_B_19	SCZ	-5.55847e-08	1.1294e-08	-4.9216	8.58407e-07	3.54876e-05
chr1	220000000	221000000	chr1_B_19	disease_CARDIOVASCULAR	-9.23107e-09	2.19076e-09	-4.21365	2.51282e-05	0.000698849
chr1	220000000	221000000	chr1_B_19	disease_AID_SURE	-4.04474e-09	1.18169e-09	-3.42285	0.000619689	0.0115452
chr1	220000000	221000000	chr1_B_19	blood_PLATELET_DISTRIB_WIDTH	-1.98413e-08	5.93372e-09	-3.34382	0.000826342	0.0146763
chr1	221000000	222000000	chr1_B_19	cov_EDU_YEARS	-9.55291e-09	1.61441e-09	-5.91728	3.27307e-09	2.29814e-07
chr1	221000000	222000000	chr1_B_19	SCZ	-5.55847e-08	1.1294e-08	-4.9216	8.58407e-07	3.54876e-05
chr1	221000000	222000000	chr1_B_19	disease_CARDIOVASCULAR	-9.23107e-09	2.19076e-09	-4.21365	2.51282e-05	0.000698849
chr1	221000000	222000000	chr1_B_19	disease_AID_SURE	-4.04474e-09	1.18169e-09	-3.42285	0.000619689	0.0115452
chr1	221000000	222000000	chr1_B_19	blood_PLATELET_DISTRIB_WIDTH	-1.98413e-08	5.93372e-09	-3.34382	0.000826342	0.0146763
chr1	222000000	223000000	chr1_B_19	cov_EDU_YEARS	-9.55291e-09	1.61441e-09	-5.91728	3.27307e-09	2.29814e-07
chr1	222000000	223000000	chr1_B_19	SCZ	-5.55847e-08	1.1294e-08	-4.9216	8.58407e-07	3.54876e-05
chr1	222000000	223000000	chr1_B_19	disease_CARDIOVASCULAR	-9.23107e-09	2.19076e-09	-4.21365	2.51282e-05	0.000698849
chr1	222000000	223000000	chr1_B_19	disease_AID_SURE	-4.04474e-09	1.18169e-09	-3.42285	0.000619689	0.0115452
chr1	222000000	223000000	chr1_B_19	blood_PLATELET_DISTRIB_WIDTH	-1.98413e-08	5.93372e-09	-3.34382	0.000826342	0.0146763
chr1	223000000	224000000	chr1_B_19	cov_EDU_YEARS	-9.55291e-09	1.61441e-09	-5.91728	3.27307e-09	2.29814e-07
chr1	223000000	224000000	chr1_B_19	SCZ	-5.55847e-08	1.1294e-08	-4.9216	8.58407e-07	3.54876e-05
chr1	223000000	224000000	chr1_B_19	disease_CARDIOVASCULAR	-9.23107e-09	2.19076e-09	-4.21365	2.51282e-05	0.000698849
chr1	223000000	224000000	chr1_B_19	disease_AID_SURE	-4.04474e-09	1.18169e-09	-3.42285	0.000619689	0.0115452
chr1	223000000	224000000	chr1_B_19	blood_PLATELET_DISTRIB_WIDTH	-1.98413e-08	5.93372e-09	-3.34382	0.000826342	0.0146763
chr1	224000000	225000000	chr1_A_17	blood_EOSINOPHIL_COUNT	-2.74373e-08	5.06743e-09	-5.41445	6.14782e-08	3.41959e-06
chr1	224000000	225000000	chr1_A_17	impedance_BASAL_METABOLIC_RATEz	-1.49695e-08	3.19202e-09	-4.68967	2.73641e-06	0.000101164
chr1	224000000	225000000	chr1_A_17	other_MORNINGPERSON	-6.42433e-09	1.42896e-09	-4.49581	6.93068e-06	0.0002286
chr1	224000000	225000000	chr1_A_17	bmd_HEEL_TSCOREz	-2.95689e-08	7.09016e-09	-4.17041	3.04046e-05	0.000817717
chr1	224000000	225000000	chr1_A_17	disease_RESPIRATORY_ENT	-6.15429e-09	1.88815e-09	-3.25943	0.00111635	0.0189494
chr1	224000000	225000000	chr1_A_17	blood_HIGH_LIGHT_SCATTER_RETICULOCYTE_COUNT	-2.12117e-08	6.71282e-09	-3.15989	0.00157831	0.0251154
chr1	224000000	225000000	chr1_A_17	blood_MEAN_PLATELET_VOL	-3.20652e-08	1.01737e-08	-3.15177	0.00162283	0.025657
chr1	224000000	225000000	chr1_A_17	blood_WHITE_COUNT	8.68475e-09	3.02722e-09	2.86888	0.00411926	0.055946
chr1	224000000	225000000	chr1_A_17	cov_EDU_COLLEGE	-2.3281e-09	8.53623e-10	-2.72732	0.00638513	0.0806344
chr1	224000000	225000000	chr1_A_17	blood_LYMPHOCYTE_COUNT	-1.91816e-08	7.22884e-09	-2.65349	0.00796643	0.0958834
chr1	225000000	226000000	chr1_A_17	blood_EOSINOPHIL_COUNT	-2.74373e-08	5.06743e-09	-5.41445	6.14782e-08	3.41959e-06
chr1	225000000	226000000	chr1_A_17	impedance_BASAL_METABOLIC_RATEz	-1.49695e-08	3.19202e-09	-4.68967	2.73641e-06	0.000101164
chr1	225000000	226000000	chr1_A_17	other_MORNINGPERSON	-6.42433e-09	1.42896e-09	-4.49581	6.93068e-06	0.0002286
chr1	225000000	226000000	chr1_A_17	bmd_HEEL_TSCOREz	-2.95689e-08	7.09016e-09	-4.17041	3.04046e-05	0.000817717
chr1	225000000	226000000	chr1_A_17	disease_RESPIRATORY_ENT	-6.15429e-09	1.88815e-09	-3.25943	0.00111635	0.0189494
chr1	225000000	226000000	chr1_A_17	blood_HIGH_LIGHT_SCATTER_RETICULOCYTE_COUNT	-2.12117e-08	6.71282e-09	-3.15989	0.00157831	0.0251154
chr1	225000000	226000000	chr1_A_17	blood_MEAN_PLATELET_VOL	-3.20652e-08	1.01737e-08	-3.15177	0.00162283	0.025657
chr1	225000000	226000000	chr1_A_17	blood_WHITE_COUNT	8.68475e-09	3.02722e-09	2.86888	0.00411926	0.055946
chr1	225000000	226000000	chr1_A_17	cov_EDU_COLLEGE	-2.3281e-09	8.53623e-10	-2.72732	0.00638513	0.0806344
chr1	225000000	226000000	chr1_A_17	blood_LYMPHOCYTE_COUNT	-1.91816e-08	7.22884e-09	-2.65349	0.00796643	0.0958834
chr1	226000000	227000000	chr1_A_17	blood_EOSINOPHIL_COUNT	-2.74373e-08	5.06743e-09	-5.41445	6.14782e-08	3.41959e-06
chr1	226000000	227000000	chr1_A_17	impedance_BASAL_METABOLIC_RATEz	-1.49695e-08	3.19202e-09	-4.68967	2.73641e-06	0.000101164
chr1	226000000	227000000	chr1_A_17	other_MORNINGPERSON	-6.42433e-09	1.42896e-09	-4.49581	6.93068e-06	0.0002286
chr1	226000000	227000000	chr1_A_17	bmd_HEEL_TSCOREz	-2.95689e-08	7.09016e-09	-4.17041	3.04046e-05	0.000817717
chr1	226000000	227000000	chr1_A_17	disease_RESPIRATORY_ENT	-6.15429e-09	1.88815e-09	-3.25943	0.00111635	0.0189494
chr1	226000000	227000000	chr1_A_17	blood_HIGH_LIGHT_SCATTER_RETICULOCYTE_COUNT	-2.12117e-08	6.71282e-09	-3.15989	0.00157831	0.0251154
chr1	226000000	227000000	chr1_A_17	blood_MEAN_PLATELET_VOL	-3.20652e-08	1.01737e-08	-3.15177	0.00162283	0.025657
chr1	226000000	227000000	chr1_A_17	blood_WHITE_COUNT	8.68475e-09	3.02722e-09	2.86888	0.00411926	0.055946
chr1	226000000	227000000	chr1_A_17	cov_EDU_COLLEGE	-2.3281e-09	8.53623e-10	-2.72732	0.00638513	0.0806344
chr1	226000000	227000000	chr1_A_17	blood_LYMPHOCYTE_COUNT	-1.91816e-08	7.22884e-09	-2.65349	0.00796643	0.0958834
chr1	227000000	228000000	chr1_A_17	blood_EOSINOPHIL_COUNT	-2.74373e-08	5.06743e-09	-5.41445	6.14782e-08	3.41959e-06
chr1	227000000	228000000	chr1_A_17	impedance_BASAL_METABOLIC_RATEz	-1.49695e-08	3.19202e-09	-4.68967	2.73641e-06	0.000101164
chr1	227000000	228000000	chr1_A_17	other_MORNINGPERSON	-6.42433e-09	1.42896e-09	-4.49581	6.93068e-06	0.0002286
chr1	227000000	228000000	chr1_A_17	bmd_HEEL_TSCOREz	-2.95689e-08	7.09016e-09	-4.17041	3.04046e-05	0.000817717
chr1	227000000	228000000	chr1_A_17	disease_RESPIRATORY_ENT	-6.15429e-09	1.88815e-09	-3.25943	0.00111635	0.0189494
chr1	227000000	228000000	chr1_A_17	blood_HIGH_LIGHT_SCATTER_RETICULOCYTE_COUNT	-2.12117e-08	6.71282e-09	-3.15989	0.00157831	0.0251154
chr1	227000000	228000000	chr1_A_17	blood_MEAN_PLATELET_VOL	-3.20652e-08	1.01737e-08	-3.15177	0.00162283	0.025657
chr1	227000000	228000000	chr1_A_17	blood_WHITE_COUNT	8.68475e-09	3.02722e-09	2.86888	0.00411926	0.055946
chr1	227000000	228000000	chr1_A_17	cov_EDU_COLLEGE	-2.3281e-09	8.53623e-10	-2.72732	0.00638513	0.0806344
chr1	227000000	228000000	chr1_A_17	blood_LYMPHOCYTE_COUNT	-1.91816e-08	7.22884e-09	-2.65349	0.00796643	0.0958834
chr1	228000000	229000000	chr1_A_17	blood_EOSINOPHIL_COUNT	-2.74373e-08	5.06743e-09	-5.41445	6.14782e-08	3.41959e-06
chr1	228000000	229000000	chr1_A_17	impedance_BASAL_METABOLIC_RATEz	-1.49695e-08	3.19202e-09	-4.68967	2.73641e-06	0.000101164
chr1	228000000	229000000	chr1_A_17	other_MORNINGPERSON	-6.42433e-09	1.42896e-09	-4.49581	6.93068e-06	0.0002286
chr1	228000000	229000000	chr1_A_17	bmd_HEEL_TSCOREz	-2.95689e-08	7.09016e-09	-4.17041	3.04046e-05	0.000817717
chr1	228000000	229000000	chr1_A_17	disease_RESPIRATORY_ENT	-6.15429e-09	1.88815e-09	-3.25943	0.00111635	0.0189494
chr1	228000000	229000000	chr1_A_17	blood_HIGH_LIGHT_SCATTER_RETICULOCYTE_COUNT	-2.12117e-08	6.71282e-09	-3.15989	0.00157831	0.0251154
chr1	228000000	229000000	chr1_A_17	blood_MEAN_PLATELET_VOL	-3.20652e-08	1.01737e-08	-3.15177	0.00162283	0.025657
chr1	228000000	229000000	chr1_A_17	blood_WHITE_COUNT	8.68475e-09	3.02722e-09	2.86888	0.00411926	0.055946
chr1	228000000	229000000	chr1_A_17	cov_EDU_COLLEGE	-2.3281e-09	8.53623e-10	-2.72732	0.00638513	0.0806344
chr1	228000000	229000000	chr1_A_17	blood_LYMPHOCYTE_COUNT	-1.91816e-08	7.22884e-09	-2.65349	0.00796643	0.0958834
chr1	229000000	230000000	chr1_A_17	blood_EOSINOPHIL_COUNT	-2.74373e-08	5.06743e-09	-5.41445	6.14782e-08	3.41959e-06
chr1	229000000	230000000	chr1_A_17	impedance_BASAL_METABOLIC_RATEz	-1.49695e-08	3.19202e-09	-4.68967	2.73641e-06	0.000101164
chr1	229000000	230000000	chr1_A_17	other_MORNINGPERSON	-6.42433e-09	1.42896e-09	-4.49581	6.93068e-06	0.0002286
chr1	229000000	230000000	chr1_A_17	bmd_HEEL_TSCOREz	-2.95689e-08	7.09016e-09	-4.17041	3.04046e-05	0.000817717
chr1	229000000	230000000	chr1_A_17	disease_RESPIRATORY_ENT	-6.15429e-09	1.88815e-09	-3.25943	0.00111635	0.0189494
chr1	229000000	230000000	chr1_A_17	blood_HIGH_LIGHT_SCATTER_RETICULOCYTE_COUNT	-2.12117e-08	6.71282e-09	-3.15989	0.00157831	0.0251154
chr1	229000000	230000000	chr1_A_17	blood_MEAN_PLATELET_VOL	-3.20652e-08	1.01737e-08	-3.15177	0.00162283	0.025657
chr1	229000000	230000000	chr1_A_17	blood_WHITE_COUNT	8.68475e-09	3.02722e-09	2.86888	0.00411926	0.055946
chr1	229000000	230000000	chr1_A_17	cov_EDU_COLLEGE	-2.3281e-09	8.53623e-10	-2.72732	0.00638513	0.0806344
chr1	229000000	230000000	chr1_A_17	blood_LYMPHOCYTE_COUNT	-1.91816e-08	7.22884e-09	-2.65349	0.00796643	0.0958834
chr1	230000000	231000000	chr1_A_17	blood_EOSINOPHIL_COUNT	-2.74373e-08	5.06743e-09	-5.41445	6.14782e-08	3.41959e-06
chr1	230000000	231000000	chr1_A_17	impedance_BASAL_METABOLIC_RATEz	-1.49695e-08	3.19202e-09	-4.68967	2.73641e-06	0.000101164
chr1	230000000	231000000	chr1_A_17	other_MORNINGPERSON	-6.42433e-09	1.42896e-09	-4.49581	6.93068e-06	0.0002286
chr1	230000000	231000000	chr1_A_17	bmd_HEEL_TSCOREz	-2.95689e-08	7.09016e-09	-4.17041	3.04046e-05	0.000817717
chr1	230000000	231000000	chr1_A_17	disease_RESPIRATORY_ENT	-6.15429e-09	1.88815e-09	-3.25943	0.00111635	0.0189494
chr1	230000000	231000000	chr1_A_17	blood_HIGH_LIGHT_SCATTER_RETICULOCYTE_COUNT	-2.12117e-08	6.71282e-09	-3.15989	0.00157831	0.0251154
chr1	230000000	231000000	chr1_A_17	blood_MEAN_PLATELET_VOL	-3.20652e-08	1.01737e-08	-3.15177	0.00162283	0.025657
chr1	230000000	231000000	chr1_A_17	blood_WHITE_COUNT	8.68475e-09	3.02722e-09	2.86888	0.00411926	0.055946
chr1	230000000	231000000	chr1_A_17	cov_EDU_COLLEGE	-2.3281e-09	8.53623e-10	-2.72732	0.00638513	0.0806344
chr1	230000000	231000000	chr1_A_17	blood_LYMPHOCYTE_COUNT	-1.91816e-08	7.22884e-09	-2.65349	0.00796643	0.0958834
chr1	231000000	232000000	chr1_A_17	blood_EOSINOPHIL_COUNT	-2.74373e-08	5.06743e-09	-5.41445	6.14782e-08	3.41959e-06
chr1	231000000	232000000	chr1_A_17	impedance_BASAL_METABOLIC_RATEz	-1.49695e-08	3.19202e-09	-4.68967	2.73641e-06	0.000101164
chr1	231000000	232000000	chr1_A_17	other_MORNINGPERSON	-6.42433e-09	1.42896e-09	-4.49581	6.93068e-06	0.0002286
chr1	231000000	232000000	chr1_A_17	bmd_HEEL_TSCOREz	-2.95689e-08	7.09016e-09	-4.17041	3.04046e-05	0.000817717
chr1	231000000	232000000	chr1_A_17	disease_RESPIRATORY_ENT	-6.15429e-09	1.88815e-09	-3.25943	0.00111635	0.0189494
chr1	231000000	232000000	chr1_A_17	blood_HIGH_LIGHT_SCATTER_RETICULOCYTE_COUNT	-2.12117e-08	6.71282e-09	-3.15989	0.00157831	0.0251154
chr1	231000000	232000000	chr1_A_17	blood_MEAN_PLATELET_VOL	-3.20652e-08	1.01737e-08	-3.15177	0.00162283	0.025657
chr1	231000000	232000000	chr1_A_17	blood_WHITE_COUNT	8.68475e-09	3.02722e-09	2.86888	0.00411926	0.055946
chr1	231000000	232000000	chr1_A_17	cov_EDU_COLLEGE	-2.3281e-09	8.53623e-10	-2.72732	0.00638513	0.0806344
chr1	231000000	232000000	chr1_A_17	blood_LYMPHOCYTE_COUNT	-1.91816e-08	7.22884e-09	-2.65349	0.00796643	0.0958834
chr1	232000000	233000000	chr1_A_17	blood_EOSINOPHIL_COUNT	-2.74373e-08	5.06743e-09	-5.41445	6.14782e-08	3.41959e-06
chr1	232000000	233000000	chr1_A_17	impedance_BASAL_METABOLIC_RATEz	-1.49695e-08	3.19202e-09	-4.68967	2.73641e-06	0.000101164
chr1	232000000	233000000	chr1_A_17	other_MORNINGPERSON	-6.42433e-09	1.42896e-09	-4.49581	6.93068e-06	0.0002286
chr1	232000000	233000000	chr1_A_17	bmd_HEEL_TSCOREz	-2.95689e-08	7.09016e-09	-4.17041	3.04046e-05	0.000817717
chr1	232000000	233000000	chr1_A_17	disease_RESPIRATORY_ENT	-6.15429e-09	1.88815e-09	-3.25943	0.00111635	0.0189494
chr1	232000000	233000000	chr1_A_17	blood_HIGH_LIGHT_SCATTER_RETICULOCYTE_COUNT	-2.12117e-08	6.71282e-09	-3.15989	0.00157831	0.0251154
chr1	232000000	233000000	chr1_A_17	blood_MEAN_PLATELET_VOL	-3.20652e-08	1.01737e-08	-3.15177	0.00162283	0.025657
chr1	232000000	233000000	chr1_A_17	blood_WHITE_COUNT	8.68475e-09	3.02722e-09	2.86888	0.00411926	0.055946
chr1	232000000	233000000	chr1_A_17	cov_EDU_COLLEGE	-2.3281e-09	8.53623e-10	-2.72732	0.00638513	0.0806344
chr1	232000000	233000000	chr1_A_17	blood_LYMPHOCYTE_COUNT	-1.91816e-08	7.22884e-09	-2.65349	0.00796643	0.0958834
chr1	233000000	234000000	chr1_A_17	blood_EOSINOPHIL_COUNT	-2.74373e-08	5.06743e-09	-5.41445	6.14782e-08	3.41959e-06
chr1	233000000	234000000	chr1_A_17	impedance_BASAL_METABOLIC_RATEz	-1.49695e-08	3.19202e-09	-4.68967	2.73641e-06	0.000101164
chr1	233000000	234000000	chr1_A_17	other_MORNINGPERSON	-6.42433e-09	1.42896e-09	-4.49581	6.93068e-06	0.0002286
chr1	233000000	234000000	chr1_A_17	bmd_HEEL_TSCOREz	-2.95689e-08	7.09016e-09	-4.17041	3.04046e-05	0.000817717
chr1	233000000	234000000	chr1_A_17	disease_RESPIRATORY_ENT	-6.15429e-09	1.88815e-09	-3.25943	0.00111635	0.0189494
chr1	233000000	234000000	chr1_A_17	blood_HIGH_LIGHT_SCATTER_RETICULOCYTE_COUNT	-2.12117e-08	6.71282e-09	-3.15989	0.00157831	0.0251154
chr1	233000000	234000000	chr1_A_17	blood_MEAN_PLATELET_VOL	-3.20652e-08	1.01737e-08	-3.15177	0.00162283	0.025657
chr1	233000000	234000000	chr1_A_17	blood_WHITE_COUNT	8.68475e-09	3.02722e-09	2.86888	0.00411926	0.055946
chr1	233000000	234000000	chr1_A_17	cov_EDU_COLLEGE	-2.3281e-09	8.53623e-10	-2.72732	0.00638513	0.0806344
chr1	233000000	234000000	chr1_A_17	blood_LYMPHOCYTE_COUNT	-1.91816e-08	7.22884e-09	-2.65349	0.00796643	0.0958834
chr1	234000000	235000000	chr1_A_17	blood_EOSINOPHIL_COUNT	-2.74373e-08	5.06743e-09	-5.41445	6.14782e-08	3.41959e-06
chr1	234000000	235000000	chr1_A_17	impedance_BASAL_METABOLIC_RATEz	-1.49695e-08	3.19202e-09	-4.68967	2.73641e-06	0.000101164
chr1	234000000	235000000	chr1_A_17	other_MORNINGPERSON	-6.42433e-09	1.42896e-09	-4.49581	6.93068e-06	0.0002286
chr1	234000000	235000000	chr1_A_17	bmd_HEEL_TSCOREz	-2.95689e-08	7.09016e-09	-4.17041	3.04046e-05	0.000817717
chr1	234000000	235000000	chr1_A_17	disease_RESPIRATORY_ENT	-6.15429e-09	1.88815e-09	-3.25943	0.00111635	0.0189494
chr1	234000000	235000000	chr1_A_17	blood_HIGH_LIGHT_SCATTER_RETICULOCYTE_COUNT	-2.12117e-08	6.71282e-09	-3.15989	0.00157831	0.0251154
chr1	234000000	235000000	chr1_A_17	blood_MEAN_PLATELET_VOL	-3.20652e-08	1.01737e-08	-3.15177	0.00162283	0.025657
chr1	234000000	235000000	chr1_A_17	blood_WHITE_COUNT	8.68475e-09	3.02722e-09	2.86888	0.00411926	0.055946
chr1	234000000	235000000	chr1_A_17	cov_EDU_COLLEGE	-2.3281e-09	8.53623e-10	-2.72732	0.00638513	0.0806344
chr1	234000000	235000000	chr1_A_17	blood_LYMPHOCYTE_COUNT	-1.91816e-08	7.22884e-09	-2.65349	0.00796643	0.0958834
chr1	235000000	236000000	chr1_A_17	blood_EOSINOPHIL_COUNT	-2.74373e-08	5.06743e-09	-5.41445	6.14782e-08	3.41959e-06
chr1	235000000	236000000	chr1_A_17	impedance_BASAL_METABOLIC_RATEz	-1.49695e-08	3.19202e-09	-4.68967	2.73641e-06	0.000101164
chr1	235000000	236000000	chr1_A_17	other_MORNINGPERSON	-6.42433e-09	1.42896e-09	-4.49581	6.93068e-06	0.0002286
chr1	235000000	236000000	chr1_A_17	bmd_HEEL_TSCOREz	-2.95689e-08	7.09016e-09	-4.17041	3.04046e-05	0.000817717
chr1	235000000	236000000	chr1_A_17	disease_RESPIRATORY_ENT	-6.15429e-09	1.88815e-09	-3.25943	0.00111635	0.0189494
chr1	235000000	236000000	chr1_A_17	blood_HIGH_LIGHT_SCATTER_RETICULOCYTE_COUNT	-2.12117e-08	6.71282e-09	-3.15989	0.00157831	0.0251154
chr1	235000000	236000000	chr1_A_17	blood_MEAN_PLATELET_VOL	-3.20652e-08	1.01737e-08	-3.15177	0.00162283	0.025657
chr1	235000000	236000000	chr1_A_17	blood_WHITE_COUNT	8.68475e-09	3.02722e-09	2.86888	0.00411926	0.055946
chr1	235000000	236000000	chr1_A_17	cov_EDU_COLLEGE	-2.3281e-09	8.53623e-10	-2.72732	0.00638513	0.0806344
chr1	235000000	236000000	chr1_A_17	blood_LYMPHOCYTE_COUNT	-1.91816e-08	7.22884e-09	-2.65349	0.00796643	0.0958834
chr1	236000000	237000000	chr1_B_20	cov_SMOKING_STATUS	5.9489e-09	1.24116e-09	4.79301	1.64295e-06	6.30244e-05
chr1	237000000	238000000	chr1_B_20	cov_SMOKING_STATUS	5.9489e-09	1.24116e-09	4.79301	1.64295e-06	6.30244e-05
chr1	238000000	239000000	chr1_B_20	cov_SMOKING_STATUS	5.9489e-09	1.24116e-09	4.79301	1.64295e-06	6.30244e-05
chr1	239000000	240000000	chr1_B_20	cov_SMOKING_STATUS	5.9489e-09	1.24116e-09	4.79301	1.64295e-06	6.30244e-05
chr1	240000000	241000000	chr1_B_20	cov_SMOKING_STATUS	5.9489e-09	1.24116e-09	4.79301	1.64295e-06	6.30244e-05
chr1	241000000	242000000	chr1_B_20	cov_SMOKING_STATUS	5.9489e-09	1.24116e-09	4.79301	1.64295e-06	6.30244e-05
chr1	242000000	243000000	chr1_B_20	cov_SMOKING_STATUS	5.9489e-09	1.24116e-09	4.79301	1.64295e-06	6.30244e-05
chr1	243000000	244000000	chr1_B_20	cov_SMOKING_STATUS	5.9489e-09	1.24116e-09	4.79301	1.64295e-06	6.30244e-05
chr2	4000000	5000000	chr2_B_1	AD	-3.77947e-08	4.8548e-09	-7.78501	6.97056e-15	1.10778e-12
chr2	4000000	5000000	chr2_B_1	lung_FEV1FVCzSMOKE	1.13562e-08	2.69322e-09	4.21661	2.48e-05	0.000691293
chr2	4000000	5000000	chr2_B_1	bp_SYSTOLICadjMEDz	-1.5876e-08	4.88854e-09	-3.2476	0.00116382	0.0195628
chr2	4000000	5000000	chr2_B_1	disease_T2D	3.7481e-09	1.2656e-09	2.96152	0.00306129	0.0435593
chr2	4000000	5000000	chr2_B_1	blood_MEAN_SPHERED_CELL_VOL	-1.58815e-08	5.72505e-09	-2.77403	0.0055366	0.0719229
chr2	5000000	6000000	chr2_B_1	AD	-3.77947e-08	4.8548e-09	-7.78501	6.97056e-15	1.10778e-12
chr2	5000000	6000000	chr2_B_1	lung_FEV1FVCzSMOKE	1.13562e-08	2.69322e-09	4.21661	2.48e-05	0.000691293
chr2	5000000	6000000	chr2_B_1	bp_SYSTOLICadjMEDz	-1.5876e-08	4.88854e-09	-3.2476	0.00116382	0.0195628
chr2	5000000	6000000	chr2_B_1	disease_T2D	3.7481e-09	1.2656e-09	2.96152	0.00306129	0.0435593
chr2	5000000	6000000	chr2_B_1	blood_MEAN_SPHERED_CELL_VOL	-1.58815e-08	5.72505e-09	-2.77403	0.0055366	0.0719229
chr2	6000000	7000000	chr2_B_1	AD	-3.77947e-08	4.8548e-09	-7.78501	6.97056e-15	1.10778e-12
chr2	6000000	7000000	chr2_B_1	lung_FEV1FVCzSMOKE	1.13562e-08	2.69322e-09	4.21661	2.48e-05	0.000691293
chr2	6000000	7000000	chr2_B_1	bp_SYSTOLICadjMEDz	-1.5876e-08	4.88854e-09	-3.2476	0.00116382	0.0195628
chr2	6000000	7000000	chr2_B_1	disease_T2D	3.7481e-09	1.2656e-09	2.96152	0.00306129	0.0435593
chr2	6000000	7000000	chr2_B_1	blood_MEAN_SPHERED_CELL_VOL	-1.58815e-08	5.72505e-09	-2.77403	0.0055366	0.0719229
chr2	16000000	17000000	chr2_A_3	disease_ALLERGY_ECZEMA_DIAGNOSED	-2.55301e-08	2.96699e-09	-8.60471	7.65085e-18	1.70224e-15
chr2	16000000	17000000	chr2_A_3	disease_T2D	-1.52853e-08	2.13301e-09	-7.16606	7.71897e-13	9.17059e-11
chr2	16000000	17000000	chr2_A_3	blood_HIGH_LIGHT_SCATTER_RETICULOCYTE_COUNT	-2.92868e-08	5.74112e-09	-5.10123	3.37448e-07	1.52939e-05
chr2	16000000	17000000	chr2_A_3	bp_SYSTOLICadjMEDz	-2.15042e-08	5.51357e-09	-3.90024	9.60967e-05	0.00229
chr2	16000000	17000000	chr2_A_3	impedance_BASAL_METABOLIC_RATEz	-2.61083e-08	8.79308e-09	-2.96919	0.0029859	0.0426851
chr2	20000000	21000000	chr2_A_4	lung_FEV1FVCzSMOKE	-1.74739e-08	1.94824e-09	-8.96904	2.99103e-19	6.90589e-17
chr2	20000000	21000000	chr2_A_4	repro_MENOPAUSE_AGE	3.70191e-08	4.39136e-09	8.42998	3.45715e-17	7.29399e-15
chr2	20000000	21000000	chr2_A_4	disease_HYPOTHYROIDISM_SELF_REP	-9.15991e-09	1.90482e-09	-4.8088	1.51836e-06	5.8798e-05
chr2	20000000	21000000	chr2_A_4	mental_NEUROTICISM	4.39768e-09	9.54493e-10	4.60735	4.07827e-06	0.000142588
chr2	20000000	21000000	chr2_A_4	IBD	4.13577e-08	1.02471e-08	4.03606	5.43571e-05	0.00135748
chr2	21000000	22000000	chr2_A_4	lung_FEV1FVCzSMOKE	-1.74739e-08	1.94824e-09	-8.96904	2.99103e-19	6.90589e-17
chr2	21000000	22000000	chr2_A_4	repro_MENOPAUSE_AGE	3.70191e-08	4.39136e-09	8.42998	3.45715e-17	7.29399e-15
chr2	21000000	22000000	chr2_A_4	disease_HYPOTHYROIDISM_SELF_REP	-9.15991e-09	1.90482e-09	-4.8088	1.51836e-06	5.8798e-05
chr2	21000000	22000000	chr2_A_4	mental_NEUROTICISM	4.39768e-09	9.54493e-10	4.60735	4.07827e-06	0.000142588
chr2	21000000	22000000	chr2_A_4	IBD	4.13577e-08	1.02471e-08	4.03606	5.43571e-05	0.00135748
chr2	22000000	23000000	chr2_A_4	lung_FEV1FVCzSMOKE	-1.74739e-08	1.94824e-09	-8.96904	2.99103e-19	6.90589e-17
chr2	22000000	23000000	chr2_A_4	repro_MENOPAUSE_AGE	3.70191e-08	4.39136e-09	8.42998	3.45715e-17	7.29399e-15
chr2	22000000	23000000	chr2_A_4	disease_HYPOTHYROIDISM_SELF_REP	-9.15991e-09	1.90482e-09	-4.8088	1.51836e-06	5.8798e-05
chr2	22000000	23000000	chr2_A_4	mental_NEUROTICISM	4.39768e-09	9.54493e-10	4.60735	4.07827e-06	0.000142588
chr2	22000000	23000000	chr2_A_4	IBD	4.13577e-08	1.02471e-08	4.03606	5.43571e-05	0.00135748
chr2	23000000	24000000	chr2_A_4	lung_FEV1FVCzSMOKE	-1.74739e-08	1.94824e-09	-8.96904	2.99103e-19	6.90589e-17
chr2	23000000	24000000	chr2_A_4	repro_MENOPAUSE_AGE	3.70191e-08	4.39136e-09	8.42998	3.45715e-17	7.29399e-15
chr2	23000000	24000000	chr2_A_4	disease_HYPOTHYROIDISM_SELF_REP	-9.15991e-09	1.90482e-09	-4.8088	1.51836e-06	5.8798e-05
chr2	23000000	24000000	chr2_A_4	mental_NEUROTICISM	4.39768e-09	9.54493e-10	4.60735	4.07827e-06	0.000142588
chr2	23000000	24000000	chr2_A_4	IBD	4.13577e-08	1.02471e-08	4.03606	5.43571e-05	0.00135748
chr2	24000000	25000000	chr2_A_4	lung_FEV1FVCzSMOKE	-1.74739e-08	1.94824e-09	-8.96904	2.99103e-19	6.90589e-17
chr2	24000000	25000000	chr2_A_4	repro_MENOPAUSE_AGE	3.70191e-08	4.39136e-09	8.42998	3.45715e-17	7.29399e-15
chr2	24000000	25000000	chr2_A_4	disease_HYPOTHYROIDISM_SELF_REP	-9.15991e-09	1.90482e-09	-4.8088	1.51836e-06	5.8798e-05
chr2	24000000	25000000	chr2_A_4	mental_NEUROTICISM	4.39768e-09	9.54493e-10	4.60735	4.07827e-06	0.000142588
chr2	24000000	25000000	chr2_A_4	IBD	4.13577e-08	1.02471e-08	4.03606	5.43571e-05	0.00135748
chr2	25000000	26000000	chr2_A_4	lung_FEV1FVCzSMOKE	-1.74739e-08	1.94824e-09	-8.96904	2.99103e-19	6.90589e-17
chr2	25000000	26000000	chr2_A_4	repro_MENOPAUSE_AGE	3.70191e-08	4.39136e-09	8.42998	3.45715e-17	7.29399e-15
chr2	25000000	26000000	chr2_A_4	disease_HYPOTHYROIDISM_SELF_REP	-9.15991e-09	1.90482e-09	-4.8088	1.51836e-06	5.8798e-05
chr2	25000000	26000000	chr2_A_4	mental_NEUROTICISM	4.39768e-09	9.54493e-10	4.60735	4.07827e-06	0.000142588
chr2	25000000	26000000	chr2_A_4	IBD	4.13577e-08	1.02471e-08	4.03606	5.43571e-05	0.00135748
chr2	26000000	27000000	chr2_A_4	lung_FEV1FVCzSMOKE	-1.74739e-08	1.94824e-09	-8.96904	2.99103e-19	6.90589e-17
chr2	26000000	27000000	chr2_A_4	repro_MENOPAUSE_AGE	3.70191e-08	4.39136e-09	8.42998	3.45715e-17	7.29399e-15
chr2	26000000	27000000	chr2_A_4	disease_HYPOTHYROIDISM_SELF_REP	-9.15991e-09	1.90482e-09	-4.8088	1.51836e-06	5.8798e-05
chr2	26000000	27000000	chr2_A_4	mental_NEUROTICISM	4.39768e-09	9.54493e-10	4.60735	4.07827e-06	0.000142588
chr2	26000000	27000000	chr2_A_4	IBD	4.13577e-08	1.02471e-08	4.03606	5.43571e-05	0.00135748
chr2	27000000	28000000	chr2_A_4	lung_FEV1FVCzSMOKE	-1.74739e-08	1.94824e-09	-8.96904	2.99103e-19	6.90589e-17
chr2	27000000	28000000	chr2_A_4	repro_MENOPAUSE_AGE	3.70191e-08	4.39136e-09	8.42998	3.45715e-17	7.29399e-15
chr2	27000000	28000000	chr2_A_4	disease_HYPOTHYROIDISM_SELF_REP	-9.15991e-09	1.90482e-09	-4.8088	1.51836e-06	5.8798e-05
chr2	27000000	28000000	chr2_A_4	mental_NEUROTICISM	4.39768e-09	9.54493e-10	4.60735	4.07827e-06	0.000142588
chr2	27000000	28000000	chr2_A_4	IBD	4.13577e-08	1.02471e-08	4.03606	5.43571e-05	0.00135748
chr2	28000000	29000000	chr2_A_4	lung_FEV1FVCzSMOKE	-1.74739e-08	1.94824e-09	-8.96904	2.99103e-19	6.90589e-17
chr2	28000000	29000000	chr2_A_4	repro_MENOPAUSE_AGE	3.70191e-08	4.39136e-09	8.42998	3.45715e-17	7.29399e-15
chr2	28000000	29000000	chr2_A_4	disease_HYPOTHYROIDISM_SELF_REP	-9.15991e-09	1.90482e-09	-4.8088	1.51836e-06	5.8798e-05
chr2	28000000	29000000	chr2_A_4	mental_NEUROTICISM	4.39768e-09	9.54493e-10	4.60735	4.07827e-06	0.000142588
chr2	28000000	29000000	chr2_A_4	IBD	4.13577e-08	1.02471e-08	4.03606	5.43571e-05	0.00135748
chr2	29000000	30000000	chr2_A_4	lung_FEV1FVCzSMOKE	-1.74739e-08	1.94824e-09	-8.96904	2.99103e-19	6.90589e-17
chr2	29000000	30000000	chr2_A_4	repro_MENOPAUSE_AGE	3.70191e-08	4.39136e-09	8.42998	3.45715e-17	7.29399e-15
chr2	29000000	30000000	chr2_A_4	disease_HYPOTHYROIDISM_SELF_REP	-9.15991e-09	1.90482e-09	-4.8088	1.51836e-06	5.8798e-05
chr2	29000000	30000000	chr2_A_4	mental_NEUROTICISM	4.39768e-09	9.54493e-10	4.60735	4.07827e-06	0.000142588
chr2	29000000	30000000	chr2_A_4	IBD	4.13577e-08	1.02471e-08	4.03606	5.43571e-05	0.00135748
chr2	30000000	31000000	chr2_A_4	lung_FEV1FVCzSMOKE	-1.74739e-08	1.94824e-09	-8.96904	2.99103e-19	6.90589e-17
chr2	30000000	31000000	chr2_A_4	repro_MENOPAUSE_AGE	3.70191e-08	4.39136e-09	8.42998	3.45715e-17	7.29399e-15
chr2	30000000	31000000	chr2_A_4	disease_HYPOTHYROIDISM_SELF_REP	-9.15991e-09	1.90482e-09	-4.8088	1.51836e-06	5.8798e-05
chr2	30000000	31000000	chr2_A_4	mental_NEUROTICISM	4.39768e-09	9.54493e-10	4.60735	4.07827e-06	0.000142588
chr2	30000000	31000000	chr2_A_4	IBD	4.13577e-08	1.02471e-08	4.03606	5.43571e-05	0.00135748
chr2	31000000	32000000	chr2_A_4	lung_FEV1FVCzSMOKE	-1.74739e-08	1.94824e-09	-8.96904	2.99103e-19	6.90589e-17
chr2	31000000	32000000	chr2_A_4	repro_MENOPAUSE_AGE	3.70191e-08	4.39136e-09	8.42998	3.45715e-17	7.29399e-15
chr2	31000000	32000000	chr2_A_4	disease_HYPOTHYROIDISM_SELF_REP	-9.15991e-09	1.90482e-09	-4.8088	1.51836e-06	5.8798e-05
chr2	31000000	32000000	chr2_A_4	mental_NEUROTICISM	4.39768e-09	9.54493e-10	4.60735	4.07827e-06	0.000142588
chr2	31000000	32000000	chr2_A_4	IBD	4.13577e-08	1.02471e-08	4.03606	5.43571e-05	0.00135748
chr2	39000000	40000000	chr2_B_5	disease_AID_ALL	-4.97264e-09	5.47525e-10	-9.08204	1.06562e-19	2.55687e-17
chr2	39000000	40000000	chr2_B_5	repro_NumberChildrenEverBorn_Pooled	-4.43992e-09	5.55842e-10	-7.98773	1.37452e-15	2.54848e-13
chr2	39000000	40000000	chr2_B_5	RA	2.48723e-08	5.36392e-09	4.63696	3.53575e-06	0.000127363
chr2	39000000	40000000	chr2_B_5	blood_MONOCYTE_COUNT	-1.34598e-08	2.97893e-09	-4.51833	6.23295e-06	0.000208395
chr2	39000000	40000000	chr2_B_5	SCZ	5.55591e-08	1.3672e-08	4.06371	4.82982e-05	0.00123645
chr2	39000000	40000000	chr2_B_5	bmd_HEEL_TSCOREz	1.00419e-07	2.83544e-08	3.54157	0.000397746	0.00785036
chr2	39000000	40000000	chr2_B_5	IBD	3.29867e-08	9.67833e-09	3.40831	0.00065367	0.012083
chr2	39000000	40000000	chr2_B_5	blood_WHITE_COUNT	-1.17135e-08	3.66005e-09	-3.20036	0.00137254	0.0222461
chr2	40000000	41000000	chr2_B_5	disease_AID_ALL	-4.97264e-09	5.47525e-10	-9.08204	1.06562e-19	2.55687e-17
chr2	40000000	41000000	chr2_B_5	repro_NumberChildrenEverBorn_Pooled	-4.43992e-09	5.55842e-10	-7.98773	1.37452e-15	2.54848e-13
chr2	40000000	41000000	chr2_B_5	RA	2.48723e-08	5.36392e-09	4.63696	3.53575e-06	0.000127363
chr2	40000000	41000000	chr2_B_5	blood_MONOCYTE_COUNT	-1.34598e-08	2.97893e-09	-4.51833	6.23295e-06	0.000208395
chr2	40000000	41000000	chr2_B_5	SCZ	5.55591e-08	1.3672e-08	4.06371	4.82982e-05	0.00123645
chr2	40000000	41000000	chr2_B_5	bmd_HEEL_TSCOREz	1.00419e-07	2.83544e-08	3.54157	0.000397746	0.00785036
chr2	40000000	41000000	chr2_B_5	IBD	3.29867e-08	9.67833e-09	3.40831	0.00065367	0.012083
chr2	40000000	41000000	chr2_B_5	blood_WHITE_COUNT	-1.17135e-08	3.66005e-09	-3.20036	0.00137254	0.0222461
chr2	41000000	42000000	chr2_B_5	disease_AID_ALL	-4.97264e-09	5.47525e-10	-9.08204	1.06562e-19	2.55687e-17
chr2	41000000	42000000	chr2_B_5	repro_NumberChildrenEverBorn_Pooled	-4.43992e-09	5.55842e-10	-7.98773	1.37452e-15	2.54848e-13
chr2	41000000	42000000	chr2_B_5	RA	2.48723e-08	5.36392e-09	4.63696	3.53575e-06	0.000127363
chr2	41000000	42000000	chr2_B_5	blood_MONOCYTE_COUNT	-1.34598e-08	2.97893e-09	-4.51833	6.23295e-06	0.000208395
chr2	41000000	42000000	chr2_B_5	SCZ	5.55591e-08	1.3672e-08	4.06371	4.82982e-05	0.00123645
chr2	41000000	42000000	chr2_B_5	bmd_HEEL_TSCOREz	1.00419e-07	2.83544e-08	3.54157	0.000397746	0.00785036
chr2	41000000	42000000	chr2_B_5	IBD	3.29867e-08	9.67833e-09	3.40831	0.00065367	0.012083
chr2	41000000	42000000	chr2_B_5	blood_WHITE_COUNT	-1.17135e-08	3.66005e-09	-3.20036	0.00137254	0.0222461
chr2	48000000	49000000	chr2_B_6	RA	4.98028e-08	1.08943e-08	4.57145	4.84365e-06	0.000166494
chr2	48000000	49000000	chr2_B_6	body_BALDING1	-1.1688e-08	4.07965e-09	-2.86496	0.00417064	0.0565184
chr2	48000000	49000000	chr2_B_6	IBD	-3.98766e-08	1.45294e-08	-2.74455	0.00605934	0.0774798
chr2	49000000	50000000	chr2_B_6	RA	4.98028e-08	1.08943e-08	4.57145	4.84365e-06	0.000166494
chr2	49000000	50000000	chr2_B_6	body_BALDING1	-1.1688e-08	4.07965e-09	-2.86496	0.00417064	0.0565184
chr2	49000000	50000000	chr2_B_6	IBD	-3.98766e-08	1.45294e-08	-2.74455	0.00605934	0.0774798
chr2	50000000	51000000	chr2_B_6	RA	4.98028e-08	1.08943e-08	4.57145	4.84365e-06	0.000166494
chr2	50000000	51000000	chr2_B_6	body_BALDING1	-1.1688e-08	4.07965e-09	-2.86496	0.00417064	0.0565184
chr2	50000000	51000000	chr2_B_6	IBD	-3.98766e-08	1.45294e-08	-2.74455	0.00605934	0.0774798
chr2	51000000	52000000	chr2_B_6	RA	4.98028e-08	1.08943e-08	4.57145	4.84365e-06	0.000166494
chr2	51000000	52000000	chr2_B_6	body_BALDING1	-1.1688e-08	4.07965e-09	-2.86496	0.00417064	0.0565184
chr2	51000000	52000000	chr2_B_6	IBD	-3.98766e-08	1.45294e-08	-2.74455	0.00605934	0.0774798
chr2	52000000	53000000	chr2_B_6	RA	4.98028e-08	1.08943e-08	4.57145	4.84365e-06	0.000166494
chr2	52000000	53000000	chr2_B_6	body_BALDING1	-1.1688e-08	4.07965e-09	-2.86496	0.00417064	0.0565184
chr2	52000000	53000000	chr2_B_6	IBD	-3.98766e-08	1.45294e-08	-2.74455	0.00605934	0.0774798
chr2	53000000	54000000	chr2_B_6	RA	4.98028e-08	1.08943e-08	4.57145	4.84365e-06	0.000166494
chr2	53000000	54000000	chr2_B_6	body_BALDING1	-1.1688e-08	4.07965e-09	-2.86496	0.00417064	0.0565184
chr2	53000000	54000000	chr2_B_6	IBD	-3.98766e-08	1.45294e-08	-2.74455	0.00605934	0.0774798
chr2	60000000	61000000	chr2_A_8	blood_RED_COUNT	7.43239e-08	2.46337e-08	3.01717	0.00255147	0.0374369
chr2	61000000	62000000	chr2_A_8	blood_RED_COUNT	7.43239e-08	2.46337e-08	3.01717	0.00255147	0.0374369
chr2	62000000	63000000	chr2_A_8	blood_RED_COUNT	7.43239e-08	2.46337e-08	3.01717	0.00255147	0.0374369
chr2	63000000	64000000	chr2_A_8	blood_RED_COUNT	7.43239e-08	2.46337e-08	3.01717	0.00255147	0.0374369
chr2	64000000	65000000	chr2_A_8	blood_RED_COUNT	7.43239e-08	2.46337e-08	3.01717	0.00255147	0.0374369
chr2	65000000	66000000	chr2_A_8	blood_RED_COUNT	7.43239e-08	2.46337e-08	3.01717	0.00255147	0.0374369
chr2	76000000	77000000	chr2_B_9	mental_NEUROTICISM	-7.48168e-09	1.16041e-09	-6.44742	1.13766e-10	9.87348e-09
chr2	76000000	77000000	chr2_B_9	disease_ALLERGY_ECZEMA_DIAGNOSED	5.31054e-09	1.51157e-09	3.51326	0.000442651	0.00863911
chr2	76000000	77000000	chr2_B_9	lung_FEV1FVCzSMOKE	-9.19595e-09	2.8377e-09	-3.24063	0.00119266	0.0199926
chr2	77000000	78000000	chr2_B_9	mental_NEUROTICISM	-7.48168e-09	1.16041e-09	-6.44742	1.13766e-10	9.87348e-09
chr2	77000000	78000000	chr2_B_9	disease_ALLERGY_ECZEMA_DIAGNOSED	5.31054e-09	1.51157e-09	3.51326	0.000442651	0.00863911
chr2	77000000	78000000	chr2_B_9	lung_FEV1FVCzSMOKE	-9.19595e-09	2.8377e-09	-3.24063	0.00119266	0.0199926
chr2	78000000	79000000	chr2_B_9	mental_NEUROTICISM	-7.48168e-09	1.16041e-09	-6.44742	1.13766e-10	9.87348e-09
chr2	78000000	79000000	chr2_B_9	disease_ALLERGY_ECZEMA_DIAGNOSED	5.31054e-09	1.51157e-09	3.51326	0.000442651	0.00863911
chr2	78000000	79000000	chr2_B_9	lung_FEV1FVCzSMOKE	-9.19595e-09	2.8377e-09	-3.24063	0.00119266	0.0199926
chr2	79000000	80000000	chr2_B_9	mental_NEUROTICISM	-7.48168e-09	1.16041e-09	-6.44742	1.13766e-10	9.87348e-09
chr2	79000000	80000000	chr2_B_9	disease_ALLERGY_ECZEMA_DIAGNOSED	5.31054e-09	1.51157e-09	3.51326	0.000442651	0.00863911
chr2	79000000	80000000	chr2_B_9	lung_FEV1FVCzSMOKE	-9.19595e-09	2.8377e-09	-3.24063	0.00119266	0.0199926
chr2	80000000	81000000	chr2_B_9	mental_NEUROTICISM	-7.48168e-09	1.16041e-09	-6.44742	1.13766e-10	9.87348e-09
chr2	80000000	81000000	chr2_B_9	disease_ALLERGY_ECZEMA_DIAGNOSED	5.31054e-09	1.51157e-09	3.51326	0.000442651	0.00863911
chr2	80000000	81000000	chr2_B_9	lung_FEV1FVCzSMOKE	-9.19595e-09	2.8377e-09	-3.24063	0.00119266	0.0199926
chr2	81000000	82000000	chr2_B_9	mental_NEUROTICISM	-7.48168e-09	1.16041e-09	-6.44742	1.13766e-10	9.87348e-09
chr2	81000000	82000000	chr2_B_9	disease_ALLERGY_ECZEMA_DIAGNOSED	5.31054e-09	1.51157e-09	3.51326	0.000442651	0.00863911
chr2	81000000	82000000	chr2_B_9	lung_FEV1FVCzSMOKE	-9.19595e-09	2.8377e-09	-3.24063	0.00119266	0.0199926
chr2	82000000	83000000	chr2_B_9	mental_NEUROTICISM	-7.48168e-09	1.16041e-09	-6.44742	1.13766e-10	9.87348e-09
chr2	82000000	83000000	chr2_B_9	disease_ALLERGY_ECZEMA_DIAGNOSED	5.31054e-09	1.51157e-09	3.51326	0.000442651	0.00863911
chr2	82000000	83000000	chr2_B_9	lung_FEV1FVCzSMOKE	-9.19595e-09	2.8377e-09	-3.24063	0.00119266	0.0199926
chr2	83000000	84000000	chr2_B_9	mental_NEUROTICISM	-7.48168e-09	1.16041e-09	-6.44742	1.13766e-10	9.87348e-09
chr2	83000000	84000000	chr2_B_9	disease_ALLERGY_ECZEMA_DIAGNOSED	5.31054e-09	1.51157e-09	3.51326	0.000442651	0.00863911
chr2	83000000	84000000	chr2_B_9	lung_FEV1FVCzSMOKE	-9.19595e-09	2.8377e-09	-3.24063	0.00119266	0.0199926
chr2	84000000	85000000	chr2_B_9	mental_NEUROTICISM	-7.48168e-09	1.16041e-09	-6.44742	1.13766e-10	9.87348e-09
chr2	84000000	85000000	chr2_B_9	disease_ALLERGY_ECZEMA_DIAGNOSED	5.31054e-09	1.51157e-09	3.51326	0.000442651	0.00863911
chr2	84000000	85000000	chr2_B_9	lung_FEV1FVCzSMOKE	-9.19595e-09	2.8377e-09	-3.24063	0.00119266	0.0199926
chr2	95000000	96000000	chr2_A_12	blood_RBC_DISTRIB_WIDTH	-3.57687e-08	5.61432e-09	-6.37097	1.87832e-10	1.59618e-08
chr2	95000000	96000000	chr2_A_12	blood_MEAN_CORPUSCULAR_HEMOGLOBIN	-4.70884e-08	8.8347e-09	-5.32993	9.82487e-08	5.15995e-06
chr2	95000000	96000000	chr2_A_12	blood_PLATELET_DISTRIB_WIDTH	-3.67181e-08	6.97564e-09	-5.26377	1.41134e-07	7.25655e-06
chr2	95000000	96000000	chr2_A_12	repro_MENARCHE_AGE	-2.23e-08	4.33958e-09	-5.13875	2.76569e-07	1.28196e-05
chr2	95000000	96000000	chr2_A_12	blood_MEAN_SPHERED_CELL_VOL	-2.40105e-08	5.20919e-09	-4.60925	4.04118e-06	0.000141696
chr2	95000000	96000000	chr2_A_12	blood_HIGH_LIGHT_SCATTER_RETICULOCYTE_COUNT	-2.58084e-08	6.15435e-09	-4.19353	2.74652e-05	0.000755261
chr2	95000000	96000000	chr2_A_12	blood_MONOCYTE_COUNT	-2.39908e-08	7.08233e-09	-3.38741	0.000705546	0.0129109
chr2	95000000	96000000	chr2_A_12	mental_NEUROTICISM	-9.43885e-09	2.8924e-09	-3.26333	0.00110111	0.018791
chr2	96000000	97000000	chr2_A_12	blood_RBC_DISTRIB_WIDTH	-3.57687e-08	5.61432e-09	-6.37097	1.87832e-10	1.59618e-08
chr2	96000000	97000000	chr2_A_12	blood_MEAN_CORPUSCULAR_HEMOGLOBIN	-4.70884e-08	8.8347e-09	-5.32993	9.82487e-08	5.15995e-06
chr2	96000000	97000000	chr2_A_12	blood_PLATELET_DISTRIB_WIDTH	-3.67181e-08	6.97564e-09	-5.26377	1.41134e-07	7.25655e-06
chr2	96000000	97000000	chr2_A_12	repro_MENARCHE_AGE	-2.23e-08	4.33958e-09	-5.13875	2.76569e-07	1.28196e-05
chr2	96000000	97000000	chr2_A_12	blood_MEAN_SPHERED_CELL_VOL	-2.40105e-08	5.20919e-09	-4.60925	4.04118e-06	0.000141696
chr2	96000000	97000000	chr2_A_12	blood_HIGH_LIGHT_SCATTER_RETICULOCYTE_COUNT	-2.58084e-08	6.15435e-09	-4.19353	2.74652e-05	0.000755261
chr2	96000000	97000000	chr2_A_12	blood_MONOCYTE_COUNT	-2.39908e-08	7.08233e-09	-3.38741	0.000705546	0.0129109
chr2	96000000	97000000	chr2_A_12	mental_NEUROTICISM	-9.43885e-09	2.8924e-09	-3.26333	0.00110111	0.018791
chr2	97000000	98000000	chr2_A_12	blood_RBC_DISTRIB_WIDTH	-3.57687e-08	5.61432e-09	-6.37097	1.87832e-10	1.59618e-08
chr2	97000000	98000000	chr2_A_12	blood_MEAN_CORPUSCULAR_HEMOGLOBIN	-4.70884e-08	8.8347e-09	-5.32993	9.82487e-08	5.15995e-06
chr2	97000000	98000000	chr2_A_12	blood_PLATELET_DISTRIB_WIDTH	-3.67181e-08	6.97564e-09	-5.26377	1.41134e-07	7.25655e-06
chr2	97000000	98000000	chr2_A_12	repro_MENARCHE_AGE	-2.23e-08	4.33958e-09	-5.13875	2.76569e-07	1.28196e-05
chr2	97000000	98000000	chr2_A_12	blood_MEAN_SPHERED_CELL_VOL	-2.40105e-08	5.20919e-09	-4.60925	4.04118e-06	0.000141696
chr2	97000000	98000000	chr2_A_12	blood_HIGH_LIGHT_SCATTER_RETICULOCYTE_COUNT	-2.58084e-08	6.15435e-09	-4.19353	2.74652e-05	0.000755261
chr2	97000000	98000000	chr2_A_12	blood_MONOCYTE_COUNT	-2.39908e-08	7.08233e-09	-3.38741	0.000705546	0.0129109
chr2	97000000	98000000	chr2_A_12	mental_NEUROTICISM	-9.43885e-09	2.8924e-09	-3.26333	0.00110111	0.018791
chr2	98000000	99000000	chr2_A_12	blood_RBC_DISTRIB_WIDTH	-3.57687e-08	5.61432e-09	-6.37097	1.87832e-10	1.59618e-08
chr2	98000000	99000000	chr2_A_12	blood_MEAN_CORPUSCULAR_HEMOGLOBIN	-4.70884e-08	8.8347e-09	-5.32993	9.82487e-08	5.15995e-06
chr2	98000000	99000000	chr2_A_12	blood_PLATELET_DISTRIB_WIDTH	-3.67181e-08	6.97564e-09	-5.26377	1.41134e-07	7.25655e-06
chr2	98000000	99000000	chr2_A_12	repro_MENARCHE_AGE	-2.23e-08	4.33958e-09	-5.13875	2.76569e-07	1.28196e-05
chr2	98000000	99000000	chr2_A_12	blood_MEAN_SPHERED_CELL_VOL	-2.40105e-08	5.20919e-09	-4.60925	4.04118e-06	0.000141696
chr2	98000000	99000000	chr2_A_12	blood_HIGH_LIGHT_SCATTER_RETICULOCYTE_COUNT	-2.58084e-08	6.15435e-09	-4.19353	2.74652e-05	0.000755261
chr2	98000000	99000000	chr2_A_12	blood_MONOCYTE_COUNT	-2.39908e-08	7.08233e-09	-3.38741	0.000705546	0.0129109
chr2	98000000	99000000	chr2_A_12	mental_NEUROTICISM	-9.43885e-09	2.8924e-09	-3.26333	0.00110111	0.018791
chr2	99000000	100000000	chr2_A_12	blood_RBC_DISTRIB_WIDTH	-3.57687e-08	5.61432e-09	-6.37097	1.87832e-10	1.59618e-08
chr2	99000000	100000000	chr2_A_12	blood_MEAN_CORPUSCULAR_HEMOGLOBIN	-4.70884e-08	8.8347e-09	-5.32993	9.82487e-08	5.15995e-06
chr2	99000000	100000000	chr2_A_12	blood_PLATELET_DISTRIB_WIDTH	-3.67181e-08	6.97564e-09	-5.26377	1.41134e-07	7.25655e-06
chr2	99000000	100000000	chr2_A_12	repro_MENARCHE_AGE	-2.23e-08	4.33958e-09	-5.13875	2.76569e-07	1.28196e-05
chr2	99000000	100000000	chr2_A_12	blood_MEAN_SPHERED_CELL_VOL	-2.40105e-08	5.20919e-09	-4.60925	4.04118e-06	0.000141696
chr2	99000000	100000000	chr2_A_12	blood_HIGH_LIGHT_SCATTER_RETICULOCYTE_COUNT	-2.58084e-08	6.15435e-09	-4.19353	2.74652e-05	0.000755261
chr2	99000000	100000000	chr2_A_12	blood_MONOCYTE_COUNT	-2.39908e-08	7.08233e-09	-3.38741	0.000705546	0.0129109
chr2	99000000	100000000	chr2_A_12	mental_NEUROTICISM	-9.43885e-09	2.8924e-09	-3.26333	0.00110111	0.018791
chr2	100000000	101000000	chr2_A_12	blood_RBC_DISTRIB_WIDTH	-3.57687e-08	5.61432e-09	-6.37097	1.87832e-10	1.59618e-08
chr2	100000000	101000000	chr2_A_12	blood_MEAN_CORPUSCULAR_HEMOGLOBIN	-4.70884e-08	8.8347e-09	-5.32993	9.82487e-08	5.15995e-06
chr2	100000000	101000000	chr2_A_12	blood_PLATELET_DISTRIB_WIDTH	-3.67181e-08	6.97564e-09	-5.26377	1.41134e-07	7.25655e-06
chr2	100000000	101000000	chr2_A_12	repro_MENARCHE_AGE	-2.23e-08	4.33958e-09	-5.13875	2.76569e-07	1.28196e-05
chr2	100000000	101000000	chr2_A_12	blood_MEAN_SPHERED_CELL_VOL	-2.40105e-08	5.20919e-09	-4.60925	4.04118e-06	0.000141696
chr2	100000000	101000000	chr2_A_12	blood_HIGH_LIGHT_SCATTER_RETICULOCYTE_COUNT	-2.58084e-08	6.15435e-09	-4.19353	2.74652e-05	0.000755261
chr2	100000000	101000000	chr2_A_12	blood_MONOCYTE_COUNT	-2.39908e-08	7.08233e-09	-3.38741	0.000705546	0.0129109
chr2	100000000	101000000	chr2_A_12	mental_NEUROTICISM	-9.43885e-09	2.8924e-09	-3.26333	0.00110111	0.018791
chr2	101000000	102000000	chr2_A_12	blood_RBC_DISTRIB_WIDTH	-3.57687e-08	5.61432e-09	-6.37097	1.87832e-10	1.59618e-08
chr2	101000000	102000000	chr2_A_12	blood_MEAN_CORPUSCULAR_HEMOGLOBIN	-4.70884e-08	8.8347e-09	-5.32993	9.82487e-08	5.15995e-06
chr2	101000000	102000000	chr2_A_12	blood_PLATELET_DISTRIB_WIDTH	-3.67181e-08	6.97564e-09	-5.26377	1.41134e-07	7.25655e-06
chr2	101000000	102000000	chr2_A_12	repro_MENARCHE_AGE	-2.23e-08	4.33958e-09	-5.13875	2.76569e-07	1.28196e-05
chr2	101000000	102000000	chr2_A_12	blood_MEAN_SPHERED_CELL_VOL	-2.40105e-08	5.20919e-09	-4.60925	4.04118e-06	0.000141696
chr2	101000000	102000000	chr2_A_12	blood_HIGH_LIGHT_SCATTER_RETICULOCYTE_COUNT	-2.58084e-08	6.15435e-09	-4.19353	2.74652e-05	0.000755261
chr2	101000000	102000000	chr2_A_12	blood_MONOCYTE_COUNT	-2.39908e-08	7.08233e-09	-3.38741	0.000705546	0.0129109
chr2	101000000	102000000	chr2_A_12	mental_NEUROTICISM	-9.43885e-09	2.8924e-09	-3.26333	0.00110111	0.018791
chr2	102000000	103000000	chr2_A_12	blood_RBC_DISTRIB_WIDTH	-3.57687e-08	5.61432e-09	-6.37097	1.87832e-10	1.59618e-08
chr2	102000000	103000000	chr2_A_12	blood_MEAN_CORPUSCULAR_HEMOGLOBIN	-4.70884e-08	8.8347e-09	-5.32993	9.82487e-08	5.15995e-06
chr2	102000000	103000000	chr2_A_12	blood_PLATELET_DISTRIB_WIDTH	-3.67181e-08	6.97564e-09	-5.26377	1.41134e-07	7.25655e-06
chr2	102000000	103000000	chr2_A_12	repro_MENARCHE_AGE	-2.23e-08	4.33958e-09	-5.13875	2.76569e-07	1.28196e-05
chr2	102000000	103000000	chr2_A_12	blood_MEAN_SPHERED_CELL_VOL	-2.40105e-08	5.20919e-09	-4.60925	4.04118e-06	0.000141696
chr2	102000000	103000000	chr2_A_12	blood_HIGH_LIGHT_SCATTER_RETICULOCYTE_COUNT	-2.58084e-08	6.15435e-09	-4.19353	2.74652e-05	0.000755261
chr2	102000000	103000000	chr2_A_12	blood_MONOCYTE_COUNT	-2.39908e-08	7.08233e-09	-3.38741	0.000705546	0.0129109
chr2	102000000	103000000	chr2_A_12	mental_NEUROTICISM	-9.43885e-09	2.8924e-09	-3.26333	0.00110111	0.018791
chr2	117000000	118000000	chr2_A_15	disease_AID_SURE	-3.08955e-09	4.66873e-10	-6.61754	3.65228e-11	3.49163e-09
chr2	117000000	118000000	chr2_A_15	blood_RBC_DISTRIB_WIDTH	-1.7402e-08	3.00691e-09	-5.78732	7.15183e-09	4.75636e-07
chr2	117000000	118000000	chr2_A_15	disease_ALLERGY_ECZEMA_DIAGNOSED	-9.22871e-09	1.6106e-09	-5.73	1.00432e-08	6.50255e-07
chr2	117000000	118000000	chr2_A_15	impedance_BASAL_METABOLIC_RATEz	-2.91055e-08	5.56978e-09	-5.22562	1.73577e-07	8.66963e-06
chr2	117000000	118000000	chr2_A_15	blood_PLATELET_DISTRIB_WIDTH	-1.74725e-08	3.46925e-09	-5.0364	4.7438e-07	2.06583e-05
chr2	117000000	118000000	chr2_A_15	blood_LYMPHOCYTE_COUNT	-1.62059e-08	3.7238e-09	-4.35196	1.34924e-05	0.00040868
chr2	117000000	118000000	chr2_A_15	blood_WHITE_COUNT	-2.03501e-08	5.66175e-09	-3.59432	0.000325243	0.00666667
chr2	117000000	118000000	chr2_A_15	body_WHRadjBMIz	1.01021e-08	3.21493e-09	3.14225	0.00167656	0.0263703
chr2	117000000	118000000	chr2_A_15	body_BMIz	-2.71783e-08	9.21801e-09	-2.94839	0.00319432	0.0451373
chr2	117000000	118000000	chr2_A_15	bp_DIASTOLICadjMEDz	-1.22868e-08	4.39482e-09	-2.79573	0.0051782	0.0676261
chr2	118000000	119000000	chr2_A_15	disease_AID_SURE	-3.08955e-09	4.66873e-10	-6.61754	3.65228e-11	3.49163e-09
chr2	118000000	119000000	chr2_A_15	blood_RBC_DISTRIB_WIDTH	-1.7402e-08	3.00691e-09	-5.78732	7.15183e-09	4.75636e-07
chr2	118000000	119000000	chr2_A_15	disease_ALLERGY_ECZEMA_DIAGNOSED	-9.22871e-09	1.6106e-09	-5.73	1.00432e-08	6.50255e-07
chr2	118000000	119000000	chr2_A_15	impedance_BASAL_METABOLIC_RATEz	-2.91055e-08	5.56978e-09	-5.22562	1.73577e-07	8.66963e-06
chr2	118000000	119000000	chr2_A_15	blood_PLATELET_DISTRIB_WIDTH	-1.74725e-08	3.46925e-09	-5.0364	4.7438e-07	2.06583e-05
chr2	118000000	119000000	chr2_A_15	blood_LYMPHOCYTE_COUNT	-1.62059e-08	3.7238e-09	-4.35196	1.34924e-05	0.00040868
chr2	118000000	119000000	chr2_A_15	blood_WHITE_COUNT	-2.03501e-08	5.66175e-09	-3.59432	0.000325243	0.00666667
chr2	118000000	119000000	chr2_A_15	body_WHRadjBMIz	1.01021e-08	3.21493e-09	3.14225	0.00167656	0.0263703
chr2	118000000	119000000	chr2_A_15	body_BMIz	-2.71783e-08	9.21801e-09	-2.94839	0.00319432	0.0451373
chr2	118000000	119000000	chr2_A_15	bp_DIASTOLICadjMEDz	-1.22868e-08	4.39482e-09	-2.79573	0.0051782	0.0676261
chr2	119000000	120000000	chr2_A_15	disease_AID_SURE	-3.08955e-09	4.66873e-10	-6.61754	3.65228e-11	3.49163e-09
chr2	119000000	120000000	chr2_A_15	blood_RBC_DISTRIB_WIDTH	-1.7402e-08	3.00691e-09	-5.78732	7.15183e-09	4.75636e-07
chr2	119000000	120000000	chr2_A_15	disease_ALLERGY_ECZEMA_DIAGNOSED	-9.22871e-09	1.6106e-09	-5.73	1.00432e-08	6.50255e-07
chr2	119000000	120000000	chr2_A_15	impedance_BASAL_METABOLIC_RATEz	-2.91055e-08	5.56978e-09	-5.22562	1.73577e-07	8.66963e-06
chr2	119000000	120000000	chr2_A_15	blood_PLATELET_DISTRIB_WIDTH	-1.74725e-08	3.46925e-09	-5.0364	4.7438e-07	2.06583e-05
chr2	119000000	120000000	chr2_A_15	blood_LYMPHOCYTE_COUNT	-1.62059e-08	3.7238e-09	-4.35196	1.34924e-05	0.00040868
chr2	119000000	120000000	chr2_A_15	blood_WHITE_COUNT	-2.03501e-08	5.66175e-09	-3.59432	0.000325243	0.00666667
chr2	119000000	120000000	chr2_A_15	body_WHRadjBMIz	1.01021e-08	3.21493e-09	3.14225	0.00167656	0.0263703
chr2	119000000	120000000	chr2_A_15	body_BMIz	-2.71783e-08	9.21801e-09	-2.94839	0.00319432	0.0451373
chr2	119000000	120000000	chr2_A_15	bp_DIASTOLICadjMEDz	-1.22868e-08	4.39482e-09	-2.79573	0.0051782	0.0676261
chr2	120000000	121000000	chr2_A_15	disease_AID_SURE	-3.08955e-09	4.66873e-10	-6.61754	3.65228e-11	3.49163e-09
chr2	120000000	121000000	chr2_A_15	blood_RBC_DISTRIB_WIDTH	-1.7402e-08	3.00691e-09	-5.78732	7.15183e-09	4.75636e-07
chr2	120000000	121000000	chr2_A_15	disease_ALLERGY_ECZEMA_DIAGNOSED	-9.22871e-09	1.6106e-09	-5.73	1.00432e-08	6.50255e-07
chr2	120000000	121000000	chr2_A_15	impedance_BASAL_METABOLIC_RATEz	-2.91055e-08	5.56978e-09	-5.22562	1.73577e-07	8.66963e-06
chr2	120000000	121000000	chr2_A_15	blood_PLATELET_DISTRIB_WIDTH	-1.74725e-08	3.46925e-09	-5.0364	4.7438e-07	2.06583e-05
chr2	120000000	121000000	chr2_A_15	blood_LYMPHOCYTE_COUNT	-1.62059e-08	3.7238e-09	-4.35196	1.34924e-05	0.00040868
chr2	120000000	121000000	chr2_A_15	blood_WHITE_COUNT	-2.03501e-08	5.66175e-09	-3.59432	0.000325243	0.00666667
chr2	120000000	121000000	chr2_A_15	body_WHRadjBMIz	1.01021e-08	3.21493e-09	3.14225	0.00167656	0.0263703
chr2	120000000	121000000	chr2_A_15	body_BMIz	-2.71783e-08	9.21801e-09	-2.94839	0.00319432	0.0451373
chr2	120000000	121000000	chr2_A_15	bp_DIASTOLICadjMEDz	-1.22868e-08	4.39482e-09	-2.79573	0.0051782	0.0676261
chr2	121000000	122000000	chr2_A_15	disease_AID_SURE	-3.08955e-09	4.66873e-10	-6.61754	3.65228e-11	3.49163e-09
chr2	121000000	122000000	chr2_A_15	blood_RBC_DISTRIB_WIDTH	-1.7402e-08	3.00691e-09	-5.78732	7.15183e-09	4.75636e-07
chr2	121000000	122000000	chr2_A_15	disease_ALLERGY_ECZEMA_DIAGNOSED	-9.22871e-09	1.6106e-09	-5.73	1.00432e-08	6.50255e-07
chr2	121000000	122000000	chr2_A_15	impedance_BASAL_METABOLIC_RATEz	-2.91055e-08	5.56978e-09	-5.22562	1.73577e-07	8.66963e-06
chr2	121000000	122000000	chr2_A_15	blood_PLATELET_DISTRIB_WIDTH	-1.74725e-08	3.46925e-09	-5.0364	4.7438e-07	2.06583e-05
chr2	121000000	122000000	chr2_A_15	blood_LYMPHOCYTE_COUNT	-1.62059e-08	3.7238e-09	-4.35196	1.34924e-05	0.00040868
chr2	121000000	122000000	chr2_A_15	blood_WHITE_COUNT	-2.03501e-08	5.66175e-09	-3.59432	0.000325243	0.00666667
chr2	121000000	122000000	chr2_A_15	body_WHRadjBMIz	1.01021e-08	3.21493e-09	3.14225	0.00167656	0.0263703
chr2	121000000	122000000	chr2_A_15	body_BMIz	-2.71783e-08	9.21801e-09	-2.94839	0.00319432	0.0451373
chr2	121000000	122000000	chr2_A_15	bp_DIASTOLICadjMEDz	-1.22868e-08	4.39482e-09	-2.79573	0.0051782	0.0676261
chr2	133000000	134000000	chr2_A_17	disease_CARDIOVASCULAR	-1.53337e-08	1.41951e-09	-10.8021	3.36277e-27	1.71459e-24
chr2	133000000	134000000	chr2_A_17	bp_SYSTOLICadjMEDz	-1.802e-08	2.27572e-09	-7.91837	2.40643e-15	4.26776e-13
chr2	133000000	134000000	chr2_A_17	cov_EDU_YEARS	-2.29648e-08	3.42422e-09	-6.7066	1.99214e-11	1.96595e-09
chr2	133000000	134000000	chr2_A_17	RA	-6.02286e-08	9.68615e-09	-6.21801	5.03494e-10	3.97501e-08
chr2	133000000	134000000	chr2_A_17	body_BALDING1	-4.6953e-08	1.09874e-08	-4.27336	1.92551e-05	0.000558352
chr2	133000000	134000000	chr2_A_17	blood_EOSINOPHIL_COUNT	-1.7683e-08	4.95606e-09	-3.56795	0.000359787	0.00721756
chr2	133000000	134000000	chr2_A_17	impedance_BASAL_METABOLIC_RATEz	-5.29715e-08	1.5629e-08	-3.38931	0.000700683	0.012855
chr2	133000000	134000000	chr2_A_17	repro_MENARCHE_AGE	-4.38868e-08	1.30589e-08	-3.36067	0.000777545	0.0139804
chr2	133000000	134000000	chr2_A_17	body_BALDING4	-4.87951e-08	1.49003e-08	-3.27477	0.0010575	0.0182261
chr2	133000000	134000000	chr2_A_17	cov_EDU_COLLEGE	-2.0541e-08	6.48892e-09	-3.16555	0.00154789	0.0246635
chr2	133000000	134000000	chr2_A_17	mental_NEUROTICISM	-2.53251e-08	8.95948e-09	-2.82663	0.00470404	0.0622898
chr2	133000000	134000000	chr2_A_17	body_BMIz	-3.9106e-08	1.40268e-08	-2.78795	0.00530434	0.0691259
chr2	133000000	134000000	chr2_A_17	bmd_HEEL_TSCOREz	-4.12452e-08	1.53922e-08	-2.67961	0.00737073	0.0900156
chr2	134000000	135000000	chr2_A_17	disease_CARDIOVASCULAR	-1.53337e-08	1.41951e-09	-10.8021	3.36277e-27	1.71459e-24
chr2	134000000	135000000	chr2_A_17	bp_SYSTOLICadjMEDz	-1.802e-08	2.27572e-09	-7.91837	2.40643e-15	4.26776e-13
chr2	134000000	135000000	chr2_A_17	cov_EDU_YEARS	-2.29648e-08	3.42422e-09	-6.7066	1.99214e-11	1.96595e-09
chr2	134000000	135000000	chr2_A_17	RA	-6.02286e-08	9.68615e-09	-6.21801	5.03494e-10	3.97501e-08
chr2	134000000	135000000	chr2_A_17	body_BALDING1	-4.6953e-08	1.09874e-08	-4.27336	1.92551e-05	0.000558352
chr2	134000000	135000000	chr2_A_17	blood_EOSINOPHIL_COUNT	-1.7683e-08	4.95606e-09	-3.56795	0.000359787	0.00721756
chr2	134000000	135000000	chr2_A_17	impedance_BASAL_METABOLIC_RATEz	-5.29715e-08	1.5629e-08	-3.38931	0.000700683	0.012855
chr2	134000000	135000000	chr2_A_17	repro_MENARCHE_AGE	-4.38868e-08	1.30589e-08	-3.36067	0.000777545	0.0139804
chr2	134000000	135000000	chr2_A_17	body_BALDING4	-4.87951e-08	1.49003e-08	-3.27477	0.0010575	0.0182261
chr2	134000000	135000000	chr2_A_17	cov_EDU_COLLEGE	-2.0541e-08	6.48892e-09	-3.16555	0.00154789	0.0246635
chr2	134000000	135000000	chr2_A_17	mental_NEUROTICISM	-2.53251e-08	8.95948e-09	-2.82663	0.00470404	0.0622898
chr2	134000000	135000000	chr2_A_17	body_BMIz	-3.9106e-08	1.40268e-08	-2.78795	0.00530434	0.0691259
chr2	134000000	135000000	chr2_A_17	bmd_HEEL_TSCOREz	-4.12452e-08	1.53922e-08	-2.67961	0.00737073	0.0900156
chr2	135000000	136000000	chr2_A_17	disease_CARDIOVASCULAR	-1.53337e-08	1.41951e-09	-10.8021	3.36277e-27	1.71459e-24
chr2	135000000	136000000	chr2_A_17	bp_SYSTOLICadjMEDz	-1.802e-08	2.27572e-09	-7.91837	2.40643e-15	4.26776e-13
chr2	135000000	136000000	chr2_A_17	cov_EDU_YEARS	-2.29648e-08	3.42422e-09	-6.7066	1.99214e-11	1.96595e-09
chr2	135000000	136000000	chr2_A_17	RA	-6.02286e-08	9.68615e-09	-6.21801	5.03494e-10	3.97501e-08
chr2	135000000	136000000	chr2_A_17	body_BALDING1	-4.6953e-08	1.09874e-08	-4.27336	1.92551e-05	0.000558352
chr2	135000000	136000000	chr2_A_17	blood_EOSINOPHIL_COUNT	-1.7683e-08	4.95606e-09	-3.56795	0.000359787	0.00721756
chr2	135000000	136000000	chr2_A_17	impedance_BASAL_METABOLIC_RATEz	-5.29715e-08	1.5629e-08	-3.38931	0.000700683	0.012855
chr2	135000000	136000000	chr2_A_17	repro_MENARCHE_AGE	-4.38868e-08	1.30589e-08	-3.36067	0.000777545	0.0139804
chr2	135000000	136000000	chr2_A_17	body_BALDING4	-4.87951e-08	1.49003e-08	-3.27477	0.0010575	0.0182261
chr2	135000000	136000000	chr2_A_17	cov_EDU_COLLEGE	-2.0541e-08	6.48892e-09	-3.16555	0.00154789	0.0246635
chr2	135000000	136000000	chr2_A_17	mental_NEUROTICISM	-2.53251e-08	8.95948e-09	-2.82663	0.00470404	0.0622898
chr2	135000000	136000000	chr2_A_17	body_BMIz	-3.9106e-08	1.40268e-08	-2.78795	0.00530434	0.0691259
chr2	135000000	136000000	chr2_A_17	bmd_HEEL_TSCOREz	-4.12452e-08	1.53922e-08	-2.67961	0.00737073	0.0900156
chr2	148000000	149000000	chr2_A_18	blood_LYMPHOCYTE_COUNT	-3.77455e-08	1.24428e-08	-3.03353	0.00241713	0.0358526
chr2	149000000	150000000	chr2_B_18	bmd_HEEL_TSCOREz	-5.71293e-08	8.57706e-09	-6.66072	2.72496e-11	2.64646e-09
chr2	149000000	150000000	chr2_B_18	body_BALDING4	-5.21949e-08	7.98502e-09	-6.5366	6.2934e-11	5.70462e-09
chr2	149000000	150000000	chr2_B_18	body_BALDING1	-6.14816e-08	1.82006e-08	-3.378	0.000730142	0.0131976
chr2	149000000	150000000	chr2_B_18	cov_SMOKING_STATUS	6.31834e-09	1.87569e-09	3.36855	0.000755656	0.0136386
chr2	150000000	151000000	chr2_B_18	bmd_HEEL_TSCOREz	-5.71293e-08	8.57706e-09	-6.66072	2.72496e-11	2.64646e-09
chr2	150000000	151000000	chr2_B_18	body_BALDING4	-5.21949e-08	7.98502e-09	-6.5366	6.2934e-11	5.70462e-09
chr2	150000000	151000000	chr2_B_18	body_BALDING1	-6.14816e-08	1.82006e-08	-3.378	0.000730142	0.0131976
chr2	150000000	151000000	chr2_B_18	cov_SMOKING_STATUS	6.31834e-09	1.87569e-09	3.36855	0.000755656	0.0136386
chr2	160000000	161000000	chr2_B_20	body_WHRadjBMIz	4.05645e-08	5.53136e-09	7.33355	2.24138e-13	2.85705e-11
chr2	160000000	161000000	chr2_B_20	impedance_BASAL_METABOLIC_RATEz	-2.49358e-08	3.58346e-09	-6.95859	3.43688e-12	3.72186e-10
chr2	160000000	161000000	chr2_B_20	cov_EDU_COLLEGE	1.59025e-08	2.92047e-09	5.4452	5.17469e-08	2.91809e-06
chr2	160000000	161000000	chr2_B_20	body_HEIGHTz	-5.20763e-08	1.01134e-08	-5.14923	2.61554e-07	1.22741e-05
chr2	160000000	161000000	chr2_B_20	cov_EDU_YEARS	9.7548e-09	2.41088e-09	4.04616	5.20637e-05	0.00131362
chr2	160000000	161000000	chr2_B_20	pigment_HAIR_blonde	-1.16938e-08	3.13015e-09	-3.73588	0.000187063	0.00416199
chr2	160000000	161000000	chr2_B_20	blood_MEAN_CORPUSCULAR_HEMOGLOBIN	-1.28214e-08	4.05965e-09	-3.15826	0.00158716	0.0251582
chr2	160000000	161000000	chr2_B_20	lung_FVCzSMOKE	-1.527e-08	5.11946e-09	-2.98274	0.00285681	0.0410797
chr2	160000000	161000000	chr2_B_20	blood_PLATELET_DISTRIB_WIDTH	-9.70181e-09	3.45004e-09	-2.81209	0.00492209	0.0646262
chr2	161000000	162000000	chr2_B_20	body_WHRadjBMIz	4.05645e-08	5.53136e-09	7.33355	2.24138e-13	2.85705e-11
chr2	161000000	162000000	chr2_B_20	impedance_BASAL_METABOLIC_RATEz	-2.49358e-08	3.58346e-09	-6.95859	3.43688e-12	3.72186e-10
chr2	161000000	162000000	chr2_B_20	cov_EDU_COLLEGE	1.59025e-08	2.92047e-09	5.4452	5.17469e-08	2.91809e-06
chr2	161000000	162000000	chr2_B_20	body_HEIGHTz	-5.20763e-08	1.01134e-08	-5.14923	2.61554e-07	1.22741e-05
chr2	161000000	162000000	chr2_B_20	cov_EDU_YEARS	9.7548e-09	2.41088e-09	4.04616	5.20637e-05	0.00131362
chr2	161000000	162000000	chr2_B_20	pigment_HAIR_blonde	-1.16938e-08	3.13015e-09	-3.73588	0.000187063	0.00416199
chr2	161000000	162000000	chr2_B_20	blood_MEAN_CORPUSCULAR_HEMOGLOBIN	-1.28214e-08	4.05965e-09	-3.15826	0.00158716	0.0251582
chr2	161000000	162000000	chr2_B_20	lung_FVCzSMOKE	-1.527e-08	5.11946e-09	-2.98274	0.00285681	0.0410797
chr2	161000000	162000000	chr2_B_20	blood_PLATELET_DISTRIB_WIDTH	-9.70181e-09	3.45004e-09	-2.81209	0.00492209	0.0646262
chr2	162000000	163000000	chr2_B_20	body_WHRadjBMIz	4.05645e-08	5.53136e-09	7.33355	2.24138e-13	2.85705e-11
chr2	162000000	163000000	chr2_B_20	impedance_BASAL_METABOLIC_RATEz	-2.49358e-08	3.58346e-09	-6.95859	3.43688e-12	3.72186e-10
chr2	162000000	163000000	chr2_B_20	cov_EDU_COLLEGE	1.59025e-08	2.92047e-09	5.4452	5.17469e-08	2.91809e-06
chr2	162000000	163000000	chr2_B_20	body_HEIGHTz	-5.20763e-08	1.01134e-08	-5.14923	2.61554e-07	1.22741e-05
chr2	162000000	163000000	chr2_B_20	cov_EDU_YEARS	9.7548e-09	2.41088e-09	4.04616	5.20637e-05	0.00131362
chr2	162000000	163000000	chr2_B_20	pigment_HAIR_blonde	-1.16938e-08	3.13015e-09	-3.73588	0.000187063	0.00416199
chr2	162000000	163000000	chr2_B_20	blood_MEAN_CORPUSCULAR_HEMOGLOBIN	-1.28214e-08	4.05965e-09	-3.15826	0.00158716	0.0251582
chr2	162000000	163000000	chr2_B_20	lung_FVCzSMOKE	-1.527e-08	5.11946e-09	-2.98274	0.00285681	0.0410797
chr2	162000000	163000000	chr2_B_20	blood_PLATELET_DISTRIB_WIDTH	-9.70181e-09	3.45004e-09	-2.81209	0.00492209	0.0646262
chr2	163000000	164000000	chr2_B_20	body_WHRadjBMIz	4.05645e-08	5.53136e-09	7.33355	2.24138e-13	2.85705e-11
chr2	163000000	164000000	chr2_B_20	impedance_BASAL_METABOLIC_RATEz	-2.49358e-08	3.58346e-09	-6.95859	3.43688e-12	3.72186e-10
chr2	163000000	164000000	chr2_B_20	cov_EDU_COLLEGE	1.59025e-08	2.92047e-09	5.4452	5.17469e-08	2.91809e-06
chr2	163000000	164000000	chr2_B_20	body_HEIGHTz	-5.20763e-08	1.01134e-08	-5.14923	2.61554e-07	1.22741e-05
chr2	163000000	164000000	chr2_B_20	cov_EDU_YEARS	9.7548e-09	2.41088e-09	4.04616	5.20637e-05	0.00131362
chr2	163000000	164000000	chr2_B_20	pigment_HAIR_blonde	-1.16938e-08	3.13015e-09	-3.73588	0.000187063	0.00416199
chr2	163000000	164000000	chr2_B_20	blood_MEAN_CORPUSCULAR_HEMOGLOBIN	-1.28214e-08	4.05965e-09	-3.15826	0.00158716	0.0251582
chr2	163000000	164000000	chr2_B_20	lung_FVCzSMOKE	-1.527e-08	5.11946e-09	-2.98274	0.00285681	0.0410797
chr2	163000000	164000000	chr2_B_20	blood_PLATELET_DISTRIB_WIDTH	-9.70181e-09	3.45004e-09	-2.81209	0.00492209	0.0646262
chr2	164000000	165000000	chr2_B_20	body_WHRadjBMIz	4.05645e-08	5.53136e-09	7.33355	2.24138e-13	2.85705e-11
chr2	164000000	165000000	chr2_B_20	impedance_BASAL_METABOLIC_RATEz	-2.49358e-08	3.58346e-09	-6.95859	3.43688e-12	3.72186e-10
chr2	164000000	165000000	chr2_B_20	cov_EDU_COLLEGE	1.59025e-08	2.92047e-09	5.4452	5.17469e-08	2.91809e-06
chr2	164000000	165000000	chr2_B_20	body_HEIGHTz	-5.20763e-08	1.01134e-08	-5.14923	2.61554e-07	1.22741e-05
chr2	164000000	165000000	chr2_B_20	cov_EDU_YEARS	9.7548e-09	2.41088e-09	4.04616	5.20637e-05	0.00131362
chr2	164000000	165000000	chr2_B_20	pigment_HAIR_blonde	-1.16938e-08	3.13015e-09	-3.73588	0.000187063	0.00416199
chr2	164000000	165000000	chr2_B_20	blood_MEAN_CORPUSCULAR_HEMOGLOBIN	-1.28214e-08	4.05965e-09	-3.15826	0.00158716	0.0251582
chr2	164000000	165000000	chr2_B_20	lung_FVCzSMOKE	-1.527e-08	5.11946e-09	-2.98274	0.00285681	0.0410797
chr2	164000000	165000000	chr2_B_20	blood_PLATELET_DISTRIB_WIDTH	-9.70181e-09	3.45004e-09	-2.81209	0.00492209	0.0646262
chr2	165000000	166000000	chr2_B_20	body_WHRadjBMIz	4.05645e-08	5.53136e-09	7.33355	2.24138e-13	2.85705e-11
chr2	165000000	166000000	chr2_B_20	impedance_BASAL_METABOLIC_RATEz	-2.49358e-08	3.58346e-09	-6.95859	3.43688e-12	3.72186e-10
chr2	165000000	166000000	chr2_B_20	cov_EDU_COLLEGE	1.59025e-08	2.92047e-09	5.4452	5.17469e-08	2.91809e-06
chr2	165000000	166000000	chr2_B_20	body_HEIGHTz	-5.20763e-08	1.01134e-08	-5.14923	2.61554e-07	1.22741e-05
chr2	165000000	166000000	chr2_B_20	cov_EDU_YEARS	9.7548e-09	2.41088e-09	4.04616	5.20637e-05	0.00131362
chr2	165000000	166000000	chr2_B_20	pigment_HAIR_blonde	-1.16938e-08	3.13015e-09	-3.73588	0.000187063	0.00416199
chr2	165000000	166000000	chr2_B_20	blood_MEAN_CORPUSCULAR_HEMOGLOBIN	-1.28214e-08	4.05965e-09	-3.15826	0.00158716	0.0251582
chr2	165000000	166000000	chr2_B_20	lung_FVCzSMOKE	-1.527e-08	5.11946e-09	-2.98274	0.00285681	0.0410797
chr2	165000000	166000000	chr2_B_20	blood_PLATELET_DISTRIB_WIDTH	-9.70181e-09	3.45004e-09	-2.81209	0.00492209	0.0646262
chr2	166000000	167000000	chr2_B_20	body_WHRadjBMIz	4.05645e-08	5.53136e-09	7.33355	2.24138e-13	2.85705e-11
chr2	166000000	167000000	chr2_B_20	impedance_BASAL_METABOLIC_RATEz	-2.49358e-08	3.58346e-09	-6.95859	3.43688e-12	3.72186e-10
chr2	166000000	167000000	chr2_B_20	cov_EDU_COLLEGE	1.59025e-08	2.92047e-09	5.4452	5.17469e-08	2.91809e-06
chr2	166000000	167000000	chr2_B_20	body_HEIGHTz	-5.20763e-08	1.01134e-08	-5.14923	2.61554e-07	1.22741e-05
chr2	166000000	167000000	chr2_B_20	cov_EDU_YEARS	9.7548e-09	2.41088e-09	4.04616	5.20637e-05	0.00131362
chr2	166000000	167000000	chr2_B_20	pigment_HAIR_blonde	-1.16938e-08	3.13015e-09	-3.73588	0.000187063	0.00416199
chr2	166000000	167000000	chr2_B_20	blood_MEAN_CORPUSCULAR_HEMOGLOBIN	-1.28214e-08	4.05965e-09	-3.15826	0.00158716	0.0251582
chr2	166000000	167000000	chr2_B_20	lung_FVCzSMOKE	-1.527e-08	5.11946e-09	-2.98274	0.00285681	0.0410797
chr2	166000000	167000000	chr2_B_20	blood_PLATELET_DISTRIB_WIDTH	-9.70181e-09	3.45004e-09	-2.81209	0.00492209	0.0646262
chr2	167000000	168000000	chr2_B_20	body_WHRadjBMIz	4.05645e-08	5.53136e-09	7.33355	2.24138e-13	2.85705e-11
chr2	167000000	168000000	chr2_B_20	impedance_BASAL_METABOLIC_RATEz	-2.49358e-08	3.58346e-09	-6.95859	3.43688e-12	3.72186e-10
chr2	167000000	168000000	chr2_B_20	cov_EDU_COLLEGE	1.59025e-08	2.92047e-09	5.4452	5.17469e-08	2.91809e-06
chr2	167000000	168000000	chr2_B_20	body_HEIGHTz	-5.20763e-08	1.01134e-08	-5.14923	2.61554e-07	1.22741e-05
chr2	167000000	168000000	chr2_B_20	cov_EDU_YEARS	9.7548e-09	2.41088e-09	4.04616	5.20637e-05	0.00131362
chr2	167000000	168000000	chr2_B_20	pigment_HAIR_blonde	-1.16938e-08	3.13015e-09	-3.73588	0.000187063	0.00416199
chr2	167000000	168000000	chr2_B_20	blood_MEAN_CORPUSCULAR_HEMOGLOBIN	-1.28214e-08	4.05965e-09	-3.15826	0.00158716	0.0251582
chr2	167000000	168000000	chr2_B_20	lung_FVCzSMOKE	-1.527e-08	5.11946e-09	-2.98274	0.00285681	0.0410797
chr2	167000000	168000000	chr2_B_20	blood_PLATELET_DISTRIB_WIDTH	-9.70181e-09	3.45004e-09	-2.81209	0.00492209	0.0646262
chr2	168000000	169000000	chr2_A_21	repro_MENARCHE_AGE	-2.27481e-08	4.15282e-09	-5.47773	4.30816e-08	2.45204e-06
chr2	169000000	170000000	chr2_A_21	repro_MENARCHE_AGE	-2.27481e-08	4.15282e-09	-5.47773	4.30816e-08	2.45204e-06
chr2	170000000	171000000	chr2_A_21	repro_MENARCHE_AGE	-2.27481e-08	4.15282e-09	-5.47773	4.30816e-08	2.45204e-06
chr2	171000000	172000000	chr2_A_21	repro_MENARCHE_AGE	-2.27481e-08	4.15282e-09	-5.47773	4.30816e-08	2.45204e-06
chr2	172000000	173000000	chr2_A_21	repro_MENARCHE_AGE	-2.27481e-08	4.15282e-09	-5.47773	4.30816e-08	2.45204e-06
chr2	173000000	174000000	chr2_A_21	repro_MENARCHE_AGE	-2.27481e-08	4.15282e-09	-5.47773	4.30816e-08	2.45204e-06
chr2	174000000	175000000	chr2_A_21	repro_MENARCHE_AGE	-2.27481e-08	4.15282e-09	-5.47773	4.30816e-08	2.45204e-06
chr2	175000000	176000000	chr2_A_21	repro_MENARCHE_AGE	-2.27481e-08	4.15282e-09	-5.47773	4.30816e-08	2.45204e-06
chr2	176000000	177000000	chr2_A_21	repro_MENARCHE_AGE	-2.27481e-08	4.15282e-09	-5.47773	4.30816e-08	2.45204e-06
chr2	177000000	178000000	chr2_A_21	repro_MENARCHE_AGE	-2.27481e-08	4.15282e-09	-5.47773	4.30816e-08	2.45204e-06
chr2	178000000	179000000	chr2_B_21	lung_FEV1FVCzSMOKE	-1.92283e-08	3.77302e-09	-5.09626	3.46433e-07	1.55286e-05
chr2	178000000	179000000	chr2_B_21	impedance_BASAL_METABOLIC_RATEz	-1.72501e-08	4.48873e-09	-3.84298	0.000121547	0.00280108
chr2	179000000	180000000	chr2_B_21	lung_FEV1FVCzSMOKE	-1.92283e-08	3.77302e-09	-5.09626	3.46433e-07	1.55286e-05
chr2	179000000	180000000	chr2_B_21	impedance_BASAL_METABOLIC_RATEz	-1.72501e-08	4.48873e-09	-3.84298	0.000121547	0.00280108
chr2	180000000	181000000	chr2_B_21	lung_FEV1FVCzSMOKE	-1.92283e-08	3.77302e-09	-5.09626	3.46433e-07	1.55286e-05
chr2	180000000	181000000	chr2_B_21	impedance_BASAL_METABOLIC_RATEz	-1.72501e-08	4.48873e-09	-3.84298	0.000121547	0.00280108
chr2	181000000	182000000	chr2_B_21	lung_FEV1FVCzSMOKE	-1.92283e-08	3.77302e-09	-5.09626	3.46433e-07	1.55286e-05
chr2	181000000	182000000	chr2_B_21	impedance_BASAL_METABOLIC_RATEz	-1.72501e-08	4.48873e-09	-3.84298	0.000121547	0.00280108
chr2	182000000	183000000	chr2_B_21	lung_FEV1FVCzSMOKE	-1.92283e-08	3.77302e-09	-5.09626	3.46433e-07	1.55286e-05
chr2	182000000	183000000	chr2_B_21	impedance_BASAL_METABOLIC_RATEz	-1.72501e-08	4.48873e-09	-3.84298	0.000121547	0.00280108
chr2	183000000	184000000	chr2_B_21	lung_FEV1FVCzSMOKE	-1.92283e-08	3.77302e-09	-5.09626	3.46433e-07	1.55286e-05
chr2	183000000	184000000	chr2_B_21	impedance_BASAL_METABOLIC_RATEz	-1.72501e-08	4.48873e-09	-3.84298	0.000121547	0.00280108
chr2	184000000	185000000	chr2_B_21	lung_FEV1FVCzSMOKE	-1.92283e-08	3.77302e-09	-5.09626	3.46433e-07	1.55286e-05
chr2	184000000	185000000	chr2_B_21	impedance_BASAL_METABOLIC_RATEz	-1.72501e-08	4.48873e-09	-3.84298	0.000121547	0.00280108
chr2	185000000	186000000	chr2_B_21	lung_FEV1FVCzSMOKE	-1.92283e-08	3.77302e-09	-5.09626	3.46433e-07	1.55286e-05
chr2	185000000	186000000	chr2_B_21	impedance_BASAL_METABOLIC_RATEz	-1.72501e-08	4.48873e-09	-3.84298	0.000121547	0.00280108
chr2	186000000	187000000	chr2_B_21	lung_FEV1FVCzSMOKE	-1.92283e-08	3.77302e-09	-5.09626	3.46433e-07	1.55286e-05
chr2	186000000	187000000	chr2_B_21	impedance_BASAL_METABOLIC_RATEz	-1.72501e-08	4.48873e-09	-3.84298	0.000121547	0.00280108
chr2	187000000	188000000	chr2_B_21	lung_FEV1FVCzSMOKE	-1.92283e-08	3.77302e-09	-5.09626	3.46433e-07	1.55286e-05
chr2	187000000	188000000	chr2_B_21	impedance_BASAL_METABOLIC_RATEz	-1.72501e-08	4.48873e-09	-3.84298	0.000121547	0.00280108
chr2	188000000	189000000	chr2_B_21	lung_FEV1FVCzSMOKE	-1.92283e-08	3.77302e-09	-5.09626	3.46433e-07	1.55286e-05
chr2	188000000	189000000	chr2_B_21	impedance_BASAL_METABOLIC_RATEz	-1.72501e-08	4.48873e-09	-3.84298	0.000121547	0.00280108
chr2	189000000	190000000	chr2_B_21	lung_FEV1FVCzSMOKE	-1.92283e-08	3.77302e-09	-5.09626	3.46433e-07	1.55286e-05
chr2	189000000	190000000	chr2_B_21	impedance_BASAL_METABOLIC_RATEz	-1.72501e-08	4.48873e-09	-3.84298	0.000121547	0.00280108
chr2	190000000	191000000	chr2_B_21	lung_FEV1FVCzSMOKE	-1.92283e-08	3.77302e-09	-5.09626	3.46433e-07	1.55286e-05
chr2	190000000	191000000	chr2_B_21	impedance_BASAL_METABOLIC_RATEz	-1.72501e-08	4.48873e-09	-3.84298	0.000121547	0.00280108
chr2	191000000	192000000	chr2_B_21	lung_FEV1FVCzSMOKE	-1.92283e-08	3.77302e-09	-5.09626	3.46433e-07	1.55286e-05
chr2	191000000	192000000	chr2_B_21	impedance_BASAL_METABOLIC_RATEz	-1.72501e-08	4.48873e-09	-3.84298	0.000121547	0.00280108
chr2	192000000	193000000	chr2_B_21	lung_FEV1FVCzSMOKE	-1.92283e-08	3.77302e-09	-5.09626	3.46433e-07	1.55286e-05
chr2	192000000	193000000	chr2_B_21	impedance_BASAL_METABOLIC_RATEz	-1.72501e-08	4.48873e-09	-3.84298	0.000121547	0.00280108
chr2	193000000	194000000	chr2_B_21	lung_FEV1FVCzSMOKE	-1.92283e-08	3.77302e-09	-5.09626	3.46433e-07	1.55286e-05
chr2	193000000	194000000	chr2_B_21	impedance_BASAL_METABOLIC_RATEz	-1.72501e-08	4.48873e-09	-3.84298	0.000121547	0.00280108
chr2	194000000	195000000	chr2_B_21	lung_FEV1FVCzSMOKE	-1.92283e-08	3.77302e-09	-5.09626	3.46433e-07	1.55286e-05
chr2	194000000	195000000	chr2_B_21	impedance_BASAL_METABOLIC_RATEz	-1.72501e-08	4.48873e-09	-3.84298	0.000121547	0.00280108
chr2	195000000	196000000	chr2_B_21	lung_FEV1FVCzSMOKE	-1.92283e-08	3.77302e-09	-5.09626	3.46433e-07	1.55286e-05
chr2	195000000	196000000	chr2_B_21	impedance_BASAL_METABOLIC_RATEz	-1.72501e-08	4.48873e-09	-3.84298	0.000121547	0.00280108
chr2	196000000	197000000	chr2_B_21	lung_FEV1FVCzSMOKE	-1.92283e-08	3.77302e-09	-5.09626	3.46433e-07	1.55286e-05
chr2	196000000	197000000	chr2_B_21	impedance_BASAL_METABOLIC_RATEz	-1.72501e-08	4.48873e-09	-3.84298	0.000121547	0.00280108
chr2	197000000	198000000	chr2_B_21	lung_FEV1FVCzSMOKE	-1.92283e-08	3.77302e-09	-5.09626	3.46433e-07	1.55286e-05
chr2	197000000	198000000	chr2_B_21	impedance_BASAL_METABOLIC_RATEz	-1.72501e-08	4.48873e-09	-3.84298	0.000121547	0.00280108
chr2	198000000	199000000	chr2_B_21	lung_FEV1FVCzSMOKE	-1.92283e-08	3.77302e-09	-5.09626	3.46433e-07	1.55286e-05
chr2	198000000	199000000	chr2_B_21	impedance_BASAL_METABOLIC_RATEz	-1.72501e-08	4.48873e-09	-3.84298	0.000121547	0.00280108
chr2	199000000	200000000	chr2_B_21	lung_FEV1FVCzSMOKE	-1.92283e-08	3.77302e-09	-5.09626	3.46433e-07	1.55286e-05
chr2	199000000	200000000	chr2_B_21	impedance_BASAL_METABOLIC_RATEz	-1.72501e-08	4.48873e-09	-3.84298	0.000121547	0.00280108
chr2	208000000	209000000	chr2_B_22	bmd_HEEL_TSCOREz	-2.4247e-08	4.09698e-09	-5.91825	3.25379e-09	2.29814e-07
chr2	208000000	209000000	chr2_B_22	body_BALDING4	-2.12541e-08	3.82787e-09	-5.55247	2.81664e-08	1.64753e-06
chr2	208000000	209000000	chr2_B_22	body_HEIGHTz	-2.17397e-08	5.49906e-09	-3.95335	7.70646e-05	0.00188231
chr2	208000000	209000000	chr2_B_22	pigment_HAIR_blonde	-1.31962e-08	3.37455e-09	-3.9105	9.2106e-05	0.00221
chr2	208000000	209000000	chr2_B_22	body_BALDING1	-2.25616e-08	6.05727e-09	-3.72471	0.000195539	0.00431915
chr2	208000000	209000000	chr2_B_22	pigment_SKIN	-1.37903e-08	3.86628e-09	-3.56682	0.000361342	0.00723688
chr2	208000000	209000000	chr2_B_22	pigment_HAIR	-1.12832e-08	3.96033e-09	-2.84905	0.00438495	0.0587717
chr2	208000000	209000000	chr2_B_22	pigment_HAIR_darkbrown	-1.08667e-08	3.84806e-09	-2.82394	0.00474374	0.0626204
chr2	208000000	209000000	chr2_B_22	pigment_TANNING	-1.09544e-08	4.0755e-09	-2.68786	0.00719106	0.0883864
chr2	209000000	210000000	chr2_B_22	bmd_HEEL_TSCOREz	-2.4247e-08	4.09698e-09	-5.91825	3.25379e-09	2.29814e-07
chr2	209000000	210000000	chr2_B_22	body_BALDING4	-2.12541e-08	3.82787e-09	-5.55247	2.81664e-08	1.64753e-06
chr2	209000000	210000000	chr2_B_22	body_HEIGHTz	-2.17397e-08	5.49906e-09	-3.95335	7.70646e-05	0.00188231
chr2	209000000	210000000	chr2_B_22	pigment_HAIR_blonde	-1.31962e-08	3.37455e-09	-3.9105	9.2106e-05	0.00221
chr2	209000000	210000000	chr2_B_22	body_BALDING1	-2.25616e-08	6.05727e-09	-3.72471	0.000195539	0.00431915
chr2	209000000	210000000	chr2_B_22	pigment_SKIN	-1.37903e-08	3.86628e-09	-3.56682	0.000361342	0.00723688
chr2	209000000	210000000	chr2_B_22	pigment_HAIR	-1.12832e-08	3.96033e-09	-2.84905	0.00438495	0.0587717
chr2	209000000	210000000	chr2_B_22	pigment_HAIR_darkbrown	-1.08667e-08	3.84806e-09	-2.82394	0.00474374	0.0626204
chr2	209000000	210000000	chr2_B_22	pigment_TANNING	-1.09544e-08	4.0755e-09	-2.68786	0.00719106	0.0883864
chr2	210000000	211000000	chr2_B_22	bmd_HEEL_TSCOREz	-2.4247e-08	4.09698e-09	-5.91825	3.25379e-09	2.29814e-07
chr2	210000000	211000000	chr2_B_22	body_BALDING4	-2.12541e-08	3.82787e-09	-5.55247	2.81664e-08	1.64753e-06
chr2	210000000	211000000	chr2_B_22	body_HEIGHTz	-2.17397e-08	5.49906e-09	-3.95335	7.70646e-05	0.00188231
chr2	210000000	211000000	chr2_B_22	pigment_HAIR_blonde	-1.31962e-08	3.37455e-09	-3.9105	9.2106e-05	0.00221
chr2	210000000	211000000	chr2_B_22	body_BALDING1	-2.25616e-08	6.05727e-09	-3.72471	0.000195539	0.00431915
chr2	210000000	211000000	chr2_B_22	pigment_SKIN	-1.37903e-08	3.86628e-09	-3.56682	0.000361342	0.00723688
chr2	210000000	211000000	chr2_B_22	pigment_HAIR	-1.12832e-08	3.96033e-09	-2.84905	0.00438495	0.0587717
chr2	210000000	211000000	chr2_B_22	pigment_HAIR_darkbrown	-1.08667e-08	3.84806e-09	-2.82394	0.00474374	0.0626204
chr2	210000000	211000000	chr2_B_22	pigment_TANNING	-1.09544e-08	4.0755e-09	-2.68786	0.00719106	0.0883864
chr2	211000000	212000000	chr2_B_22	bmd_HEEL_TSCOREz	-2.4247e-08	4.09698e-09	-5.91825	3.25379e-09	2.29814e-07
chr2	211000000	212000000	chr2_B_22	body_BALDING4	-2.12541e-08	3.82787e-09	-5.55247	2.81664e-08	1.64753e-06
chr2	211000000	212000000	chr2_B_22	body_HEIGHTz	-2.17397e-08	5.49906e-09	-3.95335	7.70646e-05	0.00188231
chr2	211000000	212000000	chr2_B_22	pigment_HAIR_blonde	-1.31962e-08	3.37455e-09	-3.9105	9.2106e-05	0.00221
chr2	211000000	212000000	chr2_B_22	body_BALDING1	-2.25616e-08	6.05727e-09	-3.72471	0.000195539	0.00431915
chr2	211000000	212000000	chr2_B_22	pigment_SKIN	-1.37903e-08	3.86628e-09	-3.56682	0.000361342	0.00723688
chr2	211000000	212000000	chr2_B_22	pigment_HAIR	-1.12832e-08	3.96033e-09	-2.84905	0.00438495	0.0587717
chr2	211000000	212000000	chr2_B_22	pigment_HAIR_darkbrown	-1.08667e-08	3.84806e-09	-2.82394	0.00474374	0.0626204
chr2	211000000	212000000	chr2_B_22	pigment_TANNING	-1.09544e-08	4.0755e-09	-2.68786	0.00719106	0.0883864
chr2	212000000	213000000	chr2_B_22	bmd_HEEL_TSCOREz	-2.4247e-08	4.09698e-09	-5.91825	3.25379e-09	2.29814e-07
chr2	212000000	213000000	chr2_B_22	body_BALDING4	-2.12541e-08	3.82787e-09	-5.55247	2.81664e-08	1.64753e-06
chr2	212000000	213000000	chr2_B_22	body_HEIGHTz	-2.17397e-08	5.49906e-09	-3.95335	7.70646e-05	0.00188231
chr2	212000000	213000000	chr2_B_22	pigment_HAIR_blonde	-1.31962e-08	3.37455e-09	-3.9105	9.2106e-05	0.00221
chr2	212000000	213000000	chr2_B_22	body_BALDING1	-2.25616e-08	6.05727e-09	-3.72471	0.000195539	0.00431915
chr2	212000000	213000000	chr2_B_22	pigment_SKIN	-1.37903e-08	3.86628e-09	-3.56682	0.000361342	0.00723688
chr2	212000000	213000000	chr2_B_22	pigment_HAIR	-1.12832e-08	3.96033e-09	-2.84905	0.00438495	0.0587717
chr2	212000000	213000000	chr2_B_22	pigment_HAIR_darkbrown	-1.08667e-08	3.84806e-09	-2.82394	0.00474374	0.0626204
chr2	212000000	213000000	chr2_B_22	pigment_TANNING	-1.09544e-08	4.0755e-09	-2.68786	0.00719106	0.0883864
chr2	213000000	214000000	chr2_B_22	bmd_HEEL_TSCOREz	-2.4247e-08	4.09698e-09	-5.91825	3.25379e-09	2.29814e-07
chr2	213000000	214000000	chr2_B_22	body_BALDING4	-2.12541e-08	3.82787e-09	-5.55247	2.81664e-08	1.64753e-06
chr2	213000000	214000000	chr2_B_22	body_HEIGHTz	-2.17397e-08	5.49906e-09	-3.95335	7.70646e-05	0.00188231
chr2	213000000	214000000	chr2_B_22	pigment_HAIR_blonde	-1.31962e-08	3.37455e-09	-3.9105	9.2106e-05	0.00221
chr2	213000000	214000000	chr2_B_22	body_BALDING1	-2.25616e-08	6.05727e-09	-3.72471	0.000195539	0.00431915
chr2	213000000	214000000	chr2_B_22	pigment_SKIN	-1.37903e-08	3.86628e-09	-3.56682	0.000361342	0.00723688
chr2	213000000	214000000	chr2_B_22	pigment_HAIR	-1.12832e-08	3.96033e-09	-2.84905	0.00438495	0.0587717
chr2	213000000	214000000	chr2_B_22	pigment_HAIR_darkbrown	-1.08667e-08	3.84806e-09	-2.82394	0.00474374	0.0626204
chr2	213000000	214000000	chr2_B_22	pigment_TANNING	-1.09544e-08	4.0755e-09	-2.68786	0.00719106	0.0883864
chr2	214000000	215000000	chr2_B_22	bmd_HEEL_TSCOREz	-2.4247e-08	4.09698e-09	-5.91825	3.25379e-09	2.29814e-07
chr2	214000000	215000000	chr2_B_22	body_BALDING4	-2.12541e-08	3.82787e-09	-5.55247	2.81664e-08	1.64753e-06
chr2	214000000	215000000	chr2_B_22	body_HEIGHTz	-2.17397e-08	5.49906e-09	-3.95335	7.70646e-05	0.00188231
chr2	214000000	215000000	chr2_B_22	pigment_HAIR_blonde	-1.31962e-08	3.37455e-09	-3.9105	9.2106e-05	0.00221
chr2	214000000	215000000	chr2_B_22	body_BALDING1	-2.25616e-08	6.05727e-09	-3.72471	0.000195539	0.00431915
chr2	214000000	215000000	chr2_B_22	pigment_SKIN	-1.37903e-08	3.86628e-09	-3.56682	0.000361342	0.00723688
chr2	214000000	215000000	chr2_B_22	pigment_HAIR	-1.12832e-08	3.96033e-09	-2.84905	0.00438495	0.0587717
chr2	214000000	215000000	chr2_B_22	pigment_HAIR_darkbrown	-1.08667e-08	3.84806e-09	-2.82394	0.00474374	0.0626204
chr2	214000000	215000000	chr2_B_22	pigment_TANNING	-1.09544e-08	4.0755e-09	-2.68786	0.00719106	0.0883864
chr2	215000000	216000000	chr2_B_22	bmd_HEEL_TSCOREz	-2.4247e-08	4.09698e-09	-5.91825	3.25379e-09	2.29814e-07
chr2	215000000	216000000	chr2_B_22	body_BALDING4	-2.12541e-08	3.82787e-09	-5.55247	2.81664e-08	1.64753e-06
chr2	215000000	216000000	chr2_B_22	body_HEIGHTz	-2.17397e-08	5.49906e-09	-3.95335	7.70646e-05	0.00188231
chr2	215000000	216000000	chr2_B_22	pigment_HAIR_blonde	-1.31962e-08	3.37455e-09	-3.9105	9.2106e-05	0.00221
chr2	215000000	216000000	chr2_B_22	body_BALDING1	-2.25616e-08	6.05727e-09	-3.72471	0.000195539	0.00431915
chr2	215000000	216000000	chr2_B_22	pigment_SKIN	-1.37903e-08	3.86628e-09	-3.56682	0.000361342	0.00723688
chr2	215000000	216000000	chr2_B_22	pigment_HAIR	-1.12832e-08	3.96033e-09	-2.84905	0.00438495	0.0587717
chr2	215000000	216000000	chr2_B_22	pigment_HAIR_darkbrown	-1.08667e-08	3.84806e-09	-2.82394	0.00474374	0.0626204
chr2	215000000	216000000	chr2_B_22	pigment_TANNING	-1.09544e-08	4.0755e-09	-2.68786	0.00719106	0.0883864
chr2	223000000	224000000	chr2_B_24	body_BALDING1	-2.80532e-08	3.89884e-09	-7.19528	6.23335e-13	7.62775e-11
chr2	223000000	224000000	chr2_B_24	blood_LYMPHOCYTE_COUNT	1.58689e-08	2.8101e-09	5.64709	1.63184e-08	1.00853e-06
chr2	224000000	225000000	chr2_B_24	body_BALDING1	-2.80532e-08	3.89884e-09	-7.19528	6.23335e-13	7.62775e-11
chr2	224000000	225000000	chr2_B_24	blood_LYMPHOCYTE_COUNT	1.58689e-08	2.8101e-09	5.64709	1.63184e-08	1.00853e-06
chr2	225000000	226000000	chr2_B_24	body_BALDING1	-2.80532e-08	3.89884e-09	-7.19528	6.23335e-13	7.62775e-11
chr2	225000000	226000000	chr2_B_24	blood_LYMPHOCYTE_COUNT	1.58689e-08	2.8101e-09	5.64709	1.63184e-08	1.00853e-06
chr2	226000000	227000000	chr2_B_24	body_BALDING1	-2.80532e-08	3.89884e-09	-7.19528	6.23335e-13	7.62775e-11
chr2	226000000	227000000	chr2_B_24	blood_LYMPHOCYTE_COUNT	1.58689e-08	2.8101e-09	5.64709	1.63184e-08	1.00853e-06
chr2	227000000	228000000	chr2_B_24	body_BALDING1	-2.80532e-08	3.89884e-09	-7.19528	6.23335e-13	7.62775e-11
chr2	227000000	228000000	chr2_B_24	blood_LYMPHOCYTE_COUNT	1.58689e-08	2.8101e-09	5.64709	1.63184e-08	1.00853e-06
chr2	228000000	229000000	chr2_B_24	body_BALDING1	-2.80532e-08	3.89884e-09	-7.19528	6.23335e-13	7.62775e-11
chr2	228000000	229000000	chr2_B_24	blood_LYMPHOCYTE_COUNT	1.58689e-08	2.8101e-09	5.64709	1.63184e-08	1.00853e-06
chr2	229000000	230000000	chr2_B_24	body_BALDING1	-2.80532e-08	3.89884e-09	-7.19528	6.23335e-13	7.62775e-11
chr2	229000000	230000000	chr2_B_24	blood_LYMPHOCYTE_COUNT	1.58689e-08	2.8101e-09	5.64709	1.63184e-08	1.00853e-06
chr2	230000000	231000000	chr2_B_24	body_BALDING1	-2.80532e-08	3.89884e-09	-7.19528	6.23335e-13	7.62775e-11
chr2	230000000	231000000	chr2_B_24	blood_LYMPHOCYTE_COUNT	1.58689e-08	2.8101e-09	5.64709	1.63184e-08	1.00853e-06
chr2	231000000	232000000	chr2_A_25	lung_FVCzSMOKE	1.81185e-08	3.1536e-09	5.74534	9.17378e-09	6.03546e-07
chr2	231000000	232000000	chr2_A_25	blood_MEAN_SPHERED_CELL_VOL	-2.51468e-08	6.07298e-09	-4.14077	3.46139e-05	0.000918808
chr2	231000000	232000000	chr2_A_25	bmd_HEEL_TSCOREz	-1.78181e-08	5.68899e-09	-3.13204	0.00173596	0.0271301
chr2	231000000	232000000	chr2_A_25	disease_CARDIOVASCULAR	-8.48931e-09	2.79245e-09	-3.0401	0.002365	0.0351646
chr2	231000000	232000000	chr2_A_25	mental_NEUROTICISM	-5.37044e-09	1.82623e-09	-2.94072	0.00327445	0.046163
chr2	232000000	233000000	chr2_A_25	lung_FVCzSMOKE	1.81185e-08	3.1536e-09	5.74534	9.17378e-09	6.03546e-07
chr2	232000000	233000000	chr2_A_25	blood_MEAN_SPHERED_CELL_VOL	-2.51468e-08	6.07298e-09	-4.14077	3.46139e-05	0.000918808
chr2	232000000	233000000	chr2_A_25	bmd_HEEL_TSCOREz	-1.78181e-08	5.68899e-09	-3.13204	0.00173596	0.0271301
chr2	232000000	233000000	chr2_A_25	disease_CARDIOVASCULAR	-8.48931e-09	2.79245e-09	-3.0401	0.002365	0.0351646
chr2	232000000	233000000	chr2_A_25	mental_NEUROTICISM	-5.37044e-09	1.82623e-09	-2.94072	0.00327445	0.046163
chr2	233000000	234000000	chr2_A_25	lung_FVCzSMOKE	1.81185e-08	3.1536e-09	5.74534	9.17378e-09	6.03546e-07
chr2	233000000	234000000	chr2_A_25	blood_MEAN_SPHERED_CELL_VOL	-2.51468e-08	6.07298e-09	-4.14077	3.46139e-05	0.000918808
chr2	233000000	234000000	chr2_A_25	bmd_HEEL_TSCOREz	-1.78181e-08	5.68899e-09	-3.13204	0.00173596	0.0271301
chr2	233000000	234000000	chr2_A_25	disease_CARDIOVASCULAR	-8.48931e-09	2.79245e-09	-3.0401	0.002365	0.0351646
chr2	233000000	234000000	chr2_A_25	mental_NEUROTICISM	-5.37044e-09	1.82623e-09	-2.94072	0.00327445	0.046163
chr2	234000000	235000000	chr2_A_25	lung_FVCzSMOKE	1.81185e-08	3.1536e-09	5.74534	9.17378e-09	6.03546e-07
chr2	234000000	235000000	chr2_A_25	blood_MEAN_SPHERED_CELL_VOL	-2.51468e-08	6.07298e-09	-4.14077	3.46139e-05	0.000918808
chr2	234000000	235000000	chr2_A_25	bmd_HEEL_TSCOREz	-1.78181e-08	5.68899e-09	-3.13204	0.00173596	0.0271301
chr2	234000000	235000000	chr2_A_25	disease_CARDIOVASCULAR	-8.48931e-09	2.79245e-09	-3.0401	0.002365	0.0351646
chr2	234000000	235000000	chr2_A_25	mental_NEUROTICISM	-5.37044e-09	1.82623e-09	-2.94072	0.00327445	0.046163
chr2	235000000	236000000	chr2_A_25	lung_FVCzSMOKE	1.81185e-08	3.1536e-09	5.74534	9.17378e-09	6.03546e-07
chr2	235000000	236000000	chr2_A_25	blood_MEAN_SPHERED_CELL_VOL	-2.51468e-08	6.07298e-09	-4.14077	3.46139e-05	0.000918808
chr2	235000000	236000000	chr2_A_25	bmd_HEEL_TSCOREz	-1.78181e-08	5.68899e-09	-3.13204	0.00173596	0.0271301
chr2	235000000	236000000	chr2_A_25	disease_CARDIOVASCULAR	-8.48931e-09	2.79245e-09	-3.0401	0.002365	0.0351646
chr2	235000000	236000000	chr2_A_25	mental_NEUROTICISM	-5.37044e-09	1.82623e-09	-2.94072	0.00327445	0.046163
chr2	236000000	237000000	chr2_A_25	lung_FVCzSMOKE	1.81185e-08	3.1536e-09	5.74534	9.17378e-09	6.03546e-07
chr2	236000000	237000000	chr2_A_25	blood_MEAN_SPHERED_CELL_VOL	-2.51468e-08	6.07298e-09	-4.14077	3.46139e-05	0.000918808
chr2	236000000	237000000	chr2_A_25	bmd_HEEL_TSCOREz	-1.78181e-08	5.68899e-09	-3.13204	0.00173596	0.0271301
chr2	236000000	237000000	chr2_A_25	disease_CARDIOVASCULAR	-8.48931e-09	2.79245e-09	-3.0401	0.002365	0.0351646
chr2	236000000	237000000	chr2_A_25	mental_NEUROTICISM	-5.37044e-09	1.82623e-09	-2.94072	0.00327445	0.046163
chr2	237000000	238000000	chr2_A_25	lung_FVCzSMOKE	1.81185e-08	3.1536e-09	5.74534	9.17378e-09	6.03546e-07
chr2	237000000	238000000	chr2_A_25	blood_MEAN_SPHERED_CELL_VOL	-2.51468e-08	6.07298e-09	-4.14077	3.46139e-05	0.000918808
chr2	237000000	238000000	chr2_A_25	bmd_HEEL_TSCOREz	-1.78181e-08	5.68899e-09	-3.13204	0.00173596	0.0271301
chr2	237000000	238000000	chr2_A_25	disease_CARDIOVASCULAR	-8.48931e-09	2.79245e-09	-3.0401	0.002365	0.0351646
chr2	237000000	238000000	chr2_A_25	mental_NEUROTICISM	-5.37044e-09	1.82623e-09	-2.94072	0.00327445	0.046163
chr2	238000000	239000000	chr2_A_25	lung_FVCzSMOKE	1.81185e-08	3.1536e-09	5.74534	9.17378e-09	6.03546e-07
chr2	238000000	239000000	chr2_A_25	blood_MEAN_SPHERED_CELL_VOL	-2.51468e-08	6.07298e-09	-4.14077	3.46139e-05	0.000918808
chr2	238000000	239000000	chr2_A_25	bmd_HEEL_TSCOREz	-1.78181e-08	5.68899e-09	-3.13204	0.00173596	0.0271301
chr2	238000000	239000000	chr2_A_25	disease_CARDIOVASCULAR	-8.48931e-09	2.79245e-09	-3.0401	0.002365	0.0351646
chr2	238000000	239000000	chr2_A_25	mental_NEUROTICISM	-5.37044e-09	1.82623e-09	-2.94072	0.00327445	0.046163
chr2	239000000	240000000	chr2_A_25	lung_FVCzSMOKE	1.81185e-08	3.1536e-09	5.74534	9.17378e-09	6.03546e-07
chr2	239000000	240000000	chr2_A_25	blood_MEAN_SPHERED_CELL_VOL	-2.51468e-08	6.07298e-09	-4.14077	3.46139e-05	0.000918808
chr2	239000000	240000000	chr2_A_25	bmd_HEEL_TSCOREz	-1.78181e-08	5.68899e-09	-3.13204	0.00173596	0.0271301
chr2	239000000	240000000	chr2_A_25	disease_CARDIOVASCULAR	-8.48931e-09	2.79245e-09	-3.0401	0.002365	0.0351646
chr2	239000000	240000000	chr2_A_25	mental_NEUROTICISM	-5.37044e-09	1.82623e-09	-2.94072	0.00327445	0.046163
chr2	240000000	241000000	chr2_A_25	lung_FVCzSMOKE	1.81185e-08	3.1536e-09	5.74534	9.17378e-09	6.03546e-07
chr2	240000000	241000000	chr2_A_25	blood_MEAN_SPHERED_CELL_VOL	-2.51468e-08	6.07298e-09	-4.14077	3.46139e-05	0.000918808
chr2	240000000	241000000	chr2_A_25	bmd_HEEL_TSCOREz	-1.78181e-08	5.68899e-09	-3.13204	0.00173596	0.0271301
chr2	240000000	241000000	chr2_A_25	disease_CARDIOVASCULAR	-8.48931e-09	2.79245e-09	-3.0401	0.002365	0.0351646
chr2	240000000	241000000	chr2_A_25	mental_NEUROTICISM	-5.37044e-09	1.82623e-09	-2.94072	0.00327445	0.046163
chr2	241000000	242000000	chr2_A_25	lung_FVCzSMOKE	1.81185e-08	3.1536e-09	5.74534	9.17378e-09	6.03546e-07
chr2	241000000	242000000	chr2_A_25	blood_MEAN_SPHERED_CELL_VOL	-2.51468e-08	6.07298e-09	-4.14077	3.46139e-05	0.000918808
chr2	241000000	242000000	chr2_A_25	bmd_HEEL_TSCOREz	-1.78181e-08	5.68899e-09	-3.13204	0.00173596	0.0271301
chr2	241000000	242000000	chr2_A_25	disease_CARDIOVASCULAR	-8.48931e-09	2.79245e-09	-3.0401	0.002365	0.0351646
chr2	241000000	242000000	chr2_A_25	mental_NEUROTICISM	-5.37044e-09	1.82623e-09	-2.94072	0.00327445	0.046163
chr3	4000000	5000000	chr3_A_1	disease_RESPIRATORY_ENT	1.61861e-08	2.50124e-09	6.47123	9.72107e-11	8.49691e-09
chr3	4000000	5000000	chr3_A_1	blood_PLATELET_DISTRIB_WIDTH	-4.21332e-08	9.11379e-09	-4.62301	3.78205e-06	0.000134538
chr3	4000000	5000000	chr3_A_1	cov_EDU_COLLEGE	7.71814e-09	1.69748e-09	4.54682	5.44628e-06	0.000185644
chr3	4000000	5000000	chr3_A_1	blood_HIGH_LIGHT_SCATTER_RETICULOCYTE_COUNT	-2.15078e-08	5.73596e-09	-3.74963	0.000177094	0.00396147
chr3	4000000	5000000	chr3_A_1	body_BALDING1	-1.9198e-08	6.33229e-09	-3.03176	0.00243132	0.0359495
chr3	8000000	9000000	chr3_A_2	repro_NumberChildrenEverBorn_Pooled	-5.54524e-09	1.45144e-09	-3.82052	0.000133173	0.00305175
chr3	8000000	9000000	chr3_A_2	repro_MENARCHE_AGE	-2.01421e-08	5.96028e-09	-3.37938	0.000726487	0.0131534
chr3	8000000	9000000	chr3_A_2	blood_HIGH_LIGHT_SCATTER_RETICULOCYTE_COUNT	-2.00719e-08	7.56242e-09	-2.65416	0.00795064	0.0958834
chr3	9000000	10000000	chr3_A_2	repro_NumberChildrenEverBorn_Pooled	-5.54524e-09	1.45144e-09	-3.82052	0.000133173	0.00305175
chr3	9000000	10000000	chr3_A_2	repro_MENARCHE_AGE	-2.01421e-08	5.96028e-09	-3.37938	0.000726487	0.0131534
chr3	9000000	10000000	chr3_A_2	blood_HIGH_LIGHT_SCATTER_RETICULOCYTE_COUNT	-2.00719e-08	7.56242e-09	-2.65416	0.00795064	0.0958834
chr3	10000000	11000000	chr3_A_2	repro_NumberChildrenEverBorn_Pooled	-5.54524e-09	1.45144e-09	-3.82052	0.000133173	0.00305175
chr3	10000000	11000000	chr3_A_2	repro_MENARCHE_AGE	-2.01421e-08	5.96028e-09	-3.37938	0.000726487	0.0131534
chr3	10000000	11000000	chr3_A_2	blood_HIGH_LIGHT_SCATTER_RETICULOCYTE_COUNT	-2.00719e-08	7.56242e-09	-2.65416	0.00795064	0.0958834
chr3	11000000	12000000	chr3_A_2	repro_NumberChildrenEverBorn_Pooled	-5.54524e-09	1.45144e-09	-3.82052	0.000133173	0.00305175
chr3	11000000	12000000	chr3_A_2	repro_MENARCHE_AGE	-2.01421e-08	5.96028e-09	-3.37938	0.000726487	0.0131534
chr3	11000000	12000000	chr3_A_2	blood_HIGH_LIGHT_SCATTER_RETICULOCYTE_COUNT	-2.00719e-08	7.56242e-09	-2.65416	0.00795064	0.0958834
chr3	12000000	13000000	chr3_A_2	repro_NumberChildrenEverBorn_Pooled	-5.54524e-09	1.45144e-09	-3.82052	0.000133173	0.00305175
chr3	12000000	13000000	chr3_A_2	repro_MENARCHE_AGE	-2.01421e-08	5.96028e-09	-3.37938	0.000726487	0.0131534
chr3	12000000	13000000	chr3_A_2	blood_HIGH_LIGHT_SCATTER_RETICULOCYTE_COUNT	-2.00719e-08	7.56242e-09	-2.65416	0.00795064	0.0958834
chr3	13000000	14000000	chr3_A_2	repro_NumberChildrenEverBorn_Pooled	-5.54524e-09	1.45144e-09	-3.82052	0.000133173	0.00305175
chr3	13000000	14000000	chr3_A_2	repro_MENARCHE_AGE	-2.01421e-08	5.96028e-09	-3.37938	0.000726487	0.0131534
chr3	13000000	14000000	chr3_A_2	blood_HIGH_LIGHT_SCATTER_RETICULOCYTE_COUNT	-2.00719e-08	7.56242e-09	-2.65416	0.00795064	0.0958834
chr3	14000000	15000000	chr3_A_2	repro_NumberChildrenEverBorn_Pooled	-5.54524e-09	1.45144e-09	-3.82052	0.000133173	0.00305175
chr3	14000000	15000000	chr3_A_2	repro_MENARCHE_AGE	-2.01421e-08	5.96028e-09	-3.37938	0.000726487	0.0131534
chr3	14000000	15000000	chr3_A_2	blood_HIGH_LIGHT_SCATTER_RETICULOCYTE_COUNT	-2.00719e-08	7.56242e-09	-2.65416	0.00795064	0.0958834
chr3	15000000	16000000	chr3_A_2	repro_NumberChildrenEverBorn_Pooled	-5.54524e-09	1.45144e-09	-3.82052	0.000133173	0.00305175
chr3	15000000	16000000	chr3_A_2	repro_MENARCHE_AGE	-2.01421e-08	5.96028e-09	-3.37938	0.000726487	0.0131534
chr3	15000000	16000000	chr3_A_2	blood_HIGH_LIGHT_SCATTER_RETICULOCYTE_COUNT	-2.00719e-08	7.56242e-09	-2.65416	0.00795064	0.0958834
chr3	16000000	17000000	chr3_A_2	repro_NumberChildrenEverBorn_Pooled	-5.54524e-09	1.45144e-09	-3.82052	0.000133173	0.00305175
chr3	16000000	17000000	chr3_A_2	repro_MENARCHE_AGE	-2.01421e-08	5.96028e-09	-3.37938	0.000726487	0.0131534
chr3	16000000	17000000	chr3_A_2	blood_HIGH_LIGHT_SCATTER_RETICULOCYTE_COUNT	-2.00719e-08	7.56242e-09	-2.65416	0.00795064	0.0958834
chr3	17000000	18000000	chr3_B_3	lung_FEV1FVCzSMOKE	2.03198e-08	2.22765e-09	9.12162	7.40104e-20	1.81133e-17
chr3	17000000	18000000	chr3_B_3	body_BALDING4	-1.26675e-08	3.11828e-09	-4.06232	4.85875e-05	0.00123868
chr3	18000000	19000000	chr3_B_3	lung_FEV1FVCzSMOKE	2.03198e-08	2.22765e-09	9.12162	7.40104e-20	1.81133e-17
chr3	18000000	19000000	chr3_B_3	body_BALDING4	-1.26675e-08	3.11828e-09	-4.06232	4.85875e-05	0.00123868
chr3	19000000	20000000	chr3_B_3	lung_FEV1FVCzSMOKE	2.03198e-08	2.22765e-09	9.12162	7.40104e-20	1.81133e-17
chr3	19000000	20000000	chr3_B_3	body_BALDING4	-1.26675e-08	3.11828e-09	-4.06232	4.85875e-05	0.00123868
chr3	20000000	21000000	chr3_B_3	lung_FEV1FVCzSMOKE	2.03198e-08	2.22765e-09	9.12162	7.40104e-20	1.81133e-17
chr3	20000000	21000000	chr3_B_3	body_BALDING4	-1.26675e-08	3.11828e-09	-4.06232	4.85875e-05	0.00123868
chr3	21000000	22000000	chr3_B_3	lung_FEV1FVCzSMOKE	2.03198e-08	2.22765e-09	9.12162	7.40104e-20	1.81133e-17
chr3	21000000	22000000	chr3_B_3	body_BALDING4	-1.26675e-08	3.11828e-09	-4.06232	4.85875e-05	0.00123868
chr3	22000000	23000000	chr3_B_3	lung_FEV1FVCzSMOKE	2.03198e-08	2.22765e-09	9.12162	7.40104e-20	1.81133e-17
chr3	22000000	23000000	chr3_B_3	body_BALDING4	-1.26675e-08	3.11828e-09	-4.06232	4.85875e-05	0.00123868
chr3	23000000	24000000	chr3_B_3	lung_FEV1FVCzSMOKE	2.03198e-08	2.22765e-09	9.12162	7.40104e-20	1.81133e-17
chr3	23000000	24000000	chr3_B_3	body_BALDING4	-1.26675e-08	3.11828e-09	-4.06232	4.85875e-05	0.00123868
chr3	24000000	25000000	chr3_B_3	lung_FEV1FVCzSMOKE	2.03198e-08	2.22765e-09	9.12162	7.40104e-20	1.81133e-17
chr3	24000000	25000000	chr3_B_3	body_BALDING4	-1.26675e-08	3.11828e-09	-4.06232	4.85875e-05	0.00123868
chr3	25000000	26000000	chr3_B_3	lung_FEV1FVCzSMOKE	2.03198e-08	2.22765e-09	9.12162	7.40104e-20	1.81133e-17
chr3	25000000	26000000	chr3_B_3	body_BALDING4	-1.26675e-08	3.11828e-09	-4.06232	4.85875e-05	0.00123868
chr3	26000000	27000000	chr3_B_3	lung_FEV1FVCzSMOKE	2.03198e-08	2.22765e-09	9.12162	7.40104e-20	1.81133e-17
chr3	26000000	27000000	chr3_B_3	body_BALDING4	-1.26675e-08	3.11828e-09	-4.06232	4.85875e-05	0.00123868
chr3	27000000	28000000	chr3_B_3	lung_FEV1FVCzSMOKE	2.03198e-08	2.22765e-09	9.12162	7.40104e-20	1.81133e-17
chr3	27000000	28000000	chr3_B_3	body_BALDING4	-1.26675e-08	3.11828e-09	-4.06232	4.85875e-05	0.00123868
chr3	28000000	29000000	chr3_B_3	lung_FEV1FVCzSMOKE	2.03198e-08	2.22765e-09	9.12162	7.40104e-20	1.81133e-17
chr3	28000000	29000000	chr3_B_3	body_BALDING4	-1.26675e-08	3.11828e-09	-4.06232	4.85875e-05	0.00123868
chr3	29000000	30000000	chr3_B_3	lung_FEV1FVCzSMOKE	2.03198e-08	2.22765e-09	9.12162	7.40104e-20	1.81133e-17
chr3	29000000	30000000	chr3_B_3	body_BALDING4	-1.26675e-08	3.11828e-09	-4.06232	4.85875e-05	0.00123868
chr3	30000000	31000000	chr3_B_3	lung_FEV1FVCzSMOKE	2.03198e-08	2.22765e-09	9.12162	7.40104e-20	1.81133e-17
chr3	30000000	31000000	chr3_B_3	body_BALDING4	-1.26675e-08	3.11828e-09	-4.06232	4.85875e-05	0.00123868
chr3	37000000	38000000	chr3_A_4	disease_ALLERGY_ECZEMA_DIAGNOSED	-1.1692e-08	1.78073e-09	-6.56581	5.17514e-11	4.76151e-09
chr3	37000000	38000000	chr3_A_4	disease_RESPIRATORY_ENT	-5.65365e-09	1.33699e-09	-4.22864	2.35108e-05	0.000659867
chr3	37000000	38000000	chr3_A_4	body_BALDING1	-2.30489e-08	5.85746e-09	-3.93496	8.32094e-05	0.00202031
chr3	37000000	38000000	chr3_A_4	body_BALDING4	-2.33098e-08	6.81021e-09	-3.42277	0.000619857	0.0115452
chr3	37000000	38000000	chr3_A_4	pigment_HAIR_darkbrown	-1.17706e-08	3.76799e-09	-3.12382	0.00178517	0.0278282
chr3	37000000	38000000	chr3_A_4	lung_FVCzSMOKE	-6.20917e-09	2.02586e-09	-3.06495	0.00217704	0.0330527
chr3	37000000	38000000	chr3_A_4	disease_ASTHMA_DIAGNOSED	-5.76712e-09	1.88947e-09	-3.05225	0.00227132	0.0342292
chr3	37000000	38000000	chr3_A_4	pigment_HAIR_blonde	-1.53218e-08	5.61327e-09	-2.72957	0.00634165	0.080251
chr3	38000000	39000000	chr3_A_4	disease_ALLERGY_ECZEMA_DIAGNOSED	-1.1692e-08	1.78073e-09	-6.56581	5.17514e-11	4.76151e-09
chr3	38000000	39000000	chr3_A_4	disease_RESPIRATORY_ENT	-5.65365e-09	1.33699e-09	-4.22864	2.35108e-05	0.000659867
chr3	38000000	39000000	chr3_A_4	body_BALDING1	-2.30489e-08	5.85746e-09	-3.93496	8.32094e-05	0.00202031
chr3	38000000	39000000	chr3_A_4	body_BALDING4	-2.33098e-08	6.81021e-09	-3.42277	0.000619857	0.0115452
chr3	38000000	39000000	chr3_A_4	pigment_HAIR_darkbrown	-1.17706e-08	3.76799e-09	-3.12382	0.00178517	0.0278282
chr3	38000000	39000000	chr3_A_4	lung_FVCzSMOKE	-6.20917e-09	2.02586e-09	-3.06495	0.00217704	0.0330527
chr3	38000000	39000000	chr3_A_4	disease_ASTHMA_DIAGNOSED	-5.76712e-09	1.88947e-09	-3.05225	0.00227132	0.0342292
chr3	38000000	39000000	chr3_A_4	pigment_HAIR_blonde	-1.53218e-08	5.61327e-09	-2.72957	0.00634165	0.080251
chr3	39000000	40000000	chr3_A_4	disease_ALLERGY_ECZEMA_DIAGNOSED	-1.1692e-08	1.78073e-09	-6.56581	5.17514e-11	4.76151e-09
chr3	39000000	40000000	chr3_A_4	disease_RESPIRATORY_ENT	-5.65365e-09	1.33699e-09	-4.22864	2.35108e-05	0.000659867
chr3	39000000	40000000	chr3_A_4	body_BALDING1	-2.30489e-08	5.85746e-09	-3.93496	8.32094e-05	0.00202031
chr3	39000000	40000000	chr3_A_4	body_BALDING4	-2.33098e-08	6.81021e-09	-3.42277	0.000619857	0.0115452
chr3	39000000	40000000	chr3_A_4	pigment_HAIR_darkbrown	-1.17706e-08	3.76799e-09	-3.12382	0.00178517	0.0278282
chr3	39000000	40000000	chr3_A_4	lung_FVCzSMOKE	-6.20917e-09	2.02586e-09	-3.06495	0.00217704	0.0330527
chr3	39000000	40000000	chr3_A_4	disease_ASTHMA_DIAGNOSED	-5.76712e-09	1.88947e-09	-3.05225	0.00227132	0.0342292
chr3	39000000	40000000	chr3_A_4	pigment_HAIR_blonde	-1.53218e-08	5.61327e-09	-2.72957	0.00634165	0.080251
chr3	40000000	41000000	chr3_A_4	disease_ALLERGY_ECZEMA_DIAGNOSED	-1.1692e-08	1.78073e-09	-6.56581	5.17514e-11	4.76151e-09
chr3	40000000	41000000	chr3_A_4	disease_RESPIRATORY_ENT	-5.65365e-09	1.33699e-09	-4.22864	2.35108e-05	0.000659867
chr3	40000000	41000000	chr3_A_4	body_BALDING1	-2.30489e-08	5.85746e-09	-3.93496	8.32094e-05	0.00202031
chr3	40000000	41000000	chr3_A_4	body_BALDING4	-2.33098e-08	6.81021e-09	-3.42277	0.000619857	0.0115452
chr3	40000000	41000000	chr3_A_4	pigment_HAIR_darkbrown	-1.17706e-08	3.76799e-09	-3.12382	0.00178517	0.0278282
chr3	40000000	41000000	chr3_A_4	lung_FVCzSMOKE	-6.20917e-09	2.02586e-09	-3.06495	0.00217704	0.0330527
chr3	40000000	41000000	chr3_A_4	disease_ASTHMA_DIAGNOSED	-5.76712e-09	1.88947e-09	-3.05225	0.00227132	0.0342292
chr3	40000000	41000000	chr3_A_4	pigment_HAIR_blonde	-1.53218e-08	5.61327e-09	-2.72957	0.00634165	0.080251
chr3	41000000	42000000	chr3_A_4	disease_ALLERGY_ECZEMA_DIAGNOSED	-1.1692e-08	1.78073e-09	-6.56581	5.17514e-11	4.76151e-09
chr3	41000000	42000000	chr3_A_4	disease_RESPIRATORY_ENT	-5.65365e-09	1.33699e-09	-4.22864	2.35108e-05	0.000659867
chr3	41000000	42000000	chr3_A_4	body_BALDING1	-2.30489e-08	5.85746e-09	-3.93496	8.32094e-05	0.00202031
chr3	41000000	42000000	chr3_A_4	body_BALDING4	-2.33098e-08	6.81021e-09	-3.42277	0.000619857	0.0115452
chr3	41000000	42000000	chr3_A_4	pigment_HAIR_darkbrown	-1.17706e-08	3.76799e-09	-3.12382	0.00178517	0.0278282
chr3	41000000	42000000	chr3_A_4	lung_FVCzSMOKE	-6.20917e-09	2.02586e-09	-3.06495	0.00217704	0.0330527
chr3	41000000	42000000	chr3_A_4	disease_ASTHMA_DIAGNOSED	-5.76712e-09	1.88947e-09	-3.05225	0.00227132	0.0342292
chr3	41000000	42000000	chr3_A_4	pigment_HAIR_blonde	-1.53218e-08	5.61327e-09	-2.72957	0.00634165	0.080251
chr3	42000000	43000000	chr3_A_4	disease_ALLERGY_ECZEMA_DIAGNOSED	-1.1692e-08	1.78073e-09	-6.56581	5.17514e-11	4.76151e-09
chr3	42000000	43000000	chr3_A_4	disease_RESPIRATORY_ENT	-5.65365e-09	1.33699e-09	-4.22864	2.35108e-05	0.000659867
chr3	42000000	43000000	chr3_A_4	body_BALDING1	-2.30489e-08	5.85746e-09	-3.93496	8.32094e-05	0.00202031
chr3	42000000	43000000	chr3_A_4	body_BALDING4	-2.33098e-08	6.81021e-09	-3.42277	0.000619857	0.0115452
chr3	42000000	43000000	chr3_A_4	pigment_HAIR_darkbrown	-1.17706e-08	3.76799e-09	-3.12382	0.00178517	0.0278282
chr3	42000000	43000000	chr3_A_4	lung_FVCzSMOKE	-6.20917e-09	2.02586e-09	-3.06495	0.00217704	0.0330527
chr3	42000000	43000000	chr3_A_4	disease_ASTHMA_DIAGNOSED	-5.76712e-09	1.88947e-09	-3.05225	0.00227132	0.0342292
chr3	42000000	43000000	chr3_A_4	pigment_HAIR_blonde	-1.53218e-08	5.61327e-09	-2.72957	0.00634165	0.080251
chr3	43000000	44000000	chr3_A_4	disease_ALLERGY_ECZEMA_DIAGNOSED	-1.1692e-08	1.78073e-09	-6.56581	5.17514e-11	4.76151e-09
chr3	43000000	44000000	chr3_A_4	disease_RESPIRATORY_ENT	-5.65365e-09	1.33699e-09	-4.22864	2.35108e-05	0.000659867
chr3	43000000	44000000	chr3_A_4	body_BALDING1	-2.30489e-08	5.85746e-09	-3.93496	8.32094e-05	0.00202031
chr3	43000000	44000000	chr3_A_4	body_BALDING4	-2.33098e-08	6.81021e-09	-3.42277	0.000619857	0.0115452
chr3	43000000	44000000	chr3_A_4	pigment_HAIR_darkbrown	-1.17706e-08	3.76799e-09	-3.12382	0.00178517	0.0278282
chr3	43000000	44000000	chr3_A_4	lung_FVCzSMOKE	-6.20917e-09	2.02586e-09	-3.06495	0.00217704	0.0330527
chr3	43000000	44000000	chr3_A_4	disease_ASTHMA_DIAGNOSED	-5.76712e-09	1.88947e-09	-3.05225	0.00227132	0.0342292
chr3	43000000	44000000	chr3_A_4	pigment_HAIR_blonde	-1.53218e-08	5.61327e-09	-2.72957	0.00634165	0.080251
chr3	44000000	45000000	chr3_A_4	disease_ALLERGY_ECZEMA_DIAGNOSED	-1.1692e-08	1.78073e-09	-6.56581	5.17514e-11	4.76151e-09
chr3	44000000	45000000	chr3_A_4	disease_RESPIRATORY_ENT	-5.65365e-09	1.33699e-09	-4.22864	2.35108e-05	0.000659867
chr3	44000000	45000000	chr3_A_4	body_BALDING1	-2.30489e-08	5.85746e-09	-3.93496	8.32094e-05	0.00202031
chr3	44000000	45000000	chr3_A_4	body_BALDING4	-2.33098e-08	6.81021e-09	-3.42277	0.000619857	0.0115452
chr3	44000000	45000000	chr3_A_4	pigment_HAIR_darkbrown	-1.17706e-08	3.76799e-09	-3.12382	0.00178517	0.0278282
chr3	44000000	45000000	chr3_A_4	lung_FVCzSMOKE	-6.20917e-09	2.02586e-09	-3.06495	0.00217704	0.0330527
chr3	44000000	45000000	chr3_A_4	disease_ASTHMA_DIAGNOSED	-5.76712e-09	1.88947e-09	-3.05225	0.00227132	0.0342292
chr3	44000000	45000000	chr3_A_4	pigment_HAIR_blonde	-1.53218e-08	5.61327e-09	-2.72957	0.00634165	0.080251
chr3	45000000	46000000	chr3_A_4	disease_ALLERGY_ECZEMA_DIAGNOSED	-1.1692e-08	1.78073e-09	-6.56581	5.17514e-11	4.76151e-09
chr3	45000000	46000000	chr3_A_4	disease_RESPIRATORY_ENT	-5.65365e-09	1.33699e-09	-4.22864	2.35108e-05	0.000659867
chr3	45000000	46000000	chr3_A_4	body_BALDING1	-2.30489e-08	5.85746e-09	-3.93496	8.32094e-05	0.00202031
chr3	45000000	46000000	chr3_A_4	body_BALDING4	-2.33098e-08	6.81021e-09	-3.42277	0.000619857	0.0115452
chr3	45000000	46000000	chr3_A_4	pigment_HAIR_darkbrown	-1.17706e-08	3.76799e-09	-3.12382	0.00178517	0.0278282
chr3	45000000	46000000	chr3_A_4	lung_FVCzSMOKE	-6.20917e-09	2.02586e-09	-3.06495	0.00217704	0.0330527
chr3	45000000	46000000	chr3_A_4	disease_ASTHMA_DIAGNOSED	-5.76712e-09	1.88947e-09	-3.05225	0.00227132	0.0342292
chr3	45000000	46000000	chr3_A_4	pigment_HAIR_blonde	-1.53218e-08	5.61327e-09	-2.72957	0.00634165	0.080251
chr3	46000000	47000000	chr3_A_4	disease_ALLERGY_ECZEMA_DIAGNOSED	-1.1692e-08	1.78073e-09	-6.56581	5.17514e-11	4.76151e-09
chr3	46000000	47000000	chr3_A_4	disease_RESPIRATORY_ENT	-5.65365e-09	1.33699e-09	-4.22864	2.35108e-05	0.000659867
chr3	46000000	47000000	chr3_A_4	body_BALDING1	-2.30489e-08	5.85746e-09	-3.93496	8.32094e-05	0.00202031
chr3	46000000	47000000	chr3_A_4	body_BALDING4	-2.33098e-08	6.81021e-09	-3.42277	0.000619857	0.0115452
chr3	46000000	47000000	chr3_A_4	pigment_HAIR_darkbrown	-1.17706e-08	3.76799e-09	-3.12382	0.00178517	0.0278282
chr3	46000000	47000000	chr3_A_4	lung_FVCzSMOKE	-6.20917e-09	2.02586e-09	-3.06495	0.00217704	0.0330527
chr3	46000000	47000000	chr3_A_4	disease_ASTHMA_DIAGNOSED	-5.76712e-09	1.88947e-09	-3.05225	0.00227132	0.0342292
chr3	46000000	47000000	chr3_A_4	pigment_HAIR_blonde	-1.53218e-08	5.61327e-09	-2.72957	0.00634165	0.080251
chr3	47000000	48000000	chr3_A_4	disease_ALLERGY_ECZEMA_DIAGNOSED	-1.1692e-08	1.78073e-09	-6.56581	5.17514e-11	4.76151e-09
chr3	47000000	48000000	chr3_A_4	disease_RESPIRATORY_ENT	-5.65365e-09	1.33699e-09	-4.22864	2.35108e-05	0.000659867
chr3	47000000	48000000	chr3_A_4	body_BALDING1	-2.30489e-08	5.85746e-09	-3.93496	8.32094e-05	0.00202031
chr3	47000000	48000000	chr3_A_4	body_BALDING4	-2.33098e-08	6.81021e-09	-3.42277	0.000619857	0.0115452
chr3	47000000	48000000	chr3_A_4	pigment_HAIR_darkbrown	-1.17706e-08	3.76799e-09	-3.12382	0.00178517	0.0278282
chr3	47000000	48000000	chr3_A_4	lung_FVCzSMOKE	-6.20917e-09	2.02586e-09	-3.06495	0.00217704	0.0330527
chr3	47000000	48000000	chr3_A_4	disease_ASTHMA_DIAGNOSED	-5.76712e-09	1.88947e-09	-3.05225	0.00227132	0.0342292
chr3	47000000	48000000	chr3_A_4	pigment_HAIR_blonde	-1.53218e-08	5.61327e-09	-2.72957	0.00634165	0.080251
chr3	48000000	49000000	chr3_A_4	disease_ALLERGY_ECZEMA_DIAGNOSED	-1.1692e-08	1.78073e-09	-6.56581	5.17514e-11	4.76151e-09
chr3	48000000	49000000	chr3_A_4	disease_RESPIRATORY_ENT	-5.65365e-09	1.33699e-09	-4.22864	2.35108e-05	0.000659867
chr3	48000000	49000000	chr3_A_4	body_BALDING1	-2.30489e-08	5.85746e-09	-3.93496	8.32094e-05	0.00202031
chr3	48000000	49000000	chr3_A_4	body_BALDING4	-2.33098e-08	6.81021e-09	-3.42277	0.000619857	0.0115452
chr3	48000000	49000000	chr3_A_4	pigment_HAIR_darkbrown	-1.17706e-08	3.76799e-09	-3.12382	0.00178517	0.0278282
chr3	48000000	49000000	chr3_A_4	lung_FVCzSMOKE	-6.20917e-09	2.02586e-09	-3.06495	0.00217704	0.0330527
chr3	48000000	49000000	chr3_A_4	disease_ASTHMA_DIAGNOSED	-5.76712e-09	1.88947e-09	-3.05225	0.00227132	0.0342292
chr3	48000000	49000000	chr3_A_4	pigment_HAIR_blonde	-1.53218e-08	5.61327e-09	-2.72957	0.00634165	0.080251
chr3	49000000	50000000	chr3_A_4	disease_ALLERGY_ECZEMA_DIAGNOSED	-1.1692e-08	1.78073e-09	-6.56581	5.17514e-11	4.76151e-09
chr3	49000000	50000000	chr3_A_4	disease_RESPIRATORY_ENT	-5.65365e-09	1.33699e-09	-4.22864	2.35108e-05	0.000659867
chr3	49000000	50000000	chr3_A_4	body_BALDING1	-2.30489e-08	5.85746e-09	-3.93496	8.32094e-05	0.00202031
chr3	49000000	50000000	chr3_A_4	body_BALDING4	-2.33098e-08	6.81021e-09	-3.42277	0.000619857	0.0115452
chr3	49000000	50000000	chr3_A_4	pigment_HAIR_darkbrown	-1.17706e-08	3.76799e-09	-3.12382	0.00178517	0.0278282
chr3	49000000	50000000	chr3_A_4	lung_FVCzSMOKE	-6.20917e-09	2.02586e-09	-3.06495	0.00217704	0.0330527
chr3	49000000	50000000	chr3_A_4	disease_ASTHMA_DIAGNOSED	-5.76712e-09	1.88947e-09	-3.05225	0.00227132	0.0342292
chr3	49000000	50000000	chr3_A_4	pigment_HAIR_blonde	-1.53218e-08	5.61327e-09	-2.72957	0.00634165	0.080251
chr3	50000000	51000000	chr3_A_4	disease_ALLERGY_ECZEMA_DIAGNOSED	-1.1692e-08	1.78073e-09	-6.56581	5.17514e-11	4.76151e-09
chr3	50000000	51000000	chr3_A_4	disease_RESPIRATORY_ENT	-5.65365e-09	1.33699e-09	-4.22864	2.35108e-05	0.000659867
chr3	50000000	51000000	chr3_A_4	body_BALDING1	-2.30489e-08	5.85746e-09	-3.93496	8.32094e-05	0.00202031
chr3	50000000	51000000	chr3_A_4	body_BALDING4	-2.33098e-08	6.81021e-09	-3.42277	0.000619857	0.0115452
chr3	50000000	51000000	chr3_A_4	pigment_HAIR_darkbrown	-1.17706e-08	3.76799e-09	-3.12382	0.00178517	0.0278282
chr3	50000000	51000000	chr3_A_4	lung_FVCzSMOKE	-6.20917e-09	2.02586e-09	-3.06495	0.00217704	0.0330527
chr3	50000000	51000000	chr3_A_4	disease_ASTHMA_DIAGNOSED	-5.76712e-09	1.88947e-09	-3.05225	0.00227132	0.0342292
chr3	50000000	51000000	chr3_A_4	pigment_HAIR_blonde	-1.53218e-08	5.61327e-09	-2.72957	0.00634165	0.080251
chr3	51000000	52000000	chr3_A_4	disease_ALLERGY_ECZEMA_DIAGNOSED	-1.1692e-08	1.78073e-09	-6.56581	5.17514e-11	4.76151e-09
chr3	51000000	52000000	chr3_A_4	disease_RESPIRATORY_ENT	-5.65365e-09	1.33699e-09	-4.22864	2.35108e-05	0.000659867
chr3	51000000	52000000	chr3_A_4	body_BALDING1	-2.30489e-08	5.85746e-09	-3.93496	8.32094e-05	0.00202031
chr3	51000000	52000000	chr3_A_4	body_BALDING4	-2.33098e-08	6.81021e-09	-3.42277	0.000619857	0.0115452
chr3	51000000	52000000	chr3_A_4	pigment_HAIR_darkbrown	-1.17706e-08	3.76799e-09	-3.12382	0.00178517	0.0278282
chr3	51000000	52000000	chr3_A_4	lung_FVCzSMOKE	-6.20917e-09	2.02586e-09	-3.06495	0.00217704	0.0330527
chr3	51000000	52000000	chr3_A_4	disease_ASTHMA_DIAGNOSED	-5.76712e-09	1.88947e-09	-3.05225	0.00227132	0.0342292
chr3	51000000	52000000	chr3_A_4	pigment_HAIR_blonde	-1.53218e-08	5.61327e-09	-2.72957	0.00634165	0.080251
chr3	52000000	53000000	chr3_A_4	disease_ALLERGY_ECZEMA_DIAGNOSED	-1.1692e-08	1.78073e-09	-6.56581	5.17514e-11	4.76151e-09
chr3	52000000	53000000	chr3_A_4	disease_RESPIRATORY_ENT	-5.65365e-09	1.33699e-09	-4.22864	2.35108e-05	0.000659867
chr3	52000000	53000000	chr3_A_4	body_BALDING1	-2.30489e-08	5.85746e-09	-3.93496	8.32094e-05	0.00202031
chr3	52000000	53000000	chr3_A_4	body_BALDING4	-2.33098e-08	6.81021e-09	-3.42277	0.000619857	0.0115452
chr3	52000000	53000000	chr3_A_4	pigment_HAIR_darkbrown	-1.17706e-08	3.76799e-09	-3.12382	0.00178517	0.0278282
chr3	52000000	53000000	chr3_A_4	lung_FVCzSMOKE	-6.20917e-09	2.02586e-09	-3.06495	0.00217704	0.0330527
chr3	52000000	53000000	chr3_A_4	disease_ASTHMA_DIAGNOSED	-5.76712e-09	1.88947e-09	-3.05225	0.00227132	0.0342292
chr3	52000000	53000000	chr3_A_4	pigment_HAIR_blonde	-1.53218e-08	5.61327e-09	-2.72957	0.00634165	0.080251
chr3	53000000	54000000	chr3_A_4	disease_ALLERGY_ECZEMA_DIAGNOSED	-1.1692e-08	1.78073e-09	-6.56581	5.17514e-11	4.76151e-09
chr3	53000000	54000000	chr3_A_4	disease_RESPIRATORY_ENT	-5.65365e-09	1.33699e-09	-4.22864	2.35108e-05	0.000659867
chr3	53000000	54000000	chr3_A_4	body_BALDING1	-2.30489e-08	5.85746e-09	-3.93496	8.32094e-05	0.00202031
chr3	53000000	54000000	chr3_A_4	body_BALDING4	-2.33098e-08	6.81021e-09	-3.42277	0.000619857	0.0115452
chr3	53000000	54000000	chr3_A_4	pigment_HAIR_darkbrown	-1.17706e-08	3.76799e-09	-3.12382	0.00178517	0.0278282
chr3	53000000	54000000	chr3_A_4	lung_FVCzSMOKE	-6.20917e-09	2.02586e-09	-3.06495	0.00217704	0.0330527
chr3	53000000	54000000	chr3_A_4	disease_ASTHMA_DIAGNOSED	-5.76712e-09	1.88947e-09	-3.05225	0.00227132	0.0342292
chr3	53000000	54000000	chr3_A_4	pigment_HAIR_blonde	-1.53218e-08	5.61327e-09	-2.72957	0.00634165	0.080251
chr3	54000000	55000000	chr3_A_4	disease_ALLERGY_ECZEMA_DIAGNOSED	-1.1692e-08	1.78073e-09	-6.56581	5.17514e-11	4.76151e-09
chr3	54000000	55000000	chr3_A_4	disease_RESPIRATORY_ENT	-5.65365e-09	1.33699e-09	-4.22864	2.35108e-05	0.000659867
chr3	54000000	55000000	chr3_A_4	body_BALDING1	-2.30489e-08	5.85746e-09	-3.93496	8.32094e-05	0.00202031
chr3	54000000	55000000	chr3_A_4	body_BALDING4	-2.33098e-08	6.81021e-09	-3.42277	0.000619857	0.0115452
chr3	54000000	55000000	chr3_A_4	pigment_HAIR_darkbrown	-1.17706e-08	3.76799e-09	-3.12382	0.00178517	0.0278282
chr3	54000000	55000000	chr3_A_4	lung_FVCzSMOKE	-6.20917e-09	2.02586e-09	-3.06495	0.00217704	0.0330527
chr3	54000000	55000000	chr3_A_4	disease_ASTHMA_DIAGNOSED	-5.76712e-09	1.88947e-09	-3.05225	0.00227132	0.0342292
chr3	54000000	55000000	chr3_A_4	pigment_HAIR_blonde	-1.53218e-08	5.61327e-09	-2.72957	0.00634165	0.080251
chr3	55000000	56000000	chr3_A_4	disease_ALLERGY_ECZEMA_DIAGNOSED	-1.1692e-08	1.78073e-09	-6.56581	5.17514e-11	4.76151e-09
chr3	55000000	56000000	chr3_A_4	disease_RESPIRATORY_ENT	-5.65365e-09	1.33699e-09	-4.22864	2.35108e-05	0.000659867
chr3	55000000	56000000	chr3_A_4	body_BALDING1	-2.30489e-08	5.85746e-09	-3.93496	8.32094e-05	0.00202031
chr3	55000000	56000000	chr3_A_4	body_BALDING4	-2.33098e-08	6.81021e-09	-3.42277	0.000619857	0.0115452
chr3	55000000	56000000	chr3_A_4	pigment_HAIR_darkbrown	-1.17706e-08	3.76799e-09	-3.12382	0.00178517	0.0278282
chr3	55000000	56000000	chr3_A_4	lung_FVCzSMOKE	-6.20917e-09	2.02586e-09	-3.06495	0.00217704	0.0330527
chr3	55000000	56000000	chr3_A_4	disease_ASTHMA_DIAGNOSED	-5.76712e-09	1.88947e-09	-3.05225	0.00227132	0.0342292
chr3	55000000	56000000	chr3_A_4	pigment_HAIR_blonde	-1.53218e-08	5.61327e-09	-2.72957	0.00634165	0.080251
chr3	56000000	57000000	chr3_A_4	disease_ALLERGY_ECZEMA_DIAGNOSED	-1.1692e-08	1.78073e-09	-6.56581	5.17514e-11	4.76151e-09
chr3	56000000	57000000	chr3_A_4	disease_RESPIRATORY_ENT	-5.65365e-09	1.33699e-09	-4.22864	2.35108e-05	0.000659867
chr3	56000000	57000000	chr3_A_4	body_BALDING1	-2.30489e-08	5.85746e-09	-3.93496	8.32094e-05	0.00202031
chr3	56000000	57000000	chr3_A_4	body_BALDING4	-2.33098e-08	6.81021e-09	-3.42277	0.000619857	0.0115452
chr3	56000000	57000000	chr3_A_4	pigment_HAIR_darkbrown	-1.17706e-08	3.76799e-09	-3.12382	0.00178517	0.0278282
chr3	56000000	57000000	chr3_A_4	lung_FVCzSMOKE	-6.20917e-09	2.02586e-09	-3.06495	0.00217704	0.0330527
chr3	56000000	57000000	chr3_A_4	disease_ASTHMA_DIAGNOSED	-5.76712e-09	1.88947e-09	-3.05225	0.00227132	0.0342292
chr3	56000000	57000000	chr3_A_4	pigment_HAIR_blonde	-1.53218e-08	5.61327e-09	-2.72957	0.00634165	0.080251
chr3	57000000	58000000	chr3_A_4	disease_ALLERGY_ECZEMA_DIAGNOSED	-1.1692e-08	1.78073e-09	-6.56581	5.17514e-11	4.76151e-09
chr3	57000000	58000000	chr3_A_4	disease_RESPIRATORY_ENT	-5.65365e-09	1.33699e-09	-4.22864	2.35108e-05	0.000659867
chr3	57000000	58000000	chr3_A_4	body_BALDING1	-2.30489e-08	5.85746e-09	-3.93496	8.32094e-05	0.00202031
chr3	57000000	58000000	chr3_A_4	body_BALDING4	-2.33098e-08	6.81021e-09	-3.42277	0.000619857	0.0115452
chr3	57000000	58000000	chr3_A_4	pigment_HAIR_darkbrown	-1.17706e-08	3.76799e-09	-3.12382	0.00178517	0.0278282
chr3	57000000	58000000	chr3_A_4	lung_FVCzSMOKE	-6.20917e-09	2.02586e-09	-3.06495	0.00217704	0.0330527
chr3	57000000	58000000	chr3_A_4	disease_ASTHMA_DIAGNOSED	-5.76712e-09	1.88947e-09	-3.05225	0.00227132	0.0342292
chr3	57000000	58000000	chr3_A_4	pigment_HAIR_blonde	-1.53218e-08	5.61327e-09	-2.72957	0.00634165	0.080251
chr3	58000000	59000000	chr3_A_4	disease_ALLERGY_ECZEMA_DIAGNOSED	-1.1692e-08	1.78073e-09	-6.56581	5.17514e-11	4.76151e-09
chr3	58000000	59000000	chr3_A_4	disease_RESPIRATORY_ENT	-5.65365e-09	1.33699e-09	-4.22864	2.35108e-05	0.000659867
chr3	58000000	59000000	chr3_A_4	body_BALDING1	-2.30489e-08	5.85746e-09	-3.93496	8.32094e-05	0.00202031
chr3	58000000	59000000	chr3_A_4	body_BALDING4	-2.33098e-08	6.81021e-09	-3.42277	0.000619857	0.0115452
chr3	58000000	59000000	chr3_A_4	pigment_HAIR_darkbrown	-1.17706e-08	3.76799e-09	-3.12382	0.00178517	0.0278282
chr3	58000000	59000000	chr3_A_4	lung_FVCzSMOKE	-6.20917e-09	2.02586e-09	-3.06495	0.00217704	0.0330527
chr3	58000000	59000000	chr3_A_4	disease_ASTHMA_DIAGNOSED	-5.76712e-09	1.88947e-09	-3.05225	0.00227132	0.0342292
chr3	58000000	59000000	chr3_A_4	pigment_HAIR_blonde	-1.53218e-08	5.61327e-09	-2.72957	0.00634165	0.080251
chr3	59000000	60000000	chr3_A_4	disease_ALLERGY_ECZEMA_DIAGNOSED	-1.1692e-08	1.78073e-09	-6.56581	5.17514e-11	4.76151e-09
chr3	59000000	60000000	chr3_A_4	disease_RESPIRATORY_ENT	-5.65365e-09	1.33699e-09	-4.22864	2.35108e-05	0.000659867
chr3	59000000	60000000	chr3_A_4	body_BALDING1	-2.30489e-08	5.85746e-09	-3.93496	8.32094e-05	0.00202031
chr3	59000000	60000000	chr3_A_4	body_BALDING4	-2.33098e-08	6.81021e-09	-3.42277	0.000619857	0.0115452
chr3	59000000	60000000	chr3_A_4	pigment_HAIR_darkbrown	-1.17706e-08	3.76799e-09	-3.12382	0.00178517	0.0278282
chr3	59000000	60000000	chr3_A_4	lung_FVCzSMOKE	-6.20917e-09	2.02586e-09	-3.06495	0.00217704	0.0330527
chr3	59000000	60000000	chr3_A_4	disease_ASTHMA_DIAGNOSED	-5.76712e-09	1.88947e-09	-3.05225	0.00227132	0.0342292
chr3	59000000	60000000	chr3_A_4	pigment_HAIR_blonde	-1.53218e-08	5.61327e-09	-2.72957	0.00634165	0.080251
chr3	60000000	61000000	chr3_A_4	disease_ALLERGY_ECZEMA_DIAGNOSED	-1.1692e-08	1.78073e-09	-6.56581	5.17514e-11	4.76151e-09
chr3	60000000	61000000	chr3_A_4	disease_RESPIRATORY_ENT	-5.65365e-09	1.33699e-09	-4.22864	2.35108e-05	0.000659867
chr3	60000000	61000000	chr3_A_4	body_BALDING1	-2.30489e-08	5.85746e-09	-3.93496	8.32094e-05	0.00202031
chr3	60000000	61000000	chr3_A_4	body_BALDING4	-2.33098e-08	6.81021e-09	-3.42277	0.000619857	0.0115452
chr3	60000000	61000000	chr3_A_4	pigment_HAIR_darkbrown	-1.17706e-08	3.76799e-09	-3.12382	0.00178517	0.0278282
chr3	60000000	61000000	chr3_A_4	lung_FVCzSMOKE	-6.20917e-09	2.02586e-09	-3.06495	0.00217704	0.0330527
chr3	60000000	61000000	chr3_A_4	disease_ASTHMA_DIAGNOSED	-5.76712e-09	1.88947e-09	-3.05225	0.00227132	0.0342292
chr3	60000000	61000000	chr3_A_4	pigment_HAIR_blonde	-1.53218e-08	5.61327e-09	-2.72957	0.00634165	0.080251
chr3	61000000	62000000	chr3_A_4	disease_ALLERGY_ECZEMA_DIAGNOSED	-1.1692e-08	1.78073e-09	-6.56581	5.17514e-11	4.76151e-09
chr3	61000000	62000000	chr3_A_4	disease_RESPIRATORY_ENT	-5.65365e-09	1.33699e-09	-4.22864	2.35108e-05	0.000659867
chr3	61000000	62000000	chr3_A_4	body_BALDING1	-2.30489e-08	5.85746e-09	-3.93496	8.32094e-05	0.00202031
chr3	61000000	62000000	chr3_A_4	body_BALDING4	-2.33098e-08	6.81021e-09	-3.42277	0.000619857	0.0115452
chr3	61000000	62000000	chr3_A_4	pigment_HAIR_darkbrown	-1.17706e-08	3.76799e-09	-3.12382	0.00178517	0.0278282
chr3	61000000	62000000	chr3_A_4	lung_FVCzSMOKE	-6.20917e-09	2.02586e-09	-3.06495	0.00217704	0.0330527
chr3	61000000	62000000	chr3_A_4	disease_ASTHMA_DIAGNOSED	-5.76712e-09	1.88947e-09	-3.05225	0.00227132	0.0342292
chr3	61000000	62000000	chr3_A_4	pigment_HAIR_blonde	-1.53218e-08	5.61327e-09	-2.72957	0.00634165	0.080251
chr3	62000000	63000000	chr3_A_4	disease_ALLERGY_ECZEMA_DIAGNOSED	-1.1692e-08	1.78073e-09	-6.56581	5.17514e-11	4.76151e-09
chr3	62000000	63000000	chr3_A_4	disease_RESPIRATORY_ENT	-5.65365e-09	1.33699e-09	-4.22864	2.35108e-05	0.000659867
chr3	62000000	63000000	chr3_A_4	body_BALDING1	-2.30489e-08	5.85746e-09	-3.93496	8.32094e-05	0.00202031
chr3	62000000	63000000	chr3_A_4	body_BALDING4	-2.33098e-08	6.81021e-09	-3.42277	0.000619857	0.0115452
chr3	62000000	63000000	chr3_A_4	pigment_HAIR_darkbrown	-1.17706e-08	3.76799e-09	-3.12382	0.00178517	0.0278282
chr3	62000000	63000000	chr3_A_4	lung_FVCzSMOKE	-6.20917e-09	2.02586e-09	-3.06495	0.00217704	0.0330527
chr3	62000000	63000000	chr3_A_4	disease_ASTHMA_DIAGNOSED	-5.76712e-09	1.88947e-09	-3.05225	0.00227132	0.0342292
chr3	62000000	63000000	chr3_A_4	pigment_HAIR_blonde	-1.53218e-08	5.61327e-09	-2.72957	0.00634165	0.080251
chr3	63000000	64000000	chr3_A_4	disease_ALLERGY_ECZEMA_DIAGNOSED	-1.1692e-08	1.78073e-09	-6.56581	5.17514e-11	4.76151e-09
chr3	63000000	64000000	chr3_A_4	disease_RESPIRATORY_ENT	-5.65365e-09	1.33699e-09	-4.22864	2.35108e-05	0.000659867
chr3	63000000	64000000	chr3_A_4	body_BALDING1	-2.30489e-08	5.85746e-09	-3.93496	8.32094e-05	0.00202031
chr3	63000000	64000000	chr3_A_4	body_BALDING4	-2.33098e-08	6.81021e-09	-3.42277	0.000619857	0.0115452
chr3	63000000	64000000	chr3_A_4	pigment_HAIR_darkbrown	-1.17706e-08	3.76799e-09	-3.12382	0.00178517	0.0278282
chr3	63000000	64000000	chr3_A_4	lung_FVCzSMOKE	-6.20917e-09	2.02586e-09	-3.06495	0.00217704	0.0330527
chr3	63000000	64000000	chr3_A_4	disease_ASTHMA_DIAGNOSED	-5.76712e-09	1.88947e-09	-3.05225	0.00227132	0.0342292
chr3	63000000	64000000	chr3_A_4	pigment_HAIR_blonde	-1.53218e-08	5.61327e-09	-2.72957	0.00634165	0.080251
chr3	64000000	65000000	chr3_A_4	disease_ALLERGY_ECZEMA_DIAGNOSED	-1.1692e-08	1.78073e-09	-6.56581	5.17514e-11	4.76151e-09
chr3	64000000	65000000	chr3_A_4	disease_RESPIRATORY_ENT	-5.65365e-09	1.33699e-09	-4.22864	2.35108e-05	0.000659867
chr3	64000000	65000000	chr3_A_4	body_BALDING1	-2.30489e-08	5.85746e-09	-3.93496	8.32094e-05	0.00202031
chr3	64000000	65000000	chr3_A_4	body_BALDING4	-2.33098e-08	6.81021e-09	-3.42277	0.000619857	0.0115452
chr3	64000000	65000000	chr3_A_4	pigment_HAIR_darkbrown	-1.17706e-08	3.76799e-09	-3.12382	0.00178517	0.0278282
chr3	64000000	65000000	chr3_A_4	lung_FVCzSMOKE	-6.20917e-09	2.02586e-09	-3.06495	0.00217704	0.0330527
chr3	64000000	65000000	chr3_A_4	disease_ASTHMA_DIAGNOSED	-5.76712e-09	1.88947e-09	-3.05225	0.00227132	0.0342292
chr3	64000000	65000000	chr3_A_4	pigment_HAIR_blonde	-1.53218e-08	5.61327e-09	-2.72957	0.00634165	0.080251
chr3	65000000	66000000	chr3_A_4	disease_ALLERGY_ECZEMA_DIAGNOSED	-1.1692e-08	1.78073e-09	-6.56581	5.17514e-11	4.76151e-09
chr3	65000000	66000000	chr3_A_4	disease_RESPIRATORY_ENT	-5.65365e-09	1.33699e-09	-4.22864	2.35108e-05	0.000659867
chr3	65000000	66000000	chr3_A_4	body_BALDING1	-2.30489e-08	5.85746e-09	-3.93496	8.32094e-05	0.00202031
chr3	65000000	66000000	chr3_A_4	body_BALDING4	-2.33098e-08	6.81021e-09	-3.42277	0.000619857	0.0115452
chr3	65000000	66000000	chr3_A_4	pigment_HAIR_darkbrown	-1.17706e-08	3.76799e-09	-3.12382	0.00178517	0.0278282
chr3	65000000	66000000	chr3_A_4	lung_FVCzSMOKE	-6.20917e-09	2.02586e-09	-3.06495	0.00217704	0.0330527
chr3	65000000	66000000	chr3_A_4	disease_ASTHMA_DIAGNOSED	-5.76712e-09	1.88947e-09	-3.05225	0.00227132	0.0342292
chr3	65000000	66000000	chr3_A_4	pigment_HAIR_blonde	-1.53218e-08	5.61327e-09	-2.72957	0.00634165	0.080251
chr3	66000000	67000000	chr3_A_4	disease_ALLERGY_ECZEMA_DIAGNOSED	-1.1692e-08	1.78073e-09	-6.56581	5.17514e-11	4.76151e-09
chr3	66000000	67000000	chr3_A_4	disease_RESPIRATORY_ENT	-5.65365e-09	1.33699e-09	-4.22864	2.35108e-05	0.000659867
chr3	66000000	67000000	chr3_A_4	body_BALDING1	-2.30489e-08	5.85746e-09	-3.93496	8.32094e-05	0.00202031
chr3	66000000	67000000	chr3_A_4	body_BALDING4	-2.33098e-08	6.81021e-09	-3.42277	0.000619857	0.0115452
chr3	66000000	67000000	chr3_A_4	pigment_HAIR_darkbrown	-1.17706e-08	3.76799e-09	-3.12382	0.00178517	0.0278282
chr3	66000000	67000000	chr3_A_4	lung_FVCzSMOKE	-6.20917e-09	2.02586e-09	-3.06495	0.00217704	0.0330527
chr3	66000000	67000000	chr3_A_4	disease_ASTHMA_DIAGNOSED	-5.76712e-09	1.88947e-09	-3.05225	0.00227132	0.0342292
chr3	66000000	67000000	chr3_A_4	pigment_HAIR_blonde	-1.53218e-08	5.61327e-09	-2.72957	0.00634165	0.080251
chr3	67000000	68000000	chr3_B_5	SCZ	5.44646e-08	3.83501e-09	14.202	8.90978e-46	9.91173e-43
chr3	67000000	68000000	chr3_B_5	AD	3.88681e-08	3.2268e-09	12.0454	2.05058e-33	1.56831e-30
chr3	67000000	68000000	chr3_B_5	body_BALDING4	-3.43331e-08	4.75865e-09	-7.21489	5.39761e-13	6.67177e-11
chr3	67000000	68000000	chr3_B_5	disease_RESPIRATORY_ENT	-7.72196e-09	1.74721e-09	-4.4196	9.88841e-06	0.000307899
chr3	67000000	68000000	chr3_B_5	body_BALDING1	-3.04741e-08	7.81386e-09	-3.90001	9.61886e-05	0.00229
chr3	67000000	68000000	chr3_B_5	blood_MONOCYTE_COUNT	-9.78973e-09	2.51284e-09	-3.89588	9.78426e-05	0.00232035
chr3	67000000	68000000	chr3_B_5	blood_HIGH_LIGHT_SCATTER_RETICULOCYTE_COUNT	-1.71192e-08	4.65515e-09	-3.67748	0.000235547	0.00509257
chr3	67000000	68000000	chr3_B_5	blood_RED_COUNT	9.41704e-09	2.7696e-09	3.40014	0.000673513	0.0124123
chr3	67000000	68000000	chr3_B_5	cov_EDU_COLLEGE	-1.21139e-08	3.77994e-09	-3.2048	0.00135158	0.0220524
chr3	67000000	68000000	chr3_B_5	disease_ASTHMA_DIAGNOSED	-7.55282e-09	2.81723e-09	-2.68093	0.00734169	0.0897505
chr3	68000000	69000000	chr3_B_5	SCZ	5.44646e-08	3.83501e-09	14.202	8.90978e-46	9.91173e-43
chr3	68000000	69000000	chr3_B_5	AD	3.88681e-08	3.2268e-09	12.0454	2.05058e-33	1.56831e-30
chr3	68000000	69000000	chr3_B_5	body_BALDING4	-3.43331e-08	4.75865e-09	-7.21489	5.39761e-13	6.67177e-11
chr3	68000000	69000000	chr3_B_5	disease_RESPIRATORY_ENT	-7.72196e-09	1.74721e-09	-4.4196	9.88841e-06	0.000307899
chr3	68000000	69000000	chr3_B_5	body_BALDING1	-3.04741e-08	7.81386e-09	-3.90001	9.61886e-05	0.00229
chr3	68000000	69000000	chr3_B_5	blood_MONOCYTE_COUNT	-9.78973e-09	2.51284e-09	-3.89588	9.78426e-05	0.00232035
chr3	68000000	69000000	chr3_B_5	blood_HIGH_LIGHT_SCATTER_RETICULOCYTE_COUNT	-1.71192e-08	4.65515e-09	-3.67748	0.000235547	0.00509257
chr3	68000000	69000000	chr3_B_5	blood_RED_COUNT	9.41704e-09	2.7696e-09	3.40014	0.000673513	0.0124123
chr3	68000000	69000000	chr3_B_5	cov_EDU_COLLEGE	-1.21139e-08	3.77994e-09	-3.2048	0.00135158	0.0220524
chr3	68000000	69000000	chr3_B_5	disease_ASTHMA_DIAGNOSED	-7.55282e-09	2.81723e-09	-2.68093	0.00734169	0.0897505
chr3	69000000	70000000	chr3_B_5	SCZ	5.44646e-08	3.83501e-09	14.202	8.90978e-46	9.91173e-43
chr3	69000000	70000000	chr3_B_5	AD	3.88681e-08	3.2268e-09	12.0454	2.05058e-33	1.56831e-30
chr3	69000000	70000000	chr3_B_5	body_BALDING4	-3.43331e-08	4.75865e-09	-7.21489	5.39761e-13	6.67177e-11
chr3	69000000	70000000	chr3_B_5	disease_RESPIRATORY_ENT	-7.72196e-09	1.74721e-09	-4.4196	9.88841e-06	0.000307899
chr3	69000000	70000000	chr3_B_5	body_BALDING1	-3.04741e-08	7.81386e-09	-3.90001	9.61886e-05	0.00229
chr3	69000000	70000000	chr3_B_5	blood_MONOCYTE_COUNT	-9.78973e-09	2.51284e-09	-3.89588	9.78426e-05	0.00232035
chr3	69000000	70000000	chr3_B_5	blood_HIGH_LIGHT_SCATTER_RETICULOCYTE_COUNT	-1.71192e-08	4.65515e-09	-3.67748	0.000235547	0.00509257
chr3	69000000	70000000	chr3_B_5	blood_RED_COUNT	9.41704e-09	2.7696e-09	3.40014	0.000673513	0.0124123
chr3	69000000	70000000	chr3_B_5	cov_EDU_COLLEGE	-1.21139e-08	3.77994e-09	-3.2048	0.00135158	0.0220524
chr3	69000000	70000000	chr3_B_5	disease_ASTHMA_DIAGNOSED	-7.55282e-09	2.81723e-09	-2.68093	0.00734169	0.0897505
chr3	70000000	71000000	chr3_B_5	SCZ	5.44646e-08	3.83501e-09	14.202	8.90978e-46	9.91173e-43
chr3	70000000	71000000	chr3_B_5	AD	3.88681e-08	3.2268e-09	12.0454	2.05058e-33	1.56831e-30
chr3	70000000	71000000	chr3_B_5	body_BALDING4	-3.43331e-08	4.75865e-09	-7.21489	5.39761e-13	6.67177e-11
chr3	70000000	71000000	chr3_B_5	disease_RESPIRATORY_ENT	-7.72196e-09	1.74721e-09	-4.4196	9.88841e-06	0.000307899
chr3	70000000	71000000	chr3_B_5	body_BALDING1	-3.04741e-08	7.81386e-09	-3.90001	9.61886e-05	0.00229
chr3	70000000	71000000	chr3_B_5	blood_MONOCYTE_COUNT	-9.78973e-09	2.51284e-09	-3.89588	9.78426e-05	0.00232035
chr3	70000000	71000000	chr3_B_5	blood_HIGH_LIGHT_SCATTER_RETICULOCYTE_COUNT	-1.71192e-08	4.65515e-09	-3.67748	0.000235547	0.00509257
chr3	70000000	71000000	chr3_B_5	blood_RED_COUNT	9.41704e-09	2.7696e-09	3.40014	0.000673513	0.0124123
chr3	70000000	71000000	chr3_B_5	cov_EDU_COLLEGE	-1.21139e-08	3.77994e-09	-3.2048	0.00135158	0.0220524
chr3	70000000	71000000	chr3_B_5	disease_ASTHMA_DIAGNOSED	-7.55282e-09	2.81723e-09	-2.68093	0.00734169	0.0897505
chr3	73000000	74000000	chr3_B_6	bmd_HEEL_TSCOREz	-1.65345e-08	3.18442e-09	-5.19232	2.07692e-07	9.99394e-06
chr3	73000000	74000000	chr3_B_6	body_BALDING1	-1.36381e-08	4.40381e-09	-3.09689	0.00195561	0.0301017
chr3	73000000	74000000	chr3_B_6	AD	7.41688e-09	2.43204e-09	3.04965	0.00229104	0.0344288
chr3	74000000	75000000	chr3_B_6	bmd_HEEL_TSCOREz	-1.65345e-08	3.18442e-09	-5.19232	2.07692e-07	9.99394e-06
chr3	74000000	75000000	chr3_B_6	body_BALDING1	-1.36381e-08	4.40381e-09	-3.09689	0.00195561	0.0301017
chr3	74000000	75000000	chr3_B_6	AD	7.41688e-09	2.43204e-09	3.04965	0.00229104	0.0344288
chr3	75000000	76000000	chr3_B_6	bmd_HEEL_TSCOREz	-1.65345e-08	3.18442e-09	-5.19232	2.07692e-07	9.99394e-06
chr3	75000000	76000000	chr3_B_6	body_BALDING1	-1.36381e-08	4.40381e-09	-3.09689	0.00195561	0.0301017
chr3	75000000	76000000	chr3_B_6	AD	7.41688e-09	2.43204e-09	3.04965	0.00229104	0.0344288
chr3	76000000	77000000	chr3_B_6	bmd_HEEL_TSCOREz	-1.65345e-08	3.18442e-09	-5.19232	2.07692e-07	9.99394e-06
chr3	76000000	77000000	chr3_B_6	body_BALDING1	-1.36381e-08	4.40381e-09	-3.09689	0.00195561	0.0301017
chr3	76000000	77000000	chr3_B_6	AD	7.41688e-09	2.43204e-09	3.04965	0.00229104	0.0344288
chr3	77000000	78000000	chr3_B_6	bmd_HEEL_TSCOREz	-1.65345e-08	3.18442e-09	-5.19232	2.07692e-07	9.99394e-06
chr3	77000000	78000000	chr3_B_6	body_BALDING1	-1.36381e-08	4.40381e-09	-3.09689	0.00195561	0.0301017
chr3	77000000	78000000	chr3_B_6	AD	7.41688e-09	2.43204e-09	3.04965	0.00229104	0.0344288
chr3	78000000	79000000	chr3_B_6	bmd_HEEL_TSCOREz	-1.65345e-08	3.18442e-09	-5.19232	2.07692e-07	9.99394e-06
chr3	78000000	79000000	chr3_B_6	body_BALDING1	-1.36381e-08	4.40381e-09	-3.09689	0.00195561	0.0301017
chr3	78000000	79000000	chr3_B_6	AD	7.41688e-09	2.43204e-09	3.04965	0.00229104	0.0344288
chr3	79000000	80000000	chr3_B_6	bmd_HEEL_TSCOREz	-1.65345e-08	3.18442e-09	-5.19232	2.07692e-07	9.99394e-06
chr3	79000000	80000000	chr3_B_6	body_BALDING1	-1.36381e-08	4.40381e-09	-3.09689	0.00195561	0.0301017
chr3	79000000	80000000	chr3_B_6	AD	7.41688e-09	2.43204e-09	3.04965	0.00229104	0.0344288
chr3	80000000	81000000	chr3_B_6	bmd_HEEL_TSCOREz	-1.65345e-08	3.18442e-09	-5.19232	2.07692e-07	9.99394e-06
chr3	80000000	81000000	chr3_B_6	body_BALDING1	-1.36381e-08	4.40381e-09	-3.09689	0.00195561	0.0301017
chr3	80000000	81000000	chr3_B_6	AD	7.41688e-09	2.43204e-09	3.04965	0.00229104	0.0344288
chr3	81000000	82000000	chr3_B_6	bmd_HEEL_TSCOREz	-1.65345e-08	3.18442e-09	-5.19232	2.07692e-07	9.99394e-06
chr3	81000000	82000000	chr3_B_6	body_BALDING1	-1.36381e-08	4.40381e-09	-3.09689	0.00195561	0.0301017
chr3	81000000	82000000	chr3_B_6	AD	7.41688e-09	2.43204e-09	3.04965	0.00229104	0.0344288
chr3	82000000	83000000	chr3_B_6	bmd_HEEL_TSCOREz	-1.65345e-08	3.18442e-09	-5.19232	2.07692e-07	9.99394e-06
chr3	82000000	83000000	chr3_B_6	body_BALDING1	-1.36381e-08	4.40381e-09	-3.09689	0.00195561	0.0301017
chr3	82000000	83000000	chr3_B_6	AD	7.41688e-09	2.43204e-09	3.04965	0.00229104	0.0344288
chr3	83000000	84000000	chr3_B_6	bmd_HEEL_TSCOREz	-1.65345e-08	3.18442e-09	-5.19232	2.07692e-07	9.99394e-06
chr3	83000000	84000000	chr3_B_6	body_BALDING1	-1.36381e-08	4.40381e-09	-3.09689	0.00195561	0.0301017
chr3	83000000	84000000	chr3_B_6	AD	7.41688e-09	2.43204e-09	3.04965	0.00229104	0.0344288
chr3	84000000	85000000	chr3_B_6	bmd_HEEL_TSCOREz	-1.65345e-08	3.18442e-09	-5.19232	2.07692e-07	9.99394e-06
chr3	84000000	85000000	chr3_B_6	body_BALDING1	-1.36381e-08	4.40381e-09	-3.09689	0.00195561	0.0301017
chr3	84000000	85000000	chr3_B_6	AD	7.41688e-09	2.43204e-09	3.04965	0.00229104	0.0344288
chr3	85000000	86000000	chr3_B_6	bmd_HEEL_TSCOREz	-1.65345e-08	3.18442e-09	-5.19232	2.07692e-07	9.99394e-06
chr3	85000000	86000000	chr3_B_6	body_BALDING1	-1.36381e-08	4.40381e-09	-3.09689	0.00195561	0.0301017
chr3	85000000	86000000	chr3_B_6	AD	7.41688e-09	2.43204e-09	3.04965	0.00229104	0.0344288
chr3	86000000	87000000	chr3_B_6	bmd_HEEL_TSCOREz	-1.65345e-08	3.18442e-09	-5.19232	2.07692e-07	9.99394e-06
chr3	86000000	87000000	chr3_B_6	body_BALDING1	-1.36381e-08	4.40381e-09	-3.09689	0.00195561	0.0301017
chr3	86000000	87000000	chr3_B_6	AD	7.41688e-09	2.43204e-09	3.04965	0.00229104	0.0344288
chr3	87000000	88000000	chr3_B_6	bmd_HEEL_TSCOREz	-1.65345e-08	3.18442e-09	-5.19232	2.07692e-07	9.99394e-06
chr3	87000000	88000000	chr3_B_6	body_BALDING1	-1.36381e-08	4.40381e-09	-3.09689	0.00195561	0.0301017
chr3	87000000	88000000	chr3_B_6	AD	7.41688e-09	2.43204e-09	3.04965	0.00229104	0.0344288
chr3	88000000	89000000	chr3_B_6	bmd_HEEL_TSCOREz	-1.65345e-08	3.18442e-09	-5.19232	2.07692e-07	9.99394e-06
chr3	88000000	89000000	chr3_B_6	body_BALDING1	-1.36381e-08	4.40381e-09	-3.09689	0.00195561	0.0301017
chr3	88000000	89000000	chr3_B_6	AD	7.41688e-09	2.43204e-09	3.04965	0.00229104	0.0344288
chr3	89000000	90000000	chr3_B_6	bmd_HEEL_TSCOREz	-1.65345e-08	3.18442e-09	-5.19232	2.07692e-07	9.99394e-06
chr3	89000000	90000000	chr3_B_6	body_BALDING1	-1.36381e-08	4.40381e-09	-3.09689	0.00195561	0.0301017
chr3	89000000	90000000	chr3_B_6	AD	7.41688e-09	2.43204e-09	3.04965	0.00229104	0.0344288
chr3	90000000	91000000	chr3_B_6	bmd_HEEL_TSCOREz	-1.65345e-08	3.18442e-09	-5.19232	2.07692e-07	9.99394e-06
chr3	90000000	91000000	chr3_B_6	body_BALDING1	-1.36381e-08	4.40381e-09	-3.09689	0.00195561	0.0301017
chr3	90000000	91000000	chr3_B_6	AD	7.41688e-09	2.43204e-09	3.04965	0.00229104	0.0344288
[truncated: 7,193 more rows]

## Sheet: K562
chrom	compartment_start	compartment_end	compartment_name	trait	Coefficient	Coefficient_std_error	Coefficient_z-score	P-value	FDR
chr1	5000000	6000000	chr1_A_2	blood_PLATELET_DISTRIB_WIDTH	-1.81846e-08	5.5574e-09	-3.27214	0.00106737	0.0184033
chr1	5000000	6000000	chr1_A_2	blood_MONOCYTE_COUNT	-2.12666e-08	7.10782e-09	-2.992	0.00277157	0.0412206
chr1	5000000	6000000	chr1_A_2	blood_LYMPHOCYTE_COUNT	-1.3532e-08	4.59524e-09	-2.94477	0.00323191	0.0463577
chr1	6000000	7000000	chr1_A_2	blood_PLATELET_DISTRIB_WIDTH	-1.81846e-08	5.5574e-09	-3.27214	0.00106737	0.0184033
chr1	6000000	7000000	chr1_A_2	blood_MONOCYTE_COUNT	-2.12666e-08	7.10782e-09	-2.992	0.00277157	0.0412206
chr1	6000000	7000000	chr1_A_2	blood_LYMPHOCYTE_COUNT	-1.3532e-08	4.59524e-09	-2.94477	0.00323191	0.0463577
chr1	7000000	8000000	chr1_A_2	blood_PLATELET_DISTRIB_WIDTH	-1.81846e-08	5.5574e-09	-3.27214	0.00106737	0.0184033
chr1	7000000	8000000	chr1_A_2	blood_MONOCYTE_COUNT	-2.12666e-08	7.10782e-09	-2.992	0.00277157	0.0412206
chr1	7000000	8000000	chr1_A_2	blood_LYMPHOCYTE_COUNT	-1.3532e-08	4.59524e-09	-2.94477	0.00323191	0.0463577
chr1	8000000	9000000	chr1_A_2	blood_PLATELET_DISTRIB_WIDTH	-1.81846e-08	5.5574e-09	-3.27214	0.00106737	0.0184033
chr1	8000000	9000000	chr1_A_2	blood_MONOCYTE_COUNT	-2.12666e-08	7.10782e-09	-2.992	0.00277157	0.0412206
chr1	8000000	9000000	chr1_A_2	blood_LYMPHOCYTE_COUNT	-1.3532e-08	4.59524e-09	-2.94477	0.00323191	0.0463577
chr1	9000000	10000000	chr1_A_2	blood_PLATELET_DISTRIB_WIDTH	-1.81846e-08	5.5574e-09	-3.27214	0.00106737	0.0184033
chr1	9000000	10000000	chr1_A_2	blood_MONOCYTE_COUNT	-2.12666e-08	7.10782e-09	-2.992	0.00277157	0.0412206
chr1	9000000	10000000	chr1_A_2	blood_LYMPHOCYTE_COUNT	-1.3532e-08	4.59524e-09	-2.94477	0.00323191	0.0463577
chr1	10000000	11000000	chr1_A_2	blood_PLATELET_DISTRIB_WIDTH	-1.81846e-08	5.5574e-09	-3.27214	0.00106737	0.0184033
chr1	10000000	11000000	chr1_A_2	blood_MONOCYTE_COUNT	-2.12666e-08	7.10782e-09	-2.992	0.00277157	0.0412206
chr1	10000000	11000000	chr1_A_2	blood_LYMPHOCYTE_COUNT	-1.3532e-08	4.59524e-09	-2.94477	0.00323191	0.0463577
chr1	11000000	12000000	chr1_A_2	blood_PLATELET_DISTRIB_WIDTH	-1.81846e-08	5.5574e-09	-3.27214	0.00106737	0.0184033
chr1	11000000	12000000	chr1_A_2	blood_MONOCYTE_COUNT	-2.12666e-08	7.10782e-09	-2.992	0.00277157	0.0412206
chr1	11000000	12000000	chr1_A_2	blood_LYMPHOCYTE_COUNT	-1.3532e-08	4.59524e-09	-2.94477	0.00323191	0.0463577
chr1	12000000	13000000	chr1_A_2	blood_PLATELET_DISTRIB_WIDTH	-1.81846e-08	5.5574e-09	-3.27214	0.00106737	0.0184033
chr1	12000000	13000000	chr1_A_2	blood_MONOCYTE_COUNT	-2.12666e-08	7.10782e-09	-2.992	0.00277157	0.0412206
chr1	12000000	13000000	chr1_A_2	blood_LYMPHOCYTE_COUNT	-1.3532e-08	4.59524e-09	-2.94477	0.00323191	0.0463577
chr1	13000000	14000000	chr1_A_2	blood_PLATELET_DISTRIB_WIDTH	-1.81846e-08	5.5574e-09	-3.27214	0.00106737	0.0184033
chr1	13000000	14000000	chr1_A_2	blood_MONOCYTE_COUNT	-2.12666e-08	7.10782e-09	-2.992	0.00277157	0.0412206
chr1	13000000	14000000	chr1_A_2	blood_LYMPHOCYTE_COUNT	-1.3532e-08	4.59524e-09	-2.94477	0.00323191	0.0463577
chr1	14000000	15000000	chr1_A_2	blood_PLATELET_DISTRIB_WIDTH	-1.81846e-08	5.5574e-09	-3.27214	0.00106737	0.0184033
chr1	14000000	15000000	chr1_A_2	blood_MONOCYTE_COUNT	-2.12666e-08	7.10782e-09	-2.992	0.00277157	0.0412206
chr1	14000000	15000000	chr1_A_2	blood_LYMPHOCYTE_COUNT	-1.3532e-08	4.59524e-09	-2.94477	0.00323191	0.0463577
chr1	15000000	16000000	chr1_A_2	blood_PLATELET_DISTRIB_WIDTH	-1.81846e-08	5.5574e-09	-3.27214	0.00106737	0.0184033
chr1	15000000	16000000	chr1_A_2	blood_MONOCYTE_COUNT	-2.12666e-08	7.10782e-09	-2.992	0.00277157	0.0412206
chr1	15000000	16000000	chr1_A_2	blood_LYMPHOCYTE_COUNT	-1.3532e-08	4.59524e-09	-2.94477	0.00323191	0.0463577
chr1	16000000	17000000	chr1_A_2	blood_PLATELET_DISTRIB_WIDTH	-1.81846e-08	5.5574e-09	-3.27214	0.00106737	0.0184033
chr1	16000000	17000000	chr1_A_2	blood_MONOCYTE_COUNT	-2.12666e-08	7.10782e-09	-2.992	0.00277157	0.0412206
chr1	16000000	17000000	chr1_A_2	blood_LYMPHOCYTE_COUNT	-1.3532e-08	4.59524e-09	-2.94477	0.00323191	0.0463577
chr1	17000000	18000000	chr1_A_2	blood_PLATELET_DISTRIB_WIDTH	-1.81846e-08	5.5574e-09	-3.27214	0.00106737	0.0184033
chr1	17000000	18000000	chr1_A_2	blood_MONOCYTE_COUNT	-2.12666e-08	7.10782e-09	-2.992	0.00277157	0.0412206
chr1	17000000	18000000	chr1_A_2	blood_LYMPHOCYTE_COUNT	-1.3532e-08	4.59524e-09	-2.94477	0.00323191	0.0463577
chr1	18000000	19000000	chr1_A_2	blood_PLATELET_DISTRIB_WIDTH	-1.81846e-08	5.5574e-09	-3.27214	0.00106737	0.0184033
chr1	18000000	19000000	chr1_A_2	blood_MONOCYTE_COUNT	-2.12666e-08	7.10782e-09	-2.992	0.00277157	0.0412206
chr1	18000000	19000000	chr1_A_2	blood_LYMPHOCYTE_COUNT	-1.3532e-08	4.59524e-09	-2.94477	0.00323191	0.0463577
chr1	19000000	20000000	chr1_A_2	blood_PLATELET_DISTRIB_WIDTH	-1.81846e-08	5.5574e-09	-3.27214	0.00106737	0.0184033
chr1	19000000	20000000	chr1_A_2	blood_MONOCYTE_COUNT	-2.12666e-08	7.10782e-09	-2.992	0.00277157	0.0412206
chr1	19000000	20000000	chr1_A_2	blood_LYMPHOCYTE_COUNT	-1.3532e-08	4.59524e-09	-2.94477	0.00323191	0.0463577
chr1	20000000	21000000	chr1_A_2	blood_PLATELET_DISTRIB_WIDTH	-1.81846e-08	5.5574e-09	-3.27214	0.00106737	0.0184033
chr1	20000000	21000000	chr1_A_2	blood_MONOCYTE_COUNT	-2.12666e-08	7.10782e-09	-2.992	0.00277157	0.0412206
chr1	20000000	21000000	chr1_A_2	blood_LYMPHOCYTE_COUNT	-1.3532e-08	4.59524e-09	-2.94477	0.00323191	0.0463577
chr1	21000000	22000000	chr1_A_2	blood_PLATELET_DISTRIB_WIDTH	-1.81846e-08	5.5574e-09	-3.27214	0.00106737	0.0184033
chr1	21000000	22000000	chr1_A_2	blood_MONOCYTE_COUNT	-2.12666e-08	7.10782e-09	-2.992	0.00277157	0.0412206
chr1	21000000	22000000	chr1_A_2	blood_LYMPHOCYTE_COUNT	-1.3532e-08	4.59524e-09	-2.94477	0.00323191	0.0463577
chr1	22000000	23000000	chr1_A_2	blood_PLATELET_DISTRIB_WIDTH	-1.81846e-08	5.5574e-09	-3.27214	0.00106737	0.0184033
chr1	22000000	23000000	chr1_A_2	blood_MONOCYTE_COUNT	-2.12666e-08	7.10782e-09	-2.992	0.00277157	0.0412206
chr1	22000000	23000000	chr1_A_2	blood_LYMPHOCYTE_COUNT	-1.3532e-08	4.59524e-09	-2.94477	0.00323191	0.0463577
chr1	23000000	24000000	chr1_A_2	blood_PLATELET_DISTRIB_WIDTH	-1.81846e-08	5.5574e-09	-3.27214	0.00106737	0.0184033
chr1	23000000	24000000	chr1_A_2	blood_MONOCYTE_COUNT	-2.12666e-08	7.10782e-09	-2.992	0.00277157	0.0412206
chr1	23000000	24000000	chr1_A_2	blood_LYMPHOCYTE_COUNT	-1.3532e-08	4.59524e-09	-2.94477	0.00323191	0.0463577
chr1	24000000	25000000	chr1_A_2	blood_PLATELET_DISTRIB_WIDTH	-1.81846e-08	5.5574e-09	-3.27214	0.00106737	0.0184033
chr1	24000000	25000000	chr1_A_2	blood_MONOCYTE_COUNT	-2.12666e-08	7.10782e-09	-2.992	0.00277157	0.0412206
chr1	24000000	25000000	chr1_A_2	blood_LYMPHOCYTE_COUNT	-1.3532e-08	4.59524e-09	-2.94477	0.00323191	0.0463577
chr1	25000000	26000000	chr1_A_2	blood_PLATELET_DISTRIB_WIDTH	-1.81846e-08	5.5574e-09	-3.27214	0.00106737	0.0184033
chr1	25000000	26000000	chr1_A_2	blood_MONOCYTE_COUNT	-2.12666e-08	7.10782e-09	-2.992	0.00277157	0.0412206
chr1	25000000	26000000	chr1_A_2	blood_LYMPHOCYTE_COUNT	-1.3532e-08	4.59524e-09	-2.94477	0.00323191	0.0463577
chr1	26000000	27000000	chr1_A_2	blood_PLATELET_DISTRIB_WIDTH	-1.81846e-08	5.5574e-09	-3.27214	0.00106737	0.0184033
chr1	26000000	27000000	chr1_A_2	blood_MONOCYTE_COUNT	-2.12666e-08	7.10782e-09	-2.992	0.00277157	0.0412206
chr1	26000000	27000000	chr1_A_2	blood_LYMPHOCYTE_COUNT	-1.3532e-08	4.59524e-09	-2.94477	0.00323191	0.0463577
chr1	27000000	28000000	chr1_A_2	blood_PLATELET_DISTRIB_WIDTH	-1.81846e-08	5.5574e-09	-3.27214	0.00106737	0.0184033
chr1	27000000	28000000	chr1_A_2	blood_MONOCYTE_COUNT	-2.12666e-08	7.10782e-09	-2.992	0.00277157	0.0412206
chr1	27000000	28000000	chr1_A_2	blood_LYMPHOCYTE_COUNT	-1.3532e-08	4.59524e-09	-2.94477	0.00323191	0.0463577
chr1	28000000	29000000	chr1_A_2	blood_PLATELET_DISTRIB_WIDTH	-1.81846e-08	5.5574e-09	-3.27214	0.00106737	0.0184033
chr1	28000000	29000000	chr1_A_2	blood_MONOCYTE_COUNT	-2.12666e-08	7.10782e-09	-2.992	0.00277157	0.0412206
chr1	28000000	29000000	chr1_A_2	blood_LYMPHOCYTE_COUNT	-1.3532e-08	4.59524e-09	-2.94477	0.00323191	0.0463577
chr1	29000000	30000000	chr1_A_2	blood_PLATELET_DISTRIB_WIDTH	-1.81846e-08	5.5574e-09	-3.27214	0.00106737	0.0184033
chr1	29000000	30000000	chr1_A_2	blood_MONOCYTE_COUNT	-2.12666e-08	7.10782e-09	-2.992	0.00277157	0.0412206
chr1	29000000	30000000	chr1_A_2	blood_LYMPHOCYTE_COUNT	-1.3532e-08	4.59524e-09	-2.94477	0.00323191	0.0463577
chr1	30000000	31000000	chr1_A_2	blood_PLATELET_DISTRIB_WIDTH	-1.81846e-08	5.5574e-09	-3.27214	0.00106737	0.0184033
chr1	30000000	31000000	chr1_A_2	blood_MONOCYTE_COUNT	-2.12666e-08	7.10782e-09	-2.992	0.00277157	0.0412206
chr1	30000000	31000000	chr1_A_2	blood_LYMPHOCYTE_COUNT	-1.3532e-08	4.59524e-09	-2.94477	0.00323191	0.0463577
chr1	31000000	32000000	chr1_A_2	blood_PLATELET_DISTRIB_WIDTH	-1.81846e-08	5.5574e-09	-3.27214	0.00106737	0.0184033
chr1	31000000	32000000	chr1_A_2	blood_MONOCYTE_COUNT	-2.12666e-08	7.10782e-09	-2.992	0.00277157	0.0412206
chr1	31000000	32000000	chr1_A_2	blood_LYMPHOCYTE_COUNT	-1.3532e-08	4.59524e-09	-2.94477	0.00323191	0.0463577
chr1	32000000	33000000	chr1_A_2	blood_PLATELET_DISTRIB_WIDTH	-1.81846e-08	5.5574e-09	-3.27214	0.00106737	0.0184033
chr1	32000000	33000000	chr1_A_2	blood_MONOCYTE_COUNT	-2.12666e-08	7.10782e-09	-2.992	0.00277157	0.0412206
chr1	32000000	33000000	chr1_A_2	blood_LYMPHOCYTE_COUNT	-1.3532e-08	4.59524e-09	-2.94477	0.00323191	0.0463577
chr1	33000000	34000000	chr1_A_2	blood_PLATELET_DISTRIB_WIDTH	-1.81846e-08	5.5574e-09	-3.27214	0.00106737	0.0184033
chr1	33000000	34000000	chr1_A_2	blood_MONOCYTE_COUNT	-2.12666e-08	7.10782e-09	-2.992	0.00277157	0.0412206
chr1	33000000	34000000	chr1_A_2	blood_LYMPHOCYTE_COUNT	-1.3532e-08	4.59524e-09	-2.94477	0.00323191	0.0463577
chr1	34000000	35000000	chr1_A_2	blood_PLATELET_DISTRIB_WIDTH	-1.81846e-08	5.5574e-09	-3.27214	0.00106737	0.0184033
chr1	34000000	35000000	chr1_A_2	blood_MONOCYTE_COUNT	-2.12666e-08	7.10782e-09	-2.992	0.00277157	0.0412206
chr1	34000000	35000000	chr1_A_2	blood_LYMPHOCYTE_COUNT	-1.3532e-08	4.59524e-09	-2.94477	0.00323191	0.0463577
chr1	35000000	36000000	chr1_A_2	blood_PLATELET_DISTRIB_WIDTH	-1.81846e-08	5.5574e-09	-3.27214	0.00106737	0.0184033
chr1	35000000	36000000	chr1_A_2	blood_MONOCYTE_COUNT	-2.12666e-08	7.10782e-09	-2.992	0.00277157	0.0412206
chr1	35000000	36000000	chr1_A_2	blood_LYMPHOCYTE_COUNT	-1.3532e-08	4.59524e-09	-2.94477	0.00323191	0.0463577
chr1	36000000	37000000	chr1_A_2	blood_PLATELET_DISTRIB_WIDTH	-1.81846e-08	5.5574e-09	-3.27214	0.00106737	0.0184033
chr1	36000000	37000000	chr1_A_2	blood_MONOCYTE_COUNT	-2.12666e-08	7.10782e-09	-2.992	0.00277157	0.0412206
chr1	36000000	37000000	chr1_A_2	blood_LYMPHOCYTE_COUNT	-1.3532e-08	4.59524e-09	-2.94477	0.00323191	0.0463577
chr1	37000000	38000000	chr1_A_2	blood_PLATELET_DISTRIB_WIDTH	-1.81846e-08	5.5574e-09	-3.27214	0.00106737	0.0184033
chr1	37000000	38000000	chr1_A_2	blood_MONOCYTE_COUNT	-2.12666e-08	7.10782e-09	-2.992	0.00277157	0.0412206
chr1	37000000	38000000	chr1_A_2	blood_LYMPHOCYTE_COUNT	-1.3532e-08	4.59524e-09	-2.94477	0.00323191	0.0463577
chr1	38000000	39000000	chr1_A_2	blood_PLATELET_DISTRIB_WIDTH	-1.81846e-08	5.5574e-09	-3.27214	0.00106737	0.0184033
chr1	38000000	39000000	chr1_A_2	blood_MONOCYTE_COUNT	-2.12666e-08	7.10782e-09	-2.992	0.00277157	0.0412206
chr1	38000000	39000000	chr1_A_2	blood_LYMPHOCYTE_COUNT	-1.3532e-08	4.59524e-09	-2.94477	0.00323191	0.0463577
chr1	39000000	40000000	chr1_A_2	blood_PLATELET_DISTRIB_WIDTH	-1.81846e-08	5.5574e-09	-3.27214	0.00106737	0.0184033
chr1	39000000	40000000	chr1_A_2	blood_MONOCYTE_COUNT	-2.12666e-08	7.10782e-09	-2.992	0.00277157	0.0412206
chr1	39000000	40000000	chr1_A_2	blood_LYMPHOCYTE_COUNT	-1.3532e-08	4.59524e-09	-2.94477	0.00323191	0.0463577
chr1	40000000	41000000	chr1_A_2	blood_PLATELET_DISTRIB_WIDTH	-1.81846e-08	5.5574e-09	-3.27214	0.00106737	0.0184033
chr1	40000000	41000000	chr1_A_2	blood_MONOCYTE_COUNT	-2.12666e-08	7.10782e-09	-2.992	0.00277157	0.0412206
chr1	40000000	41000000	chr1_A_2	blood_LYMPHOCYTE_COUNT	-1.3532e-08	4.59524e-09	-2.94477	0.00323191	0.0463577
chr1	41000000	42000000	chr1_A_2	blood_PLATELET_DISTRIB_WIDTH	-1.81846e-08	5.5574e-09	-3.27214	0.00106737	0.0184033
chr1	41000000	42000000	chr1_A_2	blood_MONOCYTE_COUNT	-2.12666e-08	7.10782e-09	-2.992	0.00277157	0.0412206
chr1	41000000	42000000	chr1_A_2	blood_LYMPHOCYTE_COUNT	-1.3532e-08	4.59524e-09	-2.94477	0.00323191	0.0463577
chr1	42000000	43000000	chr1_A_2	blood_PLATELET_DISTRIB_WIDTH	-1.81846e-08	5.5574e-09	-3.27214	0.00106737	0.0184033
chr1	42000000	43000000	chr1_A_2	blood_MONOCYTE_COUNT	-2.12666e-08	7.10782e-09	-2.992	0.00277157	0.0412206
chr1	42000000	43000000	chr1_A_2	blood_LYMPHOCYTE_COUNT	-1.3532e-08	4.59524e-09	-2.94477	0.00323191	0.0463577
chr1	43000000	44000000	chr1_A_2	blood_PLATELET_DISTRIB_WIDTH	-1.81846e-08	5.5574e-09	-3.27214	0.00106737	0.0184033
chr1	43000000	44000000	chr1_A_2	blood_MONOCYTE_COUNT	-2.12666e-08	7.10782e-09	-2.992	0.00277157	0.0412206
chr1	43000000	44000000	chr1_A_2	blood_LYMPHOCYTE_COUNT	-1.3532e-08	4.59524e-09	-2.94477	0.00323191	0.0463577
chr1	44000000	45000000	chr1_A_2	blood_PLATELET_DISTRIB_WIDTH	-1.81846e-08	5.5574e-09	-3.27214	0.00106737	0.0184033
chr1	44000000	45000000	chr1_A_2	blood_MONOCYTE_COUNT	-2.12666e-08	7.10782e-09	-2.992	0.00277157	0.0412206
chr1	44000000	45000000	chr1_A_2	blood_LYMPHOCYTE_COUNT	-1.3532e-08	4.59524e-09	-2.94477	0.00323191	0.0463577
chr1	45000000	46000000	chr1_A_2	blood_PLATELET_DISTRIB_WIDTH	-1.81846e-08	5.5574e-09	-3.27214	0.00106737	0.0184033
chr1	45000000	46000000	chr1_A_2	blood_MONOCYTE_COUNT	-2.12666e-08	7.10782e-09	-2.992	0.00277157	0.0412206
chr1	45000000	46000000	chr1_A_2	blood_LYMPHOCYTE_COUNT	-1.3532e-08	4.59524e-09	-2.94477	0.00323191	0.0463577
chr1	46000000	47000000	chr1_A_2	blood_PLATELET_DISTRIB_WIDTH	-1.81846e-08	5.5574e-09	-3.27214	0.00106737	0.0184033
chr1	46000000	47000000	chr1_A_2	blood_MONOCYTE_COUNT	-2.12666e-08	7.10782e-09	-2.992	0.00277157	0.0412206
chr1	46000000	47000000	chr1_A_2	blood_LYMPHOCYTE_COUNT	-1.3532e-08	4.59524e-09	-2.94477	0.00323191	0.0463577
chr1	47000000	48000000	chr1_A_2	blood_PLATELET_DISTRIB_WIDTH	-1.81846e-08	5.5574e-09	-3.27214	0.00106737	0.0184033
chr1	47000000	48000000	chr1_A_2	blood_MONOCYTE_COUNT	-2.12666e-08	7.10782e-09	-2.992	0.00277157	0.0412206
chr1	47000000	48000000	chr1_A_2	blood_LYMPHOCYTE_COUNT	-1.3532e-08	4.59524e-09	-2.94477	0.00323191	0.0463577
chr1	55000000	56000000	chr1_B_4	bp_DIASTOLICadjMEDz	-1.80873e-08	2.19776e-09	-8.22989	1.87382e-16	2.96934e-14
chr1	55000000	56000000	chr1_B_4	blood_MEAN_PLATELET_VOL	-2.57098e-08	5.61808e-09	-4.57626	4.7336e-06	0.000155578
chr1	55000000	56000000	chr1_B_4	bmd_HEEL_TSCOREz	-2.13585e-08	4.71592e-09	-4.52902	5.92581e-06	0.000188704
chr1	55000000	56000000	chr1_B_4	cov_EDU_YEARS	-5.97575e-09	1.59421e-09	-3.7484	0.000177963	0.00390257
chr1	55000000	56000000	chr1_B_4	body_WHRadjBMIz	-1.92446e-08	5.93838e-09	-3.24072	0.00119226	0.0202426
chr1	55000000	56000000	chr1_B_4	pigment_SUNBURN	-6.05854e-09	2.15933e-09	-2.80575	0.00501998	0.0661594
chr1	55000000	56000000	chr1_B_4	body_BMIz	-1.15835e-08	4.20541e-09	-2.75443	0.00587949	0.0749635
chr1	55000000	56000000	chr1_B_4	disease_AID_ALL	3.56424e-09	1.29789e-09	2.74619	0.00602927	0.0766025
chr1	56000000	57000000	chr1_B_4	bp_DIASTOLICadjMEDz	-1.80873e-08	2.19776e-09	-8.22989	1.87382e-16	2.96934e-14
chr1	56000000	57000000	chr1_B_4	blood_MEAN_PLATELET_VOL	-2.57098e-08	5.61808e-09	-4.57626	4.7336e-06	0.000155578
chr1	56000000	57000000	chr1_B_4	bmd_HEEL_TSCOREz	-2.13585e-08	4.71592e-09	-4.52902	5.92581e-06	0.000188704
chr1	56000000	57000000	chr1_B_4	cov_EDU_YEARS	-5.97575e-09	1.59421e-09	-3.7484	0.000177963	0.00390257
chr1	56000000	57000000	chr1_B_4	body_WHRadjBMIz	-1.92446e-08	5.93838e-09	-3.24072	0.00119226	0.0202426
chr1	56000000	57000000	chr1_B_4	pigment_SUNBURN	-6.05854e-09	2.15933e-09	-2.80575	0.00501998	0.0661594
chr1	56000000	57000000	chr1_B_4	body_BMIz	-1.15835e-08	4.20541e-09	-2.75443	0.00587949	0.0749635
chr1	56000000	57000000	chr1_B_4	disease_AID_ALL	3.56424e-09	1.29789e-09	2.74619	0.00602927	0.0766025
chr1	57000000	58000000	chr1_B_4	bp_DIASTOLICadjMEDz	-1.80873e-08	2.19776e-09	-8.22989	1.87382e-16	2.96934e-14
chr1	57000000	58000000	chr1_B_4	blood_MEAN_PLATELET_VOL	-2.57098e-08	5.61808e-09	-4.57626	4.7336e-06	0.000155578
chr1	57000000	58000000	chr1_B_4	bmd_HEEL_TSCOREz	-2.13585e-08	4.71592e-09	-4.52902	5.92581e-06	0.000188704
chr1	57000000	58000000	chr1_B_4	cov_EDU_YEARS	-5.97575e-09	1.59421e-09	-3.7484	0.000177963	0.00390257
chr1	57000000	58000000	chr1_B_4	body_WHRadjBMIz	-1.92446e-08	5.93838e-09	-3.24072	0.00119226	0.0202426
chr1	57000000	58000000	chr1_B_4	pigment_SUNBURN	-6.05854e-09	2.15933e-09	-2.80575	0.00501998	0.0661594
chr1	57000000	58000000	chr1_B_4	body_BMIz	-1.15835e-08	4.20541e-09	-2.75443	0.00587949	0.0749635
chr1	57000000	58000000	chr1_B_4	disease_AID_ALL	3.56424e-09	1.29789e-09	2.74619	0.00602927	0.0766025
chr1	58000000	59000000	chr1_B_4	bp_DIASTOLICadjMEDz	-1.80873e-08	2.19776e-09	-8.22989	1.87382e-16	2.96934e-14
chr1	58000000	59000000	chr1_B_4	blood_MEAN_PLATELET_VOL	-2.57098e-08	5.61808e-09	-4.57626	4.7336e-06	0.000155578
chr1	58000000	59000000	chr1_B_4	bmd_HEEL_TSCOREz	-2.13585e-08	4.71592e-09	-4.52902	5.92581e-06	0.000188704
chr1	58000000	59000000	chr1_B_4	cov_EDU_YEARS	-5.97575e-09	1.59421e-09	-3.7484	0.000177963	0.00390257
chr1	58000000	59000000	chr1_B_4	body_WHRadjBMIz	-1.92446e-08	5.93838e-09	-3.24072	0.00119226	0.0202426
chr1	58000000	59000000	chr1_B_4	pigment_SUNBURN	-6.05854e-09	2.15933e-09	-2.80575	0.00501998	0.0661594
chr1	58000000	59000000	chr1_B_4	body_BMIz	-1.15835e-08	4.20541e-09	-2.75443	0.00587949	0.0749635
chr1	58000000	59000000	chr1_B_4	disease_AID_ALL	3.56424e-09	1.29789e-09	2.74619	0.00602927	0.0766025
chr1	59000000	60000000	chr1_B_4	bp_DIASTOLICadjMEDz	-1.80873e-08	2.19776e-09	-8.22989	1.87382e-16	2.96934e-14
chr1	59000000	60000000	chr1_B_4	blood_MEAN_PLATELET_VOL	-2.57098e-08	5.61808e-09	-4.57626	4.7336e-06	0.000155578
chr1	59000000	60000000	chr1_B_4	bmd_HEEL_TSCOREz	-2.13585e-08	4.71592e-09	-4.52902	5.92581e-06	0.000188704
chr1	59000000	60000000	chr1_B_4	cov_EDU_YEARS	-5.97575e-09	1.59421e-09	-3.7484	0.000177963	0.00390257
chr1	59000000	60000000	chr1_B_4	body_WHRadjBMIz	-1.92446e-08	5.93838e-09	-3.24072	0.00119226	0.0202426
chr1	59000000	60000000	chr1_B_4	pigment_SUNBURN	-6.05854e-09	2.15933e-09	-2.80575	0.00501998	0.0661594
chr1	59000000	60000000	chr1_B_4	body_BMIz	-1.15835e-08	4.20541e-09	-2.75443	0.00587949	0.0749635
chr1	59000000	60000000	chr1_B_4	disease_AID_ALL	3.56424e-09	1.29789e-09	2.74619	0.00602927	0.0766025
chr1	60000000	61000000	chr1_B_4	bp_DIASTOLICadjMEDz	-1.80873e-08	2.19776e-09	-8.22989	1.87382e-16	2.96934e-14
chr1	60000000	61000000	chr1_B_4	blood_MEAN_PLATELET_VOL	-2.57098e-08	5.61808e-09	-4.57626	4.7336e-06	0.000155578
chr1	60000000	61000000	chr1_B_4	bmd_HEEL_TSCOREz	-2.13585e-08	4.71592e-09	-4.52902	5.92581e-06	0.000188704
chr1	60000000	61000000	chr1_B_4	cov_EDU_YEARS	-5.97575e-09	1.59421e-09	-3.7484	0.000177963	0.00390257
chr1	60000000	61000000	chr1_B_4	body_WHRadjBMIz	-1.92446e-08	5.93838e-09	-3.24072	0.00119226	0.0202426
chr1	60000000	61000000	chr1_B_4	pigment_SUNBURN	-6.05854e-09	2.15933e-09	-2.80575	0.00501998	0.0661594
chr1	60000000	61000000	chr1_B_4	body_BMIz	-1.15835e-08	4.20541e-09	-2.75443	0.00587949	0.0749635
chr1	60000000	61000000	chr1_B_4	disease_AID_ALL	3.56424e-09	1.29789e-09	2.74619	0.00602927	0.0766025
chr1	61000000	62000000	chr1_B_4	bp_DIASTOLICadjMEDz	-1.80873e-08	2.19776e-09	-8.22989	1.87382e-16	2.96934e-14
chr1	61000000	62000000	chr1_B_4	blood_MEAN_PLATELET_VOL	-2.57098e-08	5.61808e-09	-4.57626	4.7336e-06	0.000155578
chr1	61000000	62000000	chr1_B_4	bmd_HEEL_TSCOREz	-2.13585e-08	4.71592e-09	-4.52902	5.92581e-06	0.000188704
chr1	61000000	62000000	chr1_B_4	cov_EDU_YEARS	-5.97575e-09	1.59421e-09	-3.7484	0.000177963	0.00390257
chr1	61000000	62000000	chr1_B_4	body_WHRadjBMIz	-1.92446e-08	5.93838e-09	-3.24072	0.00119226	0.0202426
chr1	61000000	62000000	chr1_B_4	pigment_SUNBURN	-6.05854e-09	2.15933e-09	-2.80575	0.00501998	0.0661594
chr1	61000000	62000000	chr1_B_4	body_BMIz	-1.15835e-08	4.20541e-09	-2.75443	0.00587949	0.0749635
chr1	61000000	62000000	chr1_B_4	disease_AID_ALL	3.56424e-09	1.29789e-09	2.74619	0.00602927	0.0766025
chr1	62000000	63000000	chr1_B_4	bp_DIASTOLICadjMEDz	-1.80873e-08	2.19776e-09	-8.22989	1.87382e-16	2.96934e-14
chr1	62000000	63000000	chr1_B_4	blood_MEAN_PLATELET_VOL	-2.57098e-08	5.61808e-09	-4.57626	4.7336e-06	0.000155578
chr1	62000000	63000000	chr1_B_4	bmd_HEEL_TSCOREz	-2.13585e-08	4.71592e-09	-4.52902	5.92581e-06	0.000188704
chr1	62000000	63000000	chr1_B_4	cov_EDU_YEARS	-5.97575e-09	1.59421e-09	-3.7484	0.000177963	0.00390257
chr1	62000000	63000000	chr1_B_4	body_WHRadjBMIz	-1.92446e-08	5.93838e-09	-3.24072	0.00119226	0.0202426
chr1	62000000	63000000	chr1_B_4	pigment_SUNBURN	-6.05854e-09	2.15933e-09	-2.80575	0.00501998	0.0661594
chr1	62000000	63000000	chr1_B_4	body_BMIz	-1.15835e-08	4.20541e-09	-2.75443	0.00587949	0.0749635
chr1	62000000	63000000	chr1_B_4	disease_AID_ALL	3.56424e-09	1.29789e-09	2.74619	0.00602927	0.0766025
chr1	63000000	64000000	chr1_B_4	bp_DIASTOLICadjMEDz	-1.80873e-08	2.19776e-09	-8.22989	1.87382e-16	2.96934e-14
chr1	63000000	64000000	chr1_B_4	blood_MEAN_PLATELET_VOL	-2.57098e-08	5.61808e-09	-4.57626	4.7336e-06	0.000155578
chr1	63000000	64000000	chr1_B_4	bmd_HEEL_TSCOREz	-2.13585e-08	4.71592e-09	-4.52902	5.92581e-06	0.000188704
chr1	63000000	64000000	chr1_B_4	cov_EDU_YEARS	-5.97575e-09	1.59421e-09	-3.7484	0.000177963	0.00390257
chr1	63000000	64000000	chr1_B_4	body_WHRadjBMIz	-1.92446e-08	5.93838e-09	-3.24072	0.00119226	0.0202426
chr1	63000000	64000000	chr1_B_4	pigment_SUNBURN	-6.05854e-09	2.15933e-09	-2.80575	0.00501998	0.0661594
chr1	63000000	64000000	chr1_B_4	body_BMIz	-1.15835e-08	4.20541e-09	-2.75443	0.00587949	0.0749635
chr1	63000000	64000000	chr1_B_4	disease_AID_ALL	3.56424e-09	1.29789e-09	2.74619	0.00602927	0.0766025
chr1	64000000	65000000	chr1_B_4	bp_DIASTOLICadjMEDz	-1.80873e-08	2.19776e-09	-8.22989	1.87382e-16	2.96934e-14
chr1	64000000	65000000	chr1_B_4	blood_MEAN_PLATELET_VOL	-2.57098e-08	5.61808e-09	-4.57626	4.7336e-06	0.000155578
chr1	64000000	65000000	chr1_B_4	bmd_HEEL_TSCOREz	-2.13585e-08	4.71592e-09	-4.52902	5.92581e-06	0.000188704
chr1	64000000	65000000	chr1_B_4	cov_EDU_YEARS	-5.97575e-09	1.59421e-09	-3.7484	0.000177963	0.00390257
chr1	64000000	65000000	chr1_B_4	body_WHRadjBMIz	-1.92446e-08	5.93838e-09	-3.24072	0.00119226	0.0202426
chr1	64000000	65000000	chr1_B_4	pigment_SUNBURN	-6.05854e-09	2.15933e-09	-2.80575	0.00501998	0.0661594
chr1	64000000	65000000	chr1_B_4	body_BMIz	-1.15835e-08	4.20541e-09	-2.75443	0.00587949	0.0749635
chr1	64000000	65000000	chr1_B_4	disease_AID_ALL	3.56424e-09	1.29789e-09	2.74619	0.00602927	0.0766025
chr1	68000000	69000000	chr1_B_6	body_BALDING1	-3.25072e-08	4.70872e-09	-6.90362	5.06945e-12	4.85463e-10
chr1	68000000	69000000	chr1_B_6	disease_T2D	-4.52271e-09	7.77115e-10	-5.81987	5.88943e-09	3.35018e-07
chr1	68000000	69000000	chr1_B_6	disease_ALLERGY_ECZEMA_DIAGNOSED	-5.86559e-09	1.2036e-09	-4.87339	1.09701e-06	4.28218e-05
chr1	68000000	69000000	chr1_B_6	pigment_HAIR_blonde	-1.28224e-08	3.28842e-09	-3.89927	9.64821e-05	0.00227305
chr1	68000000	69000000	chr1_B_6	body_BALDING4	-2.65512e-08	7.24064e-09	-3.66696	0.000245447	0.0052358
chr1	68000000	69000000	chr1_B_6	pigment_HAIR_darkbrown	-1.02266e-08	2.80158e-09	-3.65031	0.000261921	0.00547821
chr1	68000000	69000000	chr1_B_6	cov_EDU_COLLEGE	9.16812e-09	2.52826e-09	3.62626	0.000287558	0.00589782
chr1	68000000	69000000	chr1_B_6	blood_MEAN_PLATELET_VOL	-1.48049e-08	4.53688e-09	-3.26322	0.00110153	0.0188464
chr1	68000000	69000000	chr1_B_6	pigment_HAIR	-1.28922e-08	3.99541e-09	-3.22676	0.00125198	0.0210153
chr1	68000000	69000000	chr1_B_6	AD	9.18774e-09	3.06638e-09	2.99629	0.0027329	0.0407364
chr1	68000000	69000000	chr1_B_6	blood_PLATELET_COUNT	-1.82503e-08	6.40869e-09	-2.84774	0.00440303	0.059683
chr1	69000000	70000000	chr1_B_6	body_BALDING1	-3.25072e-08	4.70872e-09	-6.90362	5.06945e-12	4.85463e-10
chr1	69000000	70000000	chr1_B_6	disease_T2D	-4.52271e-09	7.77115e-10	-5.81987	5.88943e-09	3.35018e-07
chr1	69000000	70000000	chr1_B_6	disease_ALLERGY_ECZEMA_DIAGNOSED	-5.86559e-09	1.2036e-09	-4.87339	1.09701e-06	4.28218e-05
chr1	69000000	70000000	chr1_B_6	pigment_HAIR_blonde	-1.28224e-08	3.28842e-09	-3.89927	9.64821e-05	0.00227305
chr1	69000000	70000000	chr1_B_6	body_BALDING4	-2.65512e-08	7.24064e-09	-3.66696	0.000245447	0.0052358
chr1	69000000	70000000	chr1_B_6	pigment_HAIR_darkbrown	-1.02266e-08	2.80158e-09	-3.65031	0.000261921	0.00547821
chr1	69000000	70000000	chr1_B_6	cov_EDU_COLLEGE	9.16812e-09	2.52826e-09	3.62626	0.000287558	0.00589782
chr1	69000000	70000000	chr1_B_6	blood_MEAN_PLATELET_VOL	-1.48049e-08	4.53688e-09	-3.26322	0.00110153	0.0188464
chr1	69000000	70000000	chr1_B_6	pigment_HAIR	-1.28922e-08	3.99541e-09	-3.22676	0.00125198	0.0210153
chr1	69000000	70000000	chr1_B_6	AD	9.18774e-09	3.06638e-09	2.99629	0.0027329	0.0407364
chr1	69000000	70000000	chr1_B_6	blood_PLATELET_COUNT	-1.82503e-08	6.40869e-09	-2.84774	0.00440303	0.059683
chr1	70000000	71000000	chr1_B_6	body_BALDING1	-3.25072e-08	4.70872e-09	-6.90362	5.06945e-12	4.85463e-10
chr1	70000000	71000000	chr1_B_6	disease_T2D	-4.52271e-09	7.77115e-10	-5.81987	5.88943e-09	3.35018e-07
chr1	70000000	71000000	chr1_B_6	disease_ALLERGY_ECZEMA_DIAGNOSED	-5.86559e-09	1.2036e-09	-4.87339	1.09701e-06	4.28218e-05
chr1	70000000	71000000	chr1_B_6	pigment_HAIR_blonde	-1.28224e-08	3.28842e-09	-3.89927	9.64821e-05	0.00227305
chr1	70000000	71000000	chr1_B_6	body_BALDING4	-2.65512e-08	7.24064e-09	-3.66696	0.000245447	0.0052358
chr1	70000000	71000000	chr1_B_6	pigment_HAIR_darkbrown	-1.02266e-08	2.80158e-09	-3.65031	0.000261921	0.00547821
chr1	70000000	71000000	chr1_B_6	cov_EDU_COLLEGE	9.16812e-09	2.52826e-09	3.62626	0.000287558	0.00589782
chr1	70000000	71000000	chr1_B_6	blood_MEAN_PLATELET_VOL	-1.48049e-08	4.53688e-09	-3.26322	0.00110153	0.0188464
chr1	70000000	71000000	chr1_B_6	pigment_HAIR	-1.28922e-08	3.99541e-09	-3.22676	0.00125198	0.0210153
chr1	70000000	71000000	chr1_B_6	AD	9.18774e-09	3.06638e-09	2.99629	0.0027329	0.0407364
chr1	70000000	71000000	chr1_B_6	blood_PLATELET_COUNT	-1.82503e-08	6.40869e-09	-2.84774	0.00440303	0.059683
chr1	71000000	72000000	chr1_B_6	body_BALDING1	-3.25072e-08	4.70872e-09	-6.90362	5.06945e-12	4.85463e-10
chr1	71000000	72000000	chr1_B_6	disease_T2D	-4.52271e-09	7.77115e-10	-5.81987	5.88943e-09	3.35018e-07
chr1	71000000	72000000	chr1_B_6	disease_ALLERGY_ECZEMA_DIAGNOSED	-5.86559e-09	1.2036e-09	-4.87339	1.09701e-06	4.28218e-05
chr1	71000000	72000000	chr1_B_6	pigment_HAIR_blonde	-1.28224e-08	3.28842e-09	-3.89927	9.64821e-05	0.00227305
chr1	71000000	72000000	chr1_B_6	body_BALDING4	-2.65512e-08	7.24064e-09	-3.66696	0.000245447	0.0052358
chr1	71000000	72000000	chr1_B_6	pigment_HAIR_darkbrown	-1.02266e-08	2.80158e-09	-3.65031	0.000261921	0.00547821
chr1	71000000	72000000	chr1_B_6	cov_EDU_COLLEGE	9.16812e-09	2.52826e-09	3.62626	0.000287558	0.00589782
chr1	71000000	72000000	chr1_B_6	blood_MEAN_PLATELET_VOL	-1.48049e-08	4.53688e-09	-3.26322	0.00110153	0.0188464
chr1	71000000	72000000	chr1_B_6	pigment_HAIR	-1.28922e-08	3.99541e-09	-3.22676	0.00125198	0.0210153
chr1	71000000	72000000	chr1_B_6	AD	9.18774e-09	3.06638e-09	2.99629	0.0027329	0.0407364
chr1	71000000	72000000	chr1_B_6	blood_PLATELET_COUNT	-1.82503e-08	6.40869e-09	-2.84774	0.00440303	0.059683
chr1	72000000	73000000	chr1_B_6	body_BALDING1	-3.25072e-08	4.70872e-09	-6.90362	5.06945e-12	4.85463e-10
chr1	72000000	73000000	chr1_B_6	disease_T2D	-4.52271e-09	7.77115e-10	-5.81987	5.88943e-09	3.35018e-07
chr1	72000000	73000000	chr1_B_6	disease_ALLERGY_ECZEMA_DIAGNOSED	-5.86559e-09	1.2036e-09	-4.87339	1.09701e-06	4.28218e-05
chr1	72000000	73000000	chr1_B_6	pigment_HAIR_blonde	-1.28224e-08	3.28842e-09	-3.89927	9.64821e-05	0.00227305
chr1	72000000	73000000	chr1_B_6	body_BALDING4	-2.65512e-08	7.24064e-09	-3.66696	0.000245447	0.0052358
chr1	72000000	73000000	chr1_B_6	pigment_HAIR_darkbrown	-1.02266e-08	2.80158e-09	-3.65031	0.000261921	0.00547821
chr1	72000000	73000000	chr1_B_6	cov_EDU_COLLEGE	9.16812e-09	2.52826e-09	3.62626	0.000287558	0.00589782
chr1	72000000	73000000	chr1_B_6	blood_MEAN_PLATELET_VOL	-1.48049e-08	4.53688e-09	-3.26322	0.00110153	0.0188464
chr1	72000000	73000000	chr1_B_6	pigment_HAIR	-1.28922e-08	3.99541e-09	-3.22676	0.00125198	0.0210153
chr1	72000000	73000000	chr1_B_6	AD	9.18774e-09	3.06638e-09	2.99629	0.0027329	0.0407364
chr1	72000000	73000000	chr1_B_6	blood_PLATELET_COUNT	-1.82503e-08	6.40869e-09	-2.84774	0.00440303	0.059683
chr1	73000000	74000000	chr1_B_6	body_BALDING1	-3.25072e-08	4.70872e-09	-6.90362	5.06945e-12	4.85463e-10
chr1	73000000	74000000	chr1_B_6	disease_T2D	-4.52271e-09	7.77115e-10	-5.81987	5.88943e-09	3.35018e-07
chr1	73000000	74000000	chr1_B_6	disease_ALLERGY_ECZEMA_DIAGNOSED	-5.86559e-09	1.2036e-09	-4.87339	1.09701e-06	4.28218e-05
chr1	73000000	74000000	chr1_B_6	pigment_HAIR_blonde	-1.28224e-08	3.28842e-09	-3.89927	9.64821e-05	0.00227305
chr1	73000000	74000000	chr1_B_6	body_BALDING4	-2.65512e-08	7.24064e-09	-3.66696	0.000245447	0.0052358
chr1	73000000	74000000	chr1_B_6	pigment_HAIR_darkbrown	-1.02266e-08	2.80158e-09	-3.65031	0.000261921	0.00547821
chr1	73000000	74000000	chr1_B_6	cov_EDU_COLLEGE	9.16812e-09	2.52826e-09	3.62626	0.000287558	0.00589782
chr1	73000000	74000000	chr1_B_6	blood_MEAN_PLATELET_VOL	-1.48049e-08	4.53688e-09	-3.26322	0.00110153	0.0188464
chr1	73000000	74000000	chr1_B_6	pigment_HAIR	-1.28922e-08	3.99541e-09	-3.22676	0.00125198	0.0210153
chr1	73000000	74000000	chr1_B_6	AD	9.18774e-09	3.06638e-09	2.99629	0.0027329	0.0407364
chr1	73000000	74000000	chr1_B_6	blood_PLATELET_COUNT	-1.82503e-08	6.40869e-09	-2.84774	0.00440303	0.059683
chr1	74000000	75000000	chr1_B_6	body_BALDING1	-3.25072e-08	4.70872e-09	-6.90362	5.06945e-12	4.85463e-10
chr1	74000000	75000000	chr1_B_6	disease_T2D	-4.52271e-09	7.77115e-10	-5.81987	5.88943e-09	3.35018e-07
chr1	74000000	75000000	chr1_B_6	disease_ALLERGY_ECZEMA_DIAGNOSED	-5.86559e-09	1.2036e-09	-4.87339	1.09701e-06	4.28218e-05
chr1	74000000	75000000	chr1_B_6	pigment_HAIR_blonde	-1.28224e-08	3.28842e-09	-3.89927	9.64821e-05	0.00227305
chr1	74000000	75000000	chr1_B_6	body_BALDING4	-2.65512e-08	7.24064e-09	-3.66696	0.000245447	0.0052358
chr1	74000000	75000000	chr1_B_6	pigment_HAIR_darkbrown	-1.02266e-08	2.80158e-09	-3.65031	0.000261921	0.00547821
chr1	74000000	75000000	chr1_B_6	cov_EDU_COLLEGE	9.16812e-09	2.52826e-09	3.62626	0.000287558	0.00589782
chr1	74000000	75000000	chr1_B_6	blood_MEAN_PLATELET_VOL	-1.48049e-08	4.53688e-09	-3.26322	0.00110153	0.0188464
chr1	74000000	75000000	chr1_B_6	pigment_HAIR	-1.28922e-08	3.99541e-09	-3.22676	0.00125198	0.0210153
chr1	74000000	75000000	chr1_B_6	AD	9.18774e-09	3.06638e-09	2.99629	0.0027329	0.0407364
chr1	74000000	75000000	chr1_B_6	blood_PLATELET_COUNT	-1.82503e-08	6.40869e-09	-2.84774	0.00440303	0.059683
chr1	75000000	76000000	chr1_B_6	body_BALDING1	-3.25072e-08	4.70872e-09	-6.90362	5.06945e-12	4.85463e-10
chr1	75000000	76000000	chr1_B_6	disease_T2D	-4.52271e-09	7.77115e-10	-5.81987	5.88943e-09	3.35018e-07
chr1	75000000	76000000	chr1_B_6	disease_ALLERGY_ECZEMA_DIAGNOSED	-5.86559e-09	1.2036e-09	-4.87339	1.09701e-06	4.28218e-05
chr1	75000000	76000000	chr1_B_6	pigment_HAIR_blonde	-1.28224e-08	3.28842e-09	-3.89927	9.64821e-05	0.00227305
chr1	75000000	76000000	chr1_B_6	body_BALDING4	-2.65512e-08	7.24064e-09	-3.66696	0.000245447	0.0052358
chr1	75000000	76000000	chr1_B_6	pigment_HAIR_darkbrown	-1.02266e-08	2.80158e-09	-3.65031	0.000261921	0.00547821
chr1	75000000	76000000	chr1_B_6	cov_EDU_COLLEGE	9.16812e-09	2.52826e-09	3.62626	0.000287558	0.00589782
chr1	75000000	76000000	chr1_B_6	blood_MEAN_PLATELET_VOL	-1.48049e-08	4.53688e-09	-3.26322	0.00110153	0.0188464
chr1	75000000	76000000	chr1_B_6	pigment_HAIR	-1.28922e-08	3.99541e-09	-3.22676	0.00125198	0.0210153
chr1	75000000	76000000	chr1_B_6	AD	9.18774e-09	3.06638e-09	2.99629	0.0027329	0.0407364
chr1	75000000	76000000	chr1_B_6	blood_PLATELET_COUNT	-1.82503e-08	6.40869e-09	-2.84774	0.00440303	0.059683
chr1	76000000	77000000	chr1_B_6	body_BALDING1	-3.25072e-08	4.70872e-09	-6.90362	5.06945e-12	4.85463e-10
chr1	76000000	77000000	chr1_B_6	disease_T2D	-4.52271e-09	7.77115e-10	-5.81987	5.88943e-09	3.35018e-07
chr1	76000000	77000000	chr1_B_6	disease_ALLERGY_ECZEMA_DIAGNOSED	-5.86559e-09	1.2036e-09	-4.87339	1.09701e-06	4.28218e-05
chr1	76000000	77000000	chr1_B_6	pigment_HAIR_blonde	-1.28224e-08	3.28842e-09	-3.89927	9.64821e-05	0.00227305
chr1	76000000	77000000	chr1_B_6	body_BALDING4	-2.65512e-08	7.24064e-09	-3.66696	0.000245447	0.0052358
chr1	76000000	77000000	chr1_B_6	pigment_HAIR_darkbrown	-1.02266e-08	2.80158e-09	-3.65031	0.000261921	0.00547821
chr1	76000000	77000000	chr1_B_6	cov_EDU_COLLEGE	9.16812e-09	2.52826e-09	3.62626	0.000287558	0.00589782
chr1	76000000	77000000	chr1_B_6	blood_MEAN_PLATELET_VOL	-1.48049e-08	4.53688e-09	-3.26322	0.00110153	0.0188464
chr1	76000000	77000000	chr1_B_6	pigment_HAIR	-1.28922e-08	3.99541e-09	-3.22676	0.00125198	0.0210153
chr1	76000000	77000000	chr1_B_6	AD	9.18774e-09	3.06638e-09	2.99629	0.0027329	0.0407364
chr1	76000000	77000000	chr1_B_6	blood_PLATELET_COUNT	-1.82503e-08	6.40869e-09	-2.84774	0.00440303	0.059683
chr1	77000000	78000000	chr1_B_6	body_BALDING1	-3.25072e-08	4.70872e-09	-6.90362	5.06945e-12	4.85463e-10
chr1	77000000	78000000	chr1_B_6	disease_T2D	-4.52271e-09	7.77115e-10	-5.81987	5.88943e-09	3.35018e-07
chr1	77000000	78000000	chr1_B_6	disease_ALLERGY_ECZEMA_DIAGNOSED	-5.86559e-09	1.2036e-09	-4.87339	1.09701e-06	4.28218e-05
chr1	77000000	78000000	chr1_B_6	pigment_HAIR_blonde	-1.28224e-08	3.28842e-09	-3.89927	9.64821e-05	0.00227305
chr1	77000000	78000000	chr1_B_6	body_BALDING4	-2.65512e-08	7.24064e-09	-3.66696	0.000245447	0.0052358
chr1	77000000	78000000	chr1_B_6	pigment_HAIR_darkbrown	-1.02266e-08	2.80158e-09	-3.65031	0.000261921	0.00547821
chr1	77000000	78000000	chr1_B_6	cov_EDU_COLLEGE	9.16812e-09	2.52826e-09	3.62626	0.000287558	0.00589782
chr1	77000000	78000000	chr1_B_6	blood_MEAN_PLATELET_VOL	-1.48049e-08	4.53688e-09	-3.26322	0.00110153	0.0188464
chr1	77000000	78000000	chr1_B_6	pigment_HAIR	-1.28922e-08	3.99541e-09	-3.22676	0.00125198	0.0210153
chr1	77000000	78000000	chr1_B_6	AD	9.18774e-09	3.06638e-09	2.99629	0.0027329	0.0407364
chr1	77000000	78000000	chr1_B_6	blood_PLATELET_COUNT	-1.82503e-08	6.40869e-09	-2.84774	0.00440303	0.059683
chr1	78000000	79000000	chr1_B_6	body_BALDING1	-3.25072e-08	4.70872e-09	-6.90362	5.06945e-12	4.85463e-10
chr1	78000000	79000000	chr1_B_6	disease_T2D	-4.52271e-09	7.77115e-10	-5.81987	5.88943e-09	3.35018e-07
chr1	78000000	79000000	chr1_B_6	disease_ALLERGY_ECZEMA_DIAGNOSED	-5.86559e-09	1.2036e-09	-4.87339	1.09701e-06	4.28218e-05
chr1	78000000	79000000	chr1_B_6	pigment_HAIR_blonde	-1.28224e-08	3.28842e-09	-3.89927	9.64821e-05	0.00227305
chr1	78000000	79000000	chr1_B_6	body_BALDING4	-2.65512e-08	7.24064e-09	-3.66696	0.000245447	0.0052358
chr1	78000000	79000000	chr1_B_6	pigment_HAIR_darkbrown	-1.02266e-08	2.80158e-09	-3.65031	0.000261921	0.00547821
chr1	78000000	79000000	chr1_B_6	cov_EDU_COLLEGE	9.16812e-09	2.52826e-09	3.62626	0.000287558	0.00589782
chr1	78000000	79000000	chr1_B_6	blood_MEAN_PLATELET_VOL	-1.48049e-08	4.53688e-09	-3.26322	0.00110153	0.0188464
chr1	78000000	79000000	chr1_B_6	pigment_HAIR	-1.28922e-08	3.99541e-09	-3.22676	0.00125198	0.0210153
chr1	78000000	79000000	chr1_B_6	AD	9.18774e-09	3.06638e-09	2.99629	0.0027329	0.0407364
chr1	78000000	79000000	chr1_B_6	blood_PLATELET_COUNT	-1.82503e-08	6.40869e-09	-2.84774	0.00440303	0.059683
chr1	79000000	80000000	chr1_B_6	body_BALDING1	-3.25072e-08	4.70872e-09	-6.90362	5.06945e-12	4.85463e-10
chr1	79000000	80000000	chr1_B_6	disease_T2D	-4.52271e-09	7.77115e-10	-5.81987	5.88943e-09	3.35018e-07
chr1	79000000	80000000	chr1_B_6	disease_ALLERGY_ECZEMA_DIAGNOSED	-5.86559e-09	1.2036e-09	-4.87339	1.09701e-06	4.28218e-05
chr1	79000000	80000000	chr1_B_6	pigment_HAIR_blonde	-1.28224e-08	3.28842e-09	-3.89927	9.64821e-05	0.00227305
chr1	79000000	80000000	chr1_B_6	body_BALDING4	-2.65512e-08	7.24064e-09	-3.66696	0.000245447	0.0052358
chr1	79000000	80000000	chr1_B_6	pigment_HAIR_darkbrown	-1.02266e-08	2.80158e-09	-3.65031	0.000261921	0.00547821
chr1	79000000	80000000	chr1_B_6	cov_EDU_COLLEGE	9.16812e-09	2.52826e-09	3.62626	0.000287558	0.00589782
chr1	79000000	80000000	chr1_B_6	blood_MEAN_PLATELET_VOL	-1.48049e-08	4.53688e-09	-3.26322	0.00110153	0.0188464
chr1	79000000	80000000	chr1_B_6	pigment_HAIR	-1.28922e-08	3.99541e-09	-3.22676	0.00125198	0.0210153
chr1	79000000	80000000	chr1_B_6	AD	9.18774e-09	3.06638e-09	2.99629	0.0027329	0.0407364
chr1	79000000	80000000	chr1_B_6	blood_PLATELET_COUNT	-1.82503e-08	6.40869e-09	-2.84774	0.00440303	0.059683
chr1	80000000	81000000	chr1_B_6	body_BALDING1	-3.25072e-08	4.70872e-09	-6.90362	5.06945e-12	4.85463e-10
chr1	80000000	81000000	chr1_B_6	disease_T2D	-4.52271e-09	7.77115e-10	-5.81987	5.88943e-09	3.35018e-07
chr1	80000000	81000000	chr1_B_6	disease_ALLERGY_ECZEMA_DIAGNOSED	-5.86559e-09	1.2036e-09	-4.87339	1.09701e-06	4.28218e-05
chr1	80000000	81000000	chr1_B_6	pigment_HAIR_blonde	-1.28224e-08	3.28842e-09	-3.89927	9.64821e-05	0.00227305
chr1	80000000	81000000	chr1_B_6	body_BALDING4	-2.65512e-08	7.24064e-09	-3.66696	0.000245447	0.0052358
chr1	80000000	81000000	chr1_B_6	pigment_HAIR_darkbrown	-1.02266e-08	2.80158e-09	-3.65031	0.000261921	0.00547821
chr1	80000000	81000000	chr1_B_6	cov_EDU_COLLEGE	9.16812e-09	2.52826e-09	3.62626	0.000287558	0.00589782
chr1	80000000	81000000	chr1_B_6	blood_MEAN_PLATELET_VOL	-1.48049e-08	4.53688e-09	-3.26322	0.00110153	0.0188464
chr1	80000000	81000000	chr1_B_6	pigment_HAIR	-1.28922e-08	3.99541e-09	-3.22676	0.00125198	0.0210153
chr1	80000000	81000000	chr1_B_6	AD	9.18774e-09	3.06638e-09	2.99629	0.0027329	0.0407364
chr1	80000000	81000000	chr1_B_6	blood_PLATELET_COUNT	-1.82503e-08	6.40869e-09	-2.84774	0.00440303	0.059683
chr1	81000000	82000000	chr1_B_6	body_BALDING1	-3.25072e-08	4.70872e-09	-6.90362	5.06945e-12	4.85463e-10
chr1	81000000	82000000	chr1_B_6	disease_T2D	-4.52271e-09	7.77115e-10	-5.81987	5.88943e-09	3.35018e-07
chr1	81000000	82000000	chr1_B_6	disease_ALLERGY_ECZEMA_DIAGNOSED	-5.86559e-09	1.2036e-09	-4.87339	1.09701e-06	4.28218e-05
chr1	81000000	82000000	chr1_B_6	pigment_HAIR_blonde	-1.28224e-08	3.28842e-09	-3.89927	9.64821e-05	0.00227305
chr1	81000000	82000000	chr1_B_6	body_BALDING4	-2.65512e-08	7.24064e-09	-3.66696	0.000245447	0.0052358
chr1	81000000	82000000	chr1_B_6	pigment_HAIR_darkbrown	-1.02266e-08	2.80158e-09	-3.65031	0.000261921	0.00547821
chr1	81000000	82000000	chr1_B_6	cov_EDU_COLLEGE	9.16812e-09	2.52826e-09	3.62626	0.000287558	0.00589782
chr1	81000000	82000000	chr1_B_6	blood_MEAN_PLATELET_VOL	-1.48049e-08	4.53688e-09	-3.26322	0.00110153	0.0188464
chr1	81000000	82000000	chr1_B_6	pigment_HAIR	-1.28922e-08	3.99541e-09	-3.22676	0.00125198	0.0210153
chr1	81000000	82000000	chr1_B_6	AD	9.18774e-09	3.06638e-09	2.99629	0.0027329	0.0407364
chr1	81000000	82000000	chr1_B_6	blood_PLATELET_COUNT	-1.82503e-08	6.40869e-09	-2.84774	0.00440303	0.059683
chr1	82000000	83000000	chr1_B_6	body_BALDING1	-3.25072e-08	4.70872e-09	-6.90362	5.06945e-12	4.85463e-10
chr1	82000000	83000000	chr1_B_6	disease_T2D	-4.52271e-09	7.77115e-10	-5.81987	5.88943e-09	3.35018e-07
chr1	82000000	83000000	chr1_B_6	disease_ALLERGY_ECZEMA_DIAGNOSED	-5.86559e-09	1.2036e-09	-4.87339	1.09701e-06	4.28218e-05
chr1	82000000	83000000	chr1_B_6	pigment_HAIR_blonde	-1.28224e-08	3.28842e-09	-3.89927	9.64821e-05	0.00227305
chr1	82000000	83000000	chr1_B_6	body_BALDING4	-2.65512e-08	7.24064e-09	-3.66696	0.000245447	0.0052358
chr1	82000000	83000000	chr1_B_6	pigment_HAIR_darkbrown	-1.02266e-08	2.80158e-09	-3.65031	0.000261921	0.00547821
chr1	82000000	83000000	chr1_B_6	cov_EDU_COLLEGE	9.16812e-09	2.52826e-09	3.62626	0.000287558	0.00589782
chr1	82000000	83000000	chr1_B_6	blood_MEAN_PLATELET_VOL	-1.48049e-08	4.53688e-09	-3.26322	0.00110153	0.0188464
chr1	82000000	83000000	chr1_B_6	pigment_HAIR	-1.28922e-08	3.99541e-09	-3.22676	0.00125198	0.0210153
chr1	82000000	83000000	chr1_B_6	AD	9.18774e-09	3.06638e-09	2.99629	0.0027329	0.0407364
chr1	82000000	83000000	chr1_B_6	blood_PLATELET_COUNT	-1.82503e-08	6.40869e-09	-2.84774	0.00440303	0.059683
chr1	83000000	84000000	chr1_B_6	body_BALDING1	-3.25072e-08	4.70872e-09	-6.90362	5.06945e-12	4.85463e-10
chr1	83000000	84000000	chr1_B_6	disease_T2D	-4.52271e-09	7.77115e-10	-5.81987	5.88943e-09	3.35018e-07
chr1	83000000	84000000	chr1_B_6	disease_ALLERGY_ECZEMA_DIAGNOSED	-5.86559e-09	1.2036e-09	-4.87339	1.09701e-06	4.28218e-05
chr1	83000000	84000000	chr1_B_6	pigment_HAIR_blonde	-1.28224e-08	3.28842e-09	-3.89927	9.64821e-05	0.00227305
chr1	83000000	84000000	chr1_B_6	body_BALDING4	-2.65512e-08	7.24064e-09	-3.66696	0.000245447	0.0052358
chr1	83000000	84000000	chr1_B_6	pigment_HAIR_darkbrown	-1.02266e-08	2.80158e-09	-3.65031	0.000261921	0.00547821
chr1	83000000	84000000	chr1_B_6	cov_EDU_COLLEGE	9.16812e-09	2.52826e-09	3.62626	0.000287558	0.00589782
chr1	83000000	84000000	chr1_B_6	blood_MEAN_PLATELET_VOL	-1.48049e-08	4.53688e-09	-3.26322	0.00110153	0.0188464
chr1	83000000	84000000	chr1_B_6	pigment_HAIR	-1.28922e-08	3.99541e-09	-3.22676	0.00125198	0.0210153
chr1	83000000	84000000	chr1_B_6	AD	9.18774e-09	3.06638e-09	2.99629	0.0027329	0.0407364
chr1	83000000	84000000	chr1_B_6	blood_PLATELET_COUNT	-1.82503e-08	6.40869e-09	-2.84774	0.00440303	0.059683
chr1	84000000	85000000	chr1_B_6	body_BALDING1	-3.25072e-08	4.70872e-09	-6.90362	5.06945e-12	4.85463e-10
chr1	84000000	85000000	chr1_B_6	disease_T2D	-4.52271e-09	7.77115e-10	-5.81987	5.88943e-09	3.35018e-07
chr1	84000000	85000000	chr1_B_6	disease_ALLERGY_ECZEMA_DIAGNOSED	-5.86559e-09	1.2036e-09	-4.87339	1.09701e-06	4.28218e-05
chr1	84000000	85000000	chr1_B_6	pigment_HAIR_blonde	-1.28224e-08	3.28842e-09	-3.89927	9.64821e-05	0.00227305
chr1	84000000	85000000	chr1_B_6	body_BALDING4	-2.65512e-08	7.24064e-09	-3.66696	0.000245447	0.0052358
chr1	84000000	85000000	chr1_B_6	pigment_HAIR_darkbrown	-1.02266e-08	2.80158e-09	-3.65031	0.000261921	0.00547821
chr1	84000000	85000000	chr1_B_6	cov_EDU_COLLEGE	9.16812e-09	2.52826e-09	3.62626	0.000287558	0.00589782
chr1	84000000	85000000	chr1_B_6	blood_MEAN_PLATELET_VOL	-1.48049e-08	4.53688e-09	-3.26322	0.00110153	0.0188464
chr1	84000000	85000000	chr1_B_6	pigment_HAIR	-1.28922e-08	3.99541e-09	-3.22676	0.00125198	0.0210153
chr1	84000000	85000000	chr1_B_6	AD	9.18774e-09	3.06638e-09	2.99629	0.0027329	0.0407364
chr1	84000000	85000000	chr1_B_6	blood_PLATELET_COUNT	-1.82503e-08	6.40869e-09	-2.84774	0.00440303	0.059683
chr1	85000000	86000000	chr1_B_6	body_BALDING1	-3.25072e-08	4.70872e-09	-6.90362	5.06945e-12	4.85463e-10
chr1	85000000	86000000	chr1_B_6	disease_T2D	-4.52271e-09	7.77115e-10	-5.81987	5.88943e-09	3.35018e-07
chr1	85000000	86000000	chr1_B_6	disease_ALLERGY_ECZEMA_DIAGNOSED	-5.86559e-09	1.2036e-09	-4.87339	1.09701e-06	4.28218e-05
chr1	85000000	86000000	chr1_B_6	pigment_HAIR_blonde	-1.28224e-08	3.28842e-09	-3.89927	9.64821e-05	0.00227305
chr1	85000000	86000000	chr1_B_6	body_BALDING4	-2.65512e-08	7.24064e-09	-3.66696	0.000245447	0.0052358
chr1	85000000	86000000	chr1_B_6	pigment_HAIR_darkbrown	-1.02266e-08	2.80158e-09	-3.65031	0.000261921	0.00547821
chr1	85000000	86000000	chr1_B_6	cov_EDU_COLLEGE	9.16812e-09	2.52826e-09	3.62626	0.000287558	0.00589782
chr1	85000000	86000000	chr1_B_6	blood_MEAN_PLATELET_VOL	-1.48049e-08	4.53688e-09	-3.26322	0.00110153	0.0188464
chr1	85000000	86000000	chr1_B_6	pigment_HAIR	-1.28922e-08	3.99541e-09	-3.22676	0.00125198	0.0210153
chr1	85000000	86000000	chr1_B_6	AD	9.18774e-09	3.06638e-09	2.99629	0.0027329	0.0407364
chr1	85000000	86000000	chr1_B_6	blood_PLATELET_COUNT	-1.82503e-08	6.40869e-09	-2.84774	0.00440303	0.059683
chr1	86000000	87000000	chr1_B_6	body_BALDING1	-3.25072e-08	4.70872e-09	-6.90362	5.06945e-12	4.85463e-10
chr1	86000000	87000000	chr1_B_6	disease_T2D	-4.52271e-09	7.77115e-10	-5.81987	5.88943e-09	3.35018e-07
chr1	86000000	87000000	chr1_B_6	disease_ALLERGY_ECZEMA_DIAGNOSED	-5.86559e-09	1.2036e-09	-4.87339	1.09701e-06	4.28218e-05
chr1	86000000	87000000	chr1_B_6	pigment_HAIR_blonde	-1.28224e-08	3.28842e-09	-3.89927	9.64821e-05	0.00227305
chr1	86000000	87000000	chr1_B_6	body_BALDING4	-2.65512e-08	7.24064e-09	-3.66696	0.000245447	0.0052358
chr1	86000000	87000000	chr1_B_6	pigment_HAIR_darkbrown	-1.02266e-08	2.80158e-09	-3.65031	0.000261921	0.00547821
chr1	86000000	87000000	chr1_B_6	cov_EDU_COLLEGE	9.16812e-09	2.52826e-09	3.62626	0.000287558	0.00589782
chr1	86000000	87000000	chr1_B_6	blood_MEAN_PLATELET_VOL	-1.48049e-08	4.53688e-09	-3.26322	0.00110153	0.0188464
chr1	86000000	87000000	chr1_B_6	pigment_HAIR	-1.28922e-08	3.99541e-09	-3.22676	0.00125198	0.0210153
chr1	86000000	87000000	chr1_B_6	AD	9.18774e-09	3.06638e-09	2.99629	0.0027329	0.0407364
chr1	86000000	87000000	chr1_B_6	blood_PLATELET_COUNT	-1.82503e-08	6.40869e-09	-2.84774	0.00440303	0.059683
chr1	87000000	88000000	chr1_B_6	body_BALDING1	-3.25072e-08	4.70872e-09	-6.90362	5.06945e-12	4.85463e-10
chr1	87000000	88000000	chr1_B_6	disease_T2D	-4.52271e-09	7.77115e-10	-5.81987	5.88943e-09	3.35018e-07
chr1	87000000	88000000	chr1_B_6	disease_ALLERGY_ECZEMA_DIAGNOSED	-5.86559e-09	1.2036e-09	-4.87339	1.09701e-06	4.28218e-05
chr1	87000000	88000000	chr1_B_6	pigment_HAIR_blonde	-1.28224e-08	3.28842e-09	-3.89927	9.64821e-05	0.00227305
chr1	87000000	88000000	chr1_B_6	body_BALDING4	-2.65512e-08	7.24064e-09	-3.66696	0.000245447	0.0052358
chr1	87000000	88000000	chr1_B_6	pigment_HAIR_darkbrown	-1.02266e-08	2.80158e-09	-3.65031	0.000261921	0.00547821
chr1	87000000	88000000	chr1_B_6	cov_EDU_COLLEGE	9.16812e-09	2.52826e-09	3.62626	0.000287558	0.00589782
chr1	87000000	88000000	chr1_B_6	blood_MEAN_PLATELET_VOL	-1.48049e-08	4.53688e-09	-3.26322	0.00110153	0.0188464
chr1	87000000	88000000	chr1_B_6	pigment_HAIR	-1.28922e-08	3.99541e-09	-3.22676	0.00125198	0.0210153
chr1	87000000	88000000	chr1_B_6	AD	9.18774e-09	3.06638e-09	2.99629	0.0027329	0.0407364
chr1	87000000	88000000	chr1_B_6	blood_PLATELET_COUNT	-1.82503e-08	6.40869e-09	-2.84774	0.00440303	0.059683
chr1	88000000	89000000	chr1_B_6	body_BALDING1	-3.25072e-08	4.70872e-09	-6.90362	5.06945e-12	4.85463e-10
chr1	88000000	89000000	chr1_B_6	disease_T2D	-4.52271e-09	7.77115e-10	-5.81987	5.88943e-09	3.35018e-07
chr1	88000000	89000000	chr1_B_6	disease_ALLERGY_ECZEMA_DIAGNOSED	-5.86559e-09	1.2036e-09	-4.87339	1.09701e-06	4.28218e-05
chr1	88000000	89000000	chr1_B_6	pigment_HAIR_blonde	-1.28224e-08	3.28842e-09	-3.89927	9.64821e-05	0.00227305
chr1	88000000	89000000	chr1_B_6	body_BALDING4	-2.65512e-08	7.24064e-09	-3.66696	0.000245447	0.0052358
chr1	88000000	89000000	chr1_B_6	pigment_HAIR_darkbrown	-1.02266e-08	2.80158e-09	-3.65031	0.000261921	0.00547821
chr1	88000000	89000000	chr1_B_6	cov_EDU_COLLEGE	9.16812e-09	2.52826e-09	3.62626	0.000287558	0.00589782
chr1	88000000	89000000	chr1_B_6	blood_MEAN_PLATELET_VOL	-1.48049e-08	4.53688e-09	-3.26322	0.00110153	0.0188464
chr1	88000000	89000000	chr1_B_6	pigment_HAIR	-1.28922e-08	3.99541e-09	-3.22676	0.00125198	0.0210153
chr1	88000000	89000000	chr1_B_6	AD	9.18774e-09	3.06638e-09	2.99629	0.0027329	0.0407364
chr1	88000000	89000000	chr1_B_6	blood_PLATELET_COUNT	-1.82503e-08	6.40869e-09	-2.84774	0.00440303	0.059683
chr1	89000000	90000000	chr1_B_6	body_BALDING1	-3.25072e-08	4.70872e-09	-6.90362	5.06945e-12	4.85463e-10
chr1	89000000	90000000	chr1_B_6	disease_T2D	-4.52271e-09	7.77115e-10	-5.81987	5.88943e-09	3.35018e-07
chr1	89000000	90000000	chr1_B_6	disease_ALLERGY_ECZEMA_DIAGNOSED	-5.86559e-09	1.2036e-09	-4.87339	1.09701e-06	4.28218e-05
chr1	89000000	90000000	chr1_B_6	pigment_HAIR_blonde	-1.28224e-08	3.28842e-09	-3.89927	9.64821e-05	0.00227305
chr1	89000000	90000000	chr1_B_6	body_BALDING4	-2.65512e-08	7.24064e-09	-3.66696	0.000245447	0.0052358
chr1	89000000	90000000	chr1_B_6	pigment_HAIR_darkbrown	-1.02266e-08	2.80158e-09	-3.65031	0.000261921	0.00547821
chr1	89000000	90000000	chr1_B_6	cov_EDU_COLLEGE	9.16812e-09	2.52826e-09	3.62626	0.000287558	0.00589782
chr1	89000000	90000000	chr1_B_6	blood_MEAN_PLATELET_VOL	-1.48049e-08	4.53688e-09	-3.26322	0.00110153	0.0188464
chr1	89000000	90000000	chr1_B_6	pigment_HAIR	-1.28922e-08	3.99541e-09	-3.22676	0.00125198	0.0210153
chr1	89000000	90000000	chr1_B_6	AD	9.18774e-09	3.06638e-09	2.99629	0.0027329	0.0407364
chr1	89000000	90000000	chr1_B_6	blood_PLATELET_COUNT	-1.82503e-08	6.40869e-09	-2.84774	0.00440303	0.059683
chr1	90000000	91000000	chr1_B_6	body_BALDING1	-3.25072e-08	4.70872e-09	-6.90362	5.06945e-12	4.85463e-10
chr1	90000000	91000000	chr1_B_6	disease_T2D	-4.52271e-09	7.77115e-10	-5.81987	5.88943e-09	3.35018e-07
chr1	90000000	91000000	chr1_B_6	disease_ALLERGY_ECZEMA_DIAGNOSED	-5.86559e-09	1.2036e-09	-4.87339	1.09701e-06	4.28218e-05
chr1	90000000	91000000	chr1_B_6	pigment_HAIR_blonde	-1.28224e-08	3.28842e-09	-3.89927	9.64821e-05	0.00227305
chr1	90000000	91000000	chr1_B_6	body_BALDING4	-2.65512e-08	7.24064e-09	-3.66696	0.000245447	0.0052358
chr1	90000000	91000000	chr1_B_6	pigment_HAIR_darkbrown	-1.02266e-08	2.80158e-09	-3.65031	0.000261921	0.00547821
chr1	90000000	91000000	chr1_B_6	cov_EDU_COLLEGE	9.16812e-09	2.52826e-09	3.62626	0.000287558	0.00589782
chr1	90000000	91000000	chr1_B_6	blood_MEAN_PLATELET_VOL	-1.48049e-08	4.53688e-09	-3.26322	0.00110153	0.0188464
chr1	90000000	91000000	chr1_B_6	pigment_HAIR	-1.28922e-08	3.99541e-09	-3.22676	0.00125198	0.0210153
chr1	90000000	91000000	chr1_B_6	AD	9.18774e-09	3.06638e-09	2.99629	0.0027329	0.0407364
chr1	90000000	91000000	chr1_B_6	blood_PLATELET_COUNT	-1.82503e-08	6.40869e-09	-2.84774	0.00440303	0.059683
chr1	94000000	95000000	chr1_B_7	blood_MEAN_CORPUSCULAR_HEMOGLOBIN	-7.25695e-09	2.59568e-09	-2.79578	0.00517744	0.0678315
chr1	94000000	95000000	chr1_B_7	pigment_SKIN	-6.6222e-09	2.50726e-09	-2.64121	0.00826107	0.0999664
chr1	95000000	96000000	chr1_B_7	blood_MEAN_CORPUSCULAR_HEMOGLOBIN	-7.25695e-09	2.59568e-09	-2.79578	0.00517744	0.0678315
chr1	95000000	96000000	chr1_B_7	pigment_SKIN	-6.6222e-09	2.50726e-09	-2.64121	0.00826107	0.0999664
chr1	96000000	97000000	chr1_B_7	blood_MEAN_CORPUSCULAR_HEMOGLOBIN	-7.25695e-09	2.59568e-09	-2.79578	0.00517744	0.0678315
chr1	96000000	97000000	chr1_B_7	pigment_SKIN	-6.6222e-09	2.50726e-09	-2.64121	0.00826107	0.0999664
chr1	97000000	98000000	chr1_B_7	blood_MEAN_CORPUSCULAR_HEMOGLOBIN	-7.25695e-09	2.59568e-09	-2.79578	0.00517744	0.0678315
chr1	97000000	98000000	chr1_B_7	pigment_SKIN	-6.6222e-09	2.50726e-09	-2.64121	0.00826107	0.0999664
chr1	98000000	99000000	chr1_B_7	blood_MEAN_CORPUSCULAR_HEMOGLOBIN	-7.25695e-09	2.59568e-09	-2.79578	0.00517744	0.0678315
chr1	98000000	99000000	chr1_B_7	pigment_SKIN	-6.6222e-09	2.50726e-09	-2.64121	0.00826107	0.0999664
chr1	99000000	100000000	chr1_B_7	blood_MEAN_CORPUSCULAR_HEMOGLOBIN	-7.25695e-09	2.59568e-09	-2.79578	0.00517744	0.0678315
chr1	99000000	100000000	chr1_B_7	pigment_SKIN	-6.6222e-09	2.50726e-09	-2.64121	0.00826107	0.0999664
chr1	100000000	101000000	chr1_B_7	blood_MEAN_CORPUSCULAR_HEMOGLOBIN	-7.25695e-09	2.59568e-09	-2.79578	0.00517744	0.0678315
chr1	100000000	101000000	chr1_B_7	pigment_SKIN	-6.6222e-09	2.50726e-09	-2.64121	0.00826107	0.0999664
chr1	101000000	102000000	chr1_B_7	blood_MEAN_CORPUSCULAR_HEMOGLOBIN	-7.25695e-09	2.59568e-09	-2.79578	0.00517744	0.0678315
chr1	101000000	102000000	chr1_B_7	pigment_SKIN	-6.6222e-09	2.50726e-09	-2.64121	0.00826107	0.0999664
chr1	102000000	103000000	chr1_B_7	blood_MEAN_CORPUSCULAR_HEMOGLOBIN	-7.25695e-09	2.59568e-09	-2.79578	0.00517744	0.0678315
chr1	102000000	103000000	chr1_B_7	pigment_SKIN	-6.6222e-09	2.50726e-09	-2.64121	0.00826107	0.0999664
chr1	103000000	104000000	chr1_B_7	blood_MEAN_CORPUSCULAR_HEMOGLOBIN	-7.25695e-09	2.59568e-09	-2.79578	0.00517744	0.0678315
chr1	103000000	104000000	chr1_B_7	pigment_SKIN	-6.6222e-09	2.50726e-09	-2.64121	0.00826107	0.0999664
chr1	104000000	105000000	chr1_B_7	blood_MEAN_CORPUSCULAR_HEMOGLOBIN	-7.25695e-09	2.59568e-09	-2.79578	0.00517744	0.0678315
chr1	104000000	105000000	chr1_B_7	pigment_SKIN	-6.6222e-09	2.50726e-09	-2.64121	0.00826107	0.0999664
chr1	105000000	106000000	chr1_B_7	blood_MEAN_CORPUSCULAR_HEMOGLOBIN	-7.25695e-09	2.59568e-09	-2.79578	0.00517744	0.0678315
chr1	105000000	106000000	chr1_B_7	pigment_SKIN	-6.6222e-09	2.50726e-09	-2.64121	0.00826107	0.0999664
chr1	106000000	107000000	chr1_B_7	blood_MEAN_CORPUSCULAR_HEMOGLOBIN	-7.25695e-09	2.59568e-09	-2.79578	0.00517744	0.0678315
chr1	106000000	107000000	chr1_B_7	pigment_SKIN	-6.6222e-09	2.50726e-09	-2.64121	0.00826107	0.0999664
chr1	107000000	108000000	chr1_B_7	blood_MEAN_CORPUSCULAR_HEMOGLOBIN	-7.25695e-09	2.59568e-09	-2.79578	0.00517744	0.0678315
chr1	107000000	108000000	chr1_B_7	pigment_SKIN	-6.6222e-09	2.50726e-09	-2.64121	0.00826107	0.0999664
chr1	108000000	109000000	chr1_A_7	IBD	-7.4155e-08	1.07884e-08	-6.87357	6.26165e-12	5.95349e-10
chr1	108000000	109000000	chr1_A_7	body_HEIGHTz	-7.78692e-08	1.38659e-08	-5.6159	1.95547e-08	1.03702e-06
chr1	108000000	109000000	chr1_A_7	blood_EOSINOPHIL_COUNT	-3.49682e-08	8.42453e-09	-4.15076	3.31374e-05	0.000873449
chr1	108000000	109000000	chr1_A_7	pigment_HAIR_darkbrown	-1.78522e-08	4.37362e-09	-4.08179	4.46892e-05	0.00114396
chr1	108000000	109000000	chr1_A_7	disease_ASTHMA_DIAGNOSED	-1.33888e-08	4.06753e-09	-3.29164	0.000996067	0.0174136
chr1	108000000	109000000	chr1_A_7	blood_MEAN_SPHERED_CELL_VOL	-2.2975e-08	7.49499e-09	-3.06538	0.00217391	0.0336475
chr1	108000000	109000000	chr1_A_7	repro_MENARCHE_AGE	-1.65675e-08	5.42315e-09	-3.05496	0.00225092	0.0346381
chr1	108000000	109000000	chr1_A_7	disease_RESPIRATORY_ENT	-1.09414e-08	3.68642e-09	-2.96802	0.00299723	0.0436024
chr1	108000000	109000000	chr1_A_7	pigment_HAIR	-2.57375e-08	9.10033e-09	-2.8282	0.0046811	0.0626863
chr1	108000000	109000000	chr1_A_7	disease_ALLERGY_ECZEMA_DIAGNOSED	-1.16946e-08	4.26936e-09	-2.73921	0.00615876	0.0780754
chr1	109000000	110000000	chr1_A_7	IBD	-7.4155e-08	1.07884e-08	-6.87357	6.26165e-12	5.95349e-10
chr1	109000000	110000000	chr1_A_7	body_HEIGHTz	-7.78692e-08	1.38659e-08	-5.6159	1.95547e-08	1.03702e-06
chr1	109000000	110000000	chr1_A_7	blood_EOSINOPHIL_COUNT	-3.49682e-08	8.42453e-09	-4.15076	3.31374e-05	0.000873449
chr1	109000000	110000000	chr1_A_7	pigment_HAIR_darkbrown	-1.78522e-08	4.37362e-09	-4.08179	4.46892e-05	0.00114396
chr1	109000000	110000000	chr1_A_7	disease_ASTHMA_DIAGNOSED	-1.33888e-08	4.06753e-09	-3.29164	0.000996067	0.0174136
chr1	109000000	110000000	chr1_A_7	blood_MEAN_SPHERED_CELL_VOL	-2.2975e-08	7.49499e-09	-3.06538	0.00217391	0.0336475
chr1	109000000	110000000	chr1_A_7	repro_MENARCHE_AGE	-1.65675e-08	5.42315e-09	-3.05496	0.00225092	0.0346381
chr1	109000000	110000000	chr1_A_7	disease_RESPIRATORY_ENT	-1.09414e-08	3.68642e-09	-2.96802	0.00299723	0.0436024
chr1	109000000	110000000	chr1_A_7	pigment_HAIR	-2.57375e-08	9.10033e-09	-2.8282	0.0046811	0.0626863
chr1	109000000	110000000	chr1_A_7	disease_ALLERGY_ECZEMA_DIAGNOSED	-1.16946e-08	4.26936e-09	-2.73921	0.00615876	0.0780754
chr1	110000000	111000000	chr1_A_7	IBD	-7.4155e-08	1.07884e-08	-6.87357	6.26165e-12	5.95349e-10
chr1	110000000	111000000	chr1_A_7	body_HEIGHTz	-7.78692e-08	1.38659e-08	-5.6159	1.95547e-08	1.03702e-06
chr1	110000000	111000000	chr1_A_7	blood_EOSINOPHIL_COUNT	-3.49682e-08	8.42453e-09	-4.15076	3.31374e-05	0.000873449
chr1	110000000	111000000	chr1_A_7	pigment_HAIR_darkbrown	-1.78522e-08	4.37362e-09	-4.08179	4.46892e-05	0.00114396
chr1	110000000	111000000	chr1_A_7	disease_ASTHMA_DIAGNOSED	-1.33888e-08	4.06753e-09	-3.29164	0.000996067	0.0174136
chr1	110000000	111000000	chr1_A_7	blood_MEAN_SPHERED_CELL_VOL	-2.2975e-08	7.49499e-09	-3.06538	0.00217391	0.0336475
chr1	110000000	111000000	chr1_A_7	repro_MENARCHE_AGE	-1.65675e-08	5.42315e-09	-3.05496	0.00225092	0.0346381
chr1	110000000	111000000	chr1_A_7	disease_RESPIRATORY_ENT	-1.09414e-08	3.68642e-09	-2.96802	0.00299723	0.0436024
chr1	110000000	111000000	chr1_A_7	pigment_HAIR	-2.57375e-08	9.10033e-09	-2.8282	0.0046811	0.0626863
chr1	110000000	111000000	chr1_A_7	disease_ALLERGY_ECZEMA_DIAGNOSED	-1.16946e-08	4.26936e-09	-2.73921	0.00615876	0.0780754
chr1	111000000	112000000	chr1_A_7	IBD	-7.4155e-08	1.07884e-08	-6.87357	6.26165e-12	5.95349e-10
chr1	111000000	112000000	chr1_A_7	body_HEIGHTz	-7.78692e-08	1.38659e-08	-5.6159	1.95547e-08	1.03702e-06
chr1	111000000	112000000	chr1_A_7	blood_EOSINOPHIL_COUNT	-3.49682e-08	8.42453e-09	-4.15076	3.31374e-05	0.000873449
chr1	111000000	112000000	chr1_A_7	pigment_HAIR_darkbrown	-1.78522e-08	4.37362e-09	-4.08179	4.46892e-05	0.00114396
chr1	111000000	112000000	chr1_A_7	disease_ASTHMA_DIAGNOSED	-1.33888e-08	4.06753e-09	-3.29164	0.000996067	0.0174136
chr1	111000000	112000000	chr1_A_7	blood_MEAN_SPHERED_CELL_VOL	-2.2975e-08	7.49499e-09	-3.06538	0.00217391	0.0336475
chr1	111000000	112000000	chr1_A_7	repro_MENARCHE_AGE	-1.65675e-08	5.42315e-09	-3.05496	0.00225092	0.0346381
chr1	111000000	112000000	chr1_A_7	disease_RESPIRATORY_ENT	-1.09414e-08	3.68642e-09	-2.96802	0.00299723	0.0436024
chr1	111000000	112000000	chr1_A_7	pigment_HAIR	-2.57375e-08	9.10033e-09	-2.8282	0.0046811	0.0626863
chr1	111000000	112000000	chr1_A_7	disease_ALLERGY_ECZEMA_DIAGNOSED	-1.16946e-08	4.26936e-09	-2.73921	0.00615876	0.0780754
chr1	112000000	113000000	chr1_A_7	IBD	-7.4155e-08	1.07884e-08	-6.87357	6.26165e-12	5.95349e-10
chr1	112000000	113000000	chr1_A_7	body_HEIGHTz	-7.78692e-08	1.38659e-08	-5.6159	1.95547e-08	1.03702e-06
chr1	112000000	113000000	chr1_A_7	blood_EOSINOPHIL_COUNT	-3.49682e-08	8.42453e-09	-4.15076	3.31374e-05	0.000873449
chr1	112000000	113000000	chr1_A_7	pigment_HAIR_darkbrown	-1.78522e-08	4.37362e-09	-4.08179	4.46892e-05	0.00114396
chr1	112000000	113000000	chr1_A_7	disease_ASTHMA_DIAGNOSED	-1.33888e-08	4.06753e-09	-3.29164	0.000996067	0.0174136
chr1	112000000	113000000	chr1_A_7	blood_MEAN_SPHERED_CELL_VOL	-2.2975e-08	7.49499e-09	-3.06538	0.00217391	0.0336475
chr1	112000000	113000000	chr1_A_7	repro_MENARCHE_AGE	-1.65675e-08	5.42315e-09	-3.05496	0.00225092	0.0346381
chr1	112000000	113000000	chr1_A_7	disease_RESPIRATORY_ENT	-1.09414e-08	3.68642e-09	-2.96802	0.00299723	0.0436024
chr1	112000000	113000000	chr1_A_7	pigment_HAIR	-2.57375e-08	9.10033e-09	-2.8282	0.0046811	0.0626863
chr1	112000000	113000000	chr1_A_7	disease_ALLERGY_ECZEMA_DIAGNOSED	-1.16946e-08	4.26936e-09	-2.73921	0.00615876	0.0780754
chr1	113000000	114000000	chr1_A_7	IBD	-7.4155e-08	1.07884e-08	-6.87357	6.26165e-12	5.95349e-10
chr1	113000000	114000000	chr1_A_7	body_HEIGHTz	-7.78692e-08	1.38659e-08	-5.6159	1.95547e-08	1.03702e-06
chr1	113000000	114000000	chr1_A_7	blood_EOSINOPHIL_COUNT	-3.49682e-08	8.42453e-09	-4.15076	3.31374e-05	0.000873449
chr1	113000000	114000000	chr1_A_7	pigment_HAIR_darkbrown	-1.78522e-08	4.37362e-09	-4.08179	4.46892e-05	0.00114396
chr1	113000000	114000000	chr1_A_7	disease_ASTHMA_DIAGNOSED	-1.33888e-08	4.06753e-09	-3.29164	0.000996067	0.0174136
chr1	113000000	114000000	chr1_A_7	blood_MEAN_SPHERED_CELL_VOL	-2.2975e-08	7.49499e-09	-3.06538	0.00217391	0.0336475
chr1	113000000	114000000	chr1_A_7	repro_MENARCHE_AGE	-1.65675e-08	5.42315e-09	-3.05496	0.00225092	0.0346381
chr1	113000000	114000000	chr1_A_7	disease_RESPIRATORY_ENT	-1.09414e-08	3.68642e-09	-2.96802	0.00299723	0.0436024
chr1	113000000	114000000	chr1_A_7	pigment_HAIR	-2.57375e-08	9.10033e-09	-2.8282	0.0046811	0.0626863
chr1	113000000	114000000	chr1_A_7	disease_ALLERGY_ECZEMA_DIAGNOSED	-1.16946e-08	4.26936e-09	-2.73921	0.00615876	0.0780754
chr1	114000000	115000000	chr1_A_7	IBD	-7.4155e-08	1.07884e-08	-6.87357	6.26165e-12	5.95349e-10
chr1	114000000	115000000	chr1_A_7	body_HEIGHTz	-7.78692e-08	1.38659e-08	-5.6159	1.95547e-08	1.03702e-06
chr1	114000000	115000000	chr1_A_7	blood_EOSINOPHIL_COUNT	-3.49682e-08	8.42453e-09	-4.15076	3.31374e-05	0.000873449
chr1	114000000	115000000	chr1_A_7	pigment_HAIR_darkbrown	-1.78522e-08	4.37362e-09	-4.08179	4.46892e-05	0.00114396
chr1	114000000	115000000	chr1_A_7	disease_ASTHMA_DIAGNOSED	-1.33888e-08	4.06753e-09	-3.29164	0.000996067	0.0174136
chr1	114000000	115000000	chr1_A_7	blood_MEAN_SPHERED_CELL_VOL	-2.2975e-08	7.49499e-09	-3.06538	0.00217391	0.0336475
chr1	114000000	115000000	chr1_A_7	repro_MENARCHE_AGE	-1.65675e-08	5.42315e-09	-3.05496	0.00225092	0.0346381
chr1	114000000	115000000	chr1_A_7	disease_RESPIRATORY_ENT	-1.09414e-08	3.68642e-09	-2.96802	0.00299723	0.0436024
chr1	114000000	115000000	chr1_A_7	pigment_HAIR	-2.57375e-08	9.10033e-09	-2.8282	0.0046811	0.0626863
chr1	114000000	115000000	chr1_A_7	disease_ALLERGY_ECZEMA_DIAGNOSED	-1.16946e-08	4.26936e-09	-2.73921	0.00615876	0.0780754
chr1	115000000	116000000	chr1_A_7	IBD	-7.4155e-08	1.07884e-08	-6.87357	6.26165e-12	5.95349e-10
chr1	115000000	116000000	chr1_A_7	body_HEIGHTz	-7.78692e-08	1.38659e-08	-5.6159	1.95547e-08	1.03702e-06
chr1	115000000	116000000	chr1_A_7	blood_EOSINOPHIL_COUNT	-3.49682e-08	8.42453e-09	-4.15076	3.31374e-05	0.000873449
chr1	115000000	116000000	chr1_A_7	pigment_HAIR_darkbrown	-1.78522e-08	4.37362e-09	-4.08179	4.46892e-05	0.00114396
chr1	115000000	116000000	chr1_A_7	disease_ASTHMA_DIAGNOSED	-1.33888e-08	4.06753e-09	-3.29164	0.000996067	0.0174136
chr1	115000000	116000000	chr1_A_7	blood_MEAN_SPHERED_CELL_VOL	-2.2975e-08	7.49499e-09	-3.06538	0.00217391	0.0336475
chr1	115000000	116000000	chr1_A_7	repro_MENARCHE_AGE	-1.65675e-08	5.42315e-09	-3.05496	0.00225092	0.0346381
chr1	115000000	116000000	chr1_A_7	disease_RESPIRATORY_ENT	-1.09414e-08	3.68642e-09	-2.96802	0.00299723	0.0436024
chr1	115000000	116000000	chr1_A_7	pigment_HAIR	-2.57375e-08	9.10033e-09	-2.8282	0.0046811	0.0626863
chr1	115000000	116000000	chr1_A_7	disease_ALLERGY_ECZEMA_DIAGNOSED	-1.16946e-08	4.26936e-09	-2.73921	0.00615876	0.0780754
chr1	116000000	117000000	chr1_A_7	IBD	-7.4155e-08	1.07884e-08	-6.87357	6.26165e-12	5.95349e-10
chr1	116000000	117000000	chr1_A_7	body_HEIGHTz	-7.78692e-08	1.38659e-08	-5.6159	1.95547e-08	1.03702e-06
chr1	116000000	117000000	chr1_A_7	blood_EOSINOPHIL_COUNT	-3.49682e-08	8.42453e-09	-4.15076	3.31374e-05	0.000873449
chr1	116000000	117000000	chr1_A_7	pigment_HAIR_darkbrown	-1.78522e-08	4.37362e-09	-4.08179	4.46892e-05	0.00114396
chr1	116000000	117000000	chr1_A_7	disease_ASTHMA_DIAGNOSED	-1.33888e-08	4.06753e-09	-3.29164	0.000996067	0.0174136
chr1	116000000	117000000	chr1_A_7	blood_MEAN_SPHERED_CELL_VOL	-2.2975e-08	7.49499e-09	-3.06538	0.00217391	0.0336475
chr1	116000000	117000000	chr1_A_7	repro_MENARCHE_AGE	-1.65675e-08	5.42315e-09	-3.05496	0.00225092	0.0346381
chr1	116000000	117000000	chr1_A_7	disease_RESPIRATORY_ENT	-1.09414e-08	3.68642e-09	-2.96802	0.00299723	0.0436024
chr1	116000000	117000000	chr1_A_7	pigment_HAIR	-2.57375e-08	9.10033e-09	-2.8282	0.0046811	0.0626863
chr1	116000000	117000000	chr1_A_7	disease_ALLERGY_ECZEMA_DIAGNOSED	-1.16946e-08	4.26936e-09	-2.73921	0.00615876	0.0780754
chr1	117000000	118000000	chr1_A_7	IBD	-7.4155e-08	1.07884e-08	-6.87357	6.26165e-12	5.95349e-10
chr1	117000000	118000000	chr1_A_7	body_HEIGHTz	-7.78692e-08	1.38659e-08	-5.6159	1.95547e-08	1.03702e-06
chr1	117000000	118000000	chr1_A_7	blood_EOSINOPHIL_COUNT	-3.49682e-08	8.42453e-09	-4.15076	3.31374e-05	0.000873449
chr1	117000000	118000000	chr1_A_7	pigment_HAIR_darkbrown	-1.78522e-08	4.37362e-09	-4.08179	4.46892e-05	0.00114396
chr1	117000000	118000000	chr1_A_7	disease_ASTHMA_DIAGNOSED	-1.33888e-08	4.06753e-09	-3.29164	0.000996067	0.0174136
chr1	117000000	118000000	chr1_A_7	blood_MEAN_SPHERED_CELL_VOL	-2.2975e-08	7.49499e-09	-3.06538	0.00217391	0.0336475
chr1	117000000	118000000	chr1_A_7	repro_MENARCHE_AGE	-1.65675e-08	5.42315e-09	-3.05496	0.00225092	0.0346381
chr1	117000000	118000000	chr1_A_7	disease_RESPIRATORY_ENT	-1.09414e-08	3.68642e-09	-2.96802	0.00299723	0.0436024
chr1	117000000	118000000	chr1_A_7	pigment_HAIR	-2.57375e-08	9.10033e-09	-2.8282	0.0046811	0.0626863
chr1	117000000	118000000	chr1_A_7	disease_ALLERGY_ECZEMA_DIAGNOSED	-1.16946e-08	4.26936e-09	-2.73921	0.00615876	0.0780754
chr1	150000000	151000000	chr1_A_10	disease_T2D	-7.21961e-09	8.88965e-10	-8.12137	4.60964e-16	6.74273e-14
chr1	150000000	151000000	chr1_A_10	blood_WHITE_COUNT	-3.51511e-08	7.00602e-09	-5.01726	5.24124e-07	2.16665e-05
chr1	150000000	151000000	chr1_A_10	bp_SYSTOLICadjMEDz	-2.86671e-08	7.10771e-09	-4.03324	5.50142e-05	0.00138169
chr1	150000000	151000000	chr1_A_10	disease_CARDIOVASCULAR	-1.51551e-08	3.8727e-09	-3.91331	9.10381e-05	0.00216394
chr1	150000000	151000000	chr1_A_10	mental_NEUROTICISM	-1.05564e-08	3.03379e-09	-3.47961	0.00050215	0.00964518
chr1	150000000	151000000	chr1_A_10	bmd_HEEL_TSCOREz	-3.67057e-08	1.11922e-08	-3.27958	0.00103961	0.0180186
chr1	150000000	151000000	chr1_A_10	disease_AID_ALL	5.648e-09	1.90099e-09	2.97108	0.00296752	0.0432174
chr1	150000000	151000000	chr1_A_10	cov_EDU_YEARS	-2.04444e-08	7.02114e-09	-2.91183	0.00359316	0.050451
chr1	150000000	151000000	chr1_A_10	disease_AID_SURE	2.76965e-09	9.85869e-10	2.80935	0.00496421	0.0656845
chr1	151000000	152000000	chr1_A_10	disease_T2D	-7.21961e-09	8.88965e-10	-8.12137	4.60964e-16	6.74273e-14
chr1	151000000	152000000	chr1_A_10	blood_WHITE_COUNT	-3.51511e-08	7.00602e-09	-5.01726	5.24124e-07	2.16665e-05
chr1	151000000	152000000	chr1_A_10	bp_SYSTOLICadjMEDz	-2.86671e-08	7.10771e-09	-4.03324	5.50142e-05	0.00138169
chr1	151000000	152000000	chr1_A_10	disease_CARDIOVASCULAR	-1.51551e-08	3.8727e-09	-3.91331	9.10381e-05	0.00216394
chr1	151000000	152000000	chr1_A_10	mental_NEUROTICISM	-1.05564e-08	3.03379e-09	-3.47961	0.00050215	0.00964518
chr1	151000000	152000000	chr1_A_10	bmd_HEEL_TSCOREz	-3.67057e-08	1.11922e-08	-3.27958	0.00103961	0.0180186
chr1	151000000	152000000	chr1_A_10	disease_AID_ALL	5.648e-09	1.90099e-09	2.97108	0.00296752	0.0432174
chr1	151000000	152000000	chr1_A_10	cov_EDU_YEARS	-2.04444e-08	7.02114e-09	-2.91183	0.00359316	0.050451
chr1	151000000	152000000	chr1_A_10	disease_AID_SURE	2.76965e-09	9.85869e-10	2.80935	0.00496421	0.0656845
chr1	152000000	153000000	chr1_A_10	disease_T2D	-7.21961e-09	8.88965e-10	-8.12137	4.60964e-16	6.74273e-14
chr1	152000000	153000000	chr1_A_10	blood_WHITE_COUNT	-3.51511e-08	7.00602e-09	-5.01726	5.24124e-07	2.16665e-05
chr1	152000000	153000000	chr1_A_10	bp_SYSTOLICadjMEDz	-2.86671e-08	7.10771e-09	-4.03324	5.50142e-05	0.00138169
chr1	152000000	153000000	chr1_A_10	disease_CARDIOVASCULAR	-1.51551e-08	3.8727e-09	-3.91331	9.10381e-05	0.00216394
chr1	152000000	153000000	chr1_A_10	mental_NEUROTICISM	-1.05564e-08	3.03379e-09	-3.47961	0.00050215	0.00964518
chr1	152000000	153000000	chr1_A_10	bmd_HEEL_TSCOREz	-3.67057e-08	1.11922e-08	-3.27958	0.00103961	0.0180186
chr1	152000000	153000000	chr1_A_10	disease_AID_ALL	5.648e-09	1.90099e-09	2.97108	0.00296752	0.0432174
chr1	152000000	153000000	chr1_A_10	cov_EDU_YEARS	-2.04444e-08	7.02114e-09	-2.91183	0.00359316	0.050451
chr1	152000000	153000000	chr1_A_10	disease_AID_SURE	2.76965e-09	9.85869e-10	2.80935	0.00496421	0.0656845
chr1	153000000	154000000	chr1_A_10	disease_T2D	-7.21961e-09	8.88965e-10	-8.12137	4.60964e-16	6.74273e-14
chr1	153000000	154000000	chr1_A_10	blood_WHITE_COUNT	-3.51511e-08	7.00602e-09	-5.01726	5.24124e-07	2.16665e-05
chr1	153000000	154000000	chr1_A_10	bp_SYSTOLICadjMEDz	-2.86671e-08	7.10771e-09	-4.03324	5.50142e-05	0.00138169
chr1	153000000	154000000	chr1_A_10	disease_CARDIOVASCULAR	-1.51551e-08	3.8727e-09	-3.91331	9.10381e-05	0.00216394
chr1	153000000	154000000	chr1_A_10	mental_NEUROTICISM	-1.05564e-08	3.03379e-09	-3.47961	0.00050215	0.00964518
chr1	153000000	154000000	chr1_A_10	bmd_HEEL_TSCOREz	-3.67057e-08	1.11922e-08	-3.27958	0.00103961	0.0180186
chr1	153000000	154000000	chr1_A_10	disease_AID_ALL	5.648e-09	1.90099e-09	2.97108	0.00296752	0.0432174
chr1	153000000	154000000	chr1_A_10	cov_EDU_YEARS	-2.04444e-08	7.02114e-09	-2.91183	0.00359316	0.050451
chr1	153000000	154000000	chr1_A_10	disease_AID_SURE	2.76965e-09	9.85869e-10	2.80935	0.00496421	0.0656845
chr1	154000000	155000000	chr1_A_10	disease_T2D	-7.21961e-09	8.88965e-10	-8.12137	4.60964e-16	6.74273e-14
chr1	154000000	155000000	chr1_A_10	blood_WHITE_COUNT	-3.51511e-08	7.00602e-09	-5.01726	5.24124e-07	2.16665e-05
chr1	154000000	155000000	chr1_A_10	bp_SYSTOLICadjMEDz	-2.86671e-08	7.10771e-09	-4.03324	5.50142e-05	0.00138169
chr1	154000000	155000000	chr1_A_10	disease_CARDIOVASCULAR	-1.51551e-08	3.8727e-09	-3.91331	9.10381e-05	0.00216394
chr1	154000000	155000000	chr1_A_10	mental_NEUROTICISM	-1.05564e-08	3.03379e-09	-3.47961	0.00050215	0.00964518
chr1	154000000	155000000	chr1_A_10	bmd_HEEL_TSCOREz	-3.67057e-08	1.11922e-08	-3.27958	0.00103961	0.0180186
chr1	154000000	155000000	chr1_A_10	disease_AID_ALL	5.648e-09	1.90099e-09	2.97108	0.00296752	0.0432174
chr1	154000000	155000000	chr1_A_10	cov_EDU_YEARS	-2.04444e-08	7.02114e-09	-2.91183	0.00359316	0.050451
chr1	154000000	155000000	chr1_A_10	disease_AID_SURE	2.76965e-09	9.85869e-10	2.80935	0.00496421	0.0656845
chr1	155000000	156000000	chr1_A_10	disease_T2D	-7.21961e-09	8.88965e-10	-8.12137	4.60964e-16	6.74273e-14
chr1	155000000	156000000	chr1_A_10	blood_WHITE_COUNT	-3.51511e-08	7.00602e-09	-5.01726	5.24124e-07	2.16665e-05
chr1	155000000	156000000	chr1_A_10	bp_SYSTOLICadjMEDz	-2.86671e-08	7.10771e-09	-4.03324	5.50142e-05	0.00138169
chr1	155000000	156000000	chr1_A_10	disease_CARDIOVASCULAR	-1.51551e-08	3.8727e-09	-3.91331	9.10381e-05	0.00216394
chr1	155000000	156000000	chr1_A_10	mental_NEUROTICISM	-1.05564e-08	3.03379e-09	-3.47961	0.00050215	0.00964518
chr1	155000000	156000000	chr1_A_10	bmd_HEEL_TSCOREz	-3.67057e-08	1.11922e-08	-3.27958	0.00103961	0.0180186
chr1	155000000	156000000	chr1_A_10	disease_AID_ALL	5.648e-09	1.90099e-09	2.97108	0.00296752	0.0432174
chr1	155000000	156000000	chr1_A_10	cov_EDU_YEARS	-2.04444e-08	7.02114e-09	-2.91183	0.00359316	0.050451
chr1	155000000	156000000	chr1_A_10	disease_AID_SURE	2.76965e-09	9.85869e-10	2.80935	0.00496421	0.0656845
chr1	156000000	157000000	chr1_A_10	disease_T2D	-7.21961e-09	8.88965e-10	-8.12137	4.60964e-16	6.74273e-14
chr1	156000000	157000000	chr1_A_10	blood_WHITE_COUNT	-3.51511e-08	7.00602e-09	-5.01726	5.24124e-07	2.16665e-05
chr1	156000000	157000000	chr1_A_10	bp_SYSTOLICadjMEDz	-2.86671e-08	7.10771e-09	-4.03324	5.50142e-05	0.00138169
chr1	156000000	157000000	chr1_A_10	disease_CARDIOVASCULAR	-1.51551e-08	3.8727e-09	-3.91331	9.10381e-05	0.00216394
chr1	156000000	157000000	chr1_A_10	mental_NEUROTICISM	-1.05564e-08	3.03379e-09	-3.47961	0.00050215	0.00964518
chr1	156000000	157000000	chr1_A_10	bmd_HEEL_TSCOREz	-3.67057e-08	1.11922e-08	-3.27958	0.00103961	0.0180186
chr1	156000000	157000000	chr1_A_10	disease_AID_ALL	5.648e-09	1.90099e-09	2.97108	0.00296752	0.0432174
chr1	156000000	157000000	chr1_A_10	cov_EDU_YEARS	-2.04444e-08	7.02114e-09	-2.91183	0.00359316	0.050451
chr1	156000000	157000000	chr1_A_10	disease_AID_SURE	2.76965e-09	9.85869e-10	2.80935	0.00496421	0.0656845
chr1	157000000	158000000	chr1_A_10	disease_T2D	-7.21961e-09	8.88965e-10	-8.12137	4.60964e-16	6.74273e-14
chr1	157000000	158000000	chr1_A_10	blood_WHITE_COUNT	-3.51511e-08	7.00602e-09	-5.01726	5.24124e-07	2.16665e-05
chr1	157000000	158000000	chr1_A_10	bp_SYSTOLICadjMEDz	-2.86671e-08	7.10771e-09	-4.03324	5.50142e-05	0.00138169
chr1	157000000	158000000	chr1_A_10	disease_CARDIOVASCULAR	-1.51551e-08	3.8727e-09	-3.91331	9.10381e-05	0.00216394
chr1	157000000	158000000	chr1_A_10	mental_NEUROTICISM	-1.05564e-08	3.03379e-09	-3.47961	0.00050215	0.00964518
chr1	157000000	158000000	chr1_A_10	bmd_HEEL_TSCOREz	-3.67057e-08	1.11922e-08	-3.27958	0.00103961	0.0180186
chr1	157000000	158000000	chr1_A_10	disease_AID_ALL	5.648e-09	1.90099e-09	2.97108	0.00296752	0.0432174
chr1	157000000	158000000	chr1_A_10	cov_EDU_YEARS	-2.04444e-08	7.02114e-09	-2.91183	0.00359316	0.050451
chr1	157000000	158000000	chr1_A_10	disease_AID_SURE	2.76965e-09	9.85869e-10	2.80935	0.00496421	0.0656845
chr1	163000000	164000000	chr1_B_13	cov_EDU_COLLEGE	-1.60183e-08	1.19884e-09	-13.3615	1.01526e-40	6.75709e-38
chr1	163000000	164000000	chr1_B_13	RA	-2.99882e-08	5.25298e-09	-5.70879	1.13783e-08	6.25852e-07
chr1	163000000	164000000	chr1_B_13	cov_SMOKING_STATUS	1.48845e-08	3.8223e-09	3.89412	9.85554e-05	0.00230963
chr1	164000000	165000000	chr1_B_13	cov_EDU_COLLEGE	-1.60183e-08	1.19884e-09	-13.3615	1.01526e-40	6.75709e-38
chr1	164000000	165000000	chr1_B_13	RA	-2.99882e-08	5.25298e-09	-5.70879	1.13783e-08	6.25852e-07
chr1	164000000	165000000	chr1_B_13	cov_SMOKING_STATUS	1.48845e-08	3.8223e-09	3.89412	9.85554e-05	0.00230963
chr1	165000000	166000000	chr1_B_13	cov_EDU_COLLEGE	-1.60183e-08	1.19884e-09	-13.3615	1.01526e-40	6.75709e-38
chr1	165000000	166000000	chr1_B_13	RA	-2.99882e-08	5.25298e-09	-5.70879	1.13783e-08	6.25852e-07
chr1	165000000	166000000	chr1_B_13	cov_SMOKING_STATUS	1.48845e-08	3.8223e-09	3.89412	9.85554e-05	0.00230963
chr1	175000000	176000000	chr1_B_15	blood_WHITE_COUNT	-2.08616e-08	1.66852e-09	-12.5031	7.18287e-36	3.9838e-33
chr1	175000000	176000000	chr1_B_15	bmd_HEEL_TSCOREz	-3.30746e-08	3.58157e-09	-9.23465	2.59121e-20	6.2712e-18
chr1	175000000	176000000	chr1_B_15	bp_SYSTOLICadjMEDz	-2.37363e-08	3.63967e-09	-6.52157	6.95742e-11	5.54553e-09
chr1	175000000	176000000	chr1_B_15	blood_MONOCYTE_COUNT	-1.59415e-08	2.80491e-09	-5.68343	1.32018e-08	7.23165e-07
chr1	175000000	176000000	chr1_B_15	body_BALDING4	-2.49231e-08	5.82927e-09	-4.2755	1.90709e-05	0.000543581
chr1	175000000	176000000	chr1_B_15	pigment_HAIR_darkbrown	-1.28128e-08	3.53977e-09	-3.61967	0.000294976	0.00603137
chr1	175000000	176000000	chr1_B_15	pigment_HAIR_blonde	-1.67352e-08	4.79896e-09	-3.48725	0.00048802	0.00942078
chr1	175000000	176000000	chr1_B_15	IBD	-3.08719e-08	9.30854e-09	-3.31651	0.000911484	0.016242
chr1	175000000	176000000	chr1_B_15	blood_PLATELET_COUNT	-2.92604e-08	9.61119e-09	-3.04441	0.00233134	0.0357106
chr1	175000000	176000000	chr1_B_15	mental_NEUROTICISM	-4.41093e-09	1.45616e-09	-3.02914	0.00245247	0.0370964
chr1	176000000	177000000	chr1_B_15	blood_WHITE_COUNT	-2.08616e-08	1.66852e-09	-12.5031	7.18287e-36	3.9838e-33
chr1	176000000	177000000	chr1_B_15	bmd_HEEL_TSCOREz	-3.30746e-08	3.58157e-09	-9.23465	2.59121e-20	6.2712e-18
chr1	176000000	177000000	chr1_B_15	bp_SYSTOLICadjMEDz	-2.37363e-08	3.63967e-09	-6.52157	6.95742e-11	5.54553e-09
chr1	176000000	177000000	chr1_B_15	blood_MONOCYTE_COUNT	-1.59415e-08	2.80491e-09	-5.68343	1.32018e-08	7.23165e-07
chr1	176000000	177000000	chr1_B_15	body_BALDING4	-2.49231e-08	5.82927e-09	-4.2755	1.90709e-05	0.000543581
chr1	176000000	177000000	chr1_B_15	pigment_HAIR_darkbrown	-1.28128e-08	3.53977e-09	-3.61967	0.000294976	0.00603137
chr1	176000000	177000000	chr1_B_15	pigment_HAIR_blonde	-1.67352e-08	4.79896e-09	-3.48725	0.00048802	0.00942078
chr1	176000000	177000000	chr1_B_15	IBD	-3.08719e-08	9.30854e-09	-3.31651	0.000911484	0.016242
chr1	176000000	177000000	chr1_B_15	blood_PLATELET_COUNT	-2.92604e-08	9.61119e-09	-3.04441	0.00233134	0.0357106
chr1	176000000	177000000	chr1_B_15	mental_NEUROTICISM	-4.41093e-09	1.45616e-09	-3.02914	0.00245247	0.0370964
chr1	177000000	178000000	chr1_B_15	blood_WHITE_COUNT	-2.08616e-08	1.66852e-09	-12.5031	7.18287e-36	3.9838e-33
chr1	177000000	178000000	chr1_B_15	bmd_HEEL_TSCOREz	-3.30746e-08	3.58157e-09	-9.23465	2.59121e-20	6.2712e-18
chr1	177000000	178000000	chr1_B_15	bp_SYSTOLICadjMEDz	-2.37363e-08	3.63967e-09	-6.52157	6.95742e-11	5.54553e-09
chr1	177000000	178000000	chr1_B_15	blood_MONOCYTE_COUNT	-1.59415e-08	2.80491e-09	-5.68343	1.32018e-08	7.23165e-07
chr1	177000000	178000000	chr1_B_15	body_BALDING4	-2.49231e-08	5.82927e-09	-4.2755	1.90709e-05	0.000543581
chr1	177000000	178000000	chr1_B_15	pigment_HAIR_darkbrown	-1.28128e-08	3.53977e-09	-3.61967	0.000294976	0.00603137
chr1	177000000	178000000	chr1_B_15	pigment_HAIR_blonde	-1.67352e-08	4.79896e-09	-3.48725	0.00048802	0.00942078
chr1	177000000	178000000	chr1_B_15	IBD	-3.08719e-08	9.30854e-09	-3.31651	0.000911484	0.016242
chr1	177000000	178000000	chr1_B_15	blood_PLATELET_COUNT	-2.92604e-08	9.61119e-09	-3.04441	0.00233134	0.0357106
chr1	177000000	178000000	chr1_B_15	mental_NEUROTICISM	-4.41093e-09	1.45616e-09	-3.02914	0.00245247	0.0370964
chr1	178000000	179000000	chr1_B_15	blood_WHITE_COUNT	-2.08616e-08	1.66852e-09	-12.5031	7.18287e-36	3.9838e-33
chr1	178000000	179000000	chr1_B_15	bmd_HEEL_TSCOREz	-3.30746e-08	3.58157e-09	-9.23465	2.59121e-20	6.2712e-18
chr1	178000000	179000000	chr1_B_15	bp_SYSTOLICadjMEDz	-2.37363e-08	3.63967e-09	-6.52157	6.95742e-11	5.54553e-09
chr1	178000000	179000000	chr1_B_15	blood_MONOCYTE_COUNT	-1.59415e-08	2.80491e-09	-5.68343	1.32018e-08	7.23165e-07
chr1	178000000	179000000	chr1_B_15	body_BALDING4	-2.49231e-08	5.82927e-09	-4.2755	1.90709e-05	0.000543581
chr1	178000000	179000000	chr1_B_15	pigment_HAIR_darkbrown	-1.28128e-08	3.53977e-09	-3.61967	0.000294976	0.00603137
chr1	178000000	179000000	chr1_B_15	pigment_HAIR_blonde	-1.67352e-08	4.79896e-09	-3.48725	0.00048802	0.00942078
chr1	178000000	179000000	chr1_B_15	IBD	-3.08719e-08	9.30854e-09	-3.31651	0.000911484	0.016242
chr1	178000000	179000000	chr1_B_15	blood_PLATELET_COUNT	-2.92604e-08	9.61119e-09	-3.04441	0.00233134	0.0357106
chr1	178000000	179000000	chr1_B_15	mental_NEUROTICISM	-4.41093e-09	1.45616e-09	-3.02914	0.00245247	0.0370964
chr1	179000000	180000000	chr1_B_15	blood_WHITE_COUNT	-2.08616e-08	1.66852e-09	-12.5031	7.18287e-36	3.9838e-33
chr1	179000000	180000000	chr1_B_15	bmd_HEEL_TSCOREz	-3.30746e-08	3.58157e-09	-9.23465	2.59121e-20	6.2712e-18
chr1	179000000	180000000	chr1_B_15	bp_SYSTOLICadjMEDz	-2.37363e-08	3.63967e-09	-6.52157	6.95742e-11	5.54553e-09
chr1	179000000	180000000	chr1_B_15	blood_MONOCYTE_COUNT	-1.59415e-08	2.80491e-09	-5.68343	1.32018e-08	7.23165e-07
chr1	179000000	180000000	chr1_B_15	body_BALDING4	-2.49231e-08	5.82927e-09	-4.2755	1.90709e-05	0.000543581
chr1	179000000	180000000	chr1_B_15	pigment_HAIR_darkbrown	-1.28128e-08	3.53977e-09	-3.61967	0.000294976	0.00603137
chr1	179000000	180000000	chr1_B_15	pigment_HAIR_blonde	-1.67352e-08	4.79896e-09	-3.48725	0.00048802	0.00942078
chr1	179000000	180000000	chr1_B_15	IBD	-3.08719e-08	9.30854e-09	-3.31651	0.000911484	0.016242
chr1	179000000	180000000	chr1_B_15	blood_PLATELET_COUNT	-2.92604e-08	9.61119e-09	-3.04441	0.00233134	0.0357106
chr1	179000000	180000000	chr1_B_15	mental_NEUROTICISM	-4.41093e-09	1.45616e-09	-3.02914	0.00245247	0.0370964
chr1	185000000	186000000	chr1_B_16	lung_FVCzSMOKE	1.26176e-08	1.58273e-09	7.97205	1.56069e-15	2.11984e-13
chr1	185000000	186000000	chr1_B_16	cov_SMOKING_STATUS	-9.29279e-09	1.26774e-09	-7.33023	2.29758e-13	2.46638e-11
chr1	185000000	186000000	chr1_B_16	mental_NEUROTICISM	-3.75244e-09	9.26903e-10	-4.04836	5.15776e-05	0.00130523
chr1	185000000	186000000	chr1_B_16	SCZ	1.48618e-08	4.16777e-09	3.5659	0.000362614	0.00724738
chr1	185000000	186000000	chr1_B_16	bmd_HEEL_TSCOREz	-1.25171e-08	3.68154e-09	-3.39997	0.000673929	0.0125114
chr1	186000000	187000000	chr1_B_16	lung_FVCzSMOKE	1.26176e-08	1.58273e-09	7.97205	1.56069e-15	2.11984e-13
chr1	186000000	187000000	chr1_B_16	cov_SMOKING_STATUS	-9.29279e-09	1.26774e-09	-7.33023	2.29758e-13	2.46638e-11
chr1	186000000	187000000	chr1_B_16	mental_NEUROTICISM	-3.75244e-09	9.26903e-10	-4.04836	5.15776e-05	0.00130523
chr1	186000000	187000000	chr1_B_16	SCZ	1.48618e-08	4.16777e-09	3.5659	0.000362614	0.00724738
chr1	186000000	187000000	chr1_B_16	bmd_HEEL_TSCOREz	-1.25171e-08	3.68154e-09	-3.39997	0.000673929	0.0125114
chr1	187000000	188000000	chr1_B_16	lung_FVCzSMOKE	1.26176e-08	1.58273e-09	7.97205	1.56069e-15	2.11984e-13
chr1	187000000	188000000	chr1_B_16	cov_SMOKING_STATUS	-9.29279e-09	1.26774e-09	-7.33023	2.29758e-13	2.46638e-11
chr1	187000000	188000000	chr1_B_16	mental_NEUROTICISM	-3.75244e-09	9.26903e-10	-4.04836	5.15776e-05	0.00130523
chr1	187000000	188000000	chr1_B_16	SCZ	1.48618e-08	4.16777e-09	3.5659	0.000362614	0.00724738
chr1	187000000	188000000	chr1_B_16	bmd_HEEL_TSCOREz	-1.25171e-08	3.68154e-09	-3.39997	0.000673929	0.0125114
chr1	188000000	189000000	chr1_B_16	lung_FVCzSMOKE	1.26176e-08	1.58273e-09	7.97205	1.56069e-15	2.11984e-13
chr1	188000000	189000000	chr1_B_16	cov_SMOKING_STATUS	-9.29279e-09	1.26774e-09	-7.33023	2.29758e-13	2.46638e-11
chr1	188000000	189000000	chr1_B_16	mental_NEUROTICISM	-3.75244e-09	9.26903e-10	-4.04836	5.15776e-05	0.00130523
chr1	188000000	189000000	chr1_B_16	SCZ	1.48618e-08	4.16777e-09	3.5659	0.000362614	0.00724738
chr1	188000000	189000000	chr1_B_16	bmd_HEEL_TSCOREz	-1.25171e-08	3.68154e-09	-3.39997	0.000673929	0.0125114
chr1	189000000	190000000	chr1_B_16	lung_FVCzSMOKE	1.26176e-08	1.58273e-09	7.97205	1.56069e-15	2.11984e-13
chr1	189000000	190000000	chr1_B_16	cov_SMOKING_STATUS	-9.29279e-09	1.26774e-09	-7.33023	2.29758e-13	2.46638e-11
chr1	189000000	190000000	chr1_B_16	mental_NEUROTICISM	-3.75244e-09	9.26903e-10	-4.04836	5.15776e-05	0.00130523
chr1	189000000	190000000	chr1_B_16	SCZ	1.48618e-08	4.16777e-09	3.5659	0.000362614	0.00724738
chr1	189000000	190000000	chr1_B_16	bmd_HEEL_TSCOREz	-1.25171e-08	3.68154e-09	-3.39997	0.000673929	0.0125114
chr1	190000000	191000000	chr1_B_16	lung_FVCzSMOKE	1.26176e-08	1.58273e-09	7.97205	1.56069e-15	2.11984e-13
chr1	190000000	191000000	chr1_B_16	cov_SMOKING_STATUS	-9.29279e-09	1.26774e-09	-7.33023	2.29758e-13	2.46638e-11
chr1	190000000	191000000	chr1_B_16	mental_NEUROTICISM	-3.75244e-09	9.26903e-10	-4.04836	5.15776e-05	0.00130523
chr1	190000000	191000000	chr1_B_16	SCZ	1.48618e-08	4.16777e-09	3.5659	0.000362614	0.00724738
chr1	190000000	191000000	chr1_B_16	bmd_HEEL_TSCOREz	-1.25171e-08	3.68154e-09	-3.39997	0.000673929	0.0125114
chr1	191000000	192000000	chr1_B_16	lung_FVCzSMOKE	1.26176e-08	1.58273e-09	7.97205	1.56069e-15	2.11984e-13
chr1	191000000	192000000	chr1_B_16	cov_SMOKING_STATUS	-9.29279e-09	1.26774e-09	-7.33023	2.29758e-13	2.46638e-11
chr1	191000000	192000000	chr1_B_16	mental_NEUROTICISM	-3.75244e-09	9.26903e-10	-4.04836	5.15776e-05	0.00130523
chr1	191000000	192000000	chr1_B_16	SCZ	1.48618e-08	4.16777e-09	3.5659	0.000362614	0.00724738
chr1	191000000	192000000	chr1_B_16	bmd_HEEL_TSCOREz	-1.25171e-08	3.68154e-09	-3.39997	0.000673929	0.0125114
chr1	192000000	193000000	chr1_B_16	lung_FVCzSMOKE	1.26176e-08	1.58273e-09	7.97205	1.56069e-15	2.11984e-13
chr1	192000000	193000000	chr1_B_16	cov_SMOKING_STATUS	-9.29279e-09	1.26774e-09	-7.33023	2.29758e-13	2.46638e-11
chr1	192000000	193000000	chr1_B_16	mental_NEUROTICISM	-3.75244e-09	9.26903e-10	-4.04836	5.15776e-05	0.00130523
chr1	192000000	193000000	chr1_B_16	SCZ	1.48618e-08	4.16777e-09	3.5659	0.000362614	0.00724738
chr1	192000000	193000000	chr1_B_16	bmd_HEEL_TSCOREz	-1.25171e-08	3.68154e-09	-3.39997	0.000673929	0.0125114
chr1	193000000	194000000	chr1_B_16	lung_FVCzSMOKE	1.26176e-08	1.58273e-09	7.97205	1.56069e-15	2.11984e-13
chr1	193000000	194000000	chr1_B_16	cov_SMOKING_STATUS	-9.29279e-09	1.26774e-09	-7.33023	2.29758e-13	2.46638e-11
chr1	193000000	194000000	chr1_B_16	mental_NEUROTICISM	-3.75244e-09	9.26903e-10	-4.04836	5.15776e-05	0.00130523
chr1	193000000	194000000	chr1_B_16	SCZ	1.48618e-08	4.16777e-09	3.5659	0.000362614	0.00724738
chr1	193000000	194000000	chr1_B_16	bmd_HEEL_TSCOREz	-1.25171e-08	3.68154e-09	-3.39997	0.000673929	0.0125114
chr1	194000000	195000000	chr1_B_16	lung_FVCzSMOKE	1.26176e-08	1.58273e-09	7.97205	1.56069e-15	2.11984e-13
chr1	194000000	195000000	chr1_B_16	cov_SMOKING_STATUS	-9.29279e-09	1.26774e-09	-7.33023	2.29758e-13	2.46638e-11
chr1	194000000	195000000	chr1_B_16	mental_NEUROTICISM	-3.75244e-09	9.26903e-10	-4.04836	5.15776e-05	0.00130523
chr1	194000000	195000000	chr1_B_16	SCZ	1.48618e-08	4.16777e-09	3.5659	0.000362614	0.00724738
chr1	194000000	195000000	chr1_B_16	bmd_HEEL_TSCOREz	-1.25171e-08	3.68154e-09	-3.39997	0.000673929	0.0125114
chr1	195000000	196000000	chr1_B_16	lung_FVCzSMOKE	1.26176e-08	1.58273e-09	7.97205	1.56069e-15	2.11984e-13
chr1	195000000	196000000	chr1_B_16	cov_SMOKING_STATUS	-9.29279e-09	1.26774e-09	-7.33023	2.29758e-13	2.46638e-11
chr1	195000000	196000000	chr1_B_16	mental_NEUROTICISM	-3.75244e-09	9.26903e-10	-4.04836	5.15776e-05	0.00130523
chr1	195000000	196000000	chr1_B_16	SCZ	1.48618e-08	4.16777e-09	3.5659	0.000362614	0.00724738
chr1	195000000	196000000	chr1_B_16	bmd_HEEL_TSCOREz	-1.25171e-08	3.68154e-09	-3.39997	0.000673929	0.0125114
chr1	196000000	197000000	chr1_B_16	lung_FVCzSMOKE	1.26176e-08	1.58273e-09	7.97205	1.56069e-15	2.11984e-13
chr1	196000000	197000000	chr1_B_16	cov_SMOKING_STATUS	-9.29279e-09	1.26774e-09	-7.33023	2.29758e-13	2.46638e-11
chr1	196000000	197000000	chr1_B_16	mental_NEUROTICISM	-3.75244e-09	9.26903e-10	-4.04836	5.15776e-05	0.00130523
chr1	196000000	197000000	chr1_B_16	SCZ	1.48618e-08	4.16777e-09	3.5659	0.000362614	0.00724738
chr1	196000000	197000000	chr1_B_16	bmd_HEEL_TSCOREz	-1.25171e-08	3.68154e-09	-3.39997	0.000673929	0.0125114
chr1	197000000	198000000	chr1_B_16	lung_FVCzSMOKE	1.26176e-08	1.58273e-09	7.97205	1.56069e-15	2.11984e-13
chr1	197000000	198000000	chr1_B_16	cov_SMOKING_STATUS	-9.29279e-09	1.26774e-09	-7.33023	2.29758e-13	2.46638e-11
chr1	197000000	198000000	chr1_B_16	mental_NEUROTICISM	-3.75244e-09	9.26903e-10	-4.04836	5.15776e-05	0.00130523
chr1	197000000	198000000	chr1_B_16	SCZ	1.48618e-08	4.16777e-09	3.5659	0.000362614	0.00724738
chr1	197000000	198000000	chr1_B_16	bmd_HEEL_TSCOREz	-1.25171e-08	3.68154e-09	-3.39997	0.000673929	0.0125114
chr1	198000000	199000000	chr1_B_16	lung_FVCzSMOKE	1.26176e-08	1.58273e-09	7.97205	1.56069e-15	2.11984e-13
chr1	198000000	199000000	chr1_B_16	cov_SMOKING_STATUS	-9.29279e-09	1.26774e-09	-7.33023	2.29758e-13	2.46638e-11
chr1	198000000	199000000	chr1_B_16	mental_NEUROTICISM	-3.75244e-09	9.26903e-10	-4.04836	5.15776e-05	0.00130523
chr1	198000000	199000000	chr1_B_16	SCZ	1.48618e-08	4.16777e-09	3.5659	0.000362614	0.00724738
chr1	198000000	199000000	chr1_B_16	bmd_HEEL_TSCOREz	-1.25171e-08	3.68154e-09	-3.39997	0.000673929	0.0125114
chr1	199000000	200000000	chr1_B_16	lung_FVCzSMOKE	1.26176e-08	1.58273e-09	7.97205	1.56069e-15	2.11984e-13
chr1	199000000	200000000	chr1_B_16	cov_SMOKING_STATUS	-9.29279e-09	1.26774e-09	-7.33023	2.29758e-13	2.46638e-11
chr1	199000000	200000000	chr1_B_16	mental_NEUROTICISM	-3.75244e-09	9.26903e-10	-4.04836	5.15776e-05	0.00130523
chr1	199000000	200000000	chr1_B_16	SCZ	1.48618e-08	4.16777e-09	3.5659	0.000362614	0.00724738
chr1	199000000	200000000	chr1_B_16	bmd_HEEL_TSCOREz	-1.25171e-08	3.68154e-09	-3.39997	0.000673929	0.0125114
chr1	200000000	201000000	chr1_B_16	lung_FVCzSMOKE	1.26176e-08	1.58273e-09	7.97205	1.56069e-15	2.11984e-13
chr1	200000000	201000000	chr1_B_16	cov_SMOKING_STATUS	-9.29279e-09	1.26774e-09	-7.33023	2.29758e-13	2.46638e-11
chr1	200000000	201000000	chr1_B_16	mental_NEUROTICISM	-3.75244e-09	9.26903e-10	-4.04836	5.15776e-05	0.00130523
chr1	200000000	201000000	chr1_B_16	SCZ	1.48618e-08	4.16777e-09	3.5659	0.000362614	0.00724738
chr1	200000000	201000000	chr1_B_16	bmd_HEEL_TSCOREz	-1.25171e-08	3.68154e-09	-3.39997	0.000673929	0.0125114
chr1	201000000	202000000	chr1_A_15	blood_EOSINOPHIL_COUNT	-3.98673e-08	5.30621e-09	-7.51332	5.76465e-14	6.73099e-12
chr1	201000000	202000000	chr1_A_15	bp_SYSTOLICadjMEDz	-2.27672e-08	3.93249e-09	-5.78951	7.05907e-09	3.9815e-07
chr1	201000000	202000000	chr1_A_15	other_MORNINGPERSON	-7.19885e-09	1.69415e-09	-4.24923	2.14509e-05	0.000598602
chr1	201000000	202000000	chr1_A_15	bmd_HEEL_TSCOREz	-6.726e-08	2.0497e-08	-3.28145	0.00103274	0.0179462
chr1	201000000	202000000	chr1_A_15	disease_ALLERGY_ECZEMA_DIAGNOSED	-1.33659e-08	4.69323e-09	-2.84791	0.00440068	0.059683
chr1	201000000	202000000	chr1_A_15	RA	3.67378e-08	1.32729e-08	2.76789	0.0056421	0.0723729
chr1	202000000	203000000	chr1_A_15	blood_EOSINOPHIL_COUNT	-3.98673e-08	5.30621e-09	-7.51332	5.76465e-14	6.73099e-12
chr1	202000000	203000000	chr1_A_15	bp_SYSTOLICadjMEDz	-2.27672e-08	3.93249e-09	-5.78951	7.05907e-09	3.9815e-07
chr1	202000000	203000000	chr1_A_15	other_MORNINGPERSON	-7.19885e-09	1.69415e-09	-4.24923	2.14509e-05	0.000598602
chr1	202000000	203000000	chr1_A_15	bmd_HEEL_TSCOREz	-6.726e-08	2.0497e-08	-3.28145	0.00103274	0.0179462
chr1	202000000	203000000	chr1_A_15	disease_ALLERGY_ECZEMA_DIAGNOSED	-1.33659e-08	4.69323e-09	-2.84791	0.00440068	0.059683
chr1	202000000	203000000	chr1_A_15	RA	3.67378e-08	1.32729e-08	2.76789	0.0056421	0.0723729
chr1	203000000	204000000	chr1_A_15	blood_EOSINOPHIL_COUNT	-3.98673e-08	5.30621e-09	-7.51332	5.76465e-14	6.73099e-12
chr1	203000000	204000000	chr1_A_15	bp_SYSTOLICadjMEDz	-2.27672e-08	3.93249e-09	-5.78951	7.05907e-09	3.9815e-07
chr1	203000000	204000000	chr1_A_15	other_MORNINGPERSON	-7.19885e-09	1.69415e-09	-4.24923	2.14509e-05	0.000598602
chr1	203000000	204000000	chr1_A_15	bmd_HEEL_TSCOREz	-6.726e-08	2.0497e-08	-3.28145	0.00103274	0.0179462
chr1	203000000	204000000	chr1_A_15	disease_ALLERGY_ECZEMA_DIAGNOSED	-1.33659e-08	4.69323e-09	-2.84791	0.00440068	0.059683
chr1	203000000	204000000	chr1_A_15	RA	3.67378e-08	1.32729e-08	2.76789	0.0056421	0.0723729
chr1	204000000	205000000	chr1_A_15	blood_EOSINOPHIL_COUNT	-3.98673e-08	5.30621e-09	-7.51332	5.76465e-14	6.73099e-12
chr1	204000000	205000000	chr1_A_15	bp_SYSTOLICadjMEDz	-2.27672e-08	3.93249e-09	-5.78951	7.05907e-09	3.9815e-07
chr1	204000000	205000000	chr1_A_15	other_MORNINGPERSON	-7.19885e-09	1.69415e-09	-4.24923	2.14509e-05	0.000598602
chr1	204000000	205000000	chr1_A_15	bmd_HEEL_TSCOREz	-6.726e-08	2.0497e-08	-3.28145	0.00103274	0.0179462
chr1	204000000	205000000	chr1_A_15	disease_ALLERGY_ECZEMA_DIAGNOSED	-1.33659e-08	4.69323e-09	-2.84791	0.00440068	0.059683
chr1	204000000	205000000	chr1_A_15	RA	3.67378e-08	1.32729e-08	2.76789	0.0056421	0.0723729
chr1	205000000	206000000	chr1_A_15	blood_EOSINOPHIL_COUNT	-3.98673e-08	5.30621e-09	-7.51332	5.76465e-14	6.73099e-12
chr1	205000000	206000000	chr1_A_15	bp_SYSTOLICadjMEDz	-2.27672e-08	3.93249e-09	-5.78951	7.05907e-09	3.9815e-07
chr1	205000000	206000000	chr1_A_15	other_MORNINGPERSON	-7.19885e-09	1.69415e-09	-4.24923	2.14509e-05	0.000598602
chr1	205000000	206000000	chr1_A_15	bmd_HEEL_TSCOREz	-6.726e-08	2.0497e-08	-3.28145	0.00103274	0.0179462
chr1	205000000	206000000	chr1_A_15	disease_ALLERGY_ECZEMA_DIAGNOSED	-1.33659e-08	4.69323e-09	-2.84791	0.00440068	0.059683
chr1	205000000	206000000	chr1_A_15	RA	3.67378e-08	1.32729e-08	2.76789	0.0056421	0.0723729
chr1	206000000	207000000	chr1_A_15	blood_EOSINOPHIL_COUNT	-3.98673e-08	5.30621e-09	-7.51332	5.76465e-14	6.73099e-12
chr1	206000000	207000000	chr1_A_15	bp_SYSTOLICadjMEDz	-2.27672e-08	3.93249e-09	-5.78951	7.05907e-09	3.9815e-07
chr1	206000000	207000000	chr1_A_15	other_MORNINGPERSON	-7.19885e-09	1.69415e-09	-4.24923	2.14509e-05	0.000598602
chr1	206000000	207000000	chr1_A_15	bmd_HEEL_TSCOREz	-6.726e-08	2.0497e-08	-3.28145	0.00103274	0.0179462
chr1	206000000	207000000	chr1_A_15	disease_ALLERGY_ECZEMA_DIAGNOSED	-1.33659e-08	4.69323e-09	-2.84791	0.00440068	0.059683
chr1	206000000	207000000	chr1_A_15	RA	3.67378e-08	1.32729e-08	2.76789	0.0056421	0.0723729
chr1	207000000	208000000	chr1_A_15	blood_EOSINOPHIL_COUNT	-3.98673e-08	5.30621e-09	-7.51332	5.76465e-14	6.73099e-12
chr1	207000000	208000000	chr1_A_15	bp_SYSTOLICadjMEDz	-2.27672e-08	3.93249e-09	-5.78951	7.05907e-09	3.9815e-07
chr1	207000000	208000000	chr1_A_15	other_MORNINGPERSON	-7.19885e-09	1.69415e-09	-4.24923	2.14509e-05	0.000598602
chr1	207000000	208000000	chr1_A_15	bmd_HEEL_TSCOREz	-6.726e-08	2.0497e-08	-3.28145	0.00103274	0.0179462
chr1	207000000	208000000	chr1_A_15	disease_ALLERGY_ECZEMA_DIAGNOSED	-1.33659e-08	4.69323e-09	-2.84791	0.00440068	0.059683
chr1	207000000	208000000	chr1_A_15	RA	3.67378e-08	1.32729e-08	2.76789	0.0056421	0.0723729
chr1	213000000	214000000	chr1_B_18	cov_EDU_YEARS	-9.55291e-09	1.61441e-09	-5.91728	3.27307e-09	1.98035e-07
chr1	213000000	214000000	chr1_B_18	SCZ	-5.55847e-08	1.1294e-08	-4.9216	8.58407e-07	3.43131e-05
chr1	213000000	214000000	chr1_B_18	disease_CARDIOVASCULAR	-9.23107e-09	2.19076e-09	-4.21365	2.51282e-05	0.000688233
chr1	213000000	214000000	chr1_B_18	disease_AID_SURE	-4.04474e-09	1.18169e-09	-3.42285	0.000619689	0.011607
chr1	213000000	214000000	chr1_B_18	blood_PLATELET_DISTRIB_WIDTH	-1.98413e-08	5.93372e-09	-3.34382	0.000826342	0.0149856
chr1	214000000	215000000	chr1_B_18	cov_EDU_YEARS	-9.55291e-09	1.61441e-09	-5.91728	3.27307e-09	1.98035e-07
chr1	214000000	215000000	chr1_B_18	SCZ	-5.55847e-08	1.1294e-08	-4.9216	8.58407e-07	3.43131e-05
chr1	214000000	215000000	chr1_B_18	disease_CARDIOVASCULAR	-9.23107e-09	2.19076e-09	-4.21365	2.51282e-05	0.000688233
chr1	214000000	215000000	chr1_B_18	disease_AID_SURE	-4.04474e-09	1.18169e-09	-3.42285	0.000619689	0.011607
chr1	214000000	215000000	chr1_B_18	blood_PLATELET_DISTRIB_WIDTH	-1.98413e-08	5.93372e-09	-3.34382	0.000826342	0.0149856
chr1	215000000	216000000	chr1_B_18	cov_EDU_YEARS	-9.55291e-09	1.61441e-09	-5.91728	3.27307e-09	1.98035e-07
chr1	215000000	216000000	chr1_B_18	SCZ	-5.55847e-08	1.1294e-08	-4.9216	8.58407e-07	3.43131e-05
chr1	215000000	216000000	chr1_B_18	disease_CARDIOVASCULAR	-9.23107e-09	2.19076e-09	-4.21365	2.51282e-05	0.000688233
chr1	215000000	216000000	chr1_B_18	disease_AID_SURE	-4.04474e-09	1.18169e-09	-3.42285	0.000619689	0.011607
chr1	215000000	216000000	chr1_B_18	blood_PLATELET_DISTRIB_WIDTH	-1.98413e-08	5.93372e-09	-3.34382	0.000826342	0.0149856
chr1	216000000	217000000	chr1_B_18	cov_EDU_YEARS	-9.55291e-09	1.61441e-09	-5.91728	3.27307e-09	1.98035e-07
chr1	216000000	217000000	chr1_B_18	SCZ	-5.55847e-08	1.1294e-08	-4.9216	8.58407e-07	3.43131e-05
chr1	216000000	217000000	chr1_B_18	disease_CARDIOVASCULAR	-9.23107e-09	2.19076e-09	-4.21365	2.51282e-05	0.000688233
chr1	216000000	217000000	chr1_B_18	disease_AID_SURE	-4.04474e-09	1.18169e-09	-3.42285	0.000619689	0.011607
chr1	216000000	217000000	chr1_B_18	blood_PLATELET_DISTRIB_WIDTH	-1.98413e-08	5.93372e-09	-3.34382	0.000826342	0.0149856
chr1	217000000	218000000	chr1_B_18	cov_EDU_YEARS	-9.55291e-09	1.61441e-09	-5.91728	3.27307e-09	1.98035e-07
chr1	217000000	218000000	chr1_B_18	SCZ	-5.55847e-08	1.1294e-08	-4.9216	8.58407e-07	3.43131e-05
chr1	217000000	218000000	chr1_B_18	disease_CARDIOVASCULAR	-9.23107e-09	2.19076e-09	-4.21365	2.51282e-05	0.000688233
chr1	217000000	218000000	chr1_B_18	disease_AID_SURE	-4.04474e-09	1.18169e-09	-3.42285	0.000619689	0.011607
chr1	217000000	218000000	chr1_B_18	blood_PLATELET_DISTRIB_WIDTH	-1.98413e-08	5.93372e-09	-3.34382	0.000826342	0.0149856
chr1	218000000	219000000	chr1_B_18	cov_EDU_YEARS	-9.55291e-09	1.61441e-09	-5.91728	3.27307e-09	1.98035e-07
chr1	218000000	219000000	chr1_B_18	SCZ	-5.55847e-08	1.1294e-08	-4.9216	8.58407e-07	3.43131e-05
chr1	218000000	219000000	chr1_B_18	disease_CARDIOVASCULAR	-9.23107e-09	2.19076e-09	-4.21365	2.51282e-05	0.000688233
chr1	218000000	219000000	chr1_B_18	disease_AID_SURE	-4.04474e-09	1.18169e-09	-3.42285	0.000619689	0.011607
chr1	218000000	219000000	chr1_B_18	blood_PLATELET_DISTRIB_WIDTH	-1.98413e-08	5.93372e-09	-3.34382	0.000826342	0.0149856
chr1	219000000	220000000	chr1_B_18	cov_EDU_YEARS	-9.55291e-09	1.61441e-09	-5.91728	3.27307e-09	1.98035e-07
chr1	219000000	220000000	chr1_B_18	SCZ	-5.55847e-08	1.1294e-08	-4.9216	8.58407e-07	3.43131e-05
chr1	219000000	220000000	chr1_B_18	disease_CARDIOVASCULAR	-9.23107e-09	2.19076e-09	-4.21365	2.51282e-05	0.000688233
chr1	219000000	220000000	chr1_B_18	disease_AID_SURE	-4.04474e-09	1.18169e-09	-3.42285	0.000619689	0.011607
chr1	219000000	220000000	chr1_B_18	blood_PLATELET_DISTRIB_WIDTH	-1.98413e-08	5.93372e-09	-3.34382	0.000826342	0.0149856
chr1	220000000	221000000	chr1_B_18	cov_EDU_YEARS	-9.55291e-09	1.61441e-09	-5.91728	3.27307e-09	1.98035e-07
chr1	220000000	221000000	chr1_B_18	SCZ	-5.55847e-08	1.1294e-08	-4.9216	8.58407e-07	3.43131e-05
chr1	220000000	221000000	chr1_B_18	disease_CARDIOVASCULAR	-9.23107e-09	2.19076e-09	-4.21365	2.51282e-05	0.000688233
chr1	220000000	221000000	chr1_B_18	disease_AID_SURE	-4.04474e-09	1.18169e-09	-3.42285	0.000619689	0.011607
chr1	220000000	221000000	chr1_B_18	blood_PLATELET_DISTRIB_WIDTH	-1.98413e-08	5.93372e-09	-3.34382	0.000826342	0.0149856
chr1	221000000	222000000	chr1_B_18	cov_EDU_YEARS	-9.55291e-09	1.61441e-09	-5.91728	3.27307e-09	1.98035e-07
chr1	221000000	222000000	chr1_B_18	SCZ	-5.55847e-08	1.1294e-08	-4.9216	8.58407e-07	3.43131e-05
chr1	221000000	222000000	chr1_B_18	disease_CARDIOVASCULAR	-9.23107e-09	2.19076e-09	-4.21365	2.51282e-05	0.000688233
chr1	221000000	222000000	chr1_B_18	disease_AID_SURE	-4.04474e-09	1.18169e-09	-3.42285	0.000619689	0.011607
chr1	221000000	222000000	chr1_B_18	blood_PLATELET_DISTRIB_WIDTH	-1.98413e-08	5.93372e-09	-3.34382	0.000826342	0.0149856
chr1	222000000	223000000	chr1_B_18	cov_EDU_YEARS	-9.55291e-09	1.61441e-09	-5.91728	3.27307e-09	1.98035e-07
chr1	222000000	223000000	chr1_B_18	SCZ	-5.55847e-08	1.1294e-08	-4.9216	8.58407e-07	3.43131e-05
chr1	222000000	223000000	chr1_B_18	disease_CARDIOVASCULAR	-9.23107e-09	2.19076e-09	-4.21365	2.51282e-05	0.000688233
chr1	222000000	223000000	chr1_B_18	disease_AID_SURE	-4.04474e-09	1.18169e-09	-3.42285	0.000619689	0.011607
chr1	222000000	223000000	chr1_B_18	blood_PLATELET_DISTRIB_WIDTH	-1.98413e-08	5.93372e-09	-3.34382	0.000826342	0.0149856
chr1	223000000	224000000	chr1_B_18	cov_EDU_YEARS	-9.55291e-09	1.61441e-09	-5.91728	3.27307e-09	1.98035e-07
chr1	223000000	224000000	chr1_B_18	SCZ	-5.55847e-08	1.1294e-08	-4.9216	8.58407e-07	3.43131e-05
chr1	223000000	224000000	chr1_B_18	disease_CARDIOVASCULAR	-9.23107e-09	2.19076e-09	-4.21365	2.51282e-05	0.000688233
chr1	223000000	224000000	chr1_B_18	disease_AID_SURE	-4.04474e-09	1.18169e-09	-3.42285	0.000619689	0.011607
chr1	223000000	224000000	chr1_B_18	blood_PLATELET_DISTRIB_WIDTH	-1.98413e-08	5.93372e-09	-3.34382	0.000826342	0.0149856
chr1	224000000	225000000	chr1_A_17	disease_AID_SURE	-4.92942e-09	6.78884e-10	-7.26106	3.8408e-13	4.02558e-11
chr1	224000000	225000000	chr1_A_17	body_BALDING1	-3.28338e-08	5.11633e-09	-6.41744	1.38584e-10	1.06017e-08
chr1	224000000	225000000	chr1_A_17	disease_HYPOTHYROIDISM_SELF_REP	-6.82194e-09	1.15728e-09	-5.89479	3.75168e-09	2.2394e-07
chr1	224000000	225000000	chr1_A_17	disease_ASTHMA_DIAGNOSED	-1.15412e-08	2.18822e-09	-5.27425	1.33299e-07	6.35963e-06
chr1	224000000	225000000	chr1_A_17	blood_HIGH_LIGHT_SCATTER_RETICULOCYTE_COUNT	-1.58267e-08	4.19602e-09	-3.77184	0.000162049	0.00361919
chr1	224000000	225000000	chr1_A_17	pigment_SKIN	-1.90221e-08	5.34663e-09	-3.55778	0.000374004	0.00741184
chr1	224000000	225000000	chr1_A_17	pigment_HAIR	-1.89961e-08	5.52448e-09	-3.43853	0.000584887	0.0110589
chr1	224000000	225000000	chr1_A_17	pigment_HAIR_darkbrown	-1.41131e-08	4.99811e-09	-2.82368	0.00474759	0.0634489
chr1	224000000	225000000	chr1_A_17	disease_ALLERGY_ECZEMA_DIAGNOSED	-6.93166e-09	2.50031e-09	-2.77232	0.00556585	0.0718461
chr1	224000000	225000000	chr1_A_17	blood_EOSINOPHIL_COUNT	-2.62261e-08	9.6763e-09	-2.71034	0.00672147	0.0835382
chr1	224000000	225000000	chr1_A_17	body_BALDING4	-3.33853e-08	1.23438e-08	-2.70461	0.00683845	0.0847547
chr1	225000000	226000000	chr1_A_17	disease_AID_SURE	-4.92942e-09	6.78884e-10	-7.26106	3.8408e-13	4.02558e-11
chr1	225000000	226000000	chr1_A_17	body_BALDING1	-3.28338e-08	5.11633e-09	-6.41744	1.38584e-10	1.06017e-08
chr1	225000000	226000000	chr1_A_17	disease_HYPOTHYROIDISM_SELF_REP	-6.82194e-09	1.15728e-09	-5.89479	3.75168e-09	2.2394e-07
chr1	225000000	226000000	chr1_A_17	disease_ASTHMA_DIAGNOSED	-1.15412e-08	2.18822e-09	-5.27425	1.33299e-07	6.35963e-06
chr1	225000000	226000000	chr1_A_17	blood_HIGH_LIGHT_SCATTER_RETICULOCYTE_COUNT	-1.58267e-08	4.19602e-09	-3.77184	0.000162049	0.00361919
chr1	225000000	226000000	chr1_A_17	pigment_SKIN	-1.90221e-08	5.34663e-09	-3.55778	0.000374004	0.00741184
chr1	225000000	226000000	chr1_A_17	pigment_HAIR	-1.89961e-08	5.52448e-09	-3.43853	0.000584887	0.0110589
chr1	225000000	226000000	chr1_A_17	pigment_HAIR_darkbrown	-1.41131e-08	4.99811e-09	-2.82368	0.00474759	0.0634489
chr1	225000000	226000000	chr1_A_17	disease_ALLERGY_ECZEMA_DIAGNOSED	-6.93166e-09	2.50031e-09	-2.77232	0.00556585	0.0718461
chr1	225000000	226000000	chr1_A_17	blood_EOSINOPHIL_COUNT	-2.62261e-08	9.6763e-09	-2.71034	0.00672147	0.0835382
chr1	225000000	226000000	chr1_A_17	body_BALDING4	-3.33853e-08	1.23438e-08	-2.70461	0.00683845	0.0847547
chr1	226000000	227000000	chr1_A_17	disease_AID_SURE	-4.92942e-09	6.78884e-10	-7.26106	3.8408e-13	4.02558e-11
chr1	226000000	227000000	chr1_A_17	body_BALDING1	-3.28338e-08	5.11633e-09	-6.41744	1.38584e-10	1.06017e-08
chr1	226000000	227000000	chr1_A_17	disease_HYPOTHYROIDISM_SELF_REP	-6.82194e-09	1.15728e-09	-5.89479	3.75168e-09	2.2394e-07
chr1	226000000	227000000	chr1_A_17	disease_ASTHMA_DIAGNOSED	-1.15412e-08	2.18822e-09	-5.27425	1.33299e-07	6.35963e-06
chr1	226000000	227000000	chr1_A_17	blood_HIGH_LIGHT_SCATTER_RETICULOCYTE_COUNT	-1.58267e-08	4.19602e-09	-3.77184	0.000162049	0.00361919
chr1	226000000	227000000	chr1_A_17	pigment_SKIN	-1.90221e-08	5.34663e-09	-3.55778	0.000374004	0.00741184
chr1	226000000	227000000	chr1_A_17	pigment_HAIR	-1.89961e-08	5.52448e-09	-3.43853	0.000584887	0.0110589
chr1	226000000	227000000	chr1_A_17	pigment_HAIR_darkbrown	-1.41131e-08	4.99811e-09	-2.82368	0.00474759	0.0634489
chr1	226000000	227000000	chr1_A_17	disease_ALLERGY_ECZEMA_DIAGNOSED	-6.93166e-09	2.50031e-09	-2.77232	0.00556585	0.0718461
chr1	226000000	227000000	chr1_A_17	blood_EOSINOPHIL_COUNT	-2.62261e-08	9.6763e-09	-2.71034	0.00672147	0.0835382
chr1	226000000	227000000	chr1_A_17	body_BALDING4	-3.33853e-08	1.23438e-08	-2.70461	0.00683845	0.0847547
chr1	227000000	228000000	chr1_A_17	disease_AID_SURE	-4.92942e-09	6.78884e-10	-7.26106	3.8408e-13	4.02558e-11
chr1	227000000	228000000	chr1_A_17	body_BALDING1	-3.28338e-08	5.11633e-09	-6.41744	1.38584e-10	1.06017e-08
chr1	227000000	228000000	chr1_A_17	disease_HYPOTHYROIDISM_SELF_REP	-6.82194e-09	1.15728e-09	-5.89479	3.75168e-09	2.2394e-07
chr1	227000000	228000000	chr1_A_17	disease_ASTHMA_DIAGNOSED	-1.15412e-08	2.18822e-09	-5.27425	1.33299e-07	6.35963e-06
chr1	227000000	228000000	chr1_A_17	blood_HIGH_LIGHT_SCATTER_RETICULOCYTE_COUNT	-1.58267e-08	4.19602e-09	-3.77184	0.000162049	0.00361919
chr1	227000000	228000000	chr1_A_17	pigment_SKIN	-1.90221e-08	5.34663e-09	-3.55778	0.000374004	0.00741184
chr1	227000000	228000000	chr1_A_17	pigment_HAIR	-1.89961e-08	5.52448e-09	-3.43853	0.000584887	0.0110589
chr1	227000000	228000000	chr1_A_17	pigment_HAIR_darkbrown	-1.41131e-08	4.99811e-09	-2.82368	0.00474759	0.0634489
chr1	227000000	228000000	chr1_A_17	disease_ALLERGY_ECZEMA_DIAGNOSED	-6.93166e-09	2.50031e-09	-2.77232	0.00556585	0.0718461
chr1	227000000	228000000	chr1_A_17	blood_EOSINOPHIL_COUNT	-2.62261e-08	9.6763e-09	-2.71034	0.00672147	0.0835382
chr1	227000000	228000000	chr1_A_17	body_BALDING4	-3.33853e-08	1.23438e-08	-2.70461	0.00683845	0.0847547
chr1	228000000	229000000	chr1_A_17	disease_AID_SURE	-4.92942e-09	6.78884e-10	-7.26106	3.8408e-13	4.02558e-11
chr1	228000000	229000000	chr1_A_17	body_BALDING1	-3.28338e-08	5.11633e-09	-6.41744	1.38584e-10	1.06017e-08
chr1	228000000	229000000	chr1_A_17	disease_HYPOTHYROIDISM_SELF_REP	-6.82194e-09	1.15728e-09	-5.89479	3.75168e-09	2.2394e-07
chr1	228000000	229000000	chr1_A_17	disease_ASTHMA_DIAGNOSED	-1.15412e-08	2.18822e-09	-5.27425	1.33299e-07	6.35963e-06
chr1	228000000	229000000	chr1_A_17	blood_HIGH_LIGHT_SCATTER_RETICULOCYTE_COUNT	-1.58267e-08	4.19602e-09	-3.77184	0.000162049	0.00361919
chr1	228000000	229000000	chr1_A_17	pigment_SKIN	-1.90221e-08	5.34663e-09	-3.55778	0.000374004	0.00741184
chr1	228000000	229000000	chr1_A_17	pigment_HAIR	-1.89961e-08	5.52448e-09	-3.43853	0.000584887	0.0110589
chr1	228000000	229000000	chr1_A_17	pigment_HAIR_darkbrown	-1.41131e-08	4.99811e-09	-2.82368	0.00474759	0.0634489
chr1	228000000	229000000	chr1_A_17	disease_ALLERGY_ECZEMA_DIAGNOSED	-6.93166e-09	2.50031e-09	-2.77232	0.00556585	0.0718461
chr1	228000000	229000000	chr1_A_17	blood_EOSINOPHIL_COUNT	-2.62261e-08	9.6763e-09	-2.71034	0.00672147	0.0835382
chr1	228000000	229000000	chr1_A_17	body_BALDING4	-3.33853e-08	1.23438e-08	-2.70461	0.00683845	0.0847547
chr1	229000000	230000000	chr1_A_17	disease_AID_SURE	-4.92942e-09	6.78884e-10	-7.26106	3.8408e-13	4.02558e-11
chr1	229000000	230000000	chr1_A_17	body_BALDING1	-3.28338e-08	5.11633e-09	-6.41744	1.38584e-10	1.06017e-08
chr1	229000000	230000000	chr1_A_17	disease_HYPOTHYROIDISM_SELF_REP	-6.82194e-09	1.15728e-09	-5.89479	3.75168e-09	2.2394e-07
chr1	229000000	230000000	chr1_A_17	disease_ASTHMA_DIAGNOSED	-1.15412e-08	2.18822e-09	-5.27425	1.33299e-07	6.35963e-06
chr1	229000000	230000000	chr1_A_17	blood_HIGH_LIGHT_SCATTER_RETICULOCYTE_COUNT	-1.58267e-08	4.19602e-09	-3.77184	0.000162049	0.00361919
chr1	229000000	230000000	chr1_A_17	pigment_SKIN	-1.90221e-08	5.34663e-09	-3.55778	0.000374004	0.00741184
chr1	229000000	230000000	chr1_A_17	pigment_HAIR	-1.89961e-08	5.52448e-09	-3.43853	0.000584887	0.0110589
chr1	229000000	230000000	chr1_A_17	pigment_HAIR_darkbrown	-1.41131e-08	4.99811e-09	-2.82368	0.00474759	0.0634489
chr1	229000000	230000000	chr1_A_17	disease_ALLERGY_ECZEMA_DIAGNOSED	-6.93166e-09	2.50031e-09	-2.77232	0.00556585	0.0718461
chr1	229000000	230000000	chr1_A_17	blood_EOSINOPHIL_COUNT	-2.62261e-08	9.6763e-09	-2.71034	0.00672147	0.0835382
chr1	229000000	230000000	chr1_A_17	body_BALDING4	-3.33853e-08	1.23438e-08	-2.70461	0.00683845	0.0847547
chr1	230000000	231000000	chr1_A_17	disease_AID_SURE	-4.92942e-09	6.78884e-10	-7.26106	3.8408e-13	4.02558e-11
chr1	230000000	231000000	chr1_A_17	body_BALDING1	-3.28338e-08	5.11633e-09	-6.41744	1.38584e-10	1.06017e-08
chr1	230000000	231000000	chr1_A_17	disease_HYPOTHYROIDISM_SELF_REP	-6.82194e-09	1.15728e-09	-5.89479	3.75168e-09	2.2394e-07
chr1	230000000	231000000	chr1_A_17	disease_ASTHMA_DIAGNOSED	-1.15412e-08	2.18822e-09	-5.27425	1.33299e-07	6.35963e-06
chr1	230000000	231000000	chr1_A_17	blood_HIGH_LIGHT_SCATTER_RETICULOCYTE_COUNT	-1.58267e-08	4.19602e-09	-3.77184	0.000162049	0.00361919
chr1	230000000	231000000	chr1_A_17	pigment_SKIN	-1.90221e-08	5.34663e-09	-3.55778	0.000374004	0.00741184
chr1	230000000	231000000	chr1_A_17	pigment_HAIR	-1.89961e-08	5.52448e-09	-3.43853	0.000584887	0.0110589
chr1	230000000	231000000	chr1_A_17	pigment_HAIR_darkbrown	-1.41131e-08	4.99811e-09	-2.82368	0.00474759	0.0634489
chr1	230000000	231000000	chr1_A_17	disease_ALLERGY_ECZEMA_DIAGNOSED	-6.93166e-09	2.50031e-09	-2.77232	0.00556585	0.0718461
chr1	230000000	231000000	chr1_A_17	blood_EOSINOPHIL_COUNT	-2.62261e-08	9.6763e-09	-2.71034	0.00672147	0.0835382
chr1	230000000	231000000	chr1_A_17	body_BALDING4	-3.33853e-08	1.23438e-08	-2.70461	0.00683845	0.0847547
chr1	231000000	232000000	chr1_A_17	disease_AID_SURE	-4.92942e-09	6.78884e-10	-7.26106	3.8408e-13	4.02558e-11
chr1	231000000	232000000	chr1_A_17	body_BALDING1	-3.28338e-08	5.11633e-09	-6.41744	1.38584e-10	1.06017e-08
chr1	231000000	232000000	chr1_A_17	disease_HYPOTHYROIDISM_SELF_REP	-6.82194e-09	1.15728e-09	-5.89479	3.75168e-09	2.2394e-07
chr1	231000000	232000000	chr1_A_17	disease_ASTHMA_DIAGNOSED	-1.15412e-08	2.18822e-09	-5.27425	1.33299e-07	6.35963e-06
chr1	231000000	232000000	chr1_A_17	blood_HIGH_LIGHT_SCATTER_RETICULOCYTE_COUNT	-1.58267e-08	4.19602e-09	-3.77184	0.000162049	0.00361919
chr1	231000000	232000000	chr1_A_17	pigment_SKIN	-1.90221e-08	5.34663e-09	-3.55778	0.000374004	0.00741184
chr1	231000000	232000000	chr1_A_17	pigment_HAIR	-1.89961e-08	5.52448e-09	-3.43853	0.000584887	0.0110589
chr1	231000000	232000000	chr1_A_17	pigment_HAIR_darkbrown	-1.41131e-08	4.99811e-09	-2.82368	0.00474759	0.0634489
chr1	231000000	232000000	chr1_A_17	disease_ALLERGY_ECZEMA_DIAGNOSED	-6.93166e-09	2.50031e-09	-2.77232	0.00556585	0.0718461
chr1	231000000	232000000	chr1_A_17	blood_EOSINOPHIL_COUNT	-2.62261e-08	9.6763e-09	-2.71034	0.00672147	0.0835382
chr1	231000000	232000000	chr1_A_17	body_BALDING4	-3.33853e-08	1.23438e-08	-2.70461	0.00683845	0.0847547
chr1	236000000	237000000	chr1_B_20	cov_SMOKING_STATUS	5.9489e-09	1.24116e-09	4.79301	1.64295e-06	6.14307e-05
chr1	237000000	238000000	chr1_B_20	cov_SMOKING_STATUS	5.9489e-09	1.24116e-09	4.79301	1.64295e-06	6.14307e-05
chr1	238000000	239000000	chr1_B_20	cov_SMOKING_STATUS	5.9489e-09	1.24116e-09	4.79301	1.64295e-06	6.14307e-05
chr1	239000000	240000000	chr1_B_20	cov_SMOKING_STATUS	5.9489e-09	1.24116e-09	4.79301	1.64295e-06	6.14307e-05
chr1	240000000	241000000	chr1_B_20	cov_SMOKING_STATUS	5.9489e-09	1.24116e-09	4.79301	1.64295e-06	6.14307e-05
chr1	241000000	242000000	chr1_B_20	cov_SMOKING_STATUS	5.9489e-09	1.24116e-09	4.79301	1.64295e-06	6.14307e-05
chr1	242000000	243000000	chr1_B_20	cov_SMOKING_STATUS	5.9489e-09	1.24116e-09	4.79301	1.64295e-06	6.14307e-05
chr1	243000000	244000000	chr1_B_20	cov_SMOKING_STATUS	5.9489e-09	1.24116e-09	4.79301	1.64295e-06	6.14307e-05
chr2	4000000	5000000	chr2_B_2	mental_NEUROTICISM	-9.16751e-09	1.89713e-09	-4.83231	1.34956e-06	5.14727e-05
chr2	4000000	5000000	chr2_B_2	RA	-2.14772e-08	5.44056e-09	-3.94761	7.89367e-05	0.00191389
chr2	4000000	5000000	chr2_B_2	AD	-4.76347e-08	1.3775e-08	-3.45807	0.000544066	0.0103163
chr2	4000000	5000000	chr2_B_2	blood_EOSINOPHIL_COUNT	-1.09961e-08	3.43139e-09	-3.20458	0.00135261	0.0224777
chr2	5000000	6000000	chr2_B_2	mental_NEUROTICISM	-9.16751e-09	1.89713e-09	-4.83231	1.34956e-06	5.14727e-05
chr2	5000000	6000000	chr2_B_2	RA	-2.14772e-08	5.44056e-09	-3.94761	7.89367e-05	0.00191389
chr2	5000000	6000000	chr2_B_2	AD	-4.76347e-08	1.3775e-08	-3.45807	0.000544066	0.0103163
chr2	5000000	6000000	chr2_B_2	blood_EOSINOPHIL_COUNT	-1.09961e-08	3.43139e-09	-3.20458	0.00135261	0.0224777
chr2	6000000	7000000	chr2_B_2	mental_NEUROTICISM	-9.16751e-09	1.89713e-09	-4.83231	1.34956e-06	5.14727e-05
chr2	6000000	7000000	chr2_B_2	RA	-2.14772e-08	5.44056e-09	-3.94761	7.89367e-05	0.00191389
chr2	6000000	7000000	chr2_B_2	AD	-4.76347e-08	1.3775e-08	-3.45807	0.000544066	0.0103163
chr2	6000000	7000000	chr2_B_2	blood_EOSINOPHIL_COUNT	-1.09961e-08	3.43139e-09	-3.20458	0.00135261	0.0224777
chr2	7000000	8000000	chr2_B_2	mental_NEUROTICISM	-9.16751e-09	1.89713e-09	-4.83231	1.34956e-06	5.14727e-05
chr2	7000000	8000000	chr2_B_2	RA	-2.14772e-08	5.44056e-09	-3.94761	7.89367e-05	0.00191389
chr2	7000000	8000000	chr2_B_2	AD	-4.76347e-08	1.3775e-08	-3.45807	0.000544066	0.0103163
chr2	7000000	8000000	chr2_B_2	blood_EOSINOPHIL_COUNT	-1.09961e-08	3.43139e-09	-3.20458	0.00135261	0.0224777
chr2	15000000	16000000	chr2_A_4	pigment_SUNBURN	-1.51414e-08	3.11205e-09	-4.8654	1.14228e-06	4.43291e-05
chr2	15000000	16000000	chr2_A_4	blood_MEAN_CORPUSCULAR_HEMOGLOBIN	-2.50695e-08	7.68195e-09	-3.26343	0.00110072	0.0188464
chr2	16000000	17000000	chr2_B_4	disease_AID_ALL	-8.07985e-09	9.44495e-10	-8.55468	1.18197e-17	2.09775e-15
chr2	16000000	17000000	chr2_B_4	RA	1.12812e-07	1.77689e-08	6.34884	2.16939e-10	1.58108e-08
chr2	16000000	17000000	chr2_B_4	blood_WHITE_COUNT	-1.01989e-08	2.08865e-09	-4.88301	1.04477e-06	4.1267e-05
chr2	16000000	17000000	chr2_B_4	blood_HIGH_LIGHT_SCATTER_RETICULOCYTE_COUNT	-2.07595e-08	4.8033e-09	-4.32192	1.54676e-05	0.000449541
chr2	16000000	17000000	chr2_B_4	AD	-1.41331e-08	4.35099e-09	-3.24824	0.00116121	0.0197912
chr2	17000000	18000000	chr2_B_4	disease_AID_ALL	-8.07985e-09	9.44495e-10	-8.55468	1.18197e-17	2.09775e-15
chr2	17000000	18000000	chr2_B_4	RA	1.12812e-07	1.77689e-08	6.34884	2.16939e-10	1.58108e-08
chr2	17000000	18000000	chr2_B_4	blood_WHITE_COUNT	-1.01989e-08	2.08865e-09	-4.88301	1.04477e-06	4.1267e-05
chr2	17000000	18000000	chr2_B_4	blood_HIGH_LIGHT_SCATTER_RETICULOCYTE_COUNT	-2.07595e-08	4.8033e-09	-4.32192	1.54676e-05	0.000449541
chr2	17000000	18000000	chr2_B_4	AD	-1.41331e-08	4.35099e-09	-3.24824	0.00116121	0.0197912
chr2	18000000	19000000	chr2_B_4	disease_AID_ALL	-8.07985e-09	9.44495e-10	-8.55468	1.18197e-17	2.09775e-15
chr2	18000000	19000000	chr2_B_4	RA	1.12812e-07	1.77689e-08	6.34884	2.16939e-10	1.58108e-08
chr2	18000000	19000000	chr2_B_4	blood_WHITE_COUNT	-1.01989e-08	2.08865e-09	-4.88301	1.04477e-06	4.1267e-05
chr2	18000000	19000000	chr2_B_4	blood_HIGH_LIGHT_SCATTER_RETICULOCYTE_COUNT	-2.07595e-08	4.8033e-09	-4.32192	1.54676e-05	0.000449541
chr2	18000000	19000000	chr2_B_4	AD	-1.41331e-08	4.35099e-09	-3.24824	0.00116121	0.0197912
chr2	19000000	20000000	chr2_B_4	disease_AID_ALL	-8.07985e-09	9.44495e-10	-8.55468	1.18197e-17	2.09775e-15
chr2	19000000	20000000	chr2_B_4	RA	1.12812e-07	1.77689e-08	6.34884	2.16939e-10	1.58108e-08
chr2	19000000	20000000	chr2_B_4	blood_WHITE_COUNT	-1.01989e-08	2.08865e-09	-4.88301	1.04477e-06	4.1267e-05
chr2	19000000	20000000	chr2_B_4	blood_HIGH_LIGHT_SCATTER_RETICULOCYTE_COUNT	-2.07595e-08	4.8033e-09	-4.32192	1.54676e-05	0.000449541
chr2	19000000	20000000	chr2_B_4	AD	-1.41331e-08	4.35099e-09	-3.24824	0.00116121	0.0197912
chr2	23000000	24000000	chr2_A_6	repro_MENOPAUSE_AGE	5.40942e-08	8.70287e-09	6.21567	5.11051e-10	3.52466e-08
chr2	23000000	24000000	chr2_A_6	cov_EDU_YEARS	-4.06379e-09	1.02391e-09	-3.96888	7.22124e-05	0.00177675
chr2	23000000	24000000	chr2_A_6	bmd_HEEL_TSCOREz	-2.99446e-08	1.02085e-08	-2.93331	0.00335366	0.0476929
chr2	23000000	24000000	chr2_A_6	disease_HYPOTHYROIDISM_SELF_REP	-9.78598e-09	3.48026e-09	-2.81185	0.00492571	0.06537
chr2	23000000	24000000	chr2_A_6	disease_ALLERGY_ECZEMA_DIAGNOSED	3.51397e-09	1.29141e-09	2.72103	0.00650794	0.0813401
chr2	24000000	25000000	chr2_A_6	repro_MENOPAUSE_AGE	5.40942e-08	8.70287e-09	6.21567	5.11051e-10	3.52466e-08
chr2	24000000	25000000	chr2_A_6	cov_EDU_YEARS	-4.06379e-09	1.02391e-09	-3.96888	7.22124e-05	0.00177675
chr2	24000000	25000000	chr2_A_6	bmd_HEEL_TSCOREz	-2.99446e-08	1.02085e-08	-2.93331	0.00335366	0.0476929
chr2	24000000	25000000	chr2_A_6	disease_HYPOTHYROIDISM_SELF_REP	-9.78598e-09	3.48026e-09	-2.81185	0.00492571	0.06537
chr2	24000000	25000000	chr2_A_6	disease_ALLERGY_ECZEMA_DIAGNOSED	3.51397e-09	1.29141e-09	2.72103	0.00650794	0.0813401
chr2	25000000	26000000	chr2_A_6	repro_MENOPAUSE_AGE	5.40942e-08	8.70287e-09	6.21567	5.11051e-10	3.52466e-08
chr2	25000000	26000000	chr2_A_6	cov_EDU_YEARS	-4.06379e-09	1.02391e-09	-3.96888	7.22124e-05	0.00177675
chr2	25000000	26000000	chr2_A_6	bmd_HEEL_TSCOREz	-2.99446e-08	1.02085e-08	-2.93331	0.00335366	0.0476929
chr2	25000000	26000000	chr2_A_6	disease_HYPOTHYROIDISM_SELF_REP	-9.78598e-09	3.48026e-09	-2.81185	0.00492571	0.06537
chr2	25000000	26000000	chr2_A_6	disease_ALLERGY_ECZEMA_DIAGNOSED	3.51397e-09	1.29141e-09	2.72103	0.00650794	0.0813401
chr2	26000000	27000000	chr2_A_6	repro_MENOPAUSE_AGE	5.40942e-08	8.70287e-09	6.21567	5.11051e-10	3.52466e-08
chr2	26000000	27000000	chr2_A_6	cov_EDU_YEARS	-4.06379e-09	1.02391e-09	-3.96888	7.22124e-05	0.00177675
chr2	26000000	27000000	chr2_A_6	bmd_HEEL_TSCOREz	-2.99446e-08	1.02085e-08	-2.93331	0.00335366	0.0476929
chr2	26000000	27000000	chr2_A_6	disease_HYPOTHYROIDISM_SELF_REP	-9.78598e-09	3.48026e-09	-2.81185	0.00492571	0.06537
chr2	26000000	27000000	chr2_A_6	disease_ALLERGY_ECZEMA_DIAGNOSED	3.51397e-09	1.29141e-09	2.72103	0.00650794	0.0813401
chr2	27000000	28000000	chr2_A_6	repro_MENOPAUSE_AGE	5.40942e-08	8.70287e-09	6.21567	5.11051e-10	3.52466e-08
chr2	27000000	28000000	chr2_A_6	cov_EDU_YEARS	-4.06379e-09	1.02391e-09	-3.96888	7.22124e-05	0.00177675
chr2	27000000	28000000	chr2_A_6	bmd_HEEL_TSCOREz	-2.99446e-08	1.02085e-08	-2.93331	0.00335366	0.0476929
chr2	27000000	28000000	chr2_A_6	disease_HYPOTHYROIDISM_SELF_REP	-9.78598e-09	3.48026e-09	-2.81185	0.00492571	0.06537
chr2	27000000	28000000	chr2_A_6	disease_ALLERGY_ECZEMA_DIAGNOSED	3.51397e-09	1.29141e-09	2.72103	0.00650794	0.0813401
chr2	28000000	29000000	chr2_A_6	repro_MENOPAUSE_AGE	5.40942e-08	8.70287e-09	6.21567	5.11051e-10	3.52466e-08
chr2	28000000	29000000	chr2_A_6	cov_EDU_YEARS	-4.06379e-09	1.02391e-09	-3.96888	7.22124e-05	0.00177675
chr2	28000000	29000000	chr2_A_6	bmd_HEEL_TSCOREz	-2.99446e-08	1.02085e-08	-2.93331	0.00335366	0.0476929
chr2	28000000	29000000	chr2_A_6	disease_HYPOTHYROIDISM_SELF_REP	-9.78598e-09	3.48026e-09	-2.81185	0.00492571	0.06537
chr2	28000000	29000000	chr2_A_6	disease_ALLERGY_ECZEMA_DIAGNOSED	3.51397e-09	1.29141e-09	2.72103	0.00650794	0.0813401
chr2	29000000	30000000	chr2_A_6	repro_MENOPAUSE_AGE	5.40942e-08	8.70287e-09	6.21567	5.11051e-10	3.52466e-08
chr2	29000000	30000000	chr2_A_6	cov_EDU_YEARS	-4.06379e-09	1.02391e-09	-3.96888	7.22124e-05	0.00177675
chr2	29000000	30000000	chr2_A_6	bmd_HEEL_TSCOREz	-2.99446e-08	1.02085e-08	-2.93331	0.00335366	0.0476929
chr2	29000000	30000000	chr2_A_6	disease_HYPOTHYROIDISM_SELF_REP	-9.78598e-09	3.48026e-09	-2.81185	0.00492571	0.06537
chr2	29000000	30000000	chr2_A_6	disease_ALLERGY_ECZEMA_DIAGNOSED	3.51397e-09	1.29141e-09	2.72103	0.00650794	0.0813401
chr2	30000000	31000000	chr2_A_6	repro_MENOPAUSE_AGE	5.40942e-08	8.70287e-09	6.21567	5.11051e-10	3.52466e-08
chr2	30000000	31000000	chr2_A_6	cov_EDU_YEARS	-4.06379e-09	1.02391e-09	-3.96888	7.22124e-05	0.00177675
chr2	30000000	31000000	chr2_A_6	bmd_HEEL_TSCOREz	-2.99446e-08	1.02085e-08	-2.93331	0.00335366	0.0476929
chr2	30000000	31000000	chr2_A_6	disease_HYPOTHYROIDISM_SELF_REP	-9.78598e-09	3.48026e-09	-2.81185	0.00492571	0.06537
chr2	30000000	31000000	chr2_A_6	disease_ALLERGY_ECZEMA_DIAGNOSED	3.51397e-09	1.29141e-09	2.72103	0.00650794	0.0813401
chr2	31000000	32000000	chr2_A_6	repro_MENOPAUSE_AGE	5.40942e-08	8.70287e-09	6.21567	5.11051e-10	3.52466e-08
chr2	31000000	32000000	chr2_A_6	cov_EDU_YEARS	-4.06379e-09	1.02391e-09	-3.96888	7.22124e-05	0.00177675
chr2	31000000	32000000	chr2_A_6	bmd_HEEL_TSCOREz	-2.99446e-08	1.02085e-08	-2.93331	0.00335366	0.0476929
chr2	31000000	32000000	chr2_A_6	disease_HYPOTHYROIDISM_SELF_REP	-9.78598e-09	3.48026e-09	-2.81185	0.00492571	0.06537
chr2	31000000	32000000	chr2_A_6	disease_ALLERGY_ECZEMA_DIAGNOSED	3.51397e-09	1.29141e-09	2.72103	0.00650794	0.0813401
chr2	32000000	33000000	chr2_A_6	repro_MENOPAUSE_AGE	5.40942e-08	8.70287e-09	6.21567	5.11051e-10	3.52466e-08
chr2	32000000	33000000	chr2_A_6	cov_EDU_YEARS	-4.06379e-09	1.02391e-09	-3.96888	7.22124e-05	0.00177675
chr2	32000000	33000000	chr2_A_6	bmd_HEEL_TSCOREz	-2.99446e-08	1.02085e-08	-2.93331	0.00335366	0.0476929
chr2	32000000	33000000	chr2_A_6	disease_HYPOTHYROIDISM_SELF_REP	-9.78598e-09	3.48026e-09	-2.81185	0.00492571	0.06537
chr2	32000000	33000000	chr2_A_6	disease_ALLERGY_ECZEMA_DIAGNOSED	3.51397e-09	1.29141e-09	2.72103	0.00650794	0.0813401
chr2	40000000	41000000	chr2_B_7	bmd_HEEL_TSCOREz	1.3949e-07	1.57275e-08	8.86913	7.37207e-19	1.55761e-16
chr2	40000000	41000000	chr2_B_7	repro_NumberChildrenEverBorn_Pooled	-4.97055e-09	1.05996e-09	-4.68939	2.74017e-06	9.93854e-05
chr2	40000000	41000000	chr2_B_7	body_BMIz	2.30973e-08	5.13772e-09	4.49564	6.93614e-06	0.000217752
chr2	40000000	41000000	chr2_B_7	SCZ	5.63844e-08	1.38441e-08	4.0728	4.64508e-05	0.0011845
chr2	40000000	41000000	chr2_B_7	RA	3.627e-08	1.03433e-08	3.50661	0.000453853	0.00881932
chr2	41000000	42000000	chr2_B_7	bmd_HEEL_TSCOREz	1.3949e-07	1.57275e-08	8.86913	7.37207e-19	1.55761e-16
chr2	41000000	42000000	chr2_B_7	repro_NumberChildrenEverBorn_Pooled	-4.97055e-09	1.05996e-09	-4.68939	2.74017e-06	9.93854e-05
chr2	41000000	42000000	chr2_B_7	body_BMIz	2.30973e-08	5.13772e-09	4.49564	6.93614e-06	0.000217752
chr2	41000000	42000000	chr2_B_7	SCZ	5.63844e-08	1.38441e-08	4.0728	4.64508e-05	0.0011845
chr2	41000000	42000000	chr2_B_7	RA	3.627e-08	1.03433e-08	3.50661	0.000453853	0.00881932
chr2	49000000	50000000	chr2_B_8	IBD	-5.04956e-08	5.46765e-09	-9.23535	2.57443e-20	6.2712e-18
chr2	49000000	50000000	chr2_B_8	RA	5.0962e-08	9.98036e-09	5.10623	3.28642e-07	1.42031e-05
chr2	49000000	50000000	chr2_B_8	body_WHRadjBMIz	-6.35672e-09	1.44105e-09	-4.41117	1.02812e-05	0.000311029
chr2	49000000	50000000	chr2_B_8	lung_FEV1FVCzSMOKE	-8.79364e-09	2.04973e-09	-4.29015	1.78549e-05	0.000512212
chr2	49000000	50000000	chr2_B_8	blood_RBC_DISTRIB_WIDTH	9.50647e-09	3.12802e-09	3.03914	0.00237257	0.0361756
chr2	49000000	50000000	chr2_B_8	repro_MENOPAUSE_AGE	9.99189e-09	3.33832e-09	2.99309	0.00276165	0.041119
chr2	49000000	50000000	chr2_B_8	body_BALDING4	-9.82386e-09	3.28672e-09	-2.98895	0.00279935	0.0414024
chr2	49000000	50000000	chr2_B_8	body_BALDING1	-8.53338e-09	3.21239e-09	-2.6564	0.00789802	0.0960096
chr2	50000000	51000000	chr2_B_8	IBD	-5.04956e-08	5.46765e-09	-9.23535	2.57443e-20	6.2712e-18
chr2	50000000	51000000	chr2_B_8	RA	5.0962e-08	9.98036e-09	5.10623	3.28642e-07	1.42031e-05
chr2	50000000	51000000	chr2_B_8	body_WHRadjBMIz	-6.35672e-09	1.44105e-09	-4.41117	1.02812e-05	0.000311029
chr2	50000000	51000000	chr2_B_8	lung_FEV1FVCzSMOKE	-8.79364e-09	2.04973e-09	-4.29015	1.78549e-05	0.000512212
chr2	50000000	51000000	chr2_B_8	blood_RBC_DISTRIB_WIDTH	9.50647e-09	3.12802e-09	3.03914	0.00237257	0.0361756
chr2	50000000	51000000	chr2_B_8	repro_MENOPAUSE_AGE	9.99189e-09	3.33832e-09	2.99309	0.00276165	0.041119
chr2	50000000	51000000	chr2_B_8	body_BALDING4	-9.82386e-09	3.28672e-09	-2.98895	0.00279935	0.0414024
chr2	50000000	51000000	chr2_B_8	body_BALDING1	-8.53338e-09	3.21239e-09	-2.6564	0.00789802	0.0960096
chr2	51000000	52000000	chr2_B_8	IBD	-5.04956e-08	5.46765e-09	-9.23535	2.57443e-20	6.2712e-18
chr2	51000000	52000000	chr2_B_8	RA	5.0962e-08	9.98036e-09	5.10623	3.28642e-07	1.42031e-05
chr2	51000000	52000000	chr2_B_8	body_WHRadjBMIz	-6.35672e-09	1.44105e-09	-4.41117	1.02812e-05	0.000311029
chr2	51000000	52000000	chr2_B_8	lung_FEV1FVCzSMOKE	-8.79364e-09	2.04973e-09	-4.29015	1.78549e-05	0.000512212
chr2	51000000	52000000	chr2_B_8	blood_RBC_DISTRIB_WIDTH	9.50647e-09	3.12802e-09	3.03914	0.00237257	0.0361756
chr2	51000000	52000000	chr2_B_8	repro_MENOPAUSE_AGE	9.99189e-09	3.33832e-09	2.99309	0.00276165	0.041119
chr2	51000000	52000000	chr2_B_8	body_BALDING4	-9.82386e-09	3.28672e-09	-2.98895	0.00279935	0.0414024
chr2	51000000	52000000	chr2_B_8	body_BALDING1	-8.53338e-09	3.21239e-09	-2.6564	0.00789802	0.0960096
chr2	52000000	53000000	chr2_B_8	IBD	-5.04956e-08	5.46765e-09	-9.23535	2.57443e-20	6.2712e-18
chr2	52000000	53000000	chr2_B_8	RA	5.0962e-08	9.98036e-09	5.10623	3.28642e-07	1.42031e-05
chr2	52000000	53000000	chr2_B_8	body_WHRadjBMIz	-6.35672e-09	1.44105e-09	-4.41117	1.02812e-05	0.000311029
chr2	52000000	53000000	chr2_B_8	lung_FEV1FVCzSMOKE	-8.79364e-09	2.04973e-09	-4.29015	1.78549e-05	0.000512212
chr2	52000000	53000000	chr2_B_8	blood_RBC_DISTRIB_WIDTH	9.50647e-09	3.12802e-09	3.03914	0.00237257	0.0361756
chr2	52000000	53000000	chr2_B_8	repro_MENOPAUSE_AGE	9.99189e-09	3.33832e-09	2.99309	0.00276165	0.041119
chr2	52000000	53000000	chr2_B_8	body_BALDING4	-9.82386e-09	3.28672e-09	-2.98895	0.00279935	0.0414024
chr2	52000000	53000000	chr2_B_8	body_BALDING1	-8.53338e-09	3.21239e-09	-2.6564	0.00789802	0.0960096
chr2	53000000	54000000	chr2_B_8	IBD	-5.04956e-08	5.46765e-09	-9.23535	2.57443e-20	6.2712e-18
chr2	53000000	54000000	chr2_B_8	RA	5.0962e-08	9.98036e-09	5.10623	3.28642e-07	1.42031e-05
chr2	53000000	54000000	chr2_B_8	body_WHRadjBMIz	-6.35672e-09	1.44105e-09	-4.41117	1.02812e-05	0.000311029
chr2	53000000	54000000	chr2_B_8	lung_FEV1FVCzSMOKE	-8.79364e-09	2.04973e-09	-4.29015	1.78549e-05	0.000512212
chr2	53000000	54000000	chr2_B_8	blood_RBC_DISTRIB_WIDTH	9.50647e-09	3.12802e-09	3.03914	0.00237257	0.0361756
chr2	53000000	54000000	chr2_B_8	repro_MENOPAUSE_AGE	9.99189e-09	3.33832e-09	2.99309	0.00276165	0.041119
chr2	53000000	54000000	chr2_B_8	body_BALDING4	-9.82386e-09	3.28672e-09	-2.98895	0.00279935	0.0414024
chr2	53000000	54000000	chr2_B_8	body_BALDING1	-8.53338e-09	3.21239e-09	-2.6564	0.00789802	0.0960096
chr2	61000000	62000000	chr2_A_10	repro_NumberChildrenEverBorn_Pooled	-3.65873e-09	7.8344e-10	-4.67008	3.01076e-06	0.000107732
chr2	61000000	62000000	chr2_A_10	repro_MENOPAUSE_AGE	-3.0566e-08	9.18856e-09	-3.32653	0.000879347	0.0157325
chr2	61000000	62000000	chr2_A_10	pigment_SUNBURN	1.06855e-08	3.86693e-09	2.76331	0.00572176	0.0731627
chr2	62000000	63000000	chr2_A_10	repro_NumberChildrenEverBorn_Pooled	-3.65873e-09	7.8344e-10	-4.67008	3.01076e-06	0.000107732
chr2	62000000	63000000	chr2_A_10	repro_MENOPAUSE_AGE	-3.0566e-08	9.18856e-09	-3.32653	0.000879347	0.0157325
chr2	62000000	63000000	chr2_A_10	pigment_SUNBURN	1.06855e-08	3.86693e-09	2.76331	0.00572176	0.0731627
chr2	63000000	64000000	chr2_A_10	repro_NumberChildrenEverBorn_Pooled	-3.65873e-09	7.8344e-10	-4.67008	3.01076e-06	0.000107732
chr2	63000000	64000000	chr2_A_10	repro_MENOPAUSE_AGE	-3.0566e-08	9.18856e-09	-3.32653	0.000879347	0.0157325
chr2	63000000	64000000	chr2_A_10	pigment_SUNBURN	1.06855e-08	3.86693e-09	2.76331	0.00572176	0.0731627
chr2	64000000	65000000	chr2_A_10	repro_NumberChildrenEverBorn_Pooled	-3.65873e-09	7.8344e-10	-4.67008	3.01076e-06	0.000107732
chr2	64000000	65000000	chr2_A_10	repro_MENOPAUSE_AGE	-3.0566e-08	9.18856e-09	-3.32653	0.000879347	0.0157325
chr2	64000000	65000000	chr2_A_10	pigment_SUNBURN	1.06855e-08	3.86693e-09	2.76331	0.00572176	0.0731627
chr2	65000000	66000000	chr2_A_10	repro_NumberChildrenEverBorn_Pooled	-3.65873e-09	7.8344e-10	-4.67008	3.01076e-06	0.000107732
chr2	65000000	66000000	chr2_A_10	repro_MENOPAUSE_AGE	-3.0566e-08	9.18856e-09	-3.32653	0.000879347	0.0157325
chr2	65000000	66000000	chr2_A_10	pigment_SUNBURN	1.06855e-08	3.86693e-09	2.76331	0.00572176	0.0731627
chr2	75000000	76000000	chr2_B_11	mental_NEUROTICISM	-8.02146e-09	7.73323e-10	-10.3727	3.29987e-25	1.04582e-22
chr2	75000000	76000000	chr2_B_11	disease_ALLERGY_ECZEMA_DIAGNOSED	4.15113e-09	9.49836e-10	4.37036	1.24039e-05	0.000366908
chr2	75000000	76000000	chr2_B_11	impedance_BASAL_METABOLIC_RATEz	-8.36969e-09	2.30135e-09	-3.63687	0.000275975	0.00572197
chr2	75000000	76000000	chr2_B_11	body_WHRadjBMIz	-4.29147e-09	1.33359e-09	-3.21798	0.00129098	0.0215882
chr2	75000000	76000000	chr2_B_11	lung_FEV1FVCzSMOKE	-1.0005e-08	3.56109e-09	-2.80954	0.0049612	0.0656845
chr2	75000000	76000000	chr2_B_11	repro_MENARCHE_AGE	-1.78891e-08	6.48836e-09	-2.7571	0.00583158	0.0744953
chr2	76000000	77000000	chr2_B_11	mental_NEUROTICISM	-8.02146e-09	7.73323e-10	-10.3727	3.29987e-25	1.04582e-22
chr2	76000000	77000000	chr2_B_11	disease_ALLERGY_ECZEMA_DIAGNOSED	4.15113e-09	9.49836e-10	4.37036	1.24039e-05	0.000366908
chr2	76000000	77000000	chr2_B_11	impedance_BASAL_METABOLIC_RATEz	-8.36969e-09	2.30135e-09	-3.63687	0.000275975	0.00572197
chr2	76000000	77000000	chr2_B_11	body_WHRadjBMIz	-4.29147e-09	1.33359e-09	-3.21798	0.00129098	0.0215882
chr2	76000000	77000000	chr2_B_11	lung_FEV1FVCzSMOKE	-1.0005e-08	3.56109e-09	-2.80954	0.0049612	0.0656845
chr2	76000000	77000000	chr2_B_11	repro_MENARCHE_AGE	-1.78891e-08	6.48836e-09	-2.7571	0.00583158	0.0744953
chr2	77000000	78000000	chr2_B_11	mental_NEUROTICISM	-8.02146e-09	7.73323e-10	-10.3727	3.29987e-25	1.04582e-22
chr2	77000000	78000000	chr2_B_11	disease_ALLERGY_ECZEMA_DIAGNOSED	4.15113e-09	9.49836e-10	4.37036	1.24039e-05	0.000366908
chr2	77000000	78000000	chr2_B_11	impedance_BASAL_METABOLIC_RATEz	-8.36969e-09	2.30135e-09	-3.63687	0.000275975	0.00572197
chr2	77000000	78000000	chr2_B_11	body_WHRadjBMIz	-4.29147e-09	1.33359e-09	-3.21798	0.00129098	0.0215882
chr2	77000000	78000000	chr2_B_11	lung_FEV1FVCzSMOKE	-1.0005e-08	3.56109e-09	-2.80954	0.0049612	0.0656845
chr2	77000000	78000000	chr2_B_11	repro_MENARCHE_AGE	-1.78891e-08	6.48836e-09	-2.7571	0.00583158	0.0744953
chr2	78000000	79000000	chr2_B_11	mental_NEUROTICISM	-8.02146e-09	7.73323e-10	-10.3727	3.29987e-25	1.04582e-22
chr2	78000000	79000000	chr2_B_11	disease_ALLERGY_ECZEMA_DIAGNOSED	4.15113e-09	9.49836e-10	4.37036	1.24039e-05	0.000366908
chr2	78000000	79000000	chr2_B_11	impedance_BASAL_METABOLIC_RATEz	-8.36969e-09	2.30135e-09	-3.63687	0.000275975	0.00572197
chr2	78000000	79000000	chr2_B_11	body_WHRadjBMIz	-4.29147e-09	1.33359e-09	-3.21798	0.00129098	0.0215882
chr2	78000000	79000000	chr2_B_11	lung_FEV1FVCzSMOKE	-1.0005e-08	3.56109e-09	-2.80954	0.0049612	0.0656845
chr2	78000000	79000000	chr2_B_11	repro_MENARCHE_AGE	-1.78891e-08	6.48836e-09	-2.7571	0.00583158	0.0744953
chr2	79000000	80000000	chr2_B_11	mental_NEUROTICISM	-8.02146e-09	7.73323e-10	-10.3727	3.29987e-25	1.04582e-22
chr2	79000000	80000000	chr2_B_11	disease_ALLERGY_ECZEMA_DIAGNOSED	4.15113e-09	9.49836e-10	4.37036	1.24039e-05	0.000366908
chr2	79000000	80000000	chr2_B_11	impedance_BASAL_METABOLIC_RATEz	-8.36969e-09	2.30135e-09	-3.63687	0.000275975	0.00572197
chr2	79000000	80000000	chr2_B_11	body_WHRadjBMIz	-4.29147e-09	1.33359e-09	-3.21798	0.00129098	0.0215882
chr2	79000000	80000000	chr2_B_11	lung_FEV1FVCzSMOKE	-1.0005e-08	3.56109e-09	-2.80954	0.0049612	0.0656845
chr2	79000000	80000000	chr2_B_11	repro_MENARCHE_AGE	-1.78891e-08	6.48836e-09	-2.7571	0.00583158	0.0744953
chr2	80000000	81000000	chr2_B_11	mental_NEUROTICISM	-8.02146e-09	7.73323e-10	-10.3727	3.29987e-25	1.04582e-22
chr2	80000000	81000000	chr2_B_11	disease_ALLERGY_ECZEMA_DIAGNOSED	4.15113e-09	9.49836e-10	4.37036	1.24039e-05	0.000366908
chr2	80000000	81000000	chr2_B_11	impedance_BASAL_METABOLIC_RATEz	-8.36969e-09	2.30135e-09	-3.63687	0.000275975	0.00572197
chr2	80000000	81000000	chr2_B_11	body_WHRadjBMIz	-4.29147e-09	1.33359e-09	-3.21798	0.00129098	0.0215882
chr2	80000000	81000000	chr2_B_11	lung_FEV1FVCzSMOKE	-1.0005e-08	3.56109e-09	-2.80954	0.0049612	0.0656845
chr2	80000000	81000000	chr2_B_11	repro_MENARCHE_AGE	-1.78891e-08	6.48836e-09	-2.7571	0.00583158	0.0744953
chr2	81000000	82000000	chr2_B_11	mental_NEUROTICISM	-8.02146e-09	7.73323e-10	-10.3727	3.29987e-25	1.04582e-22
chr2	81000000	82000000	chr2_B_11	disease_ALLERGY_ECZEMA_DIAGNOSED	4.15113e-09	9.49836e-10	4.37036	1.24039e-05	0.000366908
chr2	81000000	82000000	chr2_B_11	impedance_BASAL_METABOLIC_RATEz	-8.36969e-09	2.30135e-09	-3.63687	0.000275975	0.00572197
chr2	81000000	82000000	chr2_B_11	body_WHRadjBMIz	-4.29147e-09	1.33359e-09	-3.21798	0.00129098	0.0215882
chr2	81000000	82000000	chr2_B_11	lung_FEV1FVCzSMOKE	-1.0005e-08	3.56109e-09	-2.80954	0.0049612	0.0656845
chr2	81000000	82000000	chr2_B_11	repro_MENARCHE_AGE	-1.78891e-08	6.48836e-09	-2.7571	0.00583158	0.0744953
chr2	82000000	83000000	chr2_B_11	mental_NEUROTICISM	-8.02146e-09	7.73323e-10	-10.3727	3.29987e-25	1.04582e-22
chr2	82000000	83000000	chr2_B_11	disease_ALLERGY_ECZEMA_DIAGNOSED	4.15113e-09	9.49836e-10	4.37036	1.24039e-05	0.000366908
chr2	82000000	83000000	chr2_B_11	impedance_BASAL_METABOLIC_RATEz	-8.36969e-09	2.30135e-09	-3.63687	0.000275975	0.00572197
chr2	82000000	83000000	chr2_B_11	body_WHRadjBMIz	-4.29147e-09	1.33359e-09	-3.21798	0.00129098	0.0215882
chr2	82000000	83000000	chr2_B_11	lung_FEV1FVCzSMOKE	-1.0005e-08	3.56109e-09	-2.80954	0.0049612	0.0656845
chr2	82000000	83000000	chr2_B_11	repro_MENARCHE_AGE	-1.78891e-08	6.48836e-09	-2.7571	0.00583158	0.0744953
chr2	83000000	84000000	chr2_B_11	mental_NEUROTICISM	-8.02146e-09	7.73323e-10	-10.3727	3.29987e-25	1.04582e-22
chr2	83000000	84000000	chr2_B_11	disease_ALLERGY_ECZEMA_DIAGNOSED	4.15113e-09	9.49836e-10	4.37036	1.24039e-05	0.000366908
chr2	83000000	84000000	chr2_B_11	impedance_BASAL_METABOLIC_RATEz	-8.36969e-09	2.30135e-09	-3.63687	0.000275975	0.00572197
chr2	83000000	84000000	chr2_B_11	body_WHRadjBMIz	-4.29147e-09	1.33359e-09	-3.21798	0.00129098	0.0215882
chr2	83000000	84000000	chr2_B_11	lung_FEV1FVCzSMOKE	-1.0005e-08	3.56109e-09	-2.80954	0.0049612	0.0656845
chr2	83000000	84000000	chr2_B_11	repro_MENARCHE_AGE	-1.78891e-08	6.48836e-09	-2.7571	0.00583158	0.0744953
chr2	84000000	85000000	chr2_B_11	mental_NEUROTICISM	-8.02146e-09	7.73323e-10	-10.3727	3.29987e-25	1.04582e-22
chr2	84000000	85000000	chr2_B_11	disease_ALLERGY_ECZEMA_DIAGNOSED	4.15113e-09	9.49836e-10	4.37036	1.24039e-05	0.000366908
chr2	84000000	85000000	chr2_B_11	impedance_BASAL_METABOLIC_RATEz	-8.36969e-09	2.30135e-09	-3.63687	0.000275975	0.00572197
chr2	84000000	85000000	chr2_B_11	body_WHRadjBMIz	-4.29147e-09	1.33359e-09	-3.21798	0.00129098	0.0215882
chr2	84000000	85000000	chr2_B_11	lung_FEV1FVCzSMOKE	-1.0005e-08	3.56109e-09	-2.80954	0.0049612	0.0656845
chr2	84000000	85000000	chr2_B_11	repro_MENARCHE_AGE	-1.78891e-08	6.48836e-09	-2.7571	0.00583158	0.0744953
chr2	95000000	96000000	chr2_A_14	blood_RBC_DISTRIB_WIDTH	-3.57687e-08	5.61432e-09	-6.37097	1.87832e-10	1.39678e-08
chr2	95000000	96000000	chr2_A_14	blood_MEAN_CORPUSCULAR_HEMOGLOBIN	-4.70884e-08	8.8347e-09	-5.32993	9.82487e-08	4.75559e-06
chr2	95000000	96000000	chr2_A_14	blood_PLATELET_DISTRIB_WIDTH	-3.67181e-08	6.97564e-09	-5.26377	1.41134e-07	6.66183e-06
chr2	95000000	96000000	chr2_A_14	repro_MENARCHE_AGE	-2.23e-08	4.33958e-09	-5.13875	2.76569e-07	1.22714e-05
chr2	95000000	96000000	chr2_A_14	blood_MEAN_SPHERED_CELL_VOL	-2.40105e-08	5.20919e-09	-4.60925	4.04118e-06	0.000136183
chr2	95000000	96000000	chr2_A_14	blood_HIGH_LIGHT_SCATTER_RETICULOCYTE_COUNT	-2.58084e-08	6.15435e-09	-4.19353	2.74652e-05	0.00074458
chr2	95000000	96000000	chr2_A_14	blood_MONOCYTE_COUNT	-2.39908e-08	7.08233e-09	-3.38741	0.000705546	0.0130438
chr2	95000000	96000000	chr2_A_14	mental_NEUROTICISM	-9.43885e-09	2.8924e-09	-3.26333	0.00110111	0.0188464
chr2	96000000	97000000	chr2_A_14	blood_RBC_DISTRIB_WIDTH	-3.57687e-08	5.61432e-09	-6.37097	1.87832e-10	1.39678e-08
chr2	96000000	97000000	chr2_A_14	blood_MEAN_CORPUSCULAR_HEMOGLOBIN	-4.70884e-08	8.8347e-09	-5.32993	9.82487e-08	4.75559e-06
chr2	96000000	97000000	chr2_A_14	blood_PLATELET_DISTRIB_WIDTH	-3.67181e-08	6.97564e-09	-5.26377	1.41134e-07	6.66183e-06
chr2	96000000	97000000	chr2_A_14	repro_MENARCHE_AGE	-2.23e-08	4.33958e-09	-5.13875	2.76569e-07	1.22714e-05
chr2	96000000	97000000	chr2_A_14	blood_MEAN_SPHERED_CELL_VOL	-2.40105e-08	5.20919e-09	-4.60925	4.04118e-06	0.000136183
chr2	96000000	97000000	chr2_A_14	blood_HIGH_LIGHT_SCATTER_RETICULOCYTE_COUNT	-2.58084e-08	6.15435e-09	-4.19353	2.74652e-05	0.00074458
chr2	96000000	97000000	chr2_A_14	blood_MONOCYTE_COUNT	-2.39908e-08	7.08233e-09	-3.38741	0.000705546	0.0130438
chr2	96000000	97000000	chr2_A_14	mental_NEUROTICISM	-9.43885e-09	2.8924e-09	-3.26333	0.00110111	0.0188464
chr2	97000000	98000000	chr2_A_14	blood_RBC_DISTRIB_WIDTH	-3.57687e-08	5.61432e-09	-6.37097	1.87832e-10	1.39678e-08
chr2	97000000	98000000	chr2_A_14	blood_MEAN_CORPUSCULAR_HEMOGLOBIN	-4.70884e-08	8.8347e-09	-5.32993	9.82487e-08	4.75559e-06
chr2	97000000	98000000	chr2_A_14	blood_PLATELET_DISTRIB_WIDTH	-3.67181e-08	6.97564e-09	-5.26377	1.41134e-07	6.66183e-06
chr2	97000000	98000000	chr2_A_14	repro_MENARCHE_AGE	-2.23e-08	4.33958e-09	-5.13875	2.76569e-07	1.22714e-05
chr2	97000000	98000000	chr2_A_14	blood_MEAN_SPHERED_CELL_VOL	-2.40105e-08	5.20919e-09	-4.60925	4.04118e-06	0.000136183
chr2	97000000	98000000	chr2_A_14	blood_HIGH_LIGHT_SCATTER_RETICULOCYTE_COUNT	-2.58084e-08	6.15435e-09	-4.19353	2.74652e-05	0.00074458
chr2	97000000	98000000	chr2_A_14	blood_MONOCYTE_COUNT	-2.39908e-08	7.08233e-09	-3.38741	0.000705546	0.0130438
chr2	97000000	98000000	chr2_A_14	mental_NEUROTICISM	-9.43885e-09	2.8924e-09	-3.26333	0.00110111	0.0188464
chr2	98000000	99000000	chr2_A_14	blood_RBC_DISTRIB_WIDTH	-3.57687e-08	5.61432e-09	-6.37097	1.87832e-10	1.39678e-08
chr2	98000000	99000000	chr2_A_14	blood_MEAN_CORPUSCULAR_HEMOGLOBIN	-4.70884e-08	8.8347e-09	-5.32993	9.82487e-08	4.75559e-06
chr2	98000000	99000000	chr2_A_14	blood_PLATELET_DISTRIB_WIDTH	-3.67181e-08	6.97564e-09	-5.26377	1.41134e-07	6.66183e-06
chr2	98000000	99000000	chr2_A_14	repro_MENARCHE_AGE	-2.23e-08	4.33958e-09	-5.13875	2.76569e-07	1.22714e-05
chr2	98000000	99000000	chr2_A_14	blood_MEAN_SPHERED_CELL_VOL	-2.40105e-08	5.20919e-09	-4.60925	4.04118e-06	0.000136183
chr2	98000000	99000000	chr2_A_14	blood_HIGH_LIGHT_SCATTER_RETICULOCYTE_COUNT	-2.58084e-08	6.15435e-09	-4.19353	2.74652e-05	0.00074458
chr2	98000000	99000000	chr2_A_14	blood_MONOCYTE_COUNT	-2.39908e-08	7.08233e-09	-3.38741	0.000705546	0.0130438
chr2	98000000	99000000	chr2_A_14	mental_NEUROTICISM	-9.43885e-09	2.8924e-09	-3.26333	0.00110111	0.0188464
chr2	99000000	100000000	chr2_A_14	blood_RBC_DISTRIB_WIDTH	-3.57687e-08	5.61432e-09	-6.37097	1.87832e-10	1.39678e-08
chr2	99000000	100000000	chr2_A_14	blood_MEAN_CORPUSCULAR_HEMOGLOBIN	-4.70884e-08	8.8347e-09	-5.32993	9.82487e-08	4.75559e-06
chr2	99000000	100000000	chr2_A_14	blood_PLATELET_DISTRIB_WIDTH	-3.67181e-08	6.97564e-09	-5.26377	1.41134e-07	6.66183e-06
chr2	99000000	100000000	chr2_A_14	repro_MENARCHE_AGE	-2.23e-08	4.33958e-09	-5.13875	2.76569e-07	1.22714e-05
chr2	99000000	100000000	chr2_A_14	blood_MEAN_SPHERED_CELL_VOL	-2.40105e-08	5.20919e-09	-4.60925	4.04118e-06	0.000136183
chr2	99000000	100000000	chr2_A_14	blood_HIGH_LIGHT_SCATTER_RETICULOCYTE_COUNT	-2.58084e-08	6.15435e-09	-4.19353	2.74652e-05	0.00074458
chr2	99000000	100000000	chr2_A_14	blood_MONOCYTE_COUNT	-2.39908e-08	7.08233e-09	-3.38741	0.000705546	0.0130438
chr2	99000000	100000000	chr2_A_14	mental_NEUROTICISM	-9.43885e-09	2.8924e-09	-3.26333	0.00110111	0.0188464
chr2	100000000	101000000	chr2_A_14	blood_RBC_DISTRIB_WIDTH	-3.57687e-08	5.61432e-09	-6.37097	1.87832e-10	1.39678e-08
chr2	100000000	101000000	chr2_A_14	blood_MEAN_CORPUSCULAR_HEMOGLOBIN	-4.70884e-08	8.8347e-09	-5.32993	9.82487e-08	4.75559e-06
chr2	100000000	101000000	chr2_A_14	blood_PLATELET_DISTRIB_WIDTH	-3.67181e-08	6.97564e-09	-5.26377	1.41134e-07	6.66183e-06
chr2	100000000	101000000	chr2_A_14	repro_MENARCHE_AGE	-2.23e-08	4.33958e-09	-5.13875	2.76569e-07	1.22714e-05
chr2	100000000	101000000	chr2_A_14	blood_MEAN_SPHERED_CELL_VOL	-2.40105e-08	5.20919e-09	-4.60925	4.04118e-06	0.000136183
chr2	100000000	101000000	chr2_A_14	blood_HIGH_LIGHT_SCATTER_RETICULOCYTE_COUNT	-2.58084e-08	6.15435e-09	-4.19353	2.74652e-05	0.00074458
chr2	100000000	101000000	chr2_A_14	blood_MONOCYTE_COUNT	-2.39908e-08	7.08233e-09	-3.38741	0.000705546	0.0130438
chr2	100000000	101000000	chr2_A_14	mental_NEUROTICISM	-9.43885e-09	2.8924e-09	-3.26333	0.00110111	0.0188464
chr2	101000000	102000000	chr2_A_14	blood_RBC_DISTRIB_WIDTH	-3.57687e-08	5.61432e-09	-6.37097	1.87832e-10	1.39678e-08
chr2	101000000	102000000	chr2_A_14	blood_MEAN_CORPUSCULAR_HEMOGLOBIN	-4.70884e-08	8.8347e-09	-5.32993	9.82487e-08	4.75559e-06
chr2	101000000	102000000	chr2_A_14	blood_PLATELET_DISTRIB_WIDTH	-3.67181e-08	6.97564e-09	-5.26377	1.41134e-07	6.66183e-06
chr2	101000000	102000000	chr2_A_14	repro_MENARCHE_AGE	-2.23e-08	4.33958e-09	-5.13875	2.76569e-07	1.22714e-05
chr2	101000000	102000000	chr2_A_14	blood_MEAN_SPHERED_CELL_VOL	-2.40105e-08	5.20919e-09	-4.60925	4.04118e-06	0.000136183
chr2	101000000	102000000	chr2_A_14	blood_HIGH_LIGHT_SCATTER_RETICULOCYTE_COUNT	-2.58084e-08	6.15435e-09	-4.19353	2.74652e-05	0.00074458
chr2	101000000	102000000	chr2_A_14	blood_MONOCYTE_COUNT	-2.39908e-08	7.08233e-09	-3.38741	0.000705546	0.0130438
chr2	101000000	102000000	chr2_A_14	mental_NEUROTICISM	-9.43885e-09	2.8924e-09	-3.26333	0.00110111	0.0188464
chr2	102000000	103000000	chr2_A_14	blood_RBC_DISTRIB_WIDTH	-3.57687e-08	5.61432e-09	-6.37097	1.87832e-10	1.39678e-08
chr2	102000000	103000000	chr2_A_14	blood_MEAN_CORPUSCULAR_HEMOGLOBIN	-4.70884e-08	8.8347e-09	-5.32993	9.82487e-08	4.75559e-06
chr2	102000000	103000000	chr2_A_14	blood_PLATELET_DISTRIB_WIDTH	-3.67181e-08	6.97564e-09	-5.26377	1.41134e-07	6.66183e-06
chr2	102000000	103000000	chr2_A_14	repro_MENARCHE_AGE	-2.23e-08	4.33958e-09	-5.13875	2.76569e-07	1.22714e-05
chr2	102000000	103000000	chr2_A_14	blood_MEAN_SPHERED_CELL_VOL	-2.40105e-08	5.20919e-09	-4.60925	4.04118e-06	0.000136183
chr2	102000000	103000000	chr2_A_14	blood_HIGH_LIGHT_SCATTER_RETICULOCYTE_COUNT	-2.58084e-08	6.15435e-09	-4.19353	2.74652e-05	0.00074458
chr2	102000000	103000000	chr2_A_14	blood_MONOCYTE_COUNT	-2.39908e-08	7.08233e-09	-3.38741	0.000705546	0.0130438
chr2	102000000	103000000	chr2_A_14	mental_NEUROTICISM	-9.43885e-09	2.8924e-09	-3.26333	0.00110111	0.0188464
chr2	114000000	115000000	chr2_B_16	SCZ	-5.73703e-08	9.70881e-09	-5.9091	3.43985e-09	2.06344e-07
chr2	115000000	116000000	chr2_B_16	SCZ	-5.73703e-08	9.70881e-09	-5.9091	3.43985e-09	2.06344e-07
chr2	116000000	117000000	chr2_B_16	SCZ	-5.73703e-08	9.70881e-09	-5.9091	3.43985e-09	2.06344e-07
chr2	117000000	118000000	chr2_B_16	SCZ	-5.73703e-08	9.70881e-09	-5.9091	3.43985e-09	2.06344e-07
chr2	118000000	119000000	chr2_A_17	body_BMIz	-3.16417e-08	2.69339e-09	-11.7479	7.23631e-32	3.21075e-29
chr2	118000000	119000000	chr2_A_17	blood_MEAN_SPHERED_CELL_VOL	-3.17097e-08	1.01711e-08	-3.11763	0.00182313	0.0289798
chr2	118000000	119000000	chr2_A_17	blood_EOSINOPHIL_COUNT	-4.12085e-08	1.38363e-08	-2.97829	0.00289865	0.0423999
chr2	118000000	119000000	chr2_A_17	blood_WHITE_COUNT	-2.45419e-08	9.19569e-09	-2.66885	0.00761114	0.0929467
chr2	119000000	120000000	chr2_A_17	body_BMIz	-3.16417e-08	2.69339e-09	-11.7479	7.23631e-32	3.21075e-29
chr2	119000000	120000000	chr2_A_17	blood_MEAN_SPHERED_CELL_VOL	-3.17097e-08	1.01711e-08	-3.11763	0.00182313	0.0289798
chr2	119000000	120000000	chr2_A_17	blood_EOSINOPHIL_COUNT	-4.12085e-08	1.38363e-08	-2.97829	0.00289865	0.0423999
chr2	119000000	120000000	chr2_A_17	blood_WHITE_COUNT	-2.45419e-08	9.19569e-09	-2.66885	0.00761114	0.0929467
chr2	120000000	121000000	chr2_A_17	body_BMIz	-3.16417e-08	2.69339e-09	-11.7479	7.23631e-32	3.21075e-29
chr2	120000000	121000000	chr2_A_17	blood_MEAN_SPHERED_CELL_VOL	-3.17097e-08	1.01711e-08	-3.11763	0.00182313	0.0289798
chr2	120000000	121000000	chr2_A_17	blood_EOSINOPHIL_COUNT	-4.12085e-08	1.38363e-08	-2.97829	0.00289865	0.0423999
chr2	120000000	121000000	chr2_A_17	blood_WHITE_COUNT	-2.45419e-08	9.19569e-09	-2.66885	0.00761114	0.0929467
chr2	121000000	122000000	chr2_A_17	body_BMIz	-3.16417e-08	2.69339e-09	-11.7479	7.23631e-32	3.21075e-29
chr2	121000000	122000000	chr2_A_17	blood_MEAN_SPHERED_CELL_VOL	-3.17097e-08	1.01711e-08	-3.11763	0.00182313	0.0289798
chr2	121000000	122000000	chr2_A_17	blood_EOSINOPHIL_COUNT	-4.12085e-08	1.38363e-08	-2.97829	0.00289865	0.0423999
chr2	121000000	122000000	chr2_A_17	blood_WHITE_COUNT	-2.45419e-08	9.19569e-09	-2.66885	0.00761114	0.0929467
chr2	148000000	149000000	chr2_A_21	blood_LYMPHOCYTE_COUNT	-3.77455e-08	1.24428e-08	-3.03353	0.00241713	0.0367288
chr2	149000000	150000000	chr2_B_21	bmd_HEEL_TSCOREz	-5.71293e-08	8.57706e-09	-6.66072	2.72496e-11	2.34013e-09
chr2	149000000	150000000	chr2_B_21	body_BALDING4	-5.21949e-08	7.98502e-09	-6.5366	6.2934e-11	5.07706e-09
chr2	149000000	150000000	chr2_B_21	body_BALDING1	-6.14816e-08	1.82006e-08	-3.378	0.000730142	0.0134239
chr2	149000000	150000000	chr2_B_21	cov_SMOKING_STATUS	6.31834e-09	1.87569e-09	3.36855	0.000755656	0.0138357
chr2	150000000	151000000	chr2_B_21	bmd_HEEL_TSCOREz	-5.71293e-08	8.57706e-09	-6.66072	2.72496e-11	2.34013e-09
chr2	150000000	151000000	chr2_B_21	body_BALDING4	-5.21949e-08	7.98502e-09	-6.5366	6.2934e-11	5.07706e-09
chr2	150000000	151000000	chr2_B_21	body_BALDING1	-6.14816e-08	1.82006e-08	-3.378	0.000730142	0.0134239
chr2	150000000	151000000	chr2_B_21	cov_SMOKING_STATUS	6.31834e-09	1.87569e-09	3.36855	0.000755656	0.0138357
chr2	160000000	161000000	chr2_B_23	body_WHRadjBMIz	4.05645e-08	5.53136e-09	7.33355	2.24138e-13	2.42561e-11
chr2	160000000	161000000	chr2_B_23	impedance_BASAL_METABOLIC_RATEz	-2.49358e-08	3.58346e-09	-6.95859	3.43688e-12	3.36384e-10
chr2	160000000	161000000	chr2_B_23	cov_EDU_COLLEGE	1.59025e-08	2.92047e-09	5.4452	5.17469e-08	2.57016e-06
chr2	160000000	161000000	chr2_B_23	body_HEIGHTz	-5.20763e-08	1.01134e-08	-5.14923	2.61554e-07	1.1683e-05
chr2	160000000	161000000	chr2_B_23	cov_EDU_YEARS	9.7548e-09	2.41088e-09	4.04616	5.20637e-05	0.00131503
chr2	160000000	161000000	chr2_B_23	pigment_HAIR_blonde	-1.16938e-08	3.13015e-09	-3.73588	0.000187063	0.00408867
chr2	160000000	161000000	chr2_B_23	blood_MEAN_CORPUSCULAR_HEMOGLOBIN	-1.28214e-08	4.05965e-09	-3.15826	0.00158716	0.0257016
chr2	160000000	161000000	chr2_B_23	lung_FVCzSMOKE	-1.527e-08	5.11946e-09	-2.98274	0.00285681	0.0419262
chr2	160000000	161000000	chr2_B_23	blood_PLATELET_DISTRIB_WIDTH	-9.70181e-09	3.45004e-09	-2.81209	0.00492209	0.06537
chr2	161000000	162000000	chr2_B_23	body_WHRadjBMIz	4.05645e-08	5.53136e-09	7.33355	2.24138e-13	2.42561e-11
chr2	161000000	162000000	chr2_B_23	impedance_BASAL_METABOLIC_RATEz	-2.49358e-08	3.58346e-09	-6.95859	3.43688e-12	3.36384e-10
chr2	161000000	162000000	chr2_B_23	cov_EDU_COLLEGE	1.59025e-08	2.92047e-09	5.4452	5.17469e-08	2.57016e-06
chr2	161000000	162000000	chr2_B_23	body_HEIGHTz	-5.20763e-08	1.01134e-08	-5.14923	2.61554e-07	1.1683e-05
chr2	161000000	162000000	chr2_B_23	cov_EDU_YEARS	9.7548e-09	2.41088e-09	4.04616	5.20637e-05	0.00131503
chr2	161000000	162000000	chr2_B_23	pigment_HAIR_blonde	-1.16938e-08	3.13015e-09	-3.73588	0.000187063	0.00408867
chr2	161000000	162000000	chr2_B_23	blood_MEAN_CORPUSCULAR_HEMOGLOBIN	-1.28214e-08	4.05965e-09	-3.15826	0.00158716	0.0257016
chr2	161000000	162000000	chr2_B_23	lung_FVCzSMOKE	-1.527e-08	5.11946e-09	-2.98274	0.00285681	0.0419262
chr2	161000000	162000000	chr2_B_23	blood_PLATELET_DISTRIB_WIDTH	-9.70181e-09	3.45004e-09	-2.81209	0.00492209	0.06537
chr2	162000000	163000000	chr2_B_23	body_WHRadjBMIz	4.05645e-08	5.53136e-09	7.33355	2.24138e-13	2.42561e-11
chr2	162000000	163000000	chr2_B_23	impedance_BASAL_METABOLIC_RATEz	-2.49358e-08	3.58346e-09	-6.95859	3.43688e-12	3.36384e-10
chr2	162000000	163000000	chr2_B_23	cov_EDU_COLLEGE	1.59025e-08	2.92047e-09	5.4452	5.17469e-08	2.57016e-06
chr2	162000000	163000000	chr2_B_23	body_HEIGHTz	-5.20763e-08	1.01134e-08	-5.14923	2.61554e-07	1.1683e-05
chr2	162000000	163000000	chr2_B_23	cov_EDU_YEARS	9.7548e-09	2.41088e-09	4.04616	5.20637e-05	0.00131503
chr2	162000000	163000000	chr2_B_23	pigment_HAIR_blonde	-1.16938e-08	3.13015e-09	-3.73588	0.000187063	0.00408867
chr2	162000000	163000000	chr2_B_23	blood_MEAN_CORPUSCULAR_HEMOGLOBIN	-1.28214e-08	4.05965e-09	-3.15826	0.00158716	0.0257016
chr2	162000000	163000000	chr2_B_23	lung_FVCzSMOKE	-1.527e-08	5.11946e-09	-2.98274	0.00285681	0.0419262
chr2	162000000	163000000	chr2_B_23	blood_PLATELET_DISTRIB_WIDTH	-9.70181e-09	3.45004e-09	-2.81209	0.00492209	0.06537
chr2	163000000	164000000	chr2_B_23	body_WHRadjBMIz	4.05645e-08	5.53136e-09	7.33355	2.24138e-13	2.42561e-11
chr2	163000000	164000000	chr2_B_23	impedance_BASAL_METABOLIC_RATEz	-2.49358e-08	3.58346e-09	-6.95859	3.43688e-12	3.36384e-10
chr2	163000000	164000000	chr2_B_23	cov_EDU_COLLEGE	1.59025e-08	2.92047e-09	5.4452	5.17469e-08	2.57016e-06
chr2	163000000	164000000	chr2_B_23	body_HEIGHTz	-5.20763e-08	1.01134e-08	-5.14923	2.61554e-07	1.1683e-05
chr2	163000000	164000000	chr2_B_23	cov_EDU_YEARS	9.7548e-09	2.41088e-09	4.04616	5.20637e-05	0.00131503
chr2	163000000	164000000	chr2_B_23	pigment_HAIR_blonde	-1.16938e-08	3.13015e-09	-3.73588	0.000187063	0.00408867
chr2	163000000	164000000	chr2_B_23	blood_MEAN_CORPUSCULAR_HEMOGLOBIN	-1.28214e-08	4.05965e-09	-3.15826	0.00158716	0.0257016
chr2	163000000	164000000	chr2_B_23	lung_FVCzSMOKE	-1.527e-08	5.11946e-09	-2.98274	0.00285681	0.0419262
chr2	163000000	164000000	chr2_B_23	blood_PLATELET_DISTRIB_WIDTH	-9.70181e-09	3.45004e-09	-2.81209	0.00492209	0.06537
chr2	164000000	165000000	chr2_B_23	body_WHRadjBMIz	4.05645e-08	5.53136e-09	7.33355	2.24138e-13	2.42561e-11
chr2	164000000	165000000	chr2_B_23	impedance_BASAL_METABOLIC_RATEz	-2.49358e-08	3.58346e-09	-6.95859	3.43688e-12	3.36384e-10
chr2	164000000	165000000	chr2_B_23	cov_EDU_COLLEGE	1.59025e-08	2.92047e-09	5.4452	5.17469e-08	2.57016e-06
chr2	164000000	165000000	chr2_B_23	body_HEIGHTz	-5.20763e-08	1.01134e-08	-5.14923	2.61554e-07	1.1683e-05
chr2	164000000	165000000	chr2_B_23	cov_EDU_YEARS	9.7548e-09	2.41088e-09	4.04616	5.20637e-05	0.00131503
chr2	164000000	165000000	chr2_B_23	pigment_HAIR_blonde	-1.16938e-08	3.13015e-09	-3.73588	0.000187063	0.00408867
chr2	164000000	165000000	chr2_B_23	blood_MEAN_CORPUSCULAR_HEMOGLOBIN	-1.28214e-08	4.05965e-09	-3.15826	0.00158716	0.0257016
chr2	164000000	165000000	chr2_B_23	lung_FVCzSMOKE	-1.527e-08	5.11946e-09	-2.98274	0.00285681	0.0419262
chr2	164000000	165000000	chr2_B_23	blood_PLATELET_DISTRIB_WIDTH	-9.70181e-09	3.45004e-09	-2.81209	0.00492209	0.06537
chr2	165000000	166000000	chr2_B_23	body_WHRadjBMIz	4.05645e-08	5.53136e-09	7.33355	2.24138e-13	2.42561e-11
chr2	165000000	166000000	chr2_B_23	impedance_BASAL_METABOLIC_RATEz	-2.49358e-08	3.58346e-09	-6.95859	3.43688e-12	3.36384e-10
chr2	165000000	166000000	chr2_B_23	cov_EDU_COLLEGE	1.59025e-08	2.92047e-09	5.4452	5.17469e-08	2.57016e-06
chr2	165000000	166000000	chr2_B_23	body_HEIGHTz	-5.20763e-08	1.01134e-08	-5.14923	2.61554e-07	1.1683e-05
chr2	165000000	166000000	chr2_B_23	cov_EDU_YEARS	9.7548e-09	2.41088e-09	4.04616	5.20637e-05	0.00131503
chr2	165000000	166000000	chr2_B_23	pigment_HAIR_blonde	-1.16938e-08	3.13015e-09	-3.73588	0.000187063	0.00408867
chr2	165000000	166000000	chr2_B_23	blood_MEAN_CORPUSCULAR_HEMOGLOBIN	-1.28214e-08	4.05965e-09	-3.15826	0.00158716	0.0257016
chr2	165000000	166000000	chr2_B_23	lung_FVCzSMOKE	-1.527e-08	5.11946e-09	-2.98274	0.00285681	0.0419262
chr2	165000000	166000000	chr2_B_23	blood_PLATELET_DISTRIB_WIDTH	-9.70181e-09	3.45004e-09	-2.81209	0.00492209	0.06537
chr2	166000000	167000000	chr2_B_23	body_WHRadjBMIz	4.05645e-08	5.53136e-09	7.33355	2.24138e-13	2.42561e-11
chr2	166000000	167000000	chr2_B_23	impedance_BASAL_METABOLIC_RATEz	-2.49358e-08	3.58346e-09	-6.95859	3.43688e-12	3.36384e-10
chr2	166000000	167000000	chr2_B_23	cov_EDU_COLLEGE	1.59025e-08	2.92047e-09	5.4452	5.17469e-08	2.57016e-06
chr2	166000000	167000000	chr2_B_23	body_HEIGHTz	-5.20763e-08	1.01134e-08	-5.14923	2.61554e-07	1.1683e-05
chr2	166000000	167000000	chr2_B_23	cov_EDU_YEARS	9.7548e-09	2.41088e-09	4.04616	5.20637e-05	0.00131503
chr2	166000000	167000000	chr2_B_23	pigment_HAIR_blonde	-1.16938e-08	3.13015e-09	-3.73588	0.000187063	0.00408867
chr2	166000000	167000000	chr2_B_23	blood_MEAN_CORPUSCULAR_HEMOGLOBIN	-1.28214e-08	4.05965e-09	-3.15826	0.00158716	0.0257016
chr2	166000000	167000000	chr2_B_23	lung_FVCzSMOKE	-1.527e-08	5.11946e-09	-2.98274	0.00285681	0.0419262
chr2	166000000	167000000	chr2_B_23	blood_PLATELET_DISTRIB_WIDTH	-9.70181e-09	3.45004e-09	-2.81209	0.00492209	0.06537
chr2	167000000	168000000	chr2_B_23	body_WHRadjBMIz	4.05645e-08	5.53136e-09	7.33355	2.24138e-13	2.42561e-11
chr2	167000000	168000000	chr2_B_23	impedance_BASAL_METABOLIC_RATEz	-2.49358e-08	3.58346e-09	-6.95859	3.43688e-12	3.36384e-10
chr2	167000000	168000000	chr2_B_23	cov_EDU_COLLEGE	1.59025e-08	2.92047e-09	5.4452	5.17469e-08	2.57016e-06
chr2	167000000	168000000	chr2_B_23	body_HEIGHTz	-5.20763e-08	1.01134e-08	-5.14923	2.61554e-07	1.1683e-05
chr2	167000000	168000000	chr2_B_23	cov_EDU_YEARS	9.7548e-09	2.41088e-09	4.04616	5.20637e-05	0.00131503
chr2	167000000	168000000	chr2_B_23	pigment_HAIR_blonde	-1.16938e-08	3.13015e-09	-3.73588	0.000187063	0.00408867
chr2	167000000	168000000	chr2_B_23	blood_MEAN_CORPUSCULAR_HEMOGLOBIN	-1.28214e-08	4.05965e-09	-3.15826	0.00158716	0.0257016
chr2	167000000	168000000	chr2_B_23	lung_FVCzSMOKE	-1.527e-08	5.11946e-09	-2.98274	0.00285681	0.0419262
chr2	167000000	168000000	chr2_B_23	blood_PLATELET_DISTRIB_WIDTH	-9.70181e-09	3.45004e-09	-2.81209	0.00492209	0.06537
chr2	191000000	192000000	chr2_B_25	body_BALDING1	-3.51178e-08	6.86531e-09	-5.11525	3.13327e-07	1.36297e-05
chr2	191000000	192000000	chr2_B_25	other_MORNINGPERSON	-1.12301e-08	4.2362e-09	-2.65099	0.00802569	0.0973837
chr2	192000000	193000000	chr2_B_25	body_BALDING1	-3.51178e-08	6.86531e-09	-5.11525	3.13327e-07	1.36297e-05
chr2	192000000	193000000	chr2_B_25	other_MORNINGPERSON	-1.12301e-08	4.2362e-09	-2.65099	0.00802569	0.0973837
chr2	193000000	194000000	chr2_B_25	body_BALDING1	-3.51178e-08	6.86531e-09	-5.11525	3.13327e-07	1.36297e-05
chr2	193000000	194000000	chr2_B_25	other_MORNINGPERSON	-1.12301e-08	4.2362e-09	-2.65099	0.00802569	0.0973837
chr2	194000000	195000000	chr2_B_25	body_BALDING1	-3.51178e-08	6.86531e-09	-5.11525	3.13327e-07	1.36297e-05
chr2	194000000	195000000	chr2_B_25	other_MORNINGPERSON	-1.12301e-08	4.2362e-09	-2.65099	0.00802569	0.0973837
chr2	195000000	196000000	chr2_B_25	body_BALDING1	-3.51178e-08	6.86531e-09	-5.11525	3.13327e-07	1.36297e-05
chr2	195000000	196000000	chr2_B_25	other_MORNINGPERSON	-1.12301e-08	4.2362e-09	-2.65099	0.00802569	0.0973837
chr2	196000000	197000000	chr2_A_26	bp_SYSTOLICadjMEDz	-4.6994e-08	7.43447e-09	-6.3211	2.59705e-10	1.85857e-08
chr2	196000000	197000000	chr2_A_26	AD	-5.23053e-08	1.63269e-08	-3.20364	0.00135703	0.02248
chr2	196000000	197000000	chr2_A_26	blood_EOSINOPHIL_COUNT	-4.32192e-08	1.59315e-08	-2.71281	0.00667148	0.0830616
chr2	197000000	198000000	chr2_A_26	bp_SYSTOLICadjMEDz	-4.6994e-08	7.43447e-09	-6.3211	2.59705e-10	1.85857e-08
chr2	197000000	198000000	chr2_A_26	AD	-5.23053e-08	1.63269e-08	-3.20364	0.00135703	0.02248
chr2	197000000	198000000	chr2_A_26	blood_EOSINOPHIL_COUNT	-4.32192e-08	1.59315e-08	-2.71281	0.00667148	0.0830616
chr2	208000000	209000000	chr2_B_29	bmd_HEEL_TSCOREz	-2.4247e-08	4.09698e-09	-5.91825	3.25379e-09	1.98035e-07
chr2	208000000	209000000	chr2_B_29	body_BALDING4	-2.12541e-08	3.82787e-09	-5.55247	2.81664e-08	1.45319e-06
chr2	208000000	209000000	chr2_B_29	body_HEIGHTz	-2.17397e-08	5.49906e-09	-3.95335	7.70646e-05	0.00188221
chr2	208000000	209000000	chr2_B_29	pigment_HAIR_blonde	-1.31962e-08	3.37455e-09	-3.9105	9.2106e-05	0.00218542
chr2	208000000	209000000	chr2_B_29	body_BALDING1	-2.25616e-08	6.05727e-09	-3.72471	0.000195539	0.00424603
chr2	208000000	209000000	chr2_B_29	pigment_SKIN	-1.37903e-08	3.86628e-09	-3.56682	0.000361342	0.00723281
chr2	208000000	209000000	chr2_B_29	pigment_HAIR	-1.12832e-08	3.96033e-09	-2.84905	0.00438495	0.05962
chr2	208000000	209000000	chr2_B_29	pigment_HAIR_darkbrown	-1.08667e-08	3.84806e-09	-2.82394	0.00474374	0.0634489
chr2	208000000	209000000	chr2_B_29	pigment_TANNING	-1.09544e-08	4.0755e-09	-2.68786	0.00719106	0.0886061
chr2	209000000	210000000	chr2_B_29	bmd_HEEL_TSCOREz	-2.4247e-08	4.09698e-09	-5.91825	3.25379e-09	1.98035e-07
chr2	209000000	210000000	chr2_B_29	body_BALDING4	-2.12541e-08	3.82787e-09	-5.55247	2.81664e-08	1.45319e-06
chr2	209000000	210000000	chr2_B_29	body_HEIGHTz	-2.17397e-08	5.49906e-09	-3.95335	7.70646e-05	0.00188221
chr2	209000000	210000000	chr2_B_29	pigment_HAIR_blonde	-1.31962e-08	3.37455e-09	-3.9105	9.2106e-05	0.00218542
chr2	209000000	210000000	chr2_B_29	body_BALDING1	-2.25616e-08	6.05727e-09	-3.72471	0.000195539	0.00424603
chr2	209000000	210000000	chr2_B_29	pigment_SKIN	-1.37903e-08	3.86628e-09	-3.56682	0.000361342	0.00723281
chr2	209000000	210000000	chr2_B_29	pigment_HAIR	-1.12832e-08	3.96033e-09	-2.84905	0.00438495	0.05962
chr2	209000000	210000000	chr2_B_29	pigment_HAIR_darkbrown	-1.08667e-08	3.84806e-09	-2.82394	0.00474374	0.0634489
chr2	209000000	210000000	chr2_B_29	pigment_TANNING	-1.09544e-08	4.0755e-09	-2.68786	0.00719106	0.0886061
chr2	210000000	211000000	chr2_B_29	bmd_HEEL_TSCOREz	-2.4247e-08	4.09698e-09	-5.91825	3.25379e-09	1.98035e-07
chr2	210000000	211000000	chr2_B_29	body_BALDING4	-2.12541e-08	3.82787e-09	-5.55247	2.81664e-08	1.45319e-06
chr2	210000000	211000000	chr2_B_29	body_HEIGHTz	-2.17397e-08	5.49906e-09	-3.95335	7.70646e-05	0.00188221
chr2	210000000	211000000	chr2_B_29	pigment_HAIR_blonde	-1.31962e-08	3.37455e-09	-3.9105	9.2106e-05	0.00218542
chr2	210000000	211000000	chr2_B_29	body_BALDING1	-2.25616e-08	6.05727e-09	-3.72471	0.000195539	0.00424603
chr2	210000000	211000000	chr2_B_29	pigment_SKIN	-1.37903e-08	3.86628e-09	-3.56682	0.000361342	0.00723281
chr2	210000000	211000000	chr2_B_29	pigment_HAIR	-1.12832e-08	3.96033e-09	-2.84905	0.00438495	0.05962
chr2	210000000	211000000	chr2_B_29	pigment_HAIR_darkbrown	-1.08667e-08	3.84806e-09	-2.82394	0.00474374	0.0634489
chr2	210000000	211000000	chr2_B_29	pigment_TANNING	-1.09544e-08	4.0755e-09	-2.68786	0.00719106	0.0886061
chr2	211000000	212000000	chr2_B_29	bmd_HEEL_TSCOREz	-2.4247e-08	4.09698e-09	-5.91825	3.25379e-09	1.98035e-07
chr2	211000000	212000000	chr2_B_29	body_BALDING4	-2.12541e-08	3.82787e-09	-5.55247	2.81664e-08	1.45319e-06
chr2	211000000	212000000	chr2_B_29	body_HEIGHTz	-2.17397e-08	5.49906e-09	-3.95335	7.70646e-05	0.00188221
chr2	211000000	212000000	chr2_B_29	pigment_HAIR_blonde	-1.31962e-08	3.37455e-09	-3.9105	9.2106e-05	0.00218542
chr2	211000000	212000000	chr2_B_29	body_BALDING1	-2.25616e-08	6.05727e-09	-3.72471	0.000195539	0.00424603
chr2	211000000	212000000	chr2_B_29	pigment_SKIN	-1.37903e-08	3.86628e-09	-3.56682	0.000361342	0.00723281
chr2	211000000	212000000	chr2_B_29	pigment_HAIR	-1.12832e-08	3.96033e-09	-2.84905	0.00438495	0.05962
chr2	211000000	212000000	chr2_B_29	pigment_HAIR_darkbrown	-1.08667e-08	3.84806e-09	-2.82394	0.00474374	0.0634489
chr2	211000000	212000000	chr2_B_29	pigment_TANNING	-1.09544e-08	4.0755e-09	-2.68786	0.00719106	0.0886061
chr2	212000000	213000000	chr2_B_29	bmd_HEEL_TSCOREz	-2.4247e-08	4.09698e-09	-5.91825	3.25379e-09	1.98035e-07
chr2	212000000	213000000	chr2_B_29	body_BALDING4	-2.12541e-08	3.82787e-09	-5.55247	2.81664e-08	1.45319e-06
chr2	212000000	213000000	chr2_B_29	body_HEIGHTz	-2.17397e-08	5.49906e-09	-3.95335	7.70646e-05	0.00188221
chr2	212000000	213000000	chr2_B_29	pigment_HAIR_blonde	-1.31962e-08	3.37455e-09	-3.9105	9.2106e-05	0.00218542
chr2	212000000	213000000	chr2_B_29	body_BALDING1	-2.25616e-08	6.05727e-09	-3.72471	0.000195539	0.00424603
chr2	212000000	213000000	chr2_B_29	pigment_SKIN	-1.37903e-08	3.86628e-09	-3.56682	0.000361342	0.00723281
chr2	212000000	213000000	chr2_B_29	pigment_HAIR	-1.12832e-08	3.96033e-09	-2.84905	0.00438495	0.05962
chr2	212000000	213000000	chr2_B_29	pigment_HAIR_darkbrown	-1.08667e-08	3.84806e-09	-2.82394	0.00474374	0.0634489
chr2	212000000	213000000	chr2_B_29	pigment_TANNING	-1.09544e-08	4.0755e-09	-2.68786	0.00719106	0.0886061
chr2	213000000	214000000	chr2_B_29	bmd_HEEL_TSCOREz	-2.4247e-08	4.09698e-09	-5.91825	3.25379e-09	1.98035e-07
chr2	213000000	214000000	chr2_B_29	body_BALDING4	-2.12541e-08	3.82787e-09	-5.55247	2.81664e-08	1.45319e-06
chr2	213000000	214000000	chr2_B_29	body_HEIGHTz	-2.17397e-08	5.49906e-09	-3.95335	7.70646e-05	0.00188221
chr2	213000000	214000000	chr2_B_29	pigment_HAIR_blonde	-1.31962e-08	3.37455e-09	-3.9105	9.2106e-05	0.00218542
chr2	213000000	214000000	chr2_B_29	body_BALDING1	-2.25616e-08	6.05727e-09	-3.72471	0.000195539	0.00424603
chr2	213000000	214000000	chr2_B_29	pigment_SKIN	-1.37903e-08	3.86628e-09	-3.56682	0.000361342	0.00723281
chr2	213000000	214000000	chr2_B_29	pigment_HAIR	-1.12832e-08	3.96033e-09	-2.84905	0.00438495	0.05962
chr2	213000000	214000000	chr2_B_29	pigment_HAIR_darkbrown	-1.08667e-08	3.84806e-09	-2.82394	0.00474374	0.0634489
chr2	213000000	214000000	chr2_B_29	pigment_TANNING	-1.09544e-08	4.0755e-09	-2.68786	0.00719106	0.0886061
chr2	214000000	215000000	chr2_B_29	bmd_HEEL_TSCOREz	-2.4247e-08	4.09698e-09	-5.91825	3.25379e-09	1.98035e-07
chr2	214000000	215000000	chr2_B_29	body_BALDING4	-2.12541e-08	3.82787e-09	-5.55247	2.81664e-08	1.45319e-06
chr2	214000000	215000000	chr2_B_29	body_HEIGHTz	-2.17397e-08	5.49906e-09	-3.95335	7.70646e-05	0.00188221
chr2	214000000	215000000	chr2_B_29	pigment_HAIR_blonde	-1.31962e-08	3.37455e-09	-3.9105	9.2106e-05	0.00218542
chr2	214000000	215000000	chr2_B_29	body_BALDING1	-2.25616e-08	6.05727e-09	-3.72471	0.000195539	0.00424603
chr2	214000000	215000000	chr2_B_29	pigment_SKIN	-1.37903e-08	3.86628e-09	-3.56682	0.000361342	0.00723281
chr2	214000000	215000000	chr2_B_29	pigment_HAIR	-1.12832e-08	3.96033e-09	-2.84905	0.00438495	0.05962
chr2	214000000	215000000	chr2_B_29	pigment_HAIR_darkbrown	-1.08667e-08	3.84806e-09	-2.82394	0.00474374	0.0634489
chr2	214000000	215000000	chr2_B_29	pigment_TANNING	-1.09544e-08	4.0755e-09	-2.68786	0.00719106	0.0886061
chr2	215000000	216000000	chr2_B_29	bmd_HEEL_TSCOREz	-2.4247e-08	4.09698e-09	-5.91825	3.25379e-09	1.98035e-07
chr2	215000000	216000000	chr2_B_29	body_BALDING4	-2.12541e-08	3.82787e-09	-5.55247	2.81664e-08	1.45319e-06
chr2	215000000	216000000	chr2_B_29	body_HEIGHTz	-2.17397e-08	5.49906e-09	-3.95335	7.70646e-05	0.00188221
chr2	215000000	216000000	chr2_B_29	pigment_HAIR_blonde	-1.31962e-08	3.37455e-09	-3.9105	9.2106e-05	0.00218542
chr2	215000000	216000000	chr2_B_29	body_BALDING1	-2.25616e-08	6.05727e-09	-3.72471	0.000195539	0.00424603
chr2	215000000	216000000	chr2_B_29	pigment_SKIN	-1.37903e-08	3.86628e-09	-3.56682	0.000361342	0.00723281
chr2	215000000	216000000	chr2_B_29	pigment_HAIR	-1.12832e-08	3.96033e-09	-2.84905	0.00438495	0.05962
chr2	215000000	216000000	chr2_B_29	pigment_HAIR_darkbrown	-1.08667e-08	3.84806e-09	-2.82394	0.00474374	0.0634489
chr2	215000000	216000000	chr2_B_29	pigment_TANNING	-1.09544e-08	4.0755e-09	-2.68786	0.00719106	0.0886061
chr2	220000000	221000000	chr2_B_30	IBD	-8.61749e-08	7.48086e-09	-11.5194	1.05374e-30	4.25041e-28
chr2	220000000	221000000	chr2_B_30	disease_AID_ALL	-4.92403e-09	9.6842e-10	-5.0846	3.68403e-07	1.58188e-05
chr2	220000000	221000000	chr2_B_30	blood_MEAN_CORPUSCULAR_HEMOGLOBIN	-1.74901e-08	4.79224e-09	-3.64968	0.000262572	0.00547821
chr2	220000000	221000000	chr2_B_30	disease_HYPOTHYROIDISM_SELF_REP	-5.07408e-09	1.52379e-09	-3.32991	0.000868738	0.0156056
chr2	220000000	221000000	chr2_B_30	blood_EOSINOPHIL_COUNT	-1.97999e-08	6.89352e-09	-2.87225	0.00407566	0.0560445
chr2	221000000	222000000	chr2_B_30	IBD	-8.61749e-08	7.48086e-09	-11.5194	1.05374e-30	4.25041e-28
chr2	221000000	222000000	chr2_B_30	disease_AID_ALL	-4.92403e-09	9.6842e-10	-5.0846	3.68403e-07	1.58188e-05
chr2	221000000	222000000	chr2_B_30	blood_MEAN_CORPUSCULAR_HEMOGLOBIN	-1.74901e-08	4.79224e-09	-3.64968	0.000262572	0.00547821
chr2	221000000	222000000	chr2_B_30	disease_HYPOTHYROIDISM_SELF_REP	-5.07408e-09	1.52379e-09	-3.32991	0.000868738	0.0156056
chr2	221000000	222000000	chr2_B_30	blood_EOSINOPHIL_COUNT	-1.97999e-08	6.89352e-09	-2.87225	0.00407566	0.0560445
chr2	222000000	223000000	chr2_B_30	IBD	-8.61749e-08	7.48086e-09	-11.5194	1.05374e-30	4.25041e-28
chr2	222000000	223000000	chr2_B_30	disease_AID_ALL	-4.92403e-09	9.6842e-10	-5.0846	3.68403e-07	1.58188e-05
chr2	222000000	223000000	chr2_B_30	blood_MEAN_CORPUSCULAR_HEMOGLOBIN	-1.74901e-08	4.79224e-09	-3.64968	0.000262572	0.00547821
chr2	222000000	223000000	chr2_B_30	disease_HYPOTHYROIDISM_SELF_REP	-5.07408e-09	1.52379e-09	-3.32991	0.000868738	0.0156056
chr2	222000000	223000000	chr2_B_30	blood_EOSINOPHIL_COUNT	-1.97999e-08	6.89352e-09	-2.87225	0.00407566	0.0560445
chr2	223000000	224000000	chr2_B_30	IBD	-8.61749e-08	7.48086e-09	-11.5194	1.05374e-30	4.25041e-28
chr2	223000000	224000000	chr2_B_30	disease_AID_ALL	-4.92403e-09	9.6842e-10	-5.0846	3.68403e-07	1.58188e-05
chr2	223000000	224000000	chr2_B_30	blood_MEAN_CORPUSCULAR_HEMOGLOBIN	-1.74901e-08	4.79224e-09	-3.64968	0.000262572	0.00547821
chr2	223000000	224000000	chr2_B_30	disease_HYPOTHYROIDISM_SELF_REP	-5.07408e-09	1.52379e-09	-3.32991	0.000868738	0.0156056
chr2	223000000	224000000	chr2_B_30	blood_EOSINOPHIL_COUNT	-1.97999e-08	6.89352e-09	-2.87225	0.00407566	0.0560445
chr2	224000000	225000000	chr2_B_30	IBD	-8.61749e-08	7.48086e-09	-11.5194	1.05374e-30	4.25041e-28
chr2	224000000	225000000	chr2_B_30	disease_AID_ALL	-4.92403e-09	9.6842e-10	-5.0846	3.68403e-07	1.58188e-05
chr2	224000000	225000000	chr2_B_30	blood_MEAN_CORPUSCULAR_HEMOGLOBIN	-1.74901e-08	4.79224e-09	-3.64968	0.000262572	0.00547821
chr2	224000000	225000000	chr2_B_30	disease_HYPOTHYROIDISM_SELF_REP	-5.07408e-09	1.52379e-09	-3.32991	0.000868738	0.0156056
chr2	224000000	225000000	chr2_B_30	blood_EOSINOPHIL_COUNT	-1.97999e-08	6.89352e-09	-2.87225	0.00407566	0.0560445
chr2	225000000	226000000	chr2_B_30	IBD	-8.61749e-08	7.48086e-09	-11.5194	1.05374e-30	4.25041e-28
chr2	225000000	226000000	chr2_B_30	disease_AID_ALL	-4.92403e-09	9.6842e-10	-5.0846	3.68403e-07	1.58188e-05
chr2	225000000	226000000	chr2_B_30	blood_MEAN_CORPUSCULAR_HEMOGLOBIN	-1.74901e-08	4.79224e-09	-3.64968	0.000262572	0.00547821
chr2	225000000	226000000	chr2_B_30	disease_HYPOTHYROIDISM_SELF_REP	-5.07408e-09	1.52379e-09	-3.32991	0.000868738	0.0156056
chr2	225000000	226000000	chr2_B_30	blood_EOSINOPHIL_COUNT	-1.97999e-08	6.89352e-09	-2.87225	0.00407566	0.0560445
chr2	226000000	227000000	chr2_B_30	IBD	-8.61749e-08	7.48086e-09	-11.5194	1.05374e-30	4.25041e-28
chr2	226000000	227000000	chr2_B_30	disease_AID_ALL	-4.92403e-09	9.6842e-10	-5.0846	3.68403e-07	1.58188e-05
chr2	226000000	227000000	chr2_B_30	blood_MEAN_CORPUSCULAR_HEMOGLOBIN	-1.74901e-08	4.79224e-09	-3.64968	0.000262572	0.00547821
chr2	226000000	227000000	chr2_B_30	disease_HYPOTHYROIDISM_SELF_REP	-5.07408e-09	1.52379e-09	-3.32991	0.000868738	0.0156056
chr2	226000000	227000000	chr2_B_30	blood_EOSINOPHIL_COUNT	-1.97999e-08	6.89352e-09	-2.87225	0.00407566	0.0560445
chr2	227000000	228000000	chr2_B_30	IBD	-8.61749e-08	7.48086e-09	-11.5194	1.05374e-30	4.25041e-28
chr2	227000000	228000000	chr2_B_30	disease_AID_ALL	-4.92403e-09	9.6842e-10	-5.0846	3.68403e-07	1.58188e-05
chr2	227000000	228000000	chr2_B_30	blood_MEAN_CORPUSCULAR_HEMOGLOBIN	-1.74901e-08	4.79224e-09	-3.64968	0.000262572	0.00547821
chr2	227000000	228000000	chr2_B_30	disease_HYPOTHYROIDISM_SELF_REP	-5.07408e-09	1.52379e-09	-3.32991	0.000868738	0.0156056
chr2	227000000	228000000	chr2_B_30	blood_EOSINOPHIL_COUNT	-1.97999e-08	6.89352e-09	-2.87225	0.00407566	0.0560445
chr2	228000000	229000000	chr2_B_30	IBD	-8.61749e-08	7.48086e-09	-11.5194	1.05374e-30	4.25041e-28
chr2	228000000	229000000	chr2_B_30	disease_AID_ALL	-4.92403e-09	9.6842e-10	-5.0846	3.68403e-07	1.58188e-05
chr2	228000000	229000000	chr2_B_30	blood_MEAN_CORPUSCULAR_HEMOGLOBIN	-1.74901e-08	4.79224e-09	-3.64968	0.000262572	0.00547821
chr2	228000000	229000000	chr2_B_30	disease_HYPOTHYROIDISM_SELF_REP	-5.07408e-09	1.52379e-09	-3.32991	0.000868738	0.0156056
chr2	228000000	229000000	chr2_B_30	blood_EOSINOPHIL_COUNT	-1.97999e-08	6.89352e-09	-2.87225	0.00407566	0.0560445
chr2	229000000	230000000	chr2_B_30	IBD	-8.61749e-08	7.48086e-09	-11.5194	1.05374e-30	4.25041e-28
chr2	229000000	230000000	chr2_B_30	disease_AID_ALL	-4.92403e-09	9.6842e-10	-5.0846	3.68403e-07	1.58188e-05
chr2	229000000	230000000	chr2_B_30	blood_MEAN_CORPUSCULAR_HEMOGLOBIN	-1.74901e-08	4.79224e-09	-3.64968	0.000262572	0.00547821
chr2	229000000	230000000	chr2_B_30	disease_HYPOTHYROIDISM_SELF_REP	-5.07408e-09	1.52379e-09	-3.32991	0.000868738	0.0156056
chr2	229000000	230000000	chr2_B_30	blood_EOSINOPHIL_COUNT	-1.97999e-08	6.89352e-09	-2.87225	0.00407566	0.0560445
chr2	230000000	231000000	chr2_A_31	blood_MEAN_SPHERED_CELL_VOL	-2.74349e-08	4.35312e-09	-6.30235	2.93164e-10	2.07569e-08
chr2	230000000	231000000	chr2_A_31	bmd_HEEL_TSCOREz	-1.87884e-08	4.73857e-09	-3.965	7.33963e-05	0.00180254
chr2	230000000	231000000	chr2_A_31	disease_CARDIOVASCULAR	-8.42501e-09	2.51545e-09	-3.34931	0.000810137	0.0147319
chr2	230000000	231000000	chr2_A_31	mental_NEUROTICISM	-5.30558e-09	1.7745e-09	-2.9899	0.00279069	0.0414024
chr2	230000000	231000000	chr2_A_31	blood_MEAN_CORPUSCULAR_HEMOGLOBIN	-1.85015e-08	6.3975e-09	-2.89199	0.00382806	0.0531571
chr2	231000000	232000000	chr2_A_31	blood_MEAN_SPHERED_CELL_VOL	-2.74349e-08	4.35312e-09	-6.30235	2.93164e-10	2.07569e-08
chr2	231000000	232000000	chr2_A_31	bmd_HEEL_TSCOREz	-1.87884e-08	4.73857e-09	-3.965	7.33963e-05	0.00180254
chr2	231000000	232000000	chr2_A_31	disease_CARDIOVASCULAR	-8.42501e-09	2.51545e-09	-3.34931	0.000810137	0.0147319
chr2	231000000	232000000	chr2_A_31	mental_NEUROTICISM	-5.30558e-09	1.7745e-09	-2.9899	0.00279069	0.0414024
chr2	231000000	232000000	chr2_A_31	blood_MEAN_CORPUSCULAR_HEMOGLOBIN	-1.85015e-08	6.3975e-09	-2.89199	0.00382806	0.0531571
chr2	232000000	233000000	chr2_A_31	blood_MEAN_SPHERED_CELL_VOL	-2.74349e-08	4.35312e-09	-6.30235	2.93164e-10	2.07569e-08
chr2	232000000	233000000	chr2_A_31	bmd_HEEL_TSCOREz	-1.87884e-08	4.73857e-09	-3.965	7.33963e-05	0.00180254
chr2	232000000	233000000	chr2_A_31	disease_CARDIOVASCULAR	-8.42501e-09	2.51545e-09	-3.34931	0.000810137	0.0147319
chr2	232000000	233000000	chr2_A_31	mental_NEUROTICISM	-5.30558e-09	1.7745e-09	-2.9899	0.00279069	0.0414024
chr2	232000000	233000000	chr2_A_31	blood_MEAN_CORPUSCULAR_HEMOGLOBIN	-1.85015e-08	6.3975e-09	-2.89199	0.00382806	0.0531571
chr2	233000000	234000000	chr2_A_31	blood_MEAN_SPHERED_CELL_VOL	-2.74349e-08	4.35312e-09	-6.30235	2.93164e-10	2.07569e-08
chr2	233000000	234000000	chr2_A_31	bmd_HEEL_TSCOREz	-1.87884e-08	4.73857e-09	-3.965	7.33963e-05	0.00180254
chr2	233000000	234000000	chr2_A_31	disease_CARDIOVASCULAR	-8.42501e-09	2.51545e-09	-3.34931	0.000810137	0.0147319
chr2	233000000	234000000	chr2_A_31	mental_NEUROTICISM	-5.30558e-09	1.7745e-09	-2.9899	0.00279069	0.0414024
chr2	233000000	234000000	chr2_A_31	blood_MEAN_CORPUSCULAR_HEMOGLOBIN	-1.85015e-08	6.3975e-09	-2.89199	0.00382806	0.0531571
chr2	234000000	235000000	chr2_A_31	blood_MEAN_SPHERED_CELL_VOL	-2.74349e-08	4.35312e-09	-6.30235	2.93164e-10	2.07569e-08
chr2	234000000	235000000	chr2_A_31	bmd_HEEL_TSCOREz	-1.87884e-08	4.73857e-09	-3.965	7.33963e-05	0.00180254
chr2	234000000	235000000	chr2_A_31	disease_CARDIOVASCULAR	-8.42501e-09	2.51545e-09	-3.34931	0.000810137	0.0147319
chr2	234000000	235000000	chr2_A_31	mental_NEUROTICISM	-5.30558e-09	1.7745e-09	-2.9899	0.00279069	0.0414024
chr2	234000000	235000000	chr2_A_31	blood_MEAN_CORPUSCULAR_HEMOGLOBIN	-1.85015e-08	6.3975e-09	-2.89199	0.00382806	0.0531571
chr2	235000000	236000000	chr2_A_31	blood_MEAN_SPHERED_CELL_VOL	-2.74349e-08	4.35312e-09	-6.30235	2.93164e-10	2.07569e-08
chr2	235000000	236000000	chr2_A_31	bmd_HEEL_TSCOREz	-1.87884e-08	4.73857e-09	-3.965	7.33963e-05	0.00180254
chr2	235000000	236000000	chr2_A_31	disease_CARDIOVASCULAR	-8.42501e-09	2.51545e-09	-3.34931	0.000810137	0.0147319
chr2	235000000	236000000	chr2_A_31	mental_NEUROTICISM	-5.30558e-09	1.7745e-09	-2.9899	0.00279069	0.0414024
chr2	235000000	236000000	chr2_A_31	blood_MEAN_CORPUSCULAR_HEMOGLOBIN	-1.85015e-08	6.3975e-09	-2.89199	0.00382806	0.0531571
chr2	236000000	237000000	chr2_A_31	blood_MEAN_SPHERED_CELL_VOL	-2.74349e-08	4.35312e-09	-6.30235	2.93164e-10	2.07569e-08
chr2	236000000	237000000	chr2_A_31	bmd_HEEL_TSCOREz	-1.87884e-08	4.73857e-09	-3.965	7.33963e-05	0.00180254
chr2	236000000	237000000	chr2_A_31	disease_CARDIOVASCULAR	-8.42501e-09	2.51545e-09	-3.34931	0.000810137	0.0147319
chr2	236000000	237000000	chr2_A_31	mental_NEUROTICISM	-5.30558e-09	1.7745e-09	-2.9899	0.00279069	0.0414024
chr2	236000000	237000000	chr2_A_31	blood_MEAN_CORPUSCULAR_HEMOGLOBIN	-1.85015e-08	6.3975e-09	-2.89199	0.00382806	0.0531571
chr2	237000000	238000000	chr2_A_31	blood_MEAN_SPHERED_CELL_VOL	-2.74349e-08	4.35312e-09	-6.30235	2.93164e-10	2.07569e-08
chr2	237000000	238000000	chr2_A_31	bmd_HEEL_TSCOREz	-1.87884e-08	4.73857e-09	-3.965	7.33963e-05	0.00180254
chr2	237000000	238000000	chr2_A_31	disease_CARDIOVASCULAR	-8.42501e-09	2.51545e-09	-3.34931	0.000810137	0.0147319
chr2	237000000	238000000	chr2_A_31	mental_NEUROTICISM	-5.30558e-09	1.7745e-09	-2.9899	0.00279069	0.0414024
chr2	237000000	238000000	chr2_A_31	blood_MEAN_CORPUSCULAR_HEMOGLOBIN	-1.85015e-08	6.3975e-09	-2.89199	0.00382806	0.0531571
chr2	238000000	239000000	chr2_A_31	blood_MEAN_SPHERED_CELL_VOL	-2.74349e-08	4.35312e-09	-6.30235	2.93164e-10	2.07569e-08
chr2	238000000	239000000	chr2_A_31	bmd_HEEL_TSCOREz	-1.87884e-08	4.73857e-09	-3.965	7.33963e-05	0.00180254
chr2	238000000	239000000	chr2_A_31	disease_CARDIOVASCULAR	-8.42501e-09	2.51545e-09	-3.34931	0.000810137	0.0147319
chr2	238000000	239000000	chr2_A_31	mental_NEUROTICISM	-5.30558e-09	1.7745e-09	-2.9899	0.00279069	0.0414024
chr2	238000000	239000000	chr2_A_31	blood_MEAN_CORPUSCULAR_HEMOGLOBIN	-1.85015e-08	6.3975e-09	-2.89199	0.00382806	0.0531571
chr2	239000000	240000000	chr2_A_31	blood_MEAN_SPHERED_CELL_VOL	-2.74349e-08	4.35312e-09	-6.30235	2.93164e-10	2.07569e-08
chr2	239000000	240000000	chr2_A_31	bmd_HEEL_TSCOREz	-1.87884e-08	4.73857e-09	-3.965	7.33963e-05	0.00180254
chr2	239000000	240000000	chr2_A_31	disease_CARDIOVASCULAR	-8.42501e-09	2.51545e-09	-3.34931	0.000810137	0.0147319
chr2	239000000	240000000	chr2_A_31	mental_NEUROTICISM	-5.30558e-09	1.7745e-09	-2.9899	0.00279069	0.0414024
chr2	239000000	240000000	chr2_A_31	blood_MEAN_CORPUSCULAR_HEMOGLOBIN	-1.85015e-08	6.3975e-09	-2.89199	0.00382806	0.0531571
chr2	240000000	241000000	chr2_A_31	blood_MEAN_SPHERED_CELL_VOL	-2.74349e-08	4.35312e-09	-6.30235	2.93164e-10	2.07569e-08
chr2	240000000	241000000	chr2_A_31	bmd_HEEL_TSCOREz	-1.87884e-08	4.73857e-09	-3.965	7.33963e-05	0.00180254
chr2	240000000	241000000	chr2_A_31	disease_CARDIOVASCULAR	-8.42501e-09	2.51545e-09	-3.34931	0.000810137	0.0147319
chr2	240000000	241000000	chr2_A_31	mental_NEUROTICISM	-5.30558e-09	1.7745e-09	-2.9899	0.00279069	0.0414024
chr2	240000000	241000000	chr2_A_31	blood_MEAN_CORPUSCULAR_HEMOGLOBIN	-1.85015e-08	6.3975e-09	-2.89199	0.00382806	0.0531571
chr2	241000000	242000000	chr2_A_31	blood_MEAN_SPHERED_CELL_VOL	-2.74349e-08	4.35312e-09	-6.30235	2.93164e-10	2.07569e-08
chr2	241000000	242000000	chr2_A_31	bmd_HEEL_TSCOREz	-1.87884e-08	4.73857e-09	-3.965	7.33963e-05	0.00180254
chr2	241000000	242000000	chr2_A_31	disease_CARDIOVASCULAR	-8.42501e-09	2.51545e-09	-3.34931	0.000810137	0.0147319
chr2	241000000	242000000	chr2_A_31	mental_NEUROTICISM	-5.30558e-09	1.7745e-09	-2.9899	0.00279069	0.0414024
chr2	241000000	242000000	chr2_A_31	blood_MEAN_CORPUSCULAR_HEMOGLOBIN	-1.85015e-08	6.3975e-09	-2.89199	0.00382806	0.0531571
chr3	4000000	5000000	chr3_A_1	repro_MENOPAUSE_AGE	-2.41864e-08	2.35886e-09	-10.2534	1.14218e-24	3.45534e-22
chr3	4000000	5000000	chr3_A_1	other_MORNINGPERSON	-1.61801e-08	1.69702e-09	-9.5344	1.50762e-21	4.09549e-19
chr3	4000000	5000000	chr3_A_1	AD	-4.4333e-08	5.03899e-09	-8.79798	1.39297e-18	2.80936e-16
chr3	4000000	5000000	chr3_A_1	disease_ALLERGY_ECZEMA_DIAGNOSED	-8.10979e-09	1.42962e-09	-5.6727	1.40568e-08	7.63712e-07
chr3	4000000	5000000	chr3_A_1	body_BALDING1	-1.60689e-08	4.40076e-09	-3.65139	0.000260829	0.00547617
chr3	4000000	5000000	chr3_A_1	blood_MONOCYTE_COUNT	-3.48137e-08	9.75119e-09	-3.5702	0.000356708	0.00715081
chr3	4000000	5000000	chr3_A_1	impedance_BASAL_METABOLIC_RATEz	-1.56656e-08	4.77944e-09	-3.2777	0.00104657	0.0180775
chr3	4000000	5000000	chr3_A_1	body_BMIz	-5.41573e-09	1.69444e-09	-3.19617	0.00139263	0.0229139
chr3	4000000	5000000	chr3_A_1	body_HEIGHTz	-3.08316e-08	1.0634e-08	-2.89935	0.00373942	0.0522303
chr3	5000000	6000000	chr3_A_1	repro_MENOPAUSE_AGE	-2.41864e-08	2.35886e-09	-10.2534	1.14218e-24	3.45534e-22
chr3	5000000	6000000	chr3_A_1	other_MORNINGPERSON	-1.61801e-08	1.69702e-09	-9.5344	1.50762e-21	4.09549e-19
chr3	5000000	6000000	chr3_A_1	AD	-4.4333e-08	5.03899e-09	-8.79798	1.39297e-18	2.80936e-16
chr3	5000000	6000000	chr3_A_1	disease_ALLERGY_ECZEMA_DIAGNOSED	-8.10979e-09	1.42962e-09	-5.6727	1.40568e-08	7.63712e-07
chr3	5000000	6000000	chr3_A_1	body_BALDING1	-1.60689e-08	4.40076e-09	-3.65139	0.000260829	0.00547617
chr3	5000000	6000000	chr3_A_1	blood_MONOCYTE_COUNT	-3.48137e-08	9.75119e-09	-3.5702	0.000356708	0.00715081
chr3	5000000	6000000	chr3_A_1	impedance_BASAL_METABOLIC_RATEz	-1.56656e-08	4.77944e-09	-3.2777	0.00104657	0.0180775
chr3	5000000	6000000	chr3_A_1	body_BMIz	-5.41573e-09	1.69444e-09	-3.19617	0.00139263	0.0229139
chr3	5000000	6000000	chr3_A_1	body_HEIGHTz	-3.08316e-08	1.0634e-08	-2.89935	0.00373942	0.0522303
chr3	8000000	9000000	chr3_A_2	disease_AID_SURE	-3.27227e-09	2.87146e-10	-11.3958	4.38579e-30	1.66798e-27
chr3	8000000	9000000	chr3_A_2	repro_NumberChildrenEverBorn_Pooled	-5.77659e-09	6.52133e-10	-8.858	8.1466e-19	1.69437e-16
chr3	8000000	9000000	chr3_A_2	blood_HIGH_LIGHT_SCATTER_RETICULOCYTE_COUNT	-1.96718e-08	5.31617e-09	-3.70037	0.000215283	0.00464446
chr3	8000000	9000000	chr3_A_2	repro_MENARCHE_AGE	-2.0711e-08	6.17787e-09	-3.35245	0.00080101	0.0146259
chr3	9000000	10000000	chr3_A_2	disease_AID_SURE	-3.27227e-09	2.87146e-10	-11.3958	4.38579e-30	1.66798e-27
chr3	9000000	10000000	chr3_A_2	repro_NumberChildrenEverBorn_Pooled	-5.77659e-09	6.52133e-10	-8.858	8.1466e-19	1.69437e-16
chr3	9000000	10000000	chr3_A_2	blood_HIGH_LIGHT_SCATTER_RETICULOCYTE_COUNT	-1.96718e-08	5.31617e-09	-3.70037	0.000215283	0.00464446
chr3	9000000	10000000	chr3_A_2	repro_MENARCHE_AGE	-2.0711e-08	6.17787e-09	-3.35245	0.00080101	0.0146259
chr3	10000000	11000000	chr3_A_2	disease_AID_SURE	-3.27227e-09	2.87146e-10	-11.3958	4.38579e-30	1.66798e-27
chr3	10000000	11000000	chr3_A_2	repro_NumberChildrenEverBorn_Pooled	-5.77659e-09	6.52133e-10	-8.858	8.1466e-19	1.69437e-16
chr3	10000000	11000000	chr3_A_2	blood_HIGH_LIGHT_SCATTER_RETICULOCYTE_COUNT	-1.96718e-08	5.31617e-09	-3.70037	0.000215283	0.00464446
chr3	10000000	11000000	chr3_A_2	repro_MENARCHE_AGE	-2.0711e-08	6.17787e-09	-3.35245	0.00080101	0.0146259
chr3	11000000	12000000	chr3_A_2	disease_AID_SURE	-3.27227e-09	2.87146e-10	-11.3958	4.38579e-30	1.66798e-27
chr3	11000000	12000000	chr3_A_2	repro_NumberChildrenEverBorn_Pooled	-5.77659e-09	6.52133e-10	-8.858	8.1466e-19	1.69437e-16
chr3	11000000	12000000	chr3_A_2	blood_HIGH_LIGHT_SCATTER_RETICULOCYTE_COUNT	-1.96718e-08	5.31617e-09	-3.70037	0.000215283	0.00464446
chr3	11000000	12000000	chr3_A_2	repro_MENARCHE_AGE	-2.0711e-08	6.17787e-09	-3.35245	0.00080101	0.0146259
chr3	12000000	13000000	chr3_A_2	disease_AID_SURE	-3.27227e-09	2.87146e-10	-11.3958	4.38579e-30	1.66798e-27
chr3	12000000	13000000	chr3_A_2	repro_NumberChildrenEverBorn_Pooled	-5.77659e-09	6.52133e-10	-8.858	8.1466e-19	1.69437e-16
chr3	12000000	13000000	chr3_A_2	blood_HIGH_LIGHT_SCATTER_RETICULOCYTE_COUNT	-1.96718e-08	5.31617e-09	-3.70037	0.000215283	0.00464446
chr3	12000000	13000000	chr3_A_2	repro_MENARCHE_AGE	-2.0711e-08	6.17787e-09	-3.35245	0.00080101	0.0146259
chr3	13000000	14000000	chr3_A_2	disease_AID_SURE	-3.27227e-09	2.87146e-10	-11.3958	4.38579e-30	1.66798e-27
chr3	13000000	14000000	chr3_A_2	repro_NumberChildrenEverBorn_Pooled	-5.77659e-09	6.52133e-10	-8.858	8.1466e-19	1.69437e-16
chr3	13000000	14000000	chr3_A_2	blood_HIGH_LIGHT_SCATTER_RETICULOCYTE_COUNT	-1.96718e-08	5.31617e-09	-3.70037	0.000215283	0.00464446
chr3	13000000	14000000	chr3_A_2	repro_MENARCHE_AGE	-2.0711e-08	6.17787e-09	-3.35245	0.00080101	0.0146259
chr3	14000000	15000000	chr3_A_2	disease_AID_SURE	-3.27227e-09	2.87146e-10	-11.3958	4.38579e-30	1.66798e-27
chr3	14000000	15000000	chr3_A_2	repro_NumberChildrenEverBorn_Pooled	-5.77659e-09	6.52133e-10	-8.858	8.1466e-19	1.69437e-16
chr3	14000000	15000000	chr3_A_2	blood_HIGH_LIGHT_SCATTER_RETICULOCYTE_COUNT	-1.96718e-08	5.31617e-09	-3.70037	0.000215283	0.00464446
chr3	14000000	15000000	chr3_A_2	repro_MENARCHE_AGE	-2.0711e-08	6.17787e-09	-3.35245	0.00080101	0.0146259
chr3	15000000	16000000	chr3_A_2	disease_AID_SURE	-3.27227e-09	2.87146e-10	-11.3958	4.38579e-30	1.66798e-27
chr3	15000000	16000000	chr3_A_2	repro_NumberChildrenEverBorn_Pooled	-5.77659e-09	6.52133e-10	-8.858	8.1466e-19	1.69437e-16
chr3	15000000	16000000	chr3_A_2	blood_HIGH_LIGHT_SCATTER_RETICULOCYTE_COUNT	-1.96718e-08	5.31617e-09	-3.70037	0.000215283	0.00464446
chr3	15000000	16000000	chr3_A_2	repro_MENARCHE_AGE	-2.0711e-08	6.17787e-09	-3.35245	0.00080101	0.0146259
chr3	16000000	17000000	chr3_A_2	disease_AID_SURE	-3.27227e-09	2.87146e-10	-11.3958	4.38579e-30	1.66798e-27
chr3	16000000	17000000	chr3_A_2	repro_NumberChildrenEverBorn_Pooled	-5.77659e-09	6.52133e-10	-8.858	8.1466e-19	1.69437e-16
chr3	16000000	17000000	chr3_A_2	blood_HIGH_LIGHT_SCATTER_RETICULOCYTE_COUNT	-1.96718e-08	5.31617e-09	-3.70037	0.000215283	0.00464446
chr3	16000000	17000000	chr3_A_2	repro_MENARCHE_AGE	-2.0711e-08	6.17787e-09	-3.35245	0.00080101	0.0146259
chr3	17000000	18000000	chr3_A_2	disease_AID_SURE	-3.27227e-09	2.87146e-10	-11.3958	4.38579e-30	1.66798e-27
chr3	17000000	18000000	chr3_A_2	repro_NumberChildrenEverBorn_Pooled	-5.77659e-09	6.52133e-10	-8.858	8.1466e-19	1.69437e-16
chr3	17000000	18000000	chr3_A_2	blood_HIGH_LIGHT_SCATTER_RETICULOCYTE_COUNT	-1.96718e-08	5.31617e-09	-3.70037	0.000215283	0.00464446
chr3	17000000	18000000	chr3_A_2	repro_MENARCHE_AGE	-2.0711e-08	6.17787e-09	-3.35245	0.00080101	0.0146259
chr3	25000000	26000000	chr3_B_4	blood_LYMPHOCYTE_COUNT	4.90383e-08	2.74462e-09	17.8671	2.12863e-71	4.72237e-68
chr3	25000000	26000000	chr3_B_4	body_BALDING4	-1.53745e-08	3.67151e-09	-4.18751	2.82032e-05	0.00075688
chr3	25000000	26000000	chr3_B_4	disease_ALLERGY_ECZEMA_DIAGNOSED	8.42816e-09	2.68817e-09	3.13528	0.00171689	0.0275013
chr3	25000000	26000000	chr3_B_4	disease_ASTHMA_DIAGNOSED	-2.79225e-09	9.96338e-10	-2.80251	0.00507063	0.0666289
chr3	26000000	27000000	chr3_B_4	blood_LYMPHOCYTE_COUNT	4.90383e-08	2.74462e-09	17.8671	2.12863e-71	4.72237e-68
chr3	26000000	27000000	chr3_B_4	body_BALDING4	-1.53745e-08	3.67151e-09	-4.18751	2.82032e-05	0.00075688
chr3	26000000	27000000	chr3_B_4	disease_ALLERGY_ECZEMA_DIAGNOSED	8.42816e-09	2.68817e-09	3.13528	0.00171689	0.0275013
chr3	26000000	27000000	chr3_B_4	disease_ASTHMA_DIAGNOSED	-2.79225e-09	9.96338e-10	-2.80251	0.00507063	0.0666289
chr3	27000000	28000000	chr3_B_4	blood_LYMPHOCYTE_COUNT	4.90383e-08	2.74462e-09	17.8671	2.12863e-71	4.72237e-68
chr3	27000000	28000000	chr3_B_4	body_BALDING4	-1.53745e-08	3.67151e-09	-4.18751	2.82032e-05	0.00075688
chr3	27000000	28000000	chr3_B_4	disease_ALLERGY_ECZEMA_DIAGNOSED	8.42816e-09	2.68817e-09	3.13528	0.00171689	0.0275013
chr3	27000000	28000000	chr3_B_4	disease_ASTHMA_DIAGNOSED	-2.79225e-09	9.96338e-10	-2.80251	0.00507063	0.0666289
chr3	28000000	29000000	chr3_B_4	blood_LYMPHOCYTE_COUNT	4.90383e-08	2.74462e-09	17.8671	2.12863e-71	4.72237e-68
[truncated: 6,364 more rows]

## Sheet: DMFB
chrom	compartment_start	compartment_end	compartment_name	trait	Coefficient	Coefficient_std_error	Coefficient_z-score	P-value	FDR
[truncated: 5,607 more rows]

[truncated: 15 more sheets: RPE1, MEC, KER, BetaH1, Islets, H1hESC, IMR90, HUVEC, Ery, SkMC, A549, HepG2, THP1, THP1 PMA, HeLa]
