# Supplementary material for: Annotation of nuclear lncRNAs based on chromatin interactions
Source: PLoS One. 2024 May 6;19(5):e0295971. doi: 10.1371/journal.pone.0295971 (PMC11073715; doi:10.1371/journal.pone.0295971)
Supplement: S4 Table — (XLSX) [file pone.0295971.s009.xlsx]

## Sheet: Index
S4 Table	Differentially expressed genes after knockdown of nuclear lncRNAs in dermal fibroblast.
Table 4a	Details of differentially expressed genes after the knockdown of nuclear lncRNAs in dermal fibroblast.
Table 4b	Details of differentially expressed tagret genes after the knockdown of nuclear lncRNAs in dermal fibroblast.
Table 4c	Level of expression change in the target genes after knockdown of nuclear lncRNAs in dermal fibroblast.

## Sheet: Table4a
Table 4a: Details of differentially expressed genes after the knockdown of nuclear lncRNAs in dermal fibroblast.
Nuclear lncRNA	Nuclear lncRNA chromosome	ASO ID	Differentially Expressed gene (geneID)	Differentially Expressed gene (geneSymbol)	baseMean	log2FC	pvalue	fdr	KD.tpm.ave	DE gene chromosome	Is candidate target gene
CATG00000079799	chr5	ASO_C0008586_03	ENSG00000249859	PVT1	149.972	-0.824167	2.51e-08	0.000387719	11.8351	chr8	No
CATG00000079799	chr5	ASO_C0008586_03	ENSG00000230590	FTX	223.072	-0.739241	1.23121e-07	0.000950924	18.3413	chrX	No
CATG00000079799	chr5	ASO_C0008586_03	ENSG00000226419	RP11-31F15.1	60.5389	-1.16809	1.56394e-06	0.00402635	3.76961	chr1	No
CATG00000079799	chr5	ASO_C0008586_03	ENSG00000231721	MKLN1-AS1	431.744	-0.878371	1.30721e-06	0.00402635	32.1441	chr7	No
CATG00000079799	chr5	ASO_C0008586_03	ENSG00000121904	CSMD2	272.652	-0.619982	1.98999e-06	0.00439133	23.779	chr1	No
CATG00000079799	chr5	ASO_C0008586_03	ENSG00000187391	MAGI2	194.165	-0.617533	3.07966e-06	0.00594643	16.8205	chr7	No
CATG00000079799	chr5	ASO_C0008586_03	ENSG00000117569	PTBP2	126.321	-0.794979	3.78734e-06	0.00650034	9.91149	chr1	No
CATG00000079799	chr5	ASO_C0008586_03	ENSG00000102763	VWA8	98.5717	-0.781366	6.14072e-06	0.00948557	7.65351	chr13	No
CATG00000079799	chr5	ASO_C0008586_03	ENSG00000078403	MLLT10	233.502	-0.552967	8.69768e-06	0.0111961	21.6604	chr10	No
CATG00000079799	chr5	ASO_C0008586_03	ENSG00000109920	FNBP4	380.677	-0.472342	1.02877e-05	0.0122241	36.5414	chr11	No
CATG00000079799	chr5	ASO_C0008586_03	ENSG00000153317	ASAP1	757.991	-0.350655	1.72565e-05	0.0177708	77.2789	chr8	No
CATG00000079799	chr5	ASO_C0008586_03	ENSG00000181218	HIST3H2A	211.472	0.603446	1.6275e-05	0.0177708	38.2968	chr1	No
CATG00000079799	chr5	ASO_C0008586_03	ENSG00000231566	RP5-1158E12.3	240.948	-0.741848	1.8683e-05	0.0180373	19.8304	chrX	No
CATG00000079799	chr5	ASO_C0008586_03	ENSG00000167601	AXL	5348.59	0.259698	2.55666e-05	0.023231	800.747	chr19	No
CATG00000079799	chr5	ASO_C0008586_03	ENSG00000186376	ZNF75D	57.5704	-0.946618	3.59257e-05	0.0308302	3.94197	chrX	No
CATG00000079799	chr5	ASO_C0008586_03	ENSG00000135976	ANKRD36	216.655	-0.530217	4.19568e-05	0.0324053	19.9055	chr2	No
CATG00000079799	chr5	ASO_C0008586_03	ENSG00000171988	JMJD1C	244.231	-0.454329	4.1894e-05	0.0324053	23.8689	chr10	No
CATG00000079799	chr5	ASO_C0008586_03	ENSG00000111077	TENC1	256.924	-0.540161	4.60463e-05	0.0338703	23.5907	chr12	No
CATG00000079799	chr5	ASO_C0008586_03	ENSG00000213096	ZNF254	153.877	-0.538448	0.000112075	0.069249	13.6138	chr19	No
CATG00000079799	chr5	ASO_C0008586_03	ENSG00000178896	EXOSC4	342.947	0.362018	0.000120562	0.0716278	54.5317	chr8	No
CATG00000079799	chr5	ASO_C0008586_03	ENSG00000064652	SNX24	167.332	-0.477106	0.0001295	0.0738032	16.0656	chr5	No
CATG00000079799	chr5	ASO_C0008586_03	ENSG00000235703	LINC00894	55.8187	-0.972113	0.000133779	0.0738032	4.09175	chrX	No
CATG00000079799	chr5	ASO_C0008586_03	ENSG00000126070	AGO3	149.097	-0.517391	0.00017246	0.0832495	13.8235	chr1	No
CATG00000079799	chr5	ASO_C0008586_03	ENSG00000087206	UIMC1	133.087	-0.526806	0.000203652	0.0894503	12.2379	chr5	No
CATG00000079799	chr5	ASO_C0008586_03	ENSG00000170776	AKAP13	388.982	-0.364539	0.000205053	0.0894503	40.0965	chr15	No
CATG00000079799	chr5	ASO_C0008586_03	ENSG00000204406	MBD5	290.939	-0.481235	0.000208468	0.0894503	27.7088	chr2	No
CATG00000079799	chr5	ASO_C0008586_03	ENSG00000100243	CYB5R3	3041.68	0.271462	0.000248255	0.0969083	458.74	chr22	No
CATG00000079799	chr5	ASO_C0008586_03	ENSG00000151779	NBAS	186.722	-0.465026	0.000257218	0.0969083	18.1335	chr2	No
CATG00000079799	chr5	ASO_C0008586_03	ENSG00000172586	CHCHD1	783.481	0.314343	0.000240426	0.0969083	121.149	chr10	No
CATG00000079799	chr5	ASO_C0008586_03	ENSG00000243716	NPIPB5	83.5208	-0.733333	0.000256114	0.0969083	7.00254	chr16	No
CATG00000079799	chr5	ASO_C0008586_03	ENSG00000271359	RP11-84C13.1	46.6635	0.658796	0.000233726	0.0969083	8.81672	chr4	No
CATG00000079799	chr5	ASO_C0008586_03	ENSG00000232593	RP11-258C19.5	102.926	-0.699668	0.000267236	0.0982855	8.38028	chrX	No
CATG00000079799	chr5	ASO_C0008586_03	ENSG00000175198	PCCA	188.476	-0.50699	0.000276043	0.0991635	17.7991	chr13	No
CATG00000095991	chr7	ASO_C0012015_07	ENSG00000013588	GPRC5A	427.941	0.941992	2.58e-24	4.00494e-20	77.0396	chr12	No
CATG00000095991	chr7	ASO_C0012015_07	ENSG00000100154	TTC28	276.221	-1.19387	4.05277e-23	3.14556e-19	13.436	chr22	No
CATG00000095991	chr7	ASO_C0012015_07	ENSG00000183287	CCBE1	1070.84	-0.881228	7.82965e-22	4.05132e-18	63.2225	chr18	No
CATG00000095991	chr7	ASO_C0012015_07	ENSG00000173267	SNCG	62.5245	1.41789	2.83117e-19	1.09871e-15	14.5336	chr10	No
CATG00000095991	chr7	ASO_C0012015_07	ENSG00000185507	IRF7	114.122	1.44044	3.8169e-19	1.18499e-15	26.7286	chr11	No
CATG00000095991	chr7	ASO_C0012015_07	ENSG00000185420	SMYD3	380.265	-1.22307	1.45939e-17	3.77569e-14	18.2231	chr1	No
CATG00000095991	chr7	ASO_C0012015_07	ENSG00000173801	JUP	151.599	1.26144	2.38061e-17	5.27918e-14	32.3676	chr17	No
CATG00000095991	chr7	ASO_C0012015_07	ENSG00000146433	TMEM181	562.301	-0.720923	2.35179e-16	4.56336e-13	37.0341	chr6	No
CATG00000095991	chr7	ASO_C0012015_07	ENSG00000066629	EML1	521.142	-0.866258	8.2322e-16	1.41987e-12	31.1973	chr14	No
CATG00000095991	chr7	ASO_C0012015_07	ENSG00000183495	EP400	407.476	-0.748569	1.33343e-15	2.06988e-12	26.2443	chr12	No
CATG00000095991	chr7	ASO_C0012015_07	ENSG00000216490	IFI30	74.2651	1.16959	3.2895e-15	4.64209e-12	15.1132	chr19	No
CATG00000095991	chr7	ASO_C0012015_07	ENSG00000182197	EXT1	2002.35	-0.687175	5.64345e-15	7.30027e-12	133.979	chr8	No
CATG00000095991	chr7	ASO_C0012015_07	ENSG00000135480	KRT7	248.827	0.895359	1.11808e-14	1.33507e-11	43.6207	chr12	No
CATG00000095991	chr7	ASO_C0012015_07	ENSG00000151746	BICD1	242.163	-1.13185	2.33451e-14	2.58847e-11	12.1414	chr12	No
CATG00000095991	chr7	ASO_C0012015_07	ENSG00000115129	TP53I3	407.037	0.604862	5.50491e-14	5.69685e-11	60.2879	chr2	No
CATG00000095991	chr7	ASO_C0012015_07	ENSG00000148634	HERC4	1060.84	-0.844798	6.72379e-14	6.52333e-11	64.0913	chr10	No
CATG00000095991	chr7	ASO_C0012015_07	ENSG00000173535	TNFRSF10C	45.7487	1.34736	7.33684e-14	6.6994e-11	10.2213	chr8	No
CATG00000095991	chr7	ASO_C0012015_07	ENSG00000153207	AHCTF1	505.753	-0.80185	1.06143e-13	9.15367e-11	31.3714	chr1	No
CATG00000095991	chr7	ASO_C0012015_07	ENSG00000178234	GALNT11	337.609	-0.766091	1.22816e-13	1.00341e-10	21.5613	chr7	No
CATG00000095991	chr7	ASO_C0012015_07	ENSG00000151276	MAGI1	349.953	-0.944463	1.60681e-13	1.24713e-10	19.9936	chr3	No
CATG00000095991	chr7	ASO_C0012015_07	ENSG00000072609	CHFR	472.316	-0.783395	2.69797e-13	1.99431e-10	29.8362	chr12	No
CATG00000095991	chr7	ASO_C0012015_07	ENSG00000156113	KCNMA1	464.101	-0.827554	3.64138e-13	2.56932e-10	28.2983	chr10	No
CATG00000095991	chr7	ASO_C0012015_07	ENSG00000143919	CAMKMT	132.05	-1.1709	3.89212e-13	2.62685e-10	6.59732	chr2	No
CATG00000095991	chr7	ASO_C0012015_07	ENSG00000100401	RANGAP1	1779.87	-0.764015	7.87716e-13	4.89109e-10	113.161	chr22	No
CATG00000095991	chr7	ASO_C0012015_07	ENSG00000133195	SLC39A11	216.029	-1.18092	7.71902e-13	4.89109e-10	10.5458	chr17	No
CATG00000095991	chr7	ASO_C0012015_07	ENSG00000197632	SERPINB2	67.5974	1.08758	1.17365e-12	7.00714e-10	13.1656	chr18	No
CATG00000095991	chr7	ASO_C0012015_07	ENSG00000123352	SPATS2	424.695	-0.731689	1.25758e-12	7.23017e-10	27.8101	chr12	No
CATG00000095991	chr7	ASO_C0012015_07	ENSG00000242550	SERPINB10	32.3985	1.50675	1.45678e-12	8.07629e-10	7.72664	chr18	No
CATG00000095991	chr7	ASO_C0012015_07	ENSG00000203791	METTL10	480.235	-0.619964	1.54492e-12	8.26959e-10	33.5616	chr10	No
CATG00000095991	chr7	ASO_C0012015_07	ENSG00000105983	LMBR1	302.395	-0.720876	1.939e-12	1.0033e-09	19.8436	chr7	No
CATG00000095991	chr7	ASO_C0012015_07	ENSG00000168961	LGALS9	34.8074	1.55255	2.0308e-12	1.01691e-09	8.6513	chr17	No
CATG00000095991	chr7	ASO_C0012015_07	ENSG00000258539	RP11-12J10.3	473.283	-0.621211	2.1474e-12	1.04169e-09	33.0562	chr10	No
CATG00000095991	chr7	ASO_C0012015_07	ENSG00000155111	CDK19	359.186	-0.86621	3.23454e-12	1.52151e-09	21.3517	chr6	No
CATG00000095991	chr7	ASO_C0012015_07	ENSG00000182185	RAD51B	119.048	-1.429	3.82223e-12	1.74507e-09	4.99361	chr14	No
CATG00000095991	chr7	ASO_C0012015_07	ENSG00000144036	EXOC6B	731.618	-0.975401	4.09133e-12	1.81456e-09	40.657	chr2	No
CATG00000095991	chr7	ASO_C0012015_07	ENSG00000119969	HELLS	879.19	-1.25438	4.43702e-12	1.91322e-09	40.6011	chr10	No
CATG00000095991	chr7	ASO_C0012015_07	ENSG00000107929	LARP4B	534.072	-0.808884	5.3278e-12	2.21801e-09	33.0436	chr10	No
CATG00000095991	chr7	ASO_C0012015_07	ENSG00000156110	ADK	936.297	-0.783876	5.42964e-12	2.21801e-09	58.8854	chr10	No
CATG00000095991	chr7	ASO_C0012015_07	ENSG00000151552	QDPR	653.697	-0.55639	1.15771e-11	4.58848e-09	47.6927	chr4	No
CATG00000095991	chr7	ASO_C0012015_07	ENSG00000188312	CENPP	137.315	-1.35748	1.18237e-11	4.58848e-09	5.90908	chr9	No
CATG00000095991	chr7	ASO_C0012015_07	ENSG00000179295	PTPN11	2292.68	-0.619977	1.95058e-11	7.38507e-09	160.008	chr12	No
CATG00000095991	chr7	ASO_C0012015_07	ENSG00000101868	POLA1	211.43	-1.05756	2.05127e-11	7.58141e-09	11.0293	chrX	No
CATG00000095991	chr7	ASO_C0012015_07	ENSG00000161513	FDXR	279.659	1.00095	3.63494e-11	1.31221e-08	51.9212	chr17	No
CATG00000095991	chr7	ASO_C0012015_07	ENSG00000171345	KRT19	448.716	0.934448	4.01254e-11	1.38415e-08	80.2956	chr17	No
CATG00000095991	chr7	ASO_C0012015_07	ENSG00000197912	SPG7	840.164	-0.722776	3.99415e-11	1.38415e-08	54.9986	chr16	No
CATG00000095991	chr7	ASO_C0012015_07	ENSG00000126950	TMEM35	37.8802	1.40634	4.67971e-11	1.5792e-08	8.70448	chrX	No
CATG00000095991	chr7	ASO_C0012015_07	ENSG00000173715	C11orf80	162.352	-1.0329	5.14983e-11	1.70087e-08	8.56982	chr11	No
CATG00000095991	chr7	ASO_C0012015_07	ENSG00000070366	SMG6	386.963	-0.641177	5.90536e-11	1.87079e-08	26.9746	chr17	No
CATG00000095991	chr7	ASO_C0012015_07	ENSG00000102710	SUPT20H	530.898	-0.544973	5.8849e-11	1.87079e-08	38.9117	chr13	No
CATG00000095991	chr7	ASO_C0012015_07	ENSG00000186166	CCDC84	253.324	-0.954524	6.73808e-11	2.0919e-08	14.4487	chr11	No
CATG00000095991	chr7	ASO_C0012015_07	ENSG00000153827	TRIP12	1281.89	-0.504693	7.59305e-11	2.31112e-08	96.4632	chr2	No
CATG00000095991	chr7	ASO_C0012015_07	ENSG00000007866	TEAD3	466.186	-0.850001	8.26897e-11	2.46845e-08	28.0626	chr6	No
CATG00000095991	chr7	ASO_C0012015_07	ENSG00000147202	DIAPH2	201.146	-0.853535	9.45721e-11	2.76989e-08	12.244	chrX	No
CATG00000095991	chr7	ASO_C0012015_07	ENSG00000112701	SENP6	419.388	-0.654703	2.49542e-10	7.17341e-08	28.7038	chr6	No
CATG00000095991	chr7	ASO_C0012015_07	ENSG00000187608	ISG15	784.981	1.13519	3.24853e-10	9.16854e-08	157.032	chr1	No
CATG00000095991	chr7	ASO_C0012015_07	ENSG00000187091	PLCD1	175.254	0.730523	3.52683e-10	9.77624e-08	28.1322	chr3	No
CATG00000095991	chr7	ASO_C0012015_07	ENSG00000099330	OCEL1	155.095	0.769496	4.03007e-10	1.08715e-07	25.4019	chr19	No
CATG00000095991	chr7	ASO_C0012015_07	ENSG00000149809	TM7SF2	112.983	0.933789	4.06201e-10	1.08715e-07	20.2181	chr11	No
CATG00000095991	chr7	ASO_C0012015_07	ENSG00000138642	HERC6	103.195	1.05019	4.73515e-10	1.24583e-07	19.6347	chr4	No
CATG00000095991	chr7	ASO_C0012015_07	ENSG00000166592	RRAD	25.3859	1.52686	5.27214e-10	1.36399e-07	6.27252	chr16	No
CATG00000095991	chr7	ASO_C0012015_07	ENSG00000119630	PGF	109.097	0.800437	7.82604e-10	1.99153e-07	18.1653	chr14	No
CATG00000095991	chr7	ASO_C0012015_07	ENSG00000248266	RP11-402C9.1	46.0155	-1.65499	9.27319e-10	2.32174e-07	1.6982	chr4	No
CATG00000095991	chr7	ASO_C0012015_07	ENSG00000133961	NUMB	924.95	-0.498789	1.14478e-09	2.75053e-07	70.0708	chr14	No
CATG00000095991	chr7	ASO_C0012015_07	ENSG00000160551	TAOK1	509.12	-0.549769	1.15174e-09	2.75053e-07	37.3562	chr17	No
CATG00000095991	chr7	ASO_C0012015_07	ENSG00000118007	STAG1	751.07	-0.580682	1.48257e-09	3.48695e-07	54.0299	chr3	No
CATG00000095991	chr7	ASO_C0012015_07	ENSG00000136492	BRIP1	201.576	-1.0535	1.52214e-09	3.52659e-07	10.6188	chr17	No
CATG00000095991	chr7	ASO_C0012015_07	ENSG00000105204	DYRK1B	113.999	0.829227	1.91061e-09	4.35695e-07	19.2831	chr19	No
CATG00000095991	chr7	ASO_C0012015_07	ENSG00000148671	ADIRF	801.675	0.65193	1.95904e-09	4.35695e-07	122.229	chr10	No
CATG00000095991	chr7	ASO_C0012015_07	ENSG00000271880	RP11-96C23.5	783.398	0.667547	1.96474e-09	4.35695e-07	120.531	chr10	No
CATG00000095991	chr7	ASO_C0012015_07	ENSG00000118922	KLF12	247.754	-0.786078	2.04099e-09	4.4623e-07	15.7414	chr13	No
CATG00000095991	chr7	ASO_C0012015_07	ENSG00000197548	ATG7	365.386	-0.784641	2.12037e-09	4.57146e-07	23.162	chr3	No
CATG00000095991	chr7	ASO_C0012015_07	ENSG00000166167	BTRC	227.63	-0.720631	2.30373e-09	4.89874e-07	15.0876	chr10	No
CATG00000095991	chr7	ASO_C0012015_07	ENSG00000173137	ADCK5	127.998	-0.829041	2.42321e-09	5.08317e-07	7.78212	chr8	No
CATG00000095991	chr7	ASO_C0012015_07	ENSG00000122550	KLHL7	342.104	-0.55599	2.85359e-09	5.90618e-07	24.9715	chr7	No
CATG00000095991	chr7	ASO_C0012015_07	ENSG00000138777	PPA2	557.849	-0.698677	3.11695e-09	6.36637e-07	37.1148	chr4	No
CATG00000095991	chr7	ASO_C0012015_07	ENSG00000196233	LCOR	295.241	-0.69194	3.28649e-09	6.62547e-07	19.6546	chr10	No
CATG00000095991	chr7	ASO_C0012015_07	ENSG00000101745	ANKRD12	540.538	-0.66451	3.77798e-09	7.51867e-07	36.7028	chr18	No
CATG00000095991	chr7	ASO_C0012015_07	ENSG00000031003	FAM13B	280.034	-0.733418	3.94079e-09	7.7434e-07	18.1446	chr5	No
CATG00000095991	chr7	ASO_C0012015_07	ENSG00000149256	TENM4	123.538	-0.953815	4.35278e-09	8.44602e-07	7.06175	chr11	No
CATG00000095991	chr7	ASO_C0012015_07	ENSG00000080546	SESN1	120.896	0.858739	4.66442e-09	8.93898e-07	20.7935	chr6	No
CATG00000095991	chr7	ASO_C0012015_07	ENSG00000166946	CCNDBP1	796.945	0.410203	4.78262e-09	9.05373e-07	105.554	chr15	No
CATG00000095991	chr7	ASO_C0012015_07	ENSG00000083857	FAT1	1418.04	-0.473484	5.4492e-09	1.00768e-06	109.079	chr4	No
CATG00000095991	chr7	ASO_C0012015_07	ENSG00000124762	CDKN1A	4148.47	0.600353	5.45289e-09	1.00768e-06	613.651	chr6	No
CATG00000095991	chr7	ASO_C0012015_07	ENSG00000185745	IFIT1	249.161	1.30726	5.6215e-09	1.02662e-06	54.6171	chr10	No
CATG00000095991	chr7	ASO_C0012015_07	ENSG00000187391	MAGI2	277.297	-0.866059	6.0188e-09	1.08639e-06	16.7395	chr7	No
CATG00000095991	chr7	ASO_C0012015_07	ENSG00000099994	SUSD2	16.1835	1.46162	6.67156e-09	1.19037e-06	3.91516	chr22	No
CATG00000095991	chr7	ASO_C0012015_07	ENSG00000100596	SPTLC2	686.497	-0.494886	7.19456e-09	1.2691e-06	51.9354	chr14	No
CATG00000095991	chr7	ASO_C0012015_07	ENSG00000107643	MAPK8	283.876	-0.68212	7.57844e-09	1.3218e-06	19.0953	chr10	No
CATG00000095991	chr7	ASO_C0012015_07	ENSG00000169760	NLGN1	160.49	-1.09348	7.9166e-09	1.36544e-06	8.34946	chr3	No
CATG00000095991	chr7	ASO_C0012015_07	ENSG00000108651	UTP6	341.208	-0.661224	8.78709e-09	1.49892e-06	23.3284	chr17	No
CATG00000095991	chr7	ASO_C0012015_07	ENSG00000138942	RNF185	342.358	-0.501186	1.15072e-08	1.92071e-06	26.0232	chr22	No
CATG00000095991	chr7	ASO_C0012015_07	ENSG00000184584	TMEM173	1066.5	0.506648	1.14941e-08	1.92071e-06	149.332	chr5	No
CATG00000095991	chr7	ASO_C0012015_07	ENSG00000157601	MX1	91.1935	1.65361	1.48772e-08	2.45679e-06	23.8425	chr21	No
CATG00000095991	chr7	ASO_C0012015_07	ENSG00000154767	XPC	469.964	0.56225	1.75169e-08	2.86226e-06	67.9866	chr3	No
CATG00000095991	chr7	ASO_C0012015_07	ENSG00000141837	CACNA1A	96.5431	-0.972708	1.77457e-08	2.86944e-06	5.49209	chr19	No
CATG00000095991	chr7	ASO_C0012015_07	ENSG00000111335	OAS2	33.463	1.95932	1.86367e-08	2.95202e-06	10.0737	chr12	No
CATG00000095991	chr7	ASO_C0012015_07	ENSG00000116117	PARD3B	153.152	-0.978953	1.92377e-08	3.01643e-06	8.61841	chr2	No
CATG00000095991	chr7	ASO_C0012015_07	ENSG00000152127	MGAT5	407.028	-0.741439	2.11289e-08	3.27984e-06	26.2634	chr2	No
CATG00000095991	chr7	ASO_C0012015_07	ENSG00000196792	STRN3	476.475	-0.73817	2.2964e-08	3.52941e-06	30.8928	chr14	No
CATG00000095991	chr7	ASO_C0012015_07	ENSG00000169507	SLC38A11	166.48	-1.39237	2.34165e-08	3.56366e-06	7.13712	chr2	No
CATG00000095991	chr7	ASO_C0012015_07	ENSG00000143951	WDPCP	151.012	-0.752312	2.53416e-08	3.8192e-06	9.66892	chr2	No
CATG00000095991	chr7	ASO_C0012015_07	ENSG00000105327	BBC3	196.137	0.833463	2.56162e-08	3.82347e-06	33.1997	chr19	No
CATG00000095991	chr7	ASO_C0012015_07	ENSG00000139624	CERS5	301.61	-0.622246	2.60123e-08	3.8456e-06	21.1577	chr12	No
CATG00000095991	chr7	ASO_C0012015_07	ENSG00000144674	GOLGA4	847.735	-0.436646	2.71851e-08	3.98107e-06	66.578	chr3	No
CATG00000095991	chr7	ASO_C0012015_07	ENSG00000119917	IFIT3	302.282	1.13732	2.88328e-08	4.18291e-06	60.5733	chr10	No
CATG00000095991	chr7	ASO_C0012015_07	ENSG00000120889	TNFRSF10B	582.098	0.491255	3.21687e-08	4.62365e-06	80.7344	chr8	No
CATG00000095991	chr7	ASO_C0012015_07	ENSG00000038532	CLEC16A	348.506	-0.649597	3.61543e-08	5.14883e-06	23.9814	chr16	No
CATG00000095991	chr7	ASO_C0012015_07	ENSG00000163840	DTX3L	417.992	0.624869	3.76106e-08	5.30755e-06	62.7306	chr3	No
CATG00000095991	chr7	ASO_C0012015_07	ENSG00000185567	AHNAK2	299.072	0.564594	3.80416e-08	5.32e-06	43.3407	chr14	No
CATG00000095991	chr7	ASO_C0012015_07	ENSG00000140718	FTO	603.995	-0.626897	3.88178e-08	5.38007e-06	42.2049	chr16	No
CATG00000095991	chr7	ASO_C0012015_07	ENSG00000030066	NUP160	389.863	-0.574209	4.11236e-08	5.64922e-06	27.9754	chr11	No
CATG00000095991	chr7	ASO_C0012015_07	ENSG00000181090	EHMT1	423.699	-0.626647	4.2517e-08	5.7894e-06	29.6415	chr9	No
CATG00000095991	chr7	ASO_C0012015_07	ENSG00000267886	CTD-2291D10.4	94.5147	-1.10163	5.56002e-08	7.50507e-06	4.83791	chr19	No
CATG00000095991	chr7	ASO_C0012015_07	ENSG00000134030	CTIF	582.146	-0.702587	5.72974e-08	7.66747e-06	38.7124	chr18	No
CATG00000095991	chr7	ASO_C0012015_07	ENSG00000115761	NOL10	400.433	-0.5134	5.97404e-08	7.92607e-06	29.9372	chr2	No
CATG00000095991	chr7	ASO_C0012015_07	ENSG00000143390	RFX5	252.274	0.504745	6.29529e-08	8.21192e-06	35.2789	chr1	No
CATG00000095991	chr7	ASO_C0012015_07	ENSG00000145996	CDKAL1	184.812	-0.792488	6.89265e-08	8.91622e-06	11.5829	chr6	No
CATG00000095991	chr7	ASO_C0012015_07	ENSG00000185104	FAF1	365.923	-0.644838	7.78319e-08	9.985e-06	25.24	chr1	No
CATG00000095991	chr7	ASO_C0012015_07	ENSG00000119685	TTLL5	335.362	-0.574255	7.92082e-08	1.00783e-05	24.0679	chr14	No
CATG00000095991	chr7	ASO_C0012015_07	ENSG00000160710	ADAR	1373.71	0.407156	8.29853e-08	1.0473e-05	181.356	chr1	No
CATG00000095991	chr7	ASO_C0012015_07	ENSG00000128340	RAC2	429.159	0.679829	8.46879e-08	1.06017e-05	66.4632	chr22	No
CATG00000095991	chr7	ASO_C0012015_07	ENSG00000040933	INPP4A	218.626	-0.74892	8.65944e-08	1.07536e-05	14.218	chr2	No
CATG00000095991	chr7	ASO_C0012015_07	ENSG00000126709	IFI6	966.383	1.42798	9.07183e-08	1.11763e-05	225.501	chr1	No
CATG00000095991	chr7	ASO_C0012015_07	ENSG00000153113	CAST	1999.88	0.430929	9.42392e-08	1.15187e-05	267.765	chr5	No
CATG00000095991	chr7	ASO_C0012015_07	ENSG00000141298	SSH2	227.268	-0.63586	9.53285e-08	1.15608e-05	15.7938	chr17	No
CATG00000095991	chr7	ASO_C0012015_07	ENSG00000173064	HECTD4	139.065	-0.939879	9.67482e-08	1.1642e-05	7.99177	chr12	No
CATG00000095991	chr7	ASO_C0012015_07	ENSG00000075391	RASAL2	163.603	-0.799032	9.78975e-08	1.16897e-05	10.3778	chr1	No
CATG00000095991	chr7	ASO_C0012015_07	ENSG00000162599	NFIA	113.688	-1.09654	1.10718e-07	1.30203e-05	5.91674	chr1	No
CATG00000095991	chr7	ASO_C0012015_07	ENSG00000170776	AKAP13	519.11	-0.450922	1.17934e-07	1.37646e-05	40.6451	chr15	No
CATG00000095991	chr7	ASO_C0012015_07	ENSG00000101849	TBL1X	181.09	-0.604578	1.22622e-07	1.42049e-05	12.8966	chrX	No
CATG00000095991	chr7	ASO_C0012015_07	ENSG00000115947	ORC4	244.102	-0.66855	1.26848e-07	1.45856e-05	16.6576	chr2	No
CATG00000095991	chr7	ASO_C0012015_07	ENSG00000004779	NDUFAB1	1103.64	-0.405018	1.33237e-07	1.52076e-05	88.3333	chr16	No
CATG00000095991	chr7	ASO_C0012015_07	ENSG00000025708	TYMP	193.263	1.2035	1.40013e-07	1.58644e-05	40.1268	chr22	No
CATG00000095991	chr7	ASO_C0012015_07	ENSG00000170390	DCLK2	320.059	-0.631763	1.53515e-07	1.72682e-05	22.3234	chr4	No
CATG00000095991	chr7	ASO_C0012015_07	ENSG00000107779	BMPR1A	272.927	-0.60402	1.71068e-07	1.91042e-05	19.3585	chr10	No
CATG00000095991	chr7	ASO_C0012015_07	ENSG00000141564	RPTOR	299.086	-0.471885	1.74353e-07	1.9332e-05	23.2063	chr17	No
CATG00000095991	chr7	ASO_C0012015_07	ENSG00000079805	DNM2	1121.07	-0.483853	1.76213e-07	1.93597e-05	85.3963	chr19	No
CATG00000095991	chr7	ASO_C0012015_07	ENSG00000183850	ZNF730	114.528	-0.94539	1.78344e-07	1.93597e-05	6.46151	chr19	No
CATG00000095991	chr7	ASO_C0012015_07	ENSG00000127946	HIP1	370.904	-0.597693	1.89264e-07	2.04024e-05	26.3254	chr7	No
CATG00000095991	chr7	ASO_C0012015_07	ENSG00000133935	C14orf1	669.529	0.393929	1.94121e-07	2.04989e-05	87.6309	chr14	No
CATG00000095991	chr7	ASO_C0012015_07	ENSG00000148798	INA	50.8441	1.26704	1.93568e-07	2.04989e-05	10.913	chr10	No
CATG00000095991	chr7	ASO_C0012015_07	ENSG00000164054	SHISA5	2043.83	0.344608	1.98654e-07	2.08359e-05	259.777	chr3	No
CATG00000095991	chr7	ASO_C0012015_07	ENSG00000178878	APOLD1	333.765	-0.614347	2.01772e-07	2.10208e-05	23.5438	chr12	No
CATG00000095991	chr7	ASO_C0012015_07	ENSG00000159164	SV2A	340.09	0.560213	2.19592e-07	2.27248e-05	49.1637	chr1	No
CATG00000095991	chr7	ASO_C0012015_07	ENSG00000119487	MAPKAP1	1978.5	-0.46465	2.31358e-07	2.3784e-05	152.629	chr9	No
CATG00000095991	chr7	ASO_C0012015_07	ENSG00000117020	AKT3	231.482	-0.785696	2.39464e-07	2.44553e-05	14.622	chr1	No
CATG00000095991	chr7	ASO_C0012015_07	ENSG00000033867	SLC4A7	551.477	-0.631295	2.48445e-07	2.52066e-05	38.3612	chr3	No
CATG00000095991	chr7	ASO_C0012015_07	ENSG00000163935	SFMBT1	60.5947	-1.20738	2.51366e-07	2.53374e-05	2.88377	chr3	No
CATG00000095991	chr7	ASO_C0012015_07	ENSG00000075151	EIF4G3	617.72	-0.610246	3.08594e-07	3.09051e-05	43.6666	chr1	No
CATG00000095991	chr7	ASO_C0012015_07	ENSG00000243156	MICAL3	234.499	-0.646523	3.27437e-07	3.25821e-05	16.0489	chr22	No
CATG00000095991	chr7	ASO_C0012015_07	ENSG00000182621	PLCB1	244.72	-0.646155	3.38567e-07	3.3475e-05	16.9193	chr20	No
CATG00000095991	chr7	ASO_C0012015_07	ENSG00000104375	STK3	370.809	-0.499297	3.6794e-07	3.6149e-05	28.1185	chr8	No
CATG00000095991	chr7	ASO_C0012015_07	ENSG00000133812	SBF2	643.415	-0.615288	4.12151e-07	4.02379e-05	45.2501	chr11	No
CATG00000095991	chr7	ASO_C0012015_07	ENSG00000055609	KMT2C	391.646	-0.626081	4.20439e-07	4.07905e-05	27.3981	chr7	No
CATG00000095991	chr7	ASO_C0012015_07	ENSG00000149571	KIRREL3	390.072	-0.696228	4.57888e-07	4.41478e-05	25.9899	chr11	No
CATG00000095991	chr7	ASO_C0012015_07	ENSG00000151532	VTI1A	390.977	-0.468366	4.76262e-07	4.56359e-05	30.2551	chr10	No
CATG00000095991	chr7	ASO_C0012015_07	ENSG00000135899	SP110	162.507	0.62657	4.93646e-07	4.67248e-05	24.3571	chr2	No
CATG00000095991	chr7	ASO_C0012015_07	ENSG00000139173	TMEM117	88.6188	-0.957889	4.92363e-07	4.67248e-05	5.08083	chr12	No
CATG00000095991	chr7	ASO_C0012015_07	ENSG00000139567	ACVRL1	98.1859	0.738683	5.91885e-07	5.56838e-05	15.8948	chr12	No
CATG00000095991	chr7	ASO_C0012015_07	ENSG00000068079	IFI35	314.414	0.790979	6.16796e-07	5.76779e-05	51.8952	chr17	No
CATG00000095991	chr7	ASO_C0012015_07	ENSG00000170624	SGCD	225.625	-0.976387	6.20939e-07	5.77176e-05	12.6223	chr5	No
CATG00000095991	chr7	ASO_C0012015_07	ENSG00000110628	SLC22A18	138.758	0.895082	6.59786e-07	6.09635e-05	24.3514	chr11	No
CATG00000095991	chr7	ASO_C0012015_07	ENSG00000132170	PPARG	123.409	-0.813344	7.4395e-07	6.83333e-05	7.64784	chr3	No
CATG00000095991	chr7	ASO_C0012015_07	ENSG00000010278	CD9	1104.64	0.518548	7.89726e-07	7.21112e-05	155.755	chr12	No
CATG00000095991	chr7	ASO_C0012015_07	ENSG00000182923	CEP63	271.214	-0.537383	8.70501e-07	7.90222e-05	20.2223	chr3	No
CATG00000095991	chr7	ASO_C0012015_07	ENSG00000127603	MACF1	1118.96	-0.353164	9.23544e-07	8.33498e-05	92.7079	chr1	No
CATG00000095991	chr7	ASO_C0012015_07	ENSG00000181284	TMEM102	31.0457	1.02765	9.34099e-07	8.38152e-05	5.86853	chr17	No
CATG00000095991	chr7	ASO_C0012015_07	ENSG00000135250	SRPK2	321.651	-0.684699	9.56571e-07	8.53382e-05	21.6902	chr7	No
CATG00000095991	chr7	ASO_C0012015_07	ENSG00000187741	FANCA	260.84	-0.889618	9.9082e-07	8.78886e-05	15.2463	chr16	No
CATG00000095991	chr7	ASO_C0012015_07	ENSG00000125107	CNOT1	887.805	-0.533738	1.00225e-06	8.83977e-05	65.6886	chr16	No
CATG00000095991	chr7	ASO_C0012015_07	ENSG00000037042	TUBG2	324.099	0.583479	1.04479e-06	9.16288e-05	47.5883	chr17	No
CATG00000095991	chr7	ASO_C0012015_07	ENSG00000269476	CTD-2583A14.9	204.866	-0.511704	1.08358e-06	9.44965e-05	15.4912	chr19	No
CATG00000095991	chr7	ASO_C0012015_07	ENSG00000103671	TRIP4	299.734	-0.625913	1.10108e-06	9.49555e-05	20.8276	chr15	No
CATG00000095991	chr7	ASO_C0012015_07	ENSG00000108669	CYTH1	302.391	-0.535338	1.10079e-06	9.49555e-05	22.2484	chr17	No
CATG00000095991	chr7	ASO_C0012015_07	ENSG00000178035	IMPDH2	1571.1	0.482584	1.13047e-06	9.69515e-05	216.943	chr3	No
CATG00000095991	chr7	ASO_C0012015_07	ENSG00000165949	IFI27	21.2224	2.07186	1.15616e-06	9.86099e-05	6.73198	chr14	No
CATG00000095991	chr7	ASO_C0012015_07	ENSG00000048392	RRM2B	252.548	0.46954	1.1975e-06	0.000101578	34.5517	chr8	No
CATG00000095991	chr7	ASO_C0012015_07	ENSG00000104522	TSTA3	455.92	0.468792	1.26394e-06	0.000106631	62.4578	chr8	No
CATG00000095991	chr7	ASO_C0012015_07	ENSG00000131374	TBC1D5	530.154	-0.783658	1.28215e-06	0.000107582	33.4101	chr3	No
CATG00000095991	chr7	ASO_C0012015_07	ENSG00000134574	DDB2	350.764	0.433849	1.28976e-06	0.00010764	46.7715	chr11	No
CATG00000095991	chr7	ASO_C0012015_07	ENSG00000041880	PARP3	208.996	0.535187	1.3712e-06	0.000112724	29.7685	chr3	No
CATG00000095991	chr7	ASO_C0012015_07	ENSG00000078177	N4BP2	71.8992	-0.896555	1.38699e-06	0.000112724	4.23154	chr4	No
CATG00000095991	chr7	ASO_C0012015_07	ENSG00000110492	MDK	1663.13	0.528691	1.38346e-06	0.000112724	235.971	chr11	No
CATG00000095991	chr7	ASO_C0012015_07	ENSG00000178726	THBD	21.52	1.30434	1.37678e-06	0.000112724	4.65504	chr20	No
CATG00000095991	chr7	ASO_C0012015_07	ENSG00000180357	ZNF609	159.608	-0.909165	1.38535e-06	0.000112724	9.2305	chr15	No
CATG00000095991	chr7	ASO_C0012015_07	ENSG00000137198	GMPR	77.521	0.677222	1.47437e-06	0.000119201	11.9391	chr6	No
CATG00000095991	chr7	ASO_C0012015_07	ENSG00000146802	TMEM168	245.222	-0.525618	1.48802e-06	0.000119682	18.3141	chr7	No
CATG00000095991	chr7	ASO_C0012015_07	ENSG00000180914	OXTR	961.48	-0.490611	1.49625e-06	0.000119723	72.867	chr3	No
CATG00000095991	chr7	ASO_C0012015_07	ENSG00000064607	SUGP2	419.62	-0.501754	1.64865e-06	0.000129909	31.5053	chr19	No
CATG00000095991	chr7	ASO_C0012015_07	ENSG00000151338	MIPOL1	89.7364	-0.807362	1.6373e-06	0.000129909	5.60609	chr14	No
CATG00000095991	chr7	ASO_C0012015_07	ENSG00000183486	MX2	37.165	1.42331	1.64555e-06	0.000129909	8.63141	chr21	No
CATG00000095991	chr7	ASO_C0012015_07	ENSG00000126561	STAT5A	59.023	0.951743	1.67846e-06	0.00013159	10.7206	chr17	No
CATG00000095991	chr7	ASO_C0012015_07	ENSG00000126883	NUP214	630.486	-0.792723	1.69068e-06	0.000131882	39.4493	chr9	No
CATG00000095991	chr7	ASO_C0012015_07	ENSG00000161958	FGF11	31.429	1.00383	1.86723e-06	0.000144925	5.86853	chr17	No
CATG00000095991	chr7	ASO_C0012015_07	ENSG00000170832	USP32	670.489	-0.353749	2.02624e-06	0.000156484	55.4722	chr17	No
CATG00000095991	chr7	ASO_C0012015_07	ENSG00000142867	BCL10	484.604	0.429086	2.20236e-06	0.000168596	64.788	chr1	No
CATG00000095991	chr7	ASO_C0012015_07	ENSG00000164283	ESM1	24.4725	1.35423	2.20479e-06	0.000168596	5.42973	chr5	No
CATG00000095991	chr7	ASO_C0012015_07	ENSG00000103381	CPPED1	441.123	-0.46515	2.24792e-06	0.00017084	34.1232	chr16	No
CATG00000095991	chr7	ASO_C0012015_07	ENSG00000119509	INVS	245.486	-0.70677	2.25615e-06	0.00017084	16.43	chr9	No
CATG00000095991	chr7	ASO_C0012015_07	ENSG00000261884	CTC-479C5.12	362.753	0.545354	2.3613e-06	0.000177935	52.0586	chr16	No
CATG00000095991	chr7	ASO_C0012015_07	ENSG00000118200	CAMSAP2	362.157	-0.456487	2.40922e-06	0.000180668	28.0423	chr1	No
CATG00000095991	chr7	ASO_C0012015_07	ENSG00000184205	TSPYL2	253.308	0.540634	2.42516e-06	0.000180989	36.3849	chrX	No
CATG00000095991	chr7	ASO_C0012015_07	ENSG00000169756	LIMS1	460.885	-0.456014	2.48275e-06	0.000184374	35.8336	chr2	No
CATG00000095991	chr7	ASO_C0012015_07	ENSG00000173482	PTPRM	388.734	-0.523316	2.49427e-06	0.000184374	29.055	chr18	No
CATG00000095991	chr7	ASO_C0012015_07	ENSG00000198089	SFI1	130.985	-1.0298	2.53923e-06	0.000186808	6.94583	chr22	No
CATG00000095991	chr7	ASO_C0012015_07	ENSG00000130775	THEMIS2	68.7476	0.679118	2.57735e-06	0.000187674	10.6521	chr1	No
CATG00000095991	chr7	ASO_C0012015_07	ENSG00000198625	MDM4	229.039	-0.555529	2.58727e-06	0.000187674	16.8328	chr1	No
CATG00000095991	chr7	ASO_C0012015_07	ENSG00000243811	APOBEC3D	1417.03	0.326179	2.58581e-06	0.000187674	178.101	chr22	No
CATG00000095991	chr7	ASO_C0012015_07	ENSG00000148498	PARD3	123.837	-0.93387	2.61572e-06	0.000188128	7.1968	chr10	No
CATG00000095991	chr7	ASO_C0012015_07	ENSG00000197321	SVIL	268.199	-0.619987	2.61777e-06	0.000188128	18.6768	chr10	No
CATG00000095991	chr7	ASO_C0012015_07	ENSG00000129055	ANAPC13	743.836	0.353074	2.65622e-06	0.000190012	94.8047	chr3	No
CATG00000095991	chr7	ASO_C0012015_07	ENSG00000042445	RETSAT	185.074	0.637748	2.67391e-06	0.0001904	27.866	chr2	No
CATG00000095991	chr7	ASO_C0012015_07	ENSG00000178685	PARP10	153.306	0.651137	2.73985e-06	0.000194204	23.3808	chr8	No
CATG00000095991	chr7	ASO_C0012015_07	ENSG00000101004	NINL	92.3222	-0.760097	2.94893e-06	0.000208074	5.98369	chr20	No
CATG00000095991	chr7	ASO_C0012015_07	ENSG00000051382	PIK3CB	209.966	-0.619681	3.16458e-06	0.000220611	14.6755	chr3	No
CATG00000095991	chr7	ASO_C0012015_07	ENSG00000141424	SLC39A6	875.856	0.327145	3.16924e-06	0.000220611	110.045	chr18	No
CATG00000095991	chr7	ASO_C0012015_07	ENSG00000166780	C16orf45	593.426	-0.562159	3.35896e-06	0.000232773	43.1379	chr16	No
CATG00000095991	chr7	ASO_C0012015_07	ENSG00000139734	DIAPH3	660.945	-0.683708	3.49745e-06	0.000241293	44.2718	chr13	No
CATG00000095991	chr7	ASO_C0012015_07	ENSG00000173588	CCDC41	150.505	-0.590833	3.52942e-06	0.000242421	10.8216	chr12	No
CATG00000095991	chr7	ASO_C0012015_07	ENSG00000136861	CDK5RAP2	437.176	-0.402899	3.58795e-06	0.000245356	34.9905	chr9	No
CATG00000095991	chr7	ASO_C0012015_07	ENSG00000116663	FBXO6	60.8966	0.721075	3.68005e-06	0.00025055	9.6892	chr1	No
CATG00000095991	chr7	ASO_C0012015_07	ENSG00000131080	EDA2R	274.518	0.462874	3.8057e-06	0.000257973	37.4098	chrX	No
CATG00000095991	chr7	ASO_C0012015_07	ENSG00000145012	LPP	779.991	-0.617058	3.82897e-06	0.000258422	54.7622	chr3	No
CATG00000095991	chr7	ASO_C0012015_07	ENSG00000189223	AC016683.6	201.723	-0.725117	4.05874e-06	0.000272744	13.221	chr2	No
CATG00000095991	chr7	ASO_C0012015_07	ENSG00000132274	TRIM22	233.141	0.809852	4.32887e-06	0.000289642	38.8482	chr11	No
CATG00000095991	chr7	ASO_C0012015_07	ENSG00000172725	CORO1B	874.01	0.343362	4.37218e-06	0.000291285	110.947	chr11	No
CATG00000095991	chr7	ASO_C0012015_07	ENSG00000149599	DUSP15	27.8775	0.981788	4.5017e-06	0.000298632	5.09346	chr20	No
CATG00000095991	chr7	ASO_C0012015_07	ENSG00000102738	MRPS31	240.988	-0.567512	4.53373e-06	0.000298691	17.5065	chr13	No
CATG00000095991	chr7	ASO_C0012015_07	ENSG00000110925	CSRNP2	178.047	-0.690114	4.56855e-06	0.000298691	11.9123	chr12	No
CATG00000095991	chr7	ASO_C0012015_07	ENSG00000129422	MTUS1	80.9477	0.863782	4.5988e-06	0.000298691	13.8519	chr8	No
CATG00000095991	chr7	ASO_C0012015_07	ENSG00000173480	ZNF417	107.637	-0.653953	4.5877e-06	0.000298691	7.50667	chr19	No
CATG00000095991	chr7	ASO_C0012015_07	ENSG00000205220	PSMB10	340.325	0.529901	4.57364e-06	0.000298691	48.4131	chr16	No
CATG00000095991	chr7	ASO_C0012015_07	ENSG00000105854	PON2	807.671	-0.388545	4.65976e-06	0.000301124	65.4001	chr7	No
CATG00000095991	chr7	ASO_C0012015_07	ENSG00000106462	EZH2	513.953	-0.599617	4.69445e-06	0.000301124	36.3447	chr7	No
CATG00000095991	chr7	ASO_C0012015_07	ENSG00000183049	CAMK1D	46.0939	-1.09741	4.67907e-06	0.000301124	2.40556	chr10	No
CATG00000095991	chr7	ASO_C0012015_07	ENSGR0000167393	PPP2R3B	57.7518	-1.24337	4.90265e-06	0.000313185	2.71544	chrY	No
CATG00000095991	chr7	ASO_C0012015_07	ENSG00000164039	BDH2	227.107	0.696373	5.03917e-06	0.000319277	35.5712	chr4	No
CATG00000095991	chr7	ASO_C0012015_07	ENSG00000147100	SLC16A2	497.872	-0.549065	5.11674e-06	0.000322875	36.342	chrX	No
CATG00000095991	chr7	ASO_C0012015_07	ENSG00000113761	ZNF346	206.987	-0.567136	5.21235e-06	0.000327576	15.0126	chr5	No
CATG00000095991	chr7	ASO_C0012015_07	ENSG00000144724	PTPRG	661.063	-0.723536	5.23351e-06	0.00032758	43.2837	chr3	No
CATG00000095991	chr7	ASO_C0012015_07	ENSG00000172009	THOP1	488.292	-0.730063	5.54351e-06	0.000344612	31.7333	chr19	No
CATG00000095991	chr7	ASO_C0012015_07	ENSG00000230590	FTX	310.274	-0.73559	5.55002e-06	0.000344612	20.2025	chrX	No
CATG00000095991	chr7	ASO_C0012015_07	ENSG00000153179	RASSF3	560.337	-0.448416	5.6075e-06	0.000346794	43.5851	chr12	No
CATG00000095991	chr7	ASO_C0012015_07	ENSG00000188313	PLSCR1	485.239	0.630473	5.76855e-06	0.000355338	73.0131	chr3	No
CATG00000095991	chr7	ASO_C0012015_07	ENSG00000164244	PRRC1	655.209	0.393518	5.86193e-06	0.000359663	85.9629	chr5	No
CATG00000095991	chr7	ASO_C0012015_07	ENSG00000132549	VPS13B	571.881	-0.673098	5.92754e-06	0.000362022	38.7767	chr8	No
CATG00000095991	chr7	ASO_C0012015_07	ENSG00000185885	IFITM1	2211.37	0.902864	5.94702e-06	0.000362022	388.592	chr11	No
CATG00000095991	chr7	ASO_C0012015_07	ENSG00000148848	ADAM12	267.909	-0.584791	6.06833e-06	0.000367558	19.2713	chr10	No
CATG00000095991	chr7	ASO_C0012015_07	ENSG00000150593	PDCD4	545.234	0.854047	6.08533e-06	0.000367558	93.2148	chr10	No
CATG00000095991	chr7	ASO_C0012015_07	ENSG00000168404	MLKL	81.4957	0.704816	6.12481e-06	0.000368264	12.8836	chr16	No
CATG00000095991	chr7	ASO_C0012015_07	ENSG00000179912	R3HDM2	252.169	-0.717773	6.14445e-06	0.000368264	16.6928	chr12	No
CATG00000095991	chr7	ASO_C0012015_07	ENSG00000249859	PVT1	202.939	-0.622381	6.34162e-06	0.000378619	14.197	chr8	No
CATG00000095991	chr7	ASO_C0012015_07	ENSG00000154240	CEP112	200.828	-0.671675	6.49605e-06	0.000386353	13.6315	chr17	No
CATG00000095991	chr7	ASO_C0012015_07	ENSG00000004534	RBM6	536.028	-0.530907	6.66025e-06	0.000393107	39.7851	chr3	No
CATG00000095991	chr7	ASO_C0012015_07	ENSG00000089486	CDIP1	236.926	0.564439	6.80137e-06	0.000399915	34.3894	chr16	No
CATG00000095991	chr7	ASO_C0012015_07	ENSG00000151376	ME3	133.165	-0.617617	7.12619e-06	0.000417434	9.33188	chr11	No
CATG00000095991	chr7	ASO_C0012015_07	ENSG00000151779	NBAS	240.95	-0.723098	7.20955e-06	0.000419153	15.9307	chr2	No
CATG00000095991	chr7	ASO_C0012015_07	ENSG00000250479	CHCHD10	626.154	0.55531	7.1977e-06	0.000419153	90.3762	chr22	No
CATG00000095991	chr7	ASO_C0012015_07	ENSG00000247596	TWF2	684.83	0.473011	7.35729e-06	0.000426146	94.0484	chr3	No
CATG00000095991	chr7	ASO_C0012015_07	ENSG00000005810	MYCBP2	225.583	-0.719639	7.47672e-06	0.000430309	14.7631	chr13	No
CATG00000095991	chr7	ASO_C0012015_07	ENSG00000131037	EPS8L1	71.4361	0.685714	7.48461e-06	0.000430309	11.0634	chr19	No
CATG00000095991	chr7	ASO_C0012015_07	ENSG00000183722	LHFP	692.52	-0.623522	7.62454e-06	0.000436572	48.3882	chr13	No
CATG00000095991	chr7	ASO_C0012015_07	ENSG00000239713	APOBEC3G	163.207	0.713424	7.64978e-06	0.000436572	25.7676	chr22	No
CATG00000095991	chr7	ASO_C0012015_07	ENSG00000047230	CTPS2	161.044	-0.554634	7.70881e-06	0.000436729	11.8327	chrX	No
CATG00000095991	chr7	ASO_C0012015_07	ENSG00000075420	FNDC3B	1585.5	-0.391278	7.68112e-06	0.000436729	128.4	chr3	No
CATG00000095991	chr7	ASO_C0012015_07	ENSG00000135541	AHI1	291.427	-0.444318	7.73729e-06	0.000436749	22.9776	chr6	No
CATG00000095991	chr7	ASO_C0012015_07	ENSG00000094916	CBX5	2263.96	-0.565282	7.81083e-06	0.000437717	163.688	chr12	No
CATG00000095991	chr7	ASO_C0012015_07	ENSG00000159388	BTG2	56.0388	1.14426	7.79985e-06	0.000437717	11.2707	chr1	No
CATG00000095991	chr7	ASO_C0012015_07	ENSG00000177694	NAALADL2	141.374	-0.815796	8.07553e-06	0.000450922	8.84144	chr3	No
CATG00000095991	chr7	ASO_C0012015_07	ENSG00000258366	RTEL1	456.952	-0.406155	8.25487e-06	0.000459285	36.4381	chr20	No
CATG00000095991	chr7	ASO_C0012015_07	ENSG00000121988	ZRANB3	60.5148	-0.913926	8.30056e-06	0.000460177	3.49013	chr2	No
CATG00000095991	chr7	ASO_C0012015_07	ENSG00000176095	IP6K1	488.561	-0.4245	8.63478e-06	0.000477003	38.9064	chr3	No
CATG00000095991	chr7	ASO_C0012015_07	ENSG00000118454	ANKRD13C	400.68	-0.471653	8.89302e-06	0.000489526	30.8205	chr1	No
CATG00000095991	chr7	ASO_C0012015_07	ENSG00000054611	TBC1D22A	293.996	-0.472129	9.14353e-06	0.000499771	22.7626	chr22	No
CATG00000095991	chr7	ASO_C0012015_07	ENSG00000135457	TFCP2	370.541	-0.545189	9.31097e-06	0.000507137	27.0871	chr12	No
CATG00000095991	chr7	ASO_C0012015_07	ENSG00000168062	BATF2	22.9933	1.10539	9.84328e-06	0.000534256	4.56169	chr11	No
CATG00000095991	chr7	ASO_C0012015_07	ENSG00000151240	DIP2C	259.845	-0.557045	9.89915e-06	0.000535416	19.0154	chr10	No
CATG00000095991	chr7	ASO_C0012015_07	ENSG00000134452	FBXO18	291.99	-0.42014	1.00473e-05	0.000541541	23.0694	chr10	No
CATG00000095991	chr7	ASO_C0012015_07	ENSG00000100285	NEFH	26.8027	1.08989	1.02648e-05	0.000551349	5.15428	chr22	No
CATG00000095991	chr7	ASO_C0012015_07	ENSG00000184898	RBM43	118.539	0.596594	1.03963e-05	0.00055649	17.5054	chr2	No
CATG00000095991	chr7	ASO_C0012015_07	ENSG00000059378	PARP12	110.04	0.609555	1.06773e-05	0.000569568	16.5425	chr7	No
CATG00000095991	chr7	ASO_C0012015_07	ENSG00000090686	USP48	687.151	-0.52116	1.076e-05	0.000572014	51.0711	chr1	No
CATG00000095991	chr7	ASO_C0012015_07	ENSG00000130558	OLFM1	22.1953	1.1363	1.12908e-05	0.000594912	4.37883	chr9	No
CATG00000095991	chr7	ASO_C0012015_07	ENSG00000140939	NOL3	103.692	0.543858	1.1336e-05	0.000594912	14.85	chr16	No
CATG00000095991	chr7	ASO_C0012015_07	ENSG00000177990	DPY19L2	71.4791	-0.87089	1.12418e-05	0.000594912	4.31265	chr12	No
CATG00000095991	chr7	ASO_C0012015_07	ENSG00000239732	TLR9	676.542	0.473014	1.13441e-05	0.000594912	92.9171	chr3	No
CATG00000095991	chr7	ASO_C0012015_07	ENSG00000166228	PCBD1	334.937	0.516458	1.14135e-05	0.00059654	47.1981	chr10	No
CATG00000095991	chr7	ASO_C0012015_07	ENSG00000014216	CAPN1	1988.39	0.341614	1.1572e-05	0.000600778	252.523	chr11	No
CATG00000095991	chr7	ASO_C0012015_07	ENSG00000152332	UHMK1	699.949	-0.625113	1.15563e-05	0.000600778	48.6499	chr1	No
CATG00000095991	chr7	ASO_C0012015_07	ENSG00000096063	SRPK1	546.203	-0.446109	1.2229e-05	0.000632768	42.5419	chr6	No
CATG00000095991	chr7	ASO_C0012015_07	ENSG00000131591	C1orf159	129.315	-0.686728	1.31188e-05	0.000672088	8.5702	chr1	No
CATG00000095991	chr7	ASO_C0012015_07	ENSG00000197121	PGAP1	211.187	-0.633326	1.30993e-05	0.000672088	14.6832	chr2	No
CATG00000095991	chr7	ASO_C0012015_07	ENSG00000129226	CD68	873.088	0.532786	1.34605e-05	0.000685561	124.01	chr17	No
CATG00000095991	chr7	ASO_C0012015_07	ENSG00000151929	BAG3	791.479	0.380725	1.34739e-05	0.000685561	102.882	chr10	No
CATG00000095991	chr7	ASO_C0012015_07	ENSG00000197977	ELOVL2	66.7998	-0.793931	1.35885e-05	0.000687084	4.12327	chr6	No
CATG00000095991	chr7	ASO_C0012015_07	ENSG00000164808	SPIDR	384.837	-0.679778	1.3826e-05	0.000695609	26.0128	chr8	No
CATG00000095991	chr7	ASO_C0012015_07	ENSG00000247240	UBL7-AS1	48.9121	-0.965462	1.38468e-05	0.000695609	2.668	chr15	No
CATG00000095991	chr7	ASO_C0012015_07	ENSG00000150961	SEC24D	2128.26	0.310613	1.39112e-05	0.000696591	265.376	chr4	No
CATG00000095991	chr7	ASO_C0012015_07	ENSG00000101000	PROCR	347.938	0.735749	1.42434e-05	0.000710836	55.5957	chr20	No
CATG00000095991	chr7	ASO_C0012015_07	ENSG00000104946	TBC1D17	605.104	0.372818	1.43133e-05	0.000710836	78.1804	chr19	No
CATG00000095991	chr7	ASO_C0012015_07	ENSG00000105514	RAB3D	743.734	0.426331	1.43852e-05	0.000710836	99.288	chr19	No
CATG00000095991	chr7	ASO_C0012015_07	ENSG00000145982	FARS2	178.096	-0.528938	1.44704e-05	0.000710836	13.2405	chr6	No
CATG00000095991	chr7	ASO_C0012015_07	ENSG00000155561	NUP205	416.497	-0.693769	1.43379e-05	0.000710836	27.6089	chr7	No
CATG00000095991	chr7	ASO_C0012015_07	ENSG00000169372	CRADD	80.3306	-0.824416	1.44584e-05	0.000710836	4.87807	chr12	No
CATG00000095991	chr7	ASO_C0012015_07	ENSG00000137965	IFI44	61.6859	1.01006	1.47091e-05	0.000720281	11.5091	chr1	No
CATG00000095991	chr7	ASO_C0012015_07	ENSG00000099256	PRTFDC1	216.761	-0.469819	1.48565e-05	0.00072521	16.7444	chr10	No
CATG00000095991	chr7	ASO_C0012015_07	ENSG00000196975	ANXA4	1162.49	0.391259	1.49683e-05	0.000728377	151.969	chr2	No
CATG00000095991	chr7	ASO_C0012015_07	ENSG00000180353	HCLS1	30.2651	0.888097	1.63984e-05	0.000788088	5.24916	chr3	No
CATG00000095991	chr7	ASO_C0012015_07	ENSG00000182809	CRIP2	156.375	0.548993	1.63634e-05	0.000788088	22.3961	chr14	No
CATG00000095991	chr7	ASO_C0012015_07	ENSG00000170175	CHRNB1	54.4853	0.77908	1.65577e-05	0.000793287	8.94167	chr17	No
CATG00000095991	chr7	ASO_C0012015_07	ENSG00000107669	ATE1	286.063	-0.653152	1.6985e-05	0.000811258	19.7166	chr10	No
CATG00000095991	chr7	ASO_C0012015_07	ENSG00000163463	KRTCAP2	1806.01	0.363317	1.70507e-05	0.000811896	232.263	chr1	No
CATG00000095991	chr7	ASO_C0012015_07	ENSG00000010803	SCMH1	86.957	-0.713277	1.75963e-05	0.000835313	5.81536	chr1	No
CATG00000095991	chr7	ASO_C0012015_07	ENSG00000175938	ORAI3	314.974	0.555898	1.77436e-05	0.000839738	45.555	chr16	No
CATG00000095991	chr7	ASO_C0012015_07	ENSG00000026036	RTEL1-TNFRSF6B	418.402	-0.392623	1.81216e-05	0.00085243	33.601	chr20	No
CATG00000095991	chr7	ASO_C0012015_07	ENSG00000197860	SGTB	386.634	0.397689	1.81101e-05	0.00085243	50.8374	chr5	No
CATG00000095991	chr7	ASO_C0012015_07	ENSG00000139637	C12orf10	239.744	0.41576	1.84368e-05	0.000864635	31.8213	chr12	No
CATG00000095991	chr7	ASO_C0012015_07	ENSG00000128335	APOL2	250.91	0.45151	1.90605e-05	0.000888516	33.8359	chr22	No
CATG00000095991	chr7	ASO_C0012015_07	ENSG00000158887	MPZ	20.9776	1.08811	1.91789e-05	0.00089136	4.10377	chr1	No
CATG00000095991	chr7	ASO_C0012015_07	ENSG00000100600	LGMN	268.657	0.46303	1.93579e-05	0.000896992	36.6596	chr14	No
CATG00000095991	chr7	ASO_C0012015_07	ENSG00000108395	TRIM37	457.33	-0.475786	1.98415e-05	0.000916664	34.9269	chr17	No
CATG00000095991	chr7	ASO_C0012015_07	ENSG00000103490	PYCARD	422.855	0.495412	1.99953e-05	0.00092103	58.9922	chr16	No
CATG00000095991	chr7	ASO_C0012015_07	ENSG00000139354	GAS2L3	210.687	-0.851399	2.02255e-05	0.000928877	12.5707	chr12	No
CATG00000095991	chr7	ASO_C0012015_07	ENSG00000147799	ARHGAP39	56.4412	-0.977719	2.02884e-05	0.000929019	3.14659	chr8	No
CATG00000095991	chr7	ASO_C0012015_07	ENSG00000205659	LIN52	122.487	-0.754966	2.04133e-05	0.000931988	7.72779	chr14	No
CATG00000095991	chr7	ASO_C0012015_07	ENSG00000166734	CASC4	464.283	-0.546308	2.05189e-05	0.00093406	34.1592	chr15	No
CATG00000095991	chr7	ASO_C0012015_07	ENSG00000174839	DENND6A	241.74	-0.435482	2.0975e-05	0.000952033	18.9939	chr3	No
CATG00000095991	chr7	ASO_C0012015_07	ENSG00000110713	NUP98	1062.75	-0.304787	2.11687e-05	0.000958024	90.6574	chr11	No
CATG00000095991	chr7	ASO_C0012015_07	ENSG00000141376	BCAS3	115.657	-0.763189	2.16659e-05	0.000977673	7.54111	chr17	No
CATG00000095991	chr7	ASO_C0012015_07	ENSG00000118217	ATF6	371.951	-0.479814	2.21582e-05	0.000996989	28.4283	chr1	No
CATG00000095991	chr7	ASO_C0012015_07	ENSG00000108510	MED13	298.447	-0.512634	2.22799e-05	0.000997516	22.4389	chr17	No
CATG00000095991	chr7	ASO_C0012015_07	ENSG00000124608	AARS2	148.763	-0.675261	2.22984e-05	0.000997516	10.1138	chr6	No
CATG00000095991	chr7	ASO_C0012015_07	ENSG00000151067	CACNA1C	433.686	-0.675047	2.24178e-05	0.000999976	29.4299	chr12	No
CATG00000095991	chr7	ASO_C0012015_07	ENSG00000157985	AGAP1	76.4011	-1.21852	2.2879e-05	0.00101763	3.65196	chr2	No
CATG00000095991	chr7	ASO_C0012015_07	ENSG00000151422	FER	244.382	-0.540583	2.32667e-05	0.00103191	18.0991	chr5	No
CATG00000095991	chr7	ASO_C0012015_07	ENSG00000185697	MYBL1	705.877	-0.854214	2.35466e-05	0.00104135	42.3498	chr8	No
CATG00000095991	chr7	ASO_C0012015_07	ENSG00000172869	DMXL1	225.479	-0.456678	2.4119e-05	0.00106363	17.5865	chr5	No
CATG00000095991	chr7	ASO_C0012015_07	ENSG00000130066	SAT1	253.694	0.801442	2.42875e-05	0.00106803	42.0736	chrX	No
CATG00000095991	chr7	ASO_C0012015_07	ENSG00000082438	COBLL1	238.013	-0.460914	2.44054e-05	0.00107018	18.5773	chr2	No
CATG00000095991	chr7	ASO_C0012015_07	ENSG00000187951	ARHGAP11B	998.893	-0.734752	2.52092e-05	0.00110232	64.7708	chr15	No
CATG00000095991	chr7	ASO_C0012015_07	ENSG00000241973	PI4KA	477.848	-0.509141	2.53967e-05	0.0011074	35.844	chr22	No
CATG00000095991	chr7	ASO_C0012015_07	ENSG00000090776	EFNB1	101.286	0.629783	2.6257e-05	0.00112905	15.3087	chrX	No
CATG00000095991	chr7	ASO_C0012015_07	ENSG00000123240	OPTN	1490.45	0.375771	2.61985e-05	0.00112905	193.232	chr10	No
CATG00000095991	chr7	ASO_C0012015_07	ENSG00000124201	ZNFX1	547.539	0.432082	2.61544e-05	0.00112905	73.2522	chr20	No
CATG00000095991	chr7	ASO_C0012015_07	ENSG00000125505	MBOAT7	1525.16	0.358379	2.60823e-05	0.00112905	195.59	chr19	No
CATG00000095991	chr7	ASO_C0012015_07	ENSG00000185760	KCNQ5	257.529	-1.24199	2.62273e-05	0.00112905	11.9716	chr6	No
CATG00000095991	chr7	ASO_C0012015_07	ENSG00000138172	CALHM2	685.074	0.314569	2.63553e-05	0.00113015	85.6224	chr10	No
CATG00000095991	chr7	ASO_C0012015_07	ENSG00000101596	SMCHD1	352.697	-0.452692	2.72873e-05	0.00116368	27.4161	chr18	No
CATG00000095991	chr7	ASO_C0012015_07	ENSG00000163879	DNALI1	159.157	0.575137	2.77264e-05	0.00117275	23.2603	chr1	No
CATG00000095991	chr7	ASO_C0012015_07	ENSG00000204397	CARD16	80.4319	0.815409	2.76572e-05	0.00117275	13.4353	chr11	No
CATG00000095991	chr7	ASO_C0012015_07	ENSG00000261008	AC004158.2	54.3538	-1.07225	2.7624e-05	0.00117275	2.89104	chr16	No
CATG00000095991	chr7	ASO_C0012015_07	ENSG00000137693	YAP1	1367.76	-0.40396	2.79641e-05	0.00117958	109.767	chr11	No
CATG00000095991	chr7	ASO_C0012015_07	ENSG00000133424	LARGE	70.8057	-0.889913	2.86014e-05	0.0012032	4.13666	chr22	No
CATG00000095991	chr7	ASO_C0012015_07	ENSG00000197093	GAL3ST4	76.5124	0.653132	2.91059e-05	0.00122111	11.7244	chr7	No
CATG00000095991	chr7	ASO_C0012015_07	ENSG00000078699	CBFA2T2	100.398	-0.699154	3.02323e-05	0.00125896	6.59579	chr20	No
CATG00000095991	chr7	ASO_C0012015_07	ENSG00000140563	MCTP2	82.323	-0.765104	3.02513e-05	0.00125896	5.28971	chr15	No
CATG00000095991	chr7	ASO_C0012015_07	ENSG00000164062	APEH	622.258	0.304368	3.03459e-05	0.00125952	77.2638	chr3	No
CATG00000095991	chr7	ASO_C0012015_07	ENSG00000175806	MSRA	241.351	-0.543095	3.13687e-05	0.0012985	17.6519	chr8	No
CATG00000095991	chr7	ASO_C0012015_07	ENSG00000102384	CENPI	261.547	-0.854533	3.20351e-05	0.00132255	15.6166	chrX	No
CATG00000095991	chr7	ASO_C0012015_07	ENSG00000105518	TMEM205	597.722	0.396351	3.21911e-05	0.00132547	78.3384	chr19	No
CATG00000095991	chr7	ASO_C0012015_07	ENSG00000175029	CTBP2	422.093	-0.395513	3.23501e-05	0.00132849	34.0057	chr10	No
CATG00000095991	chr7	ASO_C0012015_07	ENSG00000080031	PTPRH	13.7804	1.27388	3.3037e-05	0.00135312	2.97137	chr19	No
CATG00000095991	chr7	ASO_C0012015_07	ENSG00000102595	UGGT2	404.217	-0.433449	3.38108e-05	0.00137755	31.8443	chr13	No
CATG00000095991	chr7	ASO_C0012015_07	ENSG00000235863	B3GALT4	19.7645	1.12536	3.37315e-05	0.00137755	4.03605	chr6	No
CATG00000095991	chr7	ASO_C0012015_07	ENSG00000169629	RGPD8	137.186	-0.576985	3.411e-05	0.0013861	9.97268	chr2	No
CATG00000095991	chr7	ASO_C0012015_07	ENSG00000012048	BRCA1	230.383	-0.743203	3.45079e-05	0.0013986	14.8094	chr17	No
CATG00000095991	chr7	ASO_C0012015_07	ENSG00000020426	MNAT1	715.663	-0.551661	3.46136e-05	0.00139924	52.2644	chr14	No
CATG00000095991	chr7	ASO_C0012015_07	ENSG00000233695	GAS6-AS1	69.1871	0.868154	3.50008e-05	0.00141121	11.9544	chr13	No
CATG00000095991	chr7	ASO_C0012015_07	ENSG00000115464	USP34	322.654	-0.655681	3.55172e-05	0.00142833	22.0828	chr2	No
CATG00000095991	chr7	ASO_C0012015_07	ENSG00000122483	CCDC18	192.303	-0.780823	3.66802e-05	0.00147128	12.0542	chr1	No
CATG00000095991	chr7	ASO_C0012015_07	ENSG00000159433	STARD9	152.268	-0.68943	3.73557e-05	0.00149452	10.1265	chr15	No
CATG00000095991	chr7	ASO_C0012015_07	ENSG00000167315	ACAA2	327.096	0.448104	3.76028e-05	0.00149669	44.2699	chr18	No
CATG00000095991	chr7	ASO_C0012015_07	ENSG00000182247	UBE2E2	487.099	-0.549357	3.75266e-05	0.00149669	35.7208	chr3	No
CATG00000095991	chr7	ASO_C0012015_07	ENSG00000067836	ROGDI	203.289	0.513413	3.7749e-05	0.00149866	28.5282	chr16	No
CATG00000095991	chr7	ASO_C0012015_07	ENSG00000101247	NDUFAF5	138.563	-0.531724	3.85775e-05	0.00152595	10.2416	chr20	No
CATG00000095991	chr7	ASO_C0012015_07	ENSG00000104886	PLEKHJ1	672.839	-0.328392	3.8633e-05	0.00152595	56.3938	chr19	No
CATG00000095991	chr7	ASO_C0012015_07	ENSG00000108771	DHX58	61.8472	0.767896	3.95233e-05	0.00155716	10.1207	chr17	No
CATG00000095991	chr7	ASO_C0012015_07	ENSG00000037637	FBXO42	207.771	-0.48379	3.98114e-05	0.00156454	15.746	chr1	No
CATG00000095991	chr7	ASO_C0012015_07	ENSG00000158747	NBL1	2851.17	0.574361	4.01102e-05	0.0015723	415.948	chr1	No
CATG00000095991	chr7	ASO_C0012015_07	ENSG00000177106	EPS8L2	211.747	0.702293	4.02742e-05	0.00157475	33.2655	chr11	No
CATG00000095991	chr7	ASO_C0012015_07	ENSG00000219481	NBPF1	619.647	-0.411566	4.0625e-05	0.00158448	49.2708	chr1	No
CATG00000095991	chr7	ASO_C0012015_07	ENSG00000078687	TNRC6C	166.53	-0.671938	4.12956e-05	0.00160258	11.1976	chr17	No
CATG00000095991	chr7	ASO_C0012015_07	ENSG00000154065	ANKRD29	67.0684	-0.887947	4.12101e-05	0.00160258	4.05021	chr18	No
CATG00000095991	chr7	ASO_C0012015_07	ENSG00000130589	HELZ2	189.247	0.69582	4.23342e-05	0.00163879	29.5538	chr20	No
CATG00000095991	chr7	ASO_C0012015_07	ENSG00000115828	QPCT	158.747	0.53042	4.46408e-05	0.00172378	22.5391	chr2	No
CATG00000095991	chr7	ASO_C0012015_07	ENSG00000177084	POLE	289.174	-0.783675	4.50595e-05	0.00173563	18.1511	chr12	No
CATG00000095991	chr7	ASO_C0012015_07	ENSG00000175482	POLD4	665.394	0.625575	4.52637e-05	0.00173918	99.8473	chr11	No
CATG00000095991	chr7	ASO_C0012015_07	ENSG00000078140	UBE2K	868.436	-0.560589	4.60115e-05	0.00176207	62.9421	chr4	No
CATG00000095991	chr7	ASO_C0012015_07	ENSG00000268388	FENDRR	308.256	-0.392835	4.60863e-05	0.00176207	24.9979	chr16	No
CATG00000095991	chr7	ASO_C0012015_07	ENSG00000161277	THAP8	101.197	0.536662	4.71564e-05	0.00179855	14.3848	chr19	No
CATG00000095991	chr7	ASO_C0012015_07	ENSG00000106608	URGCP	310.411	-0.410361	4.75206e-05	0.001808	24.8299	chr7	No
CATG00000095991	chr7	ASO_C0012015_07	ENSG00000003393	ALS2	287.845	-0.53413	4.76702e-05	0.00180822	21.191	chr2	No
CATG00000095991	chr7	ASO_C0012015_07	ENSG00000213563	C8orf82	388.849	0.504904	4.77855e-05	0.00180822	54.463	chr8	No
CATG00000095991	chr7	ASO_C0012015_07	ENSG00000214944	ARHGEF28	130.033	-0.714718	4.7876e-05	0.00180822	8.50287	chr5	No
CATG00000095991	chr7	ASO_C0012015_07	ENSG00000198682	PAPSS2	750.44	0.3819	4.85274e-05	0.00182838	97.5255	chr10	No
CATG00000095991	chr7	ASO_C0012015_07	ENSG00000206527	PTPLB	629.789	-0.419707	4.93576e-05	0.00185067	49.8033	chr3	No
CATG00000095991	chr7	ASO_C0012015_07	ENSG00000123684	LPGAT1	301.216	-0.584454	4.96253e-05	0.00185623	21.6221	chr1	No
CATG00000095991	chr7	ASO_C0012015_07	ENSG00000189180	ZNF33A	161.072	-0.683975	4.99483e-05	0.00186382	10.8354	chr10	No
CATG00000095991	chr7	ASO_C0012015_07	ENSG00000107201	DDX58	127.571	0.865492	5.06201e-05	0.0018809	21.9278	chr9	No
CATG00000095991	chr7	ASO_C0012015_07	ENSG00000177943	MAMDC4	154.936	0.413286	5.06484e-05	0.0018809	20.639	chr9	No
CATG00000095991	chr7	ASO_C0012015_07	ENSG00000090097	PCBP4	592.71	0.393063	5.13148e-05	0.0019011	77.5629	chr3	No
CATG00000095991	chr7	ASO_C0012015_07	ENSG00000105676	ARMC6	332.866	-0.570085	5.1701e-05	0.00191084	23.9592	chr19	No
CATG00000095991	chr7	ASO_C0012015_07	ENSG00000131069	ACSS2	321.94	0.561209	5.18257e-05	0.0019109	46.4257	chr20	No
CATG00000095991	chr7	ASO_C0012015_07	ENSG00000243449	C4orf48	674.428	0.397323	5.2671e-05	0.00193747	88.7174	chr4	No
CATG00000095991	chr7	ASO_C0012015_07	ENSG00000165175	MID1IP1	689.374	0.340217	5.31069e-05	0.00194889	87.3723	chrX	No
CATG00000095991	chr7	ASO_C0012015_07	ENSG00000177192	PUS1	325.775	-0.433012	5.54818e-05	0.00203124	25.6046	chr12	No
CATG00000095991	chr7	ASO_C0012015_07	ENSG00000005889	ZFX	233.414	-0.443816	5.60544e-05	0.00204737	18.3753	chrX	No
CATG00000095991	chr7	ASO_C0012015_07	ENSG00000135905	DOCK10	327.183	-0.79422	5.67888e-05	0.00206932	20.4075	chr2	No
CATG00000095991	chr7	ASO_C0012015_07	ENSG00000169696	ASPSCR1	333.238	-0.531656	5.7296e-05	0.00208292	24.6811	chr17	No
CATG00000095991	chr7	ASO_C0012015_07	ENSG00000111880	RNGTT	461.901	-0.487498	5.81792e-05	0.00210722	35.093	chr6	No
CATG00000095991	chr7	ASO_C0012015_07	ENSG00000197114	ZGPAT	177.128	-0.535008	5.82361e-05	0.00210722	13.0512	chr20	No
CATG00000095991	chr7	ASO_C0012015_07	ENSG00000186635	ARAP1	609.007	0.382636	5.97197e-05	0.00215588	79.4222	chr11	No
CATG00000095991	chr7	ASO_C0012015_07	ENSG00000137177	KIF13A	323.977	-0.439827	6.00473e-05	0.00216268	25.4084	chr6	No
CATG00000095991	chr7	ASO_C0012015_07	ENSG00000112414	GPR126	154.303	-0.49569	6.08764e-05	0.00218746	11.7172	chr6	No
CATG00000095991	chr7	ASO_C0012015_07	ENSG00000163625	WDFY3	478.218	-0.407997	6.14061e-05	0.00219633	38.4018	chr4	No
CATG00000095991	chr7	ASO_C0012015_07	ENSG00000174307	PHLDA3	1215.91	0.363823	6.13214e-05	0.00219633	156.492	chr1	No
CATG00000095991	chr7	ASO_C0012015_07	ENSG00000134824	FADS2	3948.39	0.37117	6.20408e-05	0.00221393	510.594	chr11	No
CATG00000095991	chr7	ASO_C0012015_07	ENSG00000072042	RDH11	812.082	0.368418	6.40605e-05	0.00227712	104.581	chr14	No
CATG00000095991	chr7	ASO_C0012015_07	ENSG00000113805	CNTN3	277.688	-0.900388	6.41048e-05	0.00227712	16.2812	chr3	No
CATG00000095991	chr7	ASO_C0012015_07	ENSG00000069974	RAB27A	360.964	-0.445531	6.57356e-05	0.00232971	28.3832	chr15	No
CATG00000095991	chr7	ASO_C0012015_07	ENSG00000197056	ZMYM1	59.5513	-0.759928	6.66703e-05	0.00235746	3.85433	chr1	No
CATG00000095991	chr7	ASO_C0012015_07	ENSG00000186792	HYAL3	184.212	0.442825	6.78912e-05	0.00239517	24.89	chr3	No
CATG00000095991	chr7	ASO_C0012015_07	ENSG00000089327	FXYD5	1732.22	0.423232	6.84501e-05	0.0024054	231.017	chr19	No
CATG00000095991	chr7	ASO_C0012015_07	ENSG00000121691	CAT	746.008	0.547354	6.8491e-05	0.0024054	107.029	chr11	No
CATG00000095991	chr7	ASO_C0012015_07	ENSG00000233844	KCNQ5-IT1	38.8543	-1.44381	6.87195e-05	0.00240798	1.56316	chr6	No
CATG00000095991	chr7	ASO_C0012015_07	ENSG00000188157	AGRN	529.955	0.679196	6.89474e-05	0.00241052	82.1411	chr1	No
CATG00000095991	chr7	ASO_C0012015_07	ENSG00000213722	DDAH2	863.577	0.297733	6.92457e-05	0.00241551	106.714	chr6	No
CATG00000095991	chr7	ASO_C0012015_07	ENSG00000115750	TAF1B	284.193	-0.460326	6.95006e-05	0.00241896	22.0403	chr2	No
CATG00000095991	chr7	ASO_C0012015_07	ENSG00000143878	RHOB	178.841	0.643548	6.97068e-05	0.00242071	27.1311	chr2	No
CATG00000095991	chr7	ASO_C0012015_07	ENSG00000112699	GMDS	112.822	-0.812544	7.0002e-05	0.00242554	7.08203	chr6	No
CATG00000095991	chr7	ASO_C0012015_07	ENSG00000138413	IDH1	1336.4	0.477911	7.04585e-05	0.00243592	183.884	chr2	No
CATG00000095991	chr7	ASO_C0012015_07	ENSG00000173163	COMMD1	887.78	-0.706641	7.14224e-05	0.00246375	58.6761	chr2	No
CATG00000095991	chr7	ASO_C0012015_07	ENSG00000136436	CALCOCO2	841.523	0.4444	7.16664e-05	0.00246669	113.605	chr17	No
CATG00000095991	chr7	ASO_C0012015_07	ENSG00000212127	TAS2R14	252.774	-0.535795	7.23556e-05	0.0024849	18.8822	chr12	No
CATG00000095991	chr7	ASO_C0012015_07	ENSG00000138375	SMARCAL1	248.965	0.333735	7.29716e-05	0.00250053	31.4315	chr2	No
CATG00000095991	chr7	ASO_C0012015_07	ENSG00000187720	THSD4	340.564	-0.427065	7.69224e-05	0.0026301	26.9857	chr15	No
CATG00000095991	chr7	ASO_C0012015_07	ENSG00000243477	NAT6	183.671	0.441921	7.78044e-05	0.00265441	24.8024	chr3	No
CATG00000095991	chr7	ASO_C0012015_07	ENSG00000184178	SCFD2	411.082	-0.509422	7.82161e-05	0.00266261	30.806	chr4	No
CATG00000095991	chr7	ASO_C0012015_07	ENSG00000165996	PTPLA	662.231	-0.441302	7.87255e-05	0.00267408	51.9109	chr10	No
CATG00000095991	chr7	ASO_C0012015_07	ENSG00000237441	RGL2	245.841	0.384502	7.95023e-05	0.00269457	32.0378	chr6	No
CATG00000095991	chr7	ASO_C0012015_07	ENSG00000197102	DYNC1H1	2043.13	-0.381971	8.03035e-05	0.0027158	166.052	chr14	No
CATG00000095991	chr7	ASO_C0012015_07	ENSG00000097033	SH3GLB1	1145.41	0.251615	8.21013e-05	0.00276743	137.521	chr1	No
CATG00000095991	chr7	ASO_C0012015_07	ENSG00000196352	CD55	431.09	0.319696	8.21869e-05	0.00276743	54.0112	chr1	No
CATG00000095991	chr7	ASO_C0012015_07	ENSG00000124496	TRERF1	456.949	-0.375036	8.29076e-05	0.00277964	37.3497	chr6	No
CATG00000095991	chr7	ASO_C0012015_07	ENSG00000134222	PSRC1	438.501	-0.489054	8.28012e-05	0.00277964	33.135	chr1	No
CATG00000095991	chr7	ASO_C0012015_07	ENSG00000123066	MED13L	350.023	-0.458968	8.35791e-05	0.00279487	27.1406	chr12	No
CATG00000095991	chr7	ASO_C0012015_07	ENSG00000273154	RP4-583P15.15	185.396	-0.529799	8.3722e-05	0.00279487	13.7115	chr20	No
CATG00000095991	chr7	ASO_C0012015_07	ENSG00000008517	IL32	178.116	0.686994	8.43117e-05	0.00280852	27.7359	chr16	No
CATG00000095991	chr7	ASO_C0012015_07	ENSG00000102606	ARHGEF7	390.101	-0.361638	8.66833e-05	0.00288134	32.2831	chr13	No
CATG00000095991	chr7	ASO_C0012015_07	ENSG00000196914	ARHGEF12	626.871	-0.439595	8.69403e-05	0.00288371	49.1453	chr11	No
CATG00000095991	chr7	ASO_C0012015_07	ENSG00000122912	SLC25A16	228.098	-0.653039	8.74316e-05	0.00289382	15.6733	chr10	No
CATG00000095991	chr7	ASO_C0012015_07	ENSG00000256712	RP11-785H5.2	243.626	-0.536096	8.78772e-05	0.00290238	18.1948	chr12	No
CATG00000095991	chr7	ASO_C0012015_07	ENSG00000105738	SIPA1L3	302.394	-0.677566	8.9149e-05	0.00293813	20.3547	chr19	No
CATG00000095991	chr7	ASO_C0012015_07	ENSG00000197747	S100A10	6583.04	0.256663	8.99369e-05	0.00295782	794.301	chr1	No
CATG00000095991	chr7	ASO_C0012015_07	ENSG00000140497	SCAMP2	462.03	0.395307	9.10257e-05	0.0029873	60.3537	chr15	No
CATG00000095991	chr7	ASO_C0012015_07	ENSG00000105287	PRKD2	327.525	0.403776	9.13748e-05	0.00299243	42.9589	chr19	No
CATG00000095991	chr7	ASO_C0012015_07	ENSG00000006606	CCL26	27.335	1.00025	9.24441e-05	0.00302107	5.01197	chr7	No
CATG00000095991	chr7	ASO_C0012015_07	ENSG00000128881	TTBK2	97.7057	-0.757512	9.56053e-05	0.00311128	6.38155	chr15	No
CATG00000095991	chr7	ASO_C0012015_07	ENSG00000270124	RP11-118F19.1	49.5622	0.664202	9.552e-05	0.00311128	7.70216	chr16	No
CATG00000095991	chr7	ASO_C0012015_07	ENSG00000100949	RABGGTA	122.827	0.516439	9.64837e-05	0.0031333	17.1186	chr14	No
CATG00000095991	chr7	ASO_C0012015_07	ENSG00000122176	FMOD	71.6725	0.778281	9.68631e-05	0.00313905	11.8809	chr1	No
CATG00000095991	chr7	ASO_C0012015_07	ENSG00000139725	RHOF	138.301	0.587188	9.72807e-05	0.00314602	20.471	chr12	No
CATG00000095991	chr7	ASO_C0012015_07	ENSG00000033800	PIAS1	443.446	-0.353549	0.000101748	0.00328364	36.8245	chr15	No
CATG00000095991	chr7	ASO_C0012015_07	ENSG00000115694	STK25	1112.42	0.259082	0.000102348	0.00329617	134.5	chr2	No
CATG00000095991	chr7	ASO_C0012015_07	ENSG00000180773	SLC36A4	440.052	-0.441765	0.000103414	0.00332358	34.3822	chr11	No
CATG00000095991	chr7	ASO_C0012015_07	ENSG00000135913	USP37	154.586	-0.613593	0.000110645	0.00354866	10.76	chr2	No
CATG00000095991	chr7	ASO_C0012015_07	ENSG00000172890	NADSYN1	331.667	0.353948	0.000111176	0.00355832	42.5044	chr11	No
CATG00000095991	chr7	ASO_C0012015_07	ENSG00000213983	AP1G2	96.097	0.766386	0.000112686	0.00359921	15.6752	chr14	No
CATG00000095991	chr7	ASO_C0012015_07	ENSG00000196878	LAMB3	17.0319	1.03235	0.000114058	0.00362813	3.12593	chr1	No
CATG00000095991	chr7	ASO_C0012015_07	ENSG00000001630	CYP51A1	1629.64	0.301314	0.000114845	0.00364568	201.764	chr7	No
CATG00000095991	chr7	ASO_C0012015_07	ENSG00000134285	FKBP11	527.081	0.652764	0.000115841	0.0036698	80.4238	chr12	No
CATG00000095991	chr7	ASO_C0012015_07	ENSG00000137880	GCHFR	53.8902	0.770364	0.000120767	0.0038103	8.84106	chr15	No
CATG00000095991	chr7	ASO_C0012015_07	ENSG00000166394	CYB5R2	490.075	0.345683	0.000120592	0.0038103	62.1621	chr11	No
CATG00000095991	chr7	ASO_C0012015_07	ENSG00000150977	RILPL2	350.392	0.352832	0.000121347	0.0038131	45.0385	chr12	No
CATG00000095991	chr7	ASO_C0012015_07	ENSG00000188735	TMEM120B	210.205	-0.416271	0.00012115	0.0038131	16.5061	chr12	No
CATG00000095991	chr7	ASO_C0012015_07	ENSG00000100075	SLC25A1	1087.5	0.463068	0.000121682	0.00381589	148.537	chr22	No
CATG00000095991	chr7	ASO_C0012015_07	ENSG00000040341	STAU2	209.06	-0.570358	0.000122708	0.00384033	15.1553	chr8	No
CATG00000095991	chr7	ASO_C0012015_07	ENSG00000148358	GPR107	530.813	-0.377889	0.000123205	0.00384501	43.1414	chr9	No
CATG00000095991	chr7	ASO_C0012015_07	ENSG00000269893	SNHG8	565.298	0.69501	0.000123601	0.00384501	88.2729	chr4	No
CATG00000095991	chr7	ASO_C0012015_07	ENSG00000151466	SCLT1	264.334	-0.489378	0.000124537	0.00386637	20.0517	chr4	No
CATG00000095991	chr7	ASO_C0012015_07	ENSG00000164938	TP53INP1	182.129	0.669894	0.000126296	0.00391316	28.1284	chr8	No
CATG00000095991	chr7	ASO_C0012015_07	ENSG00000143369	ECM1	1872.42	0.374787	0.000128024	0.00395879	242.359	chr1	No
CATG00000095991	chr7	ASO_C0012015_07	ENSG00000244509	APOBEC3C	731.211	0.410427	0.000128415	0.003963	96.7141	chr22	No
CATG00000095991	chr7	ASO_C0012015_07	ENSG00000157150	TIMP4	52.1526	0.676533	0.000129184	0.00397093	8.09199	chr3	No
CATG00000095991	chr7	ASO_C0012015_07	ENSG00000160299	PCNT	414.818	-0.54831	0.000128931	0.00397093	30.3209	chr21	No
CATG00000095991	chr7	ASO_C0012015_07	ENSG00000101974	ATP11C	217.12	-0.544228	0.000129952	0.00398666	15.9082	chrX	No
CATG00000095991	chr7	ASO_C0012015_07	ENSG00000078070	MCCC1	273.48	-0.502538	0.000131295	0.00400411	20.7074	chr3	No
CATG00000095991	chr7	ASO_C0012015_07	ENSG00000112159	MDN1	189.133	-0.487636	0.000131062	0.00400411	14.3588	chr6	No
CATG00000095991	chr7	ASO_C0012015_07	ENSG00000146426	TIAM2	115.021	-0.545304	0.000130849	0.00400411	8.58474	chr6	No
CATG00000095991	chr7	ASO_C0012015_07	ENSG00000111215	PRR4	250.769	-0.522635	0.000131686	0.00400816	18.8891	chr12	No
CATG00000095991	chr7	ASO_C0012015_07	ENSG00000175455	CCDC14	582.677	-0.474676	0.000135188	0.00410671	44.7374	chr3	No
CATG00000095991	chr7	ASO_C0012015_07	ENSG00000055917	PUM2	386.668	-0.506637	0.000137497	0.0041687	28.9658	chr2	No
CATG00000095991	chr7	ASO_C0012015_07	ENSG00000110446	SLC15A3	119.595	0.635766	0.000138332	0.00418582	18.01	chr11	No
CATG00000095991	chr7	ASO_C0012015_07	ENSG00000172264	MACROD2	37.9403	-1.05501	0.000140155	0.00423273	2.02147	chr20	No
CATG00000095991	chr7	ASO_C0012015_07	ENSG00000196312	HIATL2	125.088	-0.5768	0.000140437	0.00423301	9.02889	chr9	No
CATG00000095991	chr7	ASO_C0012015_07	ENSG00000152904	GGPS1	412.863	0.383178	0.000143812	0.00431797	53.6623	chr1	No
CATG00000095991	chr7	ASO_C0012015_07	ENSG00000146278	PNRC1	356.895	0.975228	0.0001443	0.00431839	65.3534	chr6	No
CATG00000095991	chr7	ASO_C0012015_07	ENSG00000198825	INPP5F	244.602	0.518478	0.000144382	0.00431839	34.6213	chr10	No
CATG00000095991	chr7	ASO_C0012015_07	ENSG00000165644	COMTD1	75.8691	0.534507	0.000146957	0.00438696	10.7799	chr10	No
CATG00000095991	chr7	ASO_C0012015_07	ENSG00000083799	CYLD	287.724	-0.381907	0.00014765	0.00439076	23.3337	chr16	No
CATG00000095991	chr7	ASO_C0012015_07	ENSG00000161542	PRPSAP1	533.429	-0.398498	0.00014737	0.00439076	42.8854	chr17	No
CATG00000095991	chr7	ASO_C0012015_07	ENSG00000111300	NAA25	173.427	-0.497483	0.000148679	0.00440446	13.1392	chr12	No
CATG00000095991	chr7	ASO_C0012015_07	ENSG00000161692	DBF4B	214.909	-0.619353	0.00015096	0.00446353	14.9583	chr17	No
CATG00000095991	chr7	ASO_C0012015_07	ENSG00000171097	CCBL1	111.817	-0.538771	0.000152727	0.00450718	8.26109	chr9	No
CATG00000095991	chr7	ASO_C0012015_07	ENSG00000115760	BIRC6	650.984	-0.405852	0.000156345	0.00459058	52.2433	chr2	No
CATG00000095991	chr7	ASO_C0012015_07	ENSG00000133872	TMEM66	1241.52	0.393271	0.00015644	0.00459058	162.689	chr8	No
CATG00000095991	chr7	ASO_C0012015_07	ENSG00000174485	DENND4A	82.4061	-0.711276	0.000157281	0.00460656	5.53264	chr15	No
CATG00000095991	chr7	ASO_C0012015_07	ENSG00000167393	PPP2R3B	80.1652	-0.911113	0.000157882	0.00461545	4.67608	chrX	No
CATG00000095991	chr7	ASO_C0012015_07	ENSG00000023287	RB1CC1	300.018	-0.51221	0.000159154	0.0046265	22.6153	chr8	No
CATG00000095991	chr7	ASO_C0012015_07	ENSG00000130684	ZNF337	104.55	-0.61968	0.000159095	0.0046265	7.47301	chr20	No
CATG00000095991	chr7	ASO_C0012015_07	ENSG00000175662	TOM1L2	748.897	-0.372624	0.000158838	0.0046265	61.3063	chr17	No
CATG00000095991	chr7	ASO_C0012015_07	ENSG00000100014	SPECC1L	615.244	-0.281577	0.000163406	0.00474123	53.3455	chr22	No
CATG00000095991	chr7	ASO_C0012015_07	ENSG00000183098	GPC6	300.312	-0.574785	0.000164592	0.00476671	21.6853	chr13	No
CATG00000095991	chr7	ASO_C0012015_07	ENSG00000139842	CUL4A	1181.18	-0.392038	0.00016517	0.00477454	95.3828	chr13	No
CATG00000095991	chr7	ASO_C0012015_07	ENSG00000176155	CCDC57	207.128	-0.508348	0.000166213	0.00479577	15.6048	chr17	No
CATG00000095991	chr7	ASO_C0012015_07	ENSG00000147044	CASK	123.723	-0.749074	0.000167079	0.00480828	8.01816	chrX	No
CATG00000095991	chr7	ASO_C0012015_07	ENSG00000196155	PLEKHG4	172.039	0.450932	0.000167266	0.00480828	23.245	chr16	No
CATG00000095991	chr7	ASO_C0012015_07	ENSG00000143924	EML4	468.201	-0.446981	0.000167612	0.00480933	36.3692	chr2	No
CATG00000095991	chr7	ASO_C0012015_07	ENSG00000100196	KDELR3	2126.52	0.266201	0.000168731	0.00481472	257.988	chr22	No
CATG00000095991	chr7	ASO_C0012015_07	ENSG00000152495	CAMK4	132.109	-0.615536	0.000168663	0.00481472	9.2305	chr5	No
CATG00000095991	chr7	ASO_C0012015_07	ENSG00000188158	NHS	65.5048	-0.90775	0.000170925	0.00486837	3.87499	chrX	No
CATG00000095991	chr7	ASO_C0012015_07	ENSG00000074047	GLI2	293.237	-0.407939	0.000175832	0.00499896	23.5491	chr2	No
CATG00000095991	chr7	ASO_C0012015_07	ENSG00000002549	LAP3	546.132	0.422011	0.000181827	0.00515164	72.484	chr4	No
CATG00000095991	chr7	ASO_C0012015_07	ENSG00000198959	TGM2	990.05	0.43483	0.000181865	0.00515164	132.903	chr20	No
CATG00000095991	chr7	ASO_C0012015_07	ENSG00000042493	CAPG	566.87	0.375582	0.0001824	0.00515357	73.442	chr2	No
CATG00000095991	chr7	ASO_C0012015_07	ENSG00000111731	C2CD5	179.994	-0.478682	0.000182598	0.00515357	13.8404	chr12	No
CATG00000095991	chr7	ASO_C0012015_07	ENSG00000109846	CRYAB	1001.96	0.389005	0.000183772	0.00517731	130.886	chr11	No
CATG00000095991	chr7	ASO_C0012015_07	ENSG00000173517	PEAK1	556.605	-0.464167	0.00018679	0.0052528	43.1207	chr15	No
CATG00000095991	chr7	ASO_C0012015_07	ENSG00000104903	LYL1	48.9098	0.687592	0.00018715	0.00525341	7.54531	chr19	No
CATG00000095991	chr7	ASO_C0012015_07	ENSG00000072310	SREBF1	1047.96	0.353863	0.000187849	0.0052635	133.946	chr17	No
CATG00000095991	chr7	ASO_C0012015_07	ENSG00000100629	CEP128	184.336	-0.737615	0.000190321	0.00531359	11.8652	chr14	No
CATG00000095991	chr7	ASO_C0012015_07	ENSG00000135297	MTO1	159.248	-0.474691	0.000192107	0.00535383	12.216	chr6	No
CATG00000095991	chr7	ASO_C0012015_07	ENSG00000150760	DOCK1	554.256	-0.444301	0.000193846	0.00539069	43.395	chr10	No
CATG00000095991	chr7	ASO_C0012015_07	ENSG00000172020	GAP43	25.4883	0.816219	0.000194125	0.00539069	4.31265	chr3	No
CATG00000095991	chr7	ASO_C0012015_07	ENSG00000099337	KCNK6	38.7244	0.713108	0.000195896	0.00539165	6.13824	chr19	No
CATG00000095991	chr7	ASO_C0012015_07	ENSG00000105810	CDK6	594.479	-0.35321	0.00019581	0.00539165	49.4525	chr7	No
CATG00000095991	chr7	ASO_C0012015_07	ENSG00000106351	AGFG2	176.863	-0.521415	0.000195521	0.00539165	13.0642	chr7	No
CATG00000095991	chr7	ASO_C0012015_07	ENSG00000107104	KANK1	378.731	-0.414736	0.000194954	0.00539165	30.0695	chr9	No
CATG00000095991	chr7	ASO_C0012015_07	ENSG00000133789	SWAP70	978.239	-0.425949	0.000195822	0.00539165	77.2756	chr11	No
CATG00000095991	chr7	ASO_C0012015_07	ENSG00000090238	YPEL3	324.184	0.698666	0.000196873	0.00540896	50.8527	chr16	No
CATG00000095991	chr7	ASO_C0012015_07	ENSG00000125534	PPDPF	2712.21	0.456101	0.000199797	0.00547959	368.77	chr20	No
CATG00000095991	chr7	ASO_C0012015_07	ENSG00000165671	NSD1	528.59	-0.387652	0.00020151	0.00551683	43.0048	chr5	No
CATG00000095991	chr7	ASO_C0012015_07	ENSG00000243452	NBPF15	638.111	-0.305802	0.000202166	0.00552503	54.3945	chr1	No
CATG00000095991	chr7	ASO_C0012015_07	ENSG00000167632	TRAPPC9	189.81	-0.626971	0.000203381	0.00554846	13.4043	chr8	No
CATG00000095991	chr7	ASO_C0012015_07	ENSG00000116539	ASH1L	310.478	-0.429131	0.000207531	0.00564261	24.7312	chr1	No
CATG00000095991	chr7	ASO_C0012015_07	ENSG00000158748	HTR6	15.3863	1.08889	0.000207559	0.00564261	2.9576	chr1	No
CATG00000095991	chr7	ASO_C0012015_07	ENSG00000211445	GPX3	9.41515	1.3398	0.000208047	0.00564599	2.11558	chr5	No
CATG00000095991	chr7	ASO_C0012015_07	ENSG00000163071	SPATA18	142.527	0.533987	0.000209369	0.00566208	20.4649	chr4	No
CATG00000095991	chr7	ASO_C0012015_07	ENSG00000184979	USP18	36.3113	0.973494	0.00020914	0.00566208	6.64361	chr22	No
CATG00000095991	chr7	ASO_C0012015_07	ENSG00000109787	KLF3	328.422	0.37692	0.000210718	0.00567878	42.4195	chr4	No
CATG00000095991	chr7	ASO_C0012015_07	ENSG00000111726	CMAS	378.107	0.379513	0.000210379	0.00567878	49.0761	chr12	No
CATG00000095991	chr7	ASO_C0012015_07	ENSG00000095002	MSH2	398.995	-0.596863	0.000212046	0.00568939	28.1613	chr2	No
CATG00000095991	chr7	ASO_C0012015_07	ENSG00000153936	HS2ST1	129.282	-0.50403	0.000212578	0.00568939	9.71598	chr1	No
CATG00000095991	chr7	ASO_C0012015_07	ENSG00000173598	NUDT4	942.003	0.426377	0.000211775	0.00568939	125.87	chr12	No
CATG00000095991	chr7	ASO_C0012015_07	ENSG00000196865	NHLRC2	312.675	-0.500045	0.000212258	0.00568939	23.4871	chr10	No
CATG00000095991	chr7	ASO_C0012015_07	ENSG00000133106	EPSTI1	62.5895	1.19792	0.000215765	0.00576475	12.9594	chr13	No
CATG00000095991	chr7	ASO_C0012015_07	ENSG00000099194	SCD	6522.8	0.524756	0.000216276	0.00576847	923.909	chr10	No
CATG00000095991	chr7	ASO_C0012015_07	ENSG00000181555	SETD2	281.818	-0.723215	0.000217998	0.00580442	18.4128	chr3	No
CATG00000095991	chr7	ASO_C0012015_07	ENSG00000119522	DENND1A	579.206	-0.378372	0.000218744	0.00581432	47.2138	chr9	No
CATG00000095991	chr7	ASO_C0012015_07	ENSG00000156265	MAP3K7CL	115.288	0.596088	0.000220381	0.00584783	16.9246	chr21	No
CATG00000095991	chr7	ASO_C0012015_07	ENSG00000121690	DEPDC7	138.703	0.511178	0.000223146	0.00590102	19.3088	chr11	No
CATG00000095991	chr7	ASO_C0012015_07	ENSG00000172339	ALG14	287.606	-0.461175	0.000222819	0.00590102	22.1608	chr1	No
CATG00000095991	chr7	ASO_C0012015_07	ENSG00000155744	FAM126B	166.975	-0.468733	0.000226227	0.00593342	12.8492	chr2	No
CATG00000095991	chr7	ASO_C0012015_07	ENSG00000157540	DYRK1A	428.434	-0.430962	0.000226283	0.00593342	33.7483	chr21	No
CATG00000095991	chr7	ASO_C0012015_07	ENSG00000213145	CRIP1	823.019	0.585865	0.000225865	0.00593342	120.775	chr14	No
CATG00000095991	chr7	ASO_C0012015_07	ENSG00000072786	STK10	349.01	-0.414054	0.000229561	0.00600922	27.6632	chr5	No
CATG00000095991	chr7	ASO_C0012015_07	ENSG00000257341	CRIP1	815.984	0.585443	0.000234406	0.00611544	119.711	chr14	No
CATG00000095991	chr7	ASO_C0012015_07	ENSG00000181885	CLDN7	29.9855	0.870286	0.000235984	0.00614627	5.24304	chr17	No
CATG00000095991	chr7	ASO_C0012015_07	ENSG00000196498	NCOR2	779.704	0.292923	0.000238689	0.00620632	96.1946	chr12	No
CATG00000095991	chr7	ASO_C0012015_07	ENSG00000112078	KCTD20	456.603	-0.367362	0.000240169	0.00622394	37.3532	chr6	No
CATG00000095991	chr7	ASO_C0012015_07	ENSG00000268516	CTD-3138B18.5	99.4598	-0.578558	0.000240003	0.00622394	7.2844	chr19	No
CATG00000095991	chr7	ASO_C0012015_07	ENSG00000135596	MICAL1	523.289	0.389219	0.000246492	0.00637716	68.3959	chr6	No
CATG00000095991	chr7	ASO_C0012015_07	ENSG00000101464	PIGU	173.948	-0.605559	0.000251034	0.00645166	12.195	chr20	No
CATG00000095991	chr7	ASO_C0012015_07	ENSG00000130338	TULP4	400.464	-0.421852	0.00025049	0.00645166	31.8389	chr6	No
CATG00000095991	chr7	ASO_C0012015_07	ENSG00000168118	RAB4A	349.827	-0.314958	0.000250651	0.00645166	29.7275	chr1	No
CATG00000095991	chr7	ASO_C0012015_07	ENSG00000177565	TBL1XR1	595.868	-0.434926	0.000249955	0.00645166	47.0145	chr3	No
CATG00000095991	chr7	ASO_C0012015_07	ENSG00000032389	TSSC1	227.773	-0.500942	0.00025175	0.00645935	17.21	chr2	No
CATG00000095991	chr7	ASO_C0012015_07	ENSG00000090889	KIF4A	357.266	-0.564694	0.000253709	0.00648689	25.7159	chrX	No
CATG00000095991	chr7	ASO_C0012015_07	ENSG00000104205	SGK3	113.477	-0.571177	0.000254912	0.00648689	8.19337	chr8	No
CATG00000095991	chr7	ASO_C0012015_07	ENSG00000107890	ANKRD26	219.867	-0.398331	0.000254757	0.00648689	17.7146	chr10	No
CATG00000095991	chr7	ASO_C0012015_07	ENSG00000126945	HNRNPH2	1075.66	0.376125	0.000253291	0.00648689	139.372	chrX	No
CATG00000095991	chr7	ASO_C0012015_07	ENSG00000167703	SLC43A2	56.1948	0.633026	0.000254273	0.00648689	8.44242	chr17	No
CATG00000095991	chr7	ASO_C0012015_07	ENSG00000126218	F10	279.237	0.637038	0.000256552	0.00651794	42.2435	chr13	No
CATG00000095991	chr7	ASO_C0012015_07	ENSG00000135976	ANKRD36	283.34	-0.49224	0.000257936	0.00654238	21.5762	chr2	No
CATG00000095991	chr7	ASO_C0012015_07	ENSG00000104093	DMXL2	156.412	-0.475275	0.000261157	0.00661327	12.0481	chr15	No
CATG00000095991	chr7	ASO_C0012015_07	ENSG00000075240	GRAMD4	83.8368	0.60076	0.000265122	0.00670276	12.485	chr22	No
CATG00000095991	chr7	ASO_C0012015_07	CATG00000110197	CATG00000110197.1	12.8093	-1.9387	0.000267575	0.00674279	0.384094	chrX	No
CATG00000095991	chr7	ASO_C0012015_07	ENSG00000089902	RCOR1	331.547	-0.485672	0.000267174	0.00674279	25.2596	chr14	No
CATG00000095991	chr7	ASO_C0012015_07	ENSG00000171914	TLN2	449.422	-0.575866	0.000270492	0.00680527	32.3752	chr15	No
CATG00000095991	chr7	ASO_C0012015_07	ENSG00000163964	PIGX	282.358	-0.451936	0.000271059	0.0068085	21.8153	chr3	No
CATG00000095991	chr7	ASO_C0012015_07	ENSG00000128512	DOCK4	87.1186	-0.603887	0.000273839	0.0068672	6.25339	chr7	No
CATG00000095991	chr7	ASO_C0012015_07	ENSG00000101751	POLI	195.974	-0.503515	0.000275694	0.00690257	14.845	chr18	No
CATG00000095991	chr7	ASO_C0012015_07	ENSG00000129219	PLD2	158.734	0.537924	0.000277459	0.00693559	22.7618	chr17	No
CATG00000095991	chr7	ASO_C0012015_07	ENSG00000243716	NPIPB5	115.301	-0.59171	0.00027813	0.00694118	8.32192	chr16	No
CATG00000095991	chr7	ASO_C0012015_07	ENSG00000117523	PRRC2C	1023.94	-0.544843	0.000279546	0.00696531	74.983	chr1	No
CATG00000095991	chr7	ASO_C0012015_07	ENSG00000132780	NASP	679.256	-0.488218	0.000280376	0.00697481	51.5008	chr1	No
CATG00000095991	chr7	ASO_C0012015_07	ENSG00000270617	URGCP-MRPS24	270.827	-0.413415	0.000283323	0.0070256	21.5548	chr7	No
CATG00000095991	chr7	ASO_C0012015_07	ENSG00000231566	RP5-1158E12.3	338.097	-0.536473	0.000287199	0.00711036	24.9527	chrX	No
CATG00000095991	chr7	ASO_C0012015_07	ENSG00000143776	CDC42BPA	536.069	-0.390168	0.000289584	0.00715799	43.5285	chr1	No
CATG00000095991	chr7	ASO_C0012015_07	ENSG00000108384	RAD51C	353.463	-0.452676	0.000290675	0.00716294	27.4241	chr17	No
CATG00000095991	chr7	ASO_C0012015_07	ENSG00000147813	NAPRT1	279.174	0.552131	0.000291196	0.00716294	40.1554	chr8	No
CATG00000095991	chr7	ASO_C0012015_07	ENSG00000164080	RAD54L2	303.132	-0.47646	0.00029163	0.00716294	23.1088	chr3	No
CATG00000095991	chr7	ASO_C0012015_07	ENSG00000174842	GLMN	141.302	-0.551346	0.000291128	0.00716294	10.3231	chr1	No
CATG00000095991	chr7	ASO_C0012015_07	ENSG00000076513	ANKRD13A	947.969	-0.420945	0.000292156	0.00716453	75.1968	chr12	No
CATG00000095991	chr7	ASO_C0012015_07	ENSG00000102057	KCND1	39.968	0.826433	0.000298168	0.00729976	6.77177	chrX	No
CATG00000095991	chr7	ASO_C0012015_07	ENSG00000258555	SPECC1L-ADORA2A	585.223	-0.272578	0.000298612	0.00729976	51.0207	chr22	No
CATG00000095991	chr7	ASO_C0012015_07	ENSG00000156011	PSD3	475.401	-0.48275	0.000301235	0.00735001	36.4844	chr8	No
CATG00000095991	chr7	ASO_C0012015_07	ENSG00000006282	SPATA20	613.366	0.628906	0.0003031	0.00736311	92.3732	chr17	No
CATG00000095991	chr7	ASO_C0012015_07	ENSG00000107863	ARHGAP21	563.745	-0.566399	0.000302649	0.00736311	40.7423	chr10	No
CATG00000095991	chr7	ASO_C0012015_07	ENSG00000107819	SFXN3	622.721	0.271859	0.000304477	0.00738206	75.5832	chr10	No
CATG00000095991	chr7	ASO_C0012015_07	ENSG00000175110	MRPS22	830.362	0.32098	0.000304832	0.00738206	104.178	chr3	No
CATG00000095991	chr7	ASO_C0012015_07	ENSG00000134371	CDC73	1016.94	-0.251307	0.000305712	0.00739185	89.7583	chr1	No
CATG00000095991	chr7	ASO_C0012015_07	ENSG00000250232	AF196779.12	218.194	0.482126	0.0003143	0.0075759	30.099	chrX	No
CATG00000095991	chr7	ASO_C0012015_07	ENSG00000092330	TINF2	305.734	0.360562	0.000319005	0.00767738	39.1122	chr14	No
CATG00000095991	chr7	ASO_C0012015_07	ENSG00000048991	R3HDM1	325.376	-0.359481	0.000320356	0.00768413	26.9187	chr2	No
CATG00000095991	chr7	ASO_C0012015_07	ENSG00000073756	PTGS2	237.047	0.902208	0.00032077	0.00768413	41.7324	chr1	No
CATG00000095991	chr7	ASO_C0012015_07	ENSG00000151500	THYN1	327.278	0.379051	0.000320201	0.00768413	42.5254	chr11	No
CATG00000095991	chr7	ASO_C0012015_07	ENSG00000248871	TNFSF12-TNFSF13	202.083	0.400229	0.000321581	0.00769168	26.6609	chr17	No
CATG00000095991	chr7	ASO_C0012015_07	ENSG00000087299	L2HGDH	62.8023	-0.752835	0.000324295	0.00774467	4.0701	chr14	No
CATG00000095991	chr7	ASO_C0012015_07	ENSG00000148842	CNNM2	74.6821	-0.691065	0.000326744	0.00776731	4.9454	chr10	No
CATG00000095991	chr7	ASO_C0012015_07	ENSG00000170296	GABARAP	2191.13	0.422583	0.000326158	0.00776731	291.847	chr17	No
CATG00000095991	chr7	ASO_C0012015_07	ENSG00000177675	CD163L1	93.701	0.560334	0.000326285	0.00776731	13.4418	chr12	No
CATG00000095991	chr7	ASO_C0012015_07	ENSG00000187097	ENTPD5	128.103	-0.509968	0.000327425	0.00777158	9.62914	chr14	No
CATG00000095991	chr7	ASO_C0012015_07	ENSG00000170113	NIPA1	89.0736	-0.687219	0.000330228	0.00782616	5.92898	chr15	No
CATG00000095991	chr7	ASO_C0012015_07	ENSG00000062194	GPBP1	738.164	-0.454465	0.000334573	0.00790499	57.4011	chr5	No
CATG00000095991	chr7	ASO_C0012015_07	ENSG00000171877	FRMD5	13.691	-1.92428	0.000334302	0.00790499	0.377208	chr15	No
CATG00000095991	chr7	ASO_C0012015_07	ENSG00000167766	ZNF83	439.289	-0.450791	0.000344586	0.00812918	34.1408	chr19	No
CATG00000095991	chr7	ASO_C0012015_07	ENSG00000117155	SSX2IP	927.161	0.256178	0.000346473	0.00815879	111.821	chr1	No
CATG00000095991	chr7	ASO_C0012015_07	ENSG00000136715	SAP130	316.456	-0.494845	0.000346892	0.00815879	23.8441	chr2	No
CATG00000095991	chr7	ASO_C0012015_07	ENSG00000170456	DENND5B	56.4692	-0.753498	0.0003502	0.00822414	3.57736	chr12	No
CATG00000095991	chr7	ASO_C0012015_07	ENSG00000114988	LMAN2L	429.43	-0.309542	0.000351069	0.0082321	36.6221	chr2	No
CATG00000095991	chr7	ASO_C0012015_07	ENSG00000102007	PLP2	2166.25	0.388575	0.000354216	0.00827019	282.882	chrX	No
CATG00000095991	chr7	ASO_C0012015_07	ENSG00000132718	SYT11	170.901	0.576506	0.000354034	0.00827019	24.942	chr1	No
CATG00000095991	chr7	ASO_C0012015_07	ENSG00000140443	IGF1R	360.594	-0.5578	0.000354292	0.00827019	26.2711	chr15	No
CATG00000095991	chr7	ASO_C0012015_07	ENSG00000126432	PRDX5	2019.76	0.374907	0.000356362	0.00829357	261.556	chr11	No
CATG00000095991	chr7	ASO_C0012015_07	ENSG00000085224	ATRX	415.316	-0.559745	0.000359052	0.00834366	30.2635	chrX	No
CATG00000095991	chr7	ASO_C0012015_07	ENSG00000053747	LAMA3	72.3346	-0.693905	0.000360335	0.00836095	4.87157	chr18	No
CATG00000095991	chr7	ASO_C0012015_07	ENSG00000140386	SCAPER	92.251	-0.62079	0.000362449	0.00838494	6.51622	chr15	No
CATG00000095991	chr7	ASO_C0012015_07	ENSG00000178719	GRINA	1386.19	0.509345	0.000374731	0.00865617	194.589	chr8	No
CATG00000095991	chr7	ASO_C0012015_07	ENSG00000177363	LRRN4CL	75.0926	0.717783	0.000378742	0.00873583	11.9597	chr11	No
CATG00000095991	chr7	ASO_C0012015_07	ENSG00000224597	PTCHD3P1	764.112	-0.383203	0.000379827	0.00874787	62.0948	chr10	No
CATG00000095991	chr7	ASO_C0012015_07	ENSG00000164087	POC1A	198.718	-0.575007	0.000383726	0.00882456	14.2432	chr3	No
CATG00000095991	chr7	ASO_C0012015_07	ENSG00000140945	CDH13	137.326	-0.577951	0.000385936	0.00886225	10.0002	chr16	No
CATG00000095991	chr7	ASO_C0012015_07	ENSG00000227053	RP11-395B7.4	182.724	0.48533	0.000389867	0.00893931	25.3039	chr7	No
CATG00000095991	chr7	ASO_C0012015_07	ENSG00000185201	IFITM2	6181.91	0.510948	0.000392548	0.0089875	867.176	chr11	No
CATG00000095991	chr7	ASO_C0012015_07	ENSG00000073417	PDE8A	142.595	-0.657065	0.000394252	0.00901321	9.76303	chr15	No
CATG00000095991	chr7	ASO_C0012015_07	ENSG00000154229	PRKCA	452.415	-0.564249	0.00039653	0.00905195	32.8619	chr17	No
CATG00000095991	chr7	ASO_C0012015_07	ENSG00000144535	DIS3L2	221.352	-0.490212	0.000398875	0.00909212	16.8256	chr2	No
CATG00000095991	chr7	ASO_C0012015_07	ENSG00000148484	RSU1	2771.34	-0.384414	0.000399901	0.00910216	224.784	chr10	No
CATG00000095991	chr7	ASO_C0012015_07	ENSG00000205413	SAMD9	82.5657	0.726927	0.000402904	0.00915707	13.0699	chr7	No
CATG00000095991	chr7	ASO_C0012015_07	ENSG00000008118	CAMK1G	18.7738	0.972318	0.000404575	0.00918161	3.45647	chr1	No
CATG00000095991	chr7	ASO_C0012015_07	ENSG00000167600	CYP2S1	17.8733	1.06101	0.000410487	0.00930218	3.44346	chr19	No
CATG00000095991	chr7	ASO_C0012015_07	ENSG00000128394	APOBEC3F	193.809	0.487417	0.000413338	0.00935313	26.8591	chr22	No
CATG00000095991	chr7	ASO_C0012015_07	ENSG00000082805	ERC1	229.944	-0.679419	0.000414569	0.00936154	15.4418	chr12	No
CATG00000095991	chr7	ASO_C0012015_07	ENSG00000163872	YEATS2	384.636	-0.369048	0.000414916	0.00936154	31.4445	chr3	No
CATG00000095991	chr7	ASO_C0012015_07	ENSG00000157514	TSC22D3	187.333	0.570817	0.000416691	0.00938795	27.2263	chrX	No
CATG00000095991	chr7	ASO_C0012015_07	ENSG00000129667	RHBDF2	70.8891	0.516426	0.000421612	0.00948504	10.0129	chr17	No
CATG00000095991	chr7	ASO_C0012015_07	ENSG00000180921	FAM83H	22.5183	0.983246	0.000422801	0.00949803	4.13016	chr8	No
CATG00000095991	chr7	ASO_C0012015_07	ENSG00000109685	WHSC1	290.558	-0.552999	0.000425918	0.00954045	21.0808	chr4	No
CATG00000095991	chr7	ASO_C0012015_07	ENSG00000126947	ARMCX1	519.171	0.352499	0.000425562	0.00954045	66.0929	chrX	No
CATG00000095991	chr7	ASO_C0012015_07	ENSG00000162959	MEMO1	123.209	-0.679495	0.000426774	0.00954584	8.19873	chr2	No
CATG00000095991	chr7	ASO_C0012015_07	ENSG00000141556	TBCD	363.988	-0.403878	0.00043756	0.00977302	29.1055	chr17	No
CATG00000095991	chr7	ASO_C0012015_07	ENSG00000145246	ATP10D	318.024	-0.458551	0.000440342	0.00982101	24.6211	chr4	No
CATG00000095991	chr7	ASO_C0012015_07	ENSG00000124104	SNX21	321.18	0.342703	0.0004484	0.00997209	40.864	chr20	No
CATG00000095991	chr7	ASO_C0012015_07	ENSG00000185236	RAB11B	1123.93	0.263073	0.00044817	0.00997209	136.233	chr19	No
CATG00000095991	chr7	ASO_C0012015_07	ENSG00000181789	COPG1	2145.46	0.343525	0.000450047	0.00999439	272.66	chr3	No
CATG00000095991	chr7	ASO_C0012015_07	ENSG00000118804	FAM47E-STBD1	143.983	0.442107	0.000453941	0.0100521	19.5196	chr4	No
CATG00000095991	chr7	ASO_C0012015_07	ENSG00000160932	LY6E	4171.92	0.419877	0.000453755	0.0100521	554.788	chr8	No
CATG00000095991	chr7	ASO_C0012015_07	ENSG00000183153	GJD3	40.7962	1.04056	0.000456482	0.010094	7.776	chr17	No
CATG00000095991	chr7	ASO_C0012015_07	ENSG00000092470	WDR76	309.351	-0.713527	0.000457954	0.010107	20.2858	chr15	No
CATG00000095991	chr7	ASO_C0012015_07	ENSG00000188760	TMEM198	27.2	0.829141	0.000458374	0.010107	4.5747	chr2	No
CATG00000095991	chr7	ASO_C0012015_07	ENSG00000119922	IFIT2	69.7014	0.990658	0.000459036	0.0101073	12.9307	chr10	No
CATG00000095991	chr7	ASO_C0012015_07	ENSG00000140374	ETFA	1033.95	-0.260341	0.000469671	0.0103268	90.5774	chr15	No
CATG00000095991	chr7	ASO_C0012015_07	ENSG00000015171	ZMYND11	488.073	-0.294943	0.000476805	0.0104688	41.9979	chr10	No
CATG00000095991	chr7	ASO_C0012015_07	ENSG00000108239	TBC1D12	38.1499	-1.11311	0.000482857	0.0105867	1.92009	chr10	No
CATG00000095991	chr7	ASO_C0012015_07	ENSG00000112234	FBXL4	198.443	-0.437692	0.000488775	0.0107014	15.7341	chr6	No
CATG00000095991	chr7	ASO_C0012015_07	ENSG00000184304	PRKD1	197.647	-0.494913	0.000495609	0.0108357	14.9713	chr14	No
CATG00000095991	chr7	ASO_C0012015_07	ENSG00000262601	CTC-786C10.1	237.47	-0.617461	0.000500733	0.0109323	16.7039	chr16	No
CATG00000095991	chr7	ASO_C0012015_07	ENSG00000268362	CTD-2017D11.1	158.401	-0.578004	0.000507213	0.0110582	11.5305	chr19	No
CATG00000095991	chr7	ASO_C0012015_07	ENSG00000138346	DNA2	94.2002	-0.807878	0.000518918	0.0112976	5.80809	chr10	No
CATG00000095991	chr7	ASO_C0012015_07	ENSG00000196743	GM2A	268.315	0.403888	0.000520135	0.0113082	35.3191	chr5	No
CATG00000095991	chr7	ASO_C0012015_07	ENSG00000136828	RALGPS1	17.5829	-1.39892	0.000527461	0.0114514	0.747913	chr9	No
CATG00000095991	chr7	ASO_C0012015_07	ENSG00000100243	CYB5R3	3781.27	-0.262004	0.000535479	0.0116093	331.46	chr22	No
CATG00000095991	chr7	ASO_C0012015_07	ENSG00000176171	BNIP3	626.432	0.420003	0.000536771	0.0116211	83.4678	chr10	No
CATG00000095991	chr7	ASO_C0012015_07	ENSG00000136068	FLNB	516.392	-0.398753	0.00053993	0.0116732	41.6272	chr3	No
CATG00000095991	chr7	ASO_C0012015_07	ENSG00000015568	RGPD5	139.388	-0.488956	0.000541586	0.0116927	10.7141	chr2	No
CATG00000095991	chr7	ASO_C0012015_07	ENSG00000110080	ST3GAL4	279.202	-0.411969	0.000545157	0.0117534	22.1524	chr11	No
CATG00000095991	chr7	ASO_C0012015_07	ENSG00000176463	SLCO3A1	104.601	-0.640813	0.000547526	0.0117555	7.23697	chr15	No
CATG00000095991	chr7	ASO_C0012015_07	ENSG00000257103	LSM14A	1105.08	-0.290654	0.0005468	0.0117555	95.0033	chr19	No
CATG00000095991	chr7	ASO_C0012015_07	ENSG00000196313	POM121	298.085	-0.40749	0.000550463	0.0118023	23.8307	chr7	No
CATG00000095991	chr7	ASO_C0012015_07	ENSG00000080839	RBL1	181.033	-0.765327	0.000556191	0.0118863	11.4325	chr20	No
CATG00000095991	chr7	ASO_C0012015_07	ENSG00000100031	GGT1	18.3346	1.0396	0.000556681	0.0118863	3.57162	chr22	No
CATG00000095991	chr7	ASO_C0012015_07	ENSG00000100979	PLTP	282.56	0.616401	0.000556271	0.0118863	42.268	chr20	No
CATG00000095991	chr7	ASO_C0012015_07	ENSG00000153944	MSI2	190.833	-0.452425	0.000557583	0.0118892	15.0539	chr17	No
CATG00000095991	chr7	ASO_C0012015_07	ENSG00000145016	KIAA0226	318.656	-0.37888	0.000560443	0.0119175	25.8514	chr3	No
CATG00000095991	chr7	ASO_C0012015_07	ENSG00000172663	TMEM134	234	-0.42972	0.000560024	0.0119175	18.4958	chr11	No
CATG00000095991	chr7	ASO_C0012015_07	CATG00000067488	CATG00000067488.1	20.8014	0.844826	0.000566975	0.0120399	3.48325	chr4	No
CATG00000095991	chr7	ASO_C0012015_07	ENSG00000127920	GNG11	747.546	0.348515	0.00057436	0.0121138	95.224	chr7	No
CATG00000095991	chr7	ASO_C0012015_07	ENSG00000136261	BZW2	497.478	0.328013	0.000573747	0.0121138	62.5737	chr7	No
CATG00000095991	chr7	ASO_C0012015_07	ENSG00000137752	CASP1	333.427	0.567946	0.000573454	0.0121138	48.3649	chr11	No
CATG00000095991	chr7	ASO_C0012015_07	ENSG00000140691	ARMC5	86.7048	0.57411	0.000571633	0.0121138	12.7	chr16	No
CATG00000095991	chr7	ASO_C0012015_07	ENSG00000153107	ANAPC1	258.532	-0.43795	0.00057204	0.0121138	20.2537	chr2	No
CATG00000095991	chr7	ASO_C0012015_07	ENSG00000078804	TP53INP2	221.619	0.447409	0.000575319	0.0121176	30.1246	chr20	No
CATG00000095991	chr7	ASO_C0012015_07	ENSG00000124789	NUP153	328.932	-0.64295	0.000581775	0.012237	22.6038	chr6	No
CATG00000095991	chr7	ASO_C0012015_07	ENSG00000109107	ALDOC	130.004	0.801771	0.000588836	0.0123687	21.5969	chr17	No
CATG00000095991	chr7	ASO_C0012015_07	ENSG00000160298	C21orf58	255.553	-0.618907	0.000590283	0.0123824	17.8141	chr21	No
CATG00000095991	chr7	ASO_C0012015_07	ENSG00000188641	DPYD	338.707	-0.526222	0.000591787	0.0123972	25.1746	chr1	No
CATG00000095991	chr7	ASO_C0012015_07	ENSG00000164237	CMBL	244.985	0.557563	0.000598017	0.0125108	35.4687	chr5	No
CATG00000095991	chr7	ASO_C0012015_07	ENSG00000112335	SNX3	2580.73	0.254959	0.000609364	0.012731	311.178	chr6	No
CATG00000095991	chr7	ASO_C0012015_07	ENSG00000184524	CEND1	58.7186	0.902242	0.000612513	0.0127625	10.3086	chr11	No
CATG00000095991	chr7	ASO_C0012015_07	ENSG00000184903	IMMP2L	93.3033	-0.739365	0.000612229	0.0127625	6.13289	chr7	No
CATG00000095991	chr7	ASO_C0012015_07	ENSG00000019144	PHLDB1	566.437	0.274804	0.000619234	0.012868	68.9809	chr11	No
CATG00000095991	chr7	ASO_C0012015_07	ENSG00000073060	SCARB1	185.326	0.564396	0.000621715	0.012885	27.014	chr12	No
CATG00000095991	chr7	ASO_C0012015_07	ENSG00000197448	GSTK1	831.117	0.467469	0.000621632	0.012885	113.756	chr7	No
CATG00000095991	chr7	ASO_C0012015_07	ENSG00000170310	STX8	377.336	-0.456082	0.000632927	0.0130999	29.3534	chr17	No
CATG00000095991	chr7	ASO_C0012015_07	ENSG00000078403	MLLT10	323.219	-0.409892	0.000636279	0.013139	25.8548	chr10	No
CATG00000095991	chr7	ASO_C0012015_07	ENSG00000239697	TNFSF12	191.353	0.397111	0.000636508	0.013139	25.2328	chr17	No
CATG00000095991	chr7	ASO_C0012015_07	ENSG00000139946	PELI2	54.349	-0.668547	0.000638638	0.0131654	3.72617	chr14	No
CATG00000095991	chr7	ASO_C0012015_07	ENSG00000214960	ISPD	39.4014	-0.814333	0.00064568	0.013293	2.50006	chr7	No
CATG00000095991	chr7	ASO_C0012015_07	ENSG00000122965	RBM19	441.535	-0.390134	0.000650849	0.0133816	35.5896	chr12	No
CATG00000095991	chr7	ASO_C0012015_07	ENSG00000184220	CMSS1	548.044	-0.453076	0.000660994	0.0135722	42.4596	chr3	No
CATG00000095991	chr7	ASO_C0012015_07	ENSG00000064999	ANKS1A	125.212	-0.613147	0.000667884	0.0136595	8.86822	chr6	No
CATG00000095991	chr7	ASO_C0012015_07	ENSG00000110888	CAPRIN2	248.842	-0.410166	0.000667023	0.0136595	19.9236	chr12	No
CATG00000095991	chr7	ASO_C0012015_07	ENSG00000203666	EFCAB2	176.274	-0.436828	0.000667708	0.0136595	13.9827	chr1	No
CATG00000095991	chr7	ASO_C0012015_07	ENSG00000095794	CREM	229.821	-0.657916	0.000679275	0.0138742	15.6515	chr10	No
CATG00000095991	chr7	ASO_C0012015_07	ENSG00000125744	RTN2	128.812	0.6535	0.000680194	0.0138747	19.738	chr19	No
CATG00000095991	chr7	ASO_C0012015_07	ENSG00000115107	STEAP3	102.098	0.541681	0.00068371	0.0138917	14.6958	chr2	No
CATG00000095991	chr7	ASO_C0012015_07	ENSG00000152778	IFIT5	275.975	0.46162	0.000682381	0.0138917	37.6114	chr10	No
CATG00000095991	chr7	ASO_C0012015_07	ENSG00000185187	SIGIRR	272.584	0.422831	0.000683133	0.0138917	36.3853	chr11	No
CATG00000095991	chr7	ASO_C0012015_07	ENSG00000121848	RNF115	1210	-0.257928	0.000685919	0.0139002	106.257	chr1	No
CATG00000095991	chr7	ASO_C0012015_07	ENSG00000254554	RP11-351I24.1	39.2232	-0.855639	0.000687168	0.0139073	2.35162	chr11	No
CATG00000095991	chr7	ASO_C0012015_07	ENSG00000108468	CBX1	1953.86	-0.290115	0.000691527	0.0139631	168.181	chr17	No
CATG00000095991	chr7	ASO_C0012015_07	ENSG00000178149	DALRD3	232.736	0.396378	0.000691723	0.0139631	30.651	chr3	No
CATG00000095991	chr7	ASO_C0012015_07	ENSG00000196576	PLXNB2	840.416	0.389941	0.000695707	0.0140253	109.901	chr22	No
CATG00000095991	chr7	ASO_C0012015_07	ENSG00000075539	FRYL	303.142	-0.317586	0.000704807	0.0141869	25.6582	chr4	No
CATG00000095991	chr7	ASO_C0012015_07	ENSG00000106976	DNM1	426.058	-0.692543	0.00070555	0.0141869	28.4934	chr9	No
CATG00000095991	chr7	ASO_C0012015_07	ENSG00000143748	NVL	139.32	-0.440137	0.000707569	0.014209	10.9628	chr1	No
CATG00000095991	chr7	ASO_C0012015_07	ENSG00000119139	TJP2	262.048	-0.543857	0.000712553	0.0142906	19.1883	chr9	No
CATG00000095991	chr7	ASO_C0012015_07	ENSG00000240065	PSMB9	372.887	0.506339	0.000717329	0.0143679	52.1879	chr6	No
CATG00000095991	chr7	ASO_C0012015_07	ENSG00000182010	RTKN2	102.631	-0.603917	0.000721682	0.0144364	7.2297	chr10	No
CATG00000095991	chr7	ASO_C0012015_07	ENSG00000011105	TSPAN9	366.422	-0.331568	0.000725129	0.0144867	30.7241	chr12	No
CATG00000095991	chr7	ASO_C0012015_07	ENSG00000140931	CMTM3	515.455	0.388835	0.000728753	0.0145404	67.2842	chr16	No
CATG00000095991	chr7	ASO_C0012015_07	ENSG00000131626	PPFIA1	264.727	-0.344025	0.000743	0.0148056	22.0254	chr11	No
CATG00000095991	chr7	ASO_C0012015_07	ENSG00000136147	PHF11	318.629	0.352292	0.00075179	0.0149607	40.7029	chr13	No
CATG00000095991	chr7	ASO_C0012015_07	ENSG00000140694	PARN	414.633	-0.349861	0.000752711	0.0149607	34.5547	chr16	No
CATG00000095991	chr7	ASO_C0012015_07	ENSG00000196757	ZNF700	76.7622	-0.626544	0.000759122	0.0150689	5.28895	chr19	No
CATG00000095991	chr7	ASO_C0012015_07	ENSG00000121769	FABP3	679.317	0.966022	0.00076376	0.0151416	123.985	chr1	No
CATG00000095991	chr7	ASO_C0012015_07	ENSG00000259053	RP11-33N16.3	142.005	-0.434799	0.000773835	0.0153217	11.1582	chr14	No
CATG00000095991	chr7	ASO_C0012015_07	ENSG00000183023	SLC8A1	205.095	-0.428469	0.000780575	0.0154355	16.3003	chr2	No
CATG00000095991	chr7	ASO_C0012015_07	ENSG00000196365	LONP1	833.665	-0.284359	0.000783694	0.0154775	71.8769	chr19	No
CATG00000095991	chr7	ASO_C0012015_07	ENSG00000154511	FAM69A	393.678	-0.454732	0.000794299	0.0156471	30.6193	chr1	No
CATG00000095991	chr7	ASO_C0012015_07	ENSG00000120029	C10orf76	314.743	-0.36679	0.000795742	0.0156556	25.8682	chr10	No
CATG00000095991	chr7	ASO_C0012015_07	ENSG00000205593	DENND6B	48.9299	0.707386	0.000798876	0.0156798	7.78289	chr22	No
CATG00000095991	chr7	ASO_C0012015_07	ENSG00000231607	DLEU2	236.646	-0.417749	0.000799998	0.0156798	18.8738	chr13	No
CATG00000095991	chr7	ASO_C0012015_07	ENSG00000137770	CTDSPL2	467.24	-0.392874	0.000802579	0.0157105	37.7885	chr15	No
CATG00000095991	chr7	ASO_C0012015_07	ENSG00000124571	XPO5	189.049	-0.505069	0.00080817	0.0158	14.1759	chr6	No
CATG00000095991	chr7	ASO_C0012015_07	ENSG00000133874	RNF122	26.2349	0.768787	0.000809806	0.0158018	4.29849	chr8	No
CATG00000095991	chr7	ASO_C0012015_07	ENSG00000147853	AK3	751.085	0.312045	0.000810297	0.0158018	93.8288	chr9	No
CATG00000095991	chr7	ASO_C0012015_07	ENSG00000090565	RAB11FIP3	226.887	-0.599862	0.000822403	0.0159777	16.0688	chr16	No
CATG00000095991	chr7	ASO_C0012015_07	ENSG00000100890	KIAA0391	241.805	-0.374479	0.000822166	0.0159777	19.5659	chr14	No
CATG00000095991	chr7	ASO_C0012015_07	ENSG00000173334	TRIB1	59.7098	0.60114	0.000821595	0.0159777	8.83302	chr8	No
CATG00000095991	chr7	ASO_C0012015_07	ENSG00000115267	IFIH1	49.025	1.01085	0.000833238	0.0161679	9.17656	chr2	No
CATG00000095991	chr7	ASO_C0012015_07	ENSG00000088808	PPP1R13B	54.4045	-0.750929	0.000836875	0.016198	3.54446	chr14	No
CATG00000095991	chr7	ASO_C0012015_07	ENSG00000170266	GLB1	794.484	-0.318293	0.000836174	0.016198	67.2873	chr3	No
CATG00000095991	chr7	ASO_C0012015_07	ENSG00000051523	CYBA	2209.08	0.529168	0.000841686	0.0162709	313.249	chr16	No
CATG00000095991	chr7	ASO_C0012015_07	ENSG00000080823	MOK	137.932	-0.579571	0.000846636	0.0163462	9.87819	chr14	No
CATG00000095991	chr7	ASO_C0012015_07	ENSG00000139974	SLC38A6	383.364	-0.348456	0.000866538	0.0167083	31.8856	chr14	No
CATG00000095991	chr7	ASO_C0012015_07	ENSG00000169583	CLIC3	27.0544	1.14215	0.000867543	0.0167083	5.50587	chr9	No
CATG00000095991	chr7	ASO_C0012015_07	ENSG00000168394	TAP1	224.314	0.458953	0.000868768	0.0167111	30.555	chr6	No
CATG00000095991	chr7	ASO_C0012015_07	ENSG00000165156	ZHX1	316.964	-0.373959	0.000879109	0.0168891	25.7577	chr8	No
CATG00000095991	chr7	ASO_C0012015_07	ENSG00000103707	MTFMT	255.996	-0.34473	0.000890139	0.0170588	21.2101	chr15	No
CATG00000095991	chr7	ASO_C0012015_07	ENSG00000163513	TGFBR2	898.807	0.345109	0.000889413	0.0170588	114.357	chr3	No
CATG00000095991	chr7	ASO_C0012015_07	ENSG00000162129	CLPB	234.816	-0.374822	0.000894473	0.0171207	19.2579	chr11	No
CATG00000095991	chr7	ASO_C0012015_07	ENSG00000150401	DCUN1D2	126.504	-0.574741	0.000899971	0.0172047	9.13028	chr13	No
CATG00000095991	chr7	ASO_C0012015_07	ENSG00000117859	OSBPL9	729.758	0.316888	0.000908764	0.0173515	91.3506	chr1	No
CATG00000095991	chr7	ASO_C0012015_07	ENSG00000213928	IRF9	684.409	0.569781	0.00091275	0.0174062	99.3886	chr14	No
CATG00000095991	chr7	ASO_C0012015_07	ENSG00000132142	ACACA	360.379	-0.37928	0.000917273	0.017471	29.4727	chr17	No
CATG00000095991	chr7	ASO_C0012015_07	ENSG00000174080	CTSF	147.358	0.506089	0.000923943	0.0175335	20.7327	chr11	No
CATG00000095991	chr7	ASO_C0012015_07	ENSG00000174891	RSRC1	382.957	-0.300044	0.000922755	0.0175335	32.8351	chr3	No
CATG00000095991	chr7	ASO_C0012015_07	ENSG00000227598	RP1-167A14.2	66.8676	-0.854093	0.00093038	0.017634	4.02955	chr6	No
CATG00000095991	chr7	ASO_C0012015_07	ENSG00000157005	SST	18.0477	0.978158	0.00093943	0.0177839	3.35624	chr3	No
CATG00000095991	chr7	ASO_C0012015_07	ENSG00000142599	RERE	639.916	-0.35889	0.000944314	0.0178348	52.7977	chr1	No
CATG00000095991	chr7	ASO_C0012015_07	ENSG00000179820	MYADM	2082.61	0.281244	0.00094557	0.0178348	255.098	chr19	No
CATG00000095991	chr7	ASO_C0012015_07	ENSG00000184465	WDR27	145.516	-0.731569	0.00094539	0.0178348	9.5071	chr6	No
CATG00000095991	chr7	ASO_C0012015_07	ENSG00000174374	WBSCR16	399.87	-0.378678	0.000950868	0.0178913	32.6794	chr7	No
CATG00000095991	chr7	ASO_C0012015_07	ENSG00000111331	OAS3	112.106	0.613814	0.000952418	0.0178988	16.6075	chr12	No
CATG00000095991	chr7	ASO_C0012015_07	ENSG00000198833	UBE2J1	900.214	0.314481	0.000954454	0.0179153	112.616	chr6	No
CATG00000095991	chr7	ASO_C0012015_07	ENSG00000146083	RNF44	83.9699	0.475743	0.000959064	0.0179801	11.5749	chr5	No
CATG00000095991	chr7	ASO_C0012015_07	ENSG00000086991	NOX4	18.1656	-1.21004	0.000960535	0.017986	0.889462	chr11	No
CATG00000095991	chr7	ASO_C0012015_07	ENSG00000214447	FAM187A	49.6252	0.650824	0.000965592	0.0180589	7.57362	chr17	No
CATG00000095991	chr7	ASO_C0012015_07	ENSG00000164125	FAM198B	45.7345	0.850704	0.000967591	0.0180745	7.8089	chr4	No
CATG00000095991	chr7	ASO_C0012015_07	ENSG00000173421	CCDC36	45.6971	-0.753831	0.000971744	0.0181303	2.97176	chr3	No
CATG00000095991	chr7	ASO_C0012015_07	ENSG00000258790	KIAA0391	242.546	-0.382066	0.000977579	0.0182172	19.505	chr14	No
CATG00000095991	chr7	ASO_C0012015_07	ENSG00000149577	SIDT2	224.144	0.608746	0.000998175	0.0185669	33.3879	chr11	No
CATG00000095991	chr7	ASO_C0012015_07	ENSG00000163945	UVSSA	101.891	-0.569883	0.000998733	0.0185669	7.39152	chr4	No
CATG00000095991	chr7	ASO_C0012015_07	ENSG00000163029	SMC6	374.027	-0.347101	0.00100173	0.0186004	30.9735	chr2	No
CATG00000095991	chr7	ASO_C0012015_07	ENSG00000072133	RPS6KA6	50.9033	-0.753577	0.00100418	0.0186234	3.1596	chrX	No
CATG00000095991	chr7	ASO_C0012015_07	CATG00000095991	CATG00000095991.1	43.6178	-0.760261	0.00101351	0.0187444	2.89792	chr7	Yes
CATG00000095991	chr7	ASO_C0012015_07	ENSG00000140025	EFCAB11	159.403	-0.395145	0.00101432	0.0187444	12.8698	chr14	No
CATG00000095991	chr7	ASO_C0012015_07	ENSG00000141232	TOB1	588.265	0.446221	0.00102175	0.0188534	79.4471	chr17	No
CATG00000095991	chr7	ASO_C0012015_07	ENSG00000164342	TLR3	26.8659	0.946974	0.00102349	0.0188534	4.83791	chr4	No
CATG00000095991	chr7	ASO_C0012015_07	ENSG00000166963	MAP1A	1053.1	0.426205	0.00102386	0.0188534	140.559	chr15	No
CATG00000095991	chr7	ASO_C0012015_07	ENSG00000092020	PPP2R3C	305.924	-0.330512	0.00102951	0.0189349	25.6092	chr14	No
CATG00000095991	chr7	ASO_C0012015_07	ENSG00000165219	GAPVD1	328.777	-0.366802	0.00103236	0.0189649	26.8824	chr9	No
CATG00000095991	chr7	ASO_C0012015_07	ENSG00000014914	MTMR11	189.538	0.421132	0.00103915	0.0190671	25.3292	chr1	No
CATG00000095991	chr7	ASO_C0012015_07	ENSG00000172943	PHF8	124.122	-0.499731	0.00104078	0.0190744	9.3996	chrX	No
CATG00000095991	chr7	ASO_C0012015_07	ENSG00000103522	IL21R	29.5148	0.764077	0.00104241	0.0190817	4.79774	chr16	No
CATG00000095991	chr7	ASO_C0012015_07	ENSG00000162032	SPSB3	215.627	0.369062	0.00104524	0.0190885	28.0523	chr16	No
CATG00000095991	chr7	ASO_C0012015_07	ENSG00000167131	CCDC103	51.1308	0.636377	0.00104431	0.0190885	7.72856	chr17	No
CATG00000095991	chr7	ASO_C0012015_07	ENSG00000144554	FANCD2	223.172	-0.578373	0.0010505	0.019131	15.8313	chr3	No
CATG00000095991	chr7	ASO_C0012015_07	ENSG00000162241	SLC25A45	34.7753	0.738121	0.00104963	0.019131	5.53838	chr11	No
CATG00000095991	chr7	ASO_C0012015_07	ENSG00000166750	SLFN5	542.726	0.714006	0.00105136	0.019131	85.7093	chr17	No
CATG00000095991	chr7	ASO_C0012015_07	ENSG00000168411	RFWD3	266.613	-0.62745	0.00105249	0.019131	18.4388	chr16	No
CATG00000095991	chr7	ASO_C0012015_07	ENSG00000119408	NEK6	762.611	-0.351618	0.0010566	0.0191832	63.1571	chr9	No
CATG00000095991	chr7	ASO_C0012015_07	ENSG00000184445	KNTC1	185.647	-0.733827	0.00105864	0.0191978	11.9574	chr12	No
CATG00000095991	chr7	ASO_C0012015_07	ENSG00000144029	MRPS5	626.262	-0.264949	0.00106095	0.0192171	54.6278	chr2	No
CATG00000095991	chr7	ASO_C0012015_07	ENSG00000114395	CYB561D2	198.944	0.35189	0.0010693	0.0193458	25.4352	chr3	No
CATG00000095991	chr7	ASO_C0012015_07	ENSG00000008294	SPAG9	568.506	-0.399299	0.00107936	0.0195051	45.6533	chr17	No
CATG00000095991	chr7	ASO_C0012015_07	ENSG00000138246	DNAJC13	1082.94	-0.251397	0.00108222	0.019534	95.4268	chr3	No
CATG00000095991	chr7	ASO_C0012015_07	ENSG00000077150	NFKB2	217.063	0.538017	0.00108421	0.0195473	30.8871	chr10	No
CATG00000095991	chr7	ASO_C0012015_07	ENSG00000162631	NTNG1	294.521	-0.33812	0.00108587	0.0195544	24.7768	chr1	No
CATG00000095991	chr7	ASO_C0012015_07	ENSG00000177479	ARIH2	545.247	-0.276129	0.00109168	0.0196364	47.3664	chr3	No
CATG00000095991	chr7	ASO_C0012015_07	ENSG00000172037	LAMB2	1995.48	0.462154	0.00109477	0.0196691	272.022	chr3	No
CATG00000095991	chr7	ASO_C0012015_07	ENSG00000009335	UBE3C	841.717	-0.307719	0.00109656	0.0196784	71.5869	chr7	No
CATG00000095991	chr7	ASO_C0012015_07	ENSG00000138709	LARP1B	126.05	-0.439708	0.00109951	0.0197086	9.92524	chr4	No
CATG00000095991	chr7	ASO_C0012015_07	ENSG00000127561	SYNGR3	26.8689	0.916229	0.0011208	0.0200671	4.79774	chr16	No
CATG00000095991	chr7	ASO_C0012015_07	ENSG00000064692	SNCAIP	156.08	-0.506585	0.00112497	0.0200979	11.69	chr5	No
CATG00000095991	chr7	ASO_C0012015_07	ENSG00000198382	UVRAG	189.807	-0.481977	0.0011264	0.0200979	14.4383	chr11	No
CATG00000095991	chr7	ASO_C0012015_07	ENSG00000113916	BCL6	238.458	0.456345	0.00112825	0.0201078	32.4036	chr3	No
CATG00000095991	chr7	ASO_C0012015_07	ENSG00000064393	HIPK2	103.801	-0.484936	0.00116987	0.0207305	7.94394	chr7	No
CATG00000095991	chr7	ASO_C0012015_07	ENSG00000152953	STK32B	38.3451	-0.970637	0.00116878	0.0207305	2.19668	chr4	No
CATG00000095991	chr7	ASO_C0012015_07	ENSG00000139531	SUOX	117.264	0.421384	0.00117664	0.0208266	15.6396	chr12	No
CATG00000095991	chr7	ASO_C0012015_07	ENSG00000178691	SUZ12	453.278	-0.378538	0.00117894	0.0208436	36.8685	chr17	No
CATG00000095991	chr7	ASO_C0012015_07	ENSG00000135476	ESPL1	107.116	-0.721278	0.00118697	0.0209616	6.95999	chr12	No
CATG00000095991	chr7	ASO_C0012015_07	ENSG00000167705	RILP	72.4858	0.544027	0.00118866	0.0209678	10.2944	chr17	No
CATG00000095991	chr7	ASO_C0012015_07	ENSG00000112249	ASCC3	1142.55	-0.274017	0.00119415	0.0210407	99.6771	chr6	No
CATG00000095991	chr7	ASO_C0012015_07	ENSG00000143815	LBR	468.696	-0.389314	0.0011971	0.0210452	37.818	chr1	No
CATG00000095991	chr7	ASO_C0012015_07	ENSG00000267179	ZNF763	75.0571	-0.62842	0.00119712	0.0210452	5.16767	chr19	No
CATG00000095991	chr7	ASO_C0012015_07	ENSG00000112308	C6orf62	851.337	0.302025	0.00120075	0.0210614	105.425	chr6	No
CATG00000095991	chr7	ASO_C0012015_07	ENSG00000179406	LINC00174	31.16	-0.931829	0.00120262	0.0210703	1.79231	chr7	Yes
CATG00000095991	chr7	ASO_C0012015_07	ENSG00000103152	MPG	1353.54	0.306522	0.00120409	0.0210723	168.436	chr16	No
CATG00000095991	chr7	ASO_C0012015_07	ENSG00000142186	SCYL1	667.87	0.32722	0.00121127	0.0211741	84.2146	chr11	No
CATG00000095991	chr7	ASO_C0012015_07	ENSG00000104213	PDGFRL	39.7879	0.705378	0.00121437	0.0212044	6.31422	chr8	No
CATG00000095991	chr7	ASO_C0012015_07	ENSG00000128596	CCDC136	124.872	-0.524399	0.00123002	0.0214295	9.38009	chr7	No
CATG00000095991	chr7	ASO_C0012015_07	ENSG00000108479	GALK1	229.123	0.437125	0.00124076	0.0215681	30.8725	chr17	No
CATG00000095991	chr7	ASO_C0012015_07	ENSG00000123609	NMI	237.735	0.445945	0.00123969	0.0215681	32.0757	chr2	No
CATG00000095991	chr7	ASO_C0012015_07	ENSG00000186469	GNG2	278.043	0.341782	0.00124815	0.0216724	35.1638	chr14	No
CATG00000095991	chr7	ASO_C0012015_07	ENSG00000267426	RP11-552F3.12	161.984	-0.449512	0.00125385	0.021747	12.5791	chr17	No
CATG00000095991	chr7	ASO_C0012015_07	ENSG00000163162	RNF149	303.854	-0.305218	0.0012629	0.0218795	26.1169	chr2	No
CATG00000095991	chr7	ASO_C0012015_07	ENSG00000162981	FAM84A	200.591	0.48146	0.00126547	0.0218996	27.6158	chr2	No
CATG00000095991	chr7	ASO_C0012015_07	ENSG00000136603	SKIL	375.799	0.396845	0.00126938	0.0219427	49.2681	chr3	No
CATG00000095991	chr7	ASO_C0012015_07	ENSG00000110711	AIP	442.094	0.360706	0.00127286	0.0219785	56.7637	chr11	No
CATG00000095991	chr7	ASO_C0012015_07	ENSG00000047849	MAP4	2402.14	-0.439104	0.00127625	0.0219809	188.212	chr3	No
CATG00000095991	chr7	ASO_C0012015_07	ENSG00000057663	ATG5	509.862	-0.363256	0.00127537	0.0219809	41.8142	chr6	No
CATG00000095991	chr7	ASO_C0012015_07	ENSG00000093000	NUP50	582.057	-0.415826	0.00127728	0.0219809	46.2757	chr22	No
CATG00000095991	chr7	ASO_C0012015_07	ENSG00000159267	HLCS	155.887	-0.615763	0.00127867	0.0219809	10.9279	chr21	No
CATG00000095991	chr7	ASO_C0012015_07	ENSG00000006704	GTF2IRD1	135.88	-0.412965	0.00128197	0.021989	10.7669	chr7	No
CATG00000095991	chr7	ASO_C0012015_07	ENSG00000093217	XYLB	98.8702	-0.639109	0.00128704	0.0220272	6.79816	chr3	No
CATG00000095991	chr7	ASO_C0012015_07	ENSG00000188878	FBF1	166.534	-0.459183	0.00128597	0.0220272	12.8825	chr17	No
CATG00000095991	chr7	ASO_C0012015_07	ENSG00000165501	LRR1	368.484	-0.583253	0.00129044	0.0220612	26.2756	chr14	No
CATG00000095991	chr7	ASO_C0012015_07	ENSG00000259332	ST20-MTHFS	254.976	-0.346138	0.00130547	0.0222935	21.2453	chr15	No
CATG00000095991	chr7	ASO_C0012015_07	ENSG00000256742	RP13-941N14.1	23.4955	-1.03959	0.00131111	0.0223652	1.233	chr12	No
CATG00000095991	chr7	ASO_C0012015_07	ENSG00000101460	MAP1LC3A	378.282	0.652723	0.00131378	0.0223861	57.7331	chr20	No
CATG00000095991	chr7	ASO_C0012015_07	ENSG00000116001	TIA1	579.56	-0.433857	0.0013395	0.0227744	45.6954	chr2	No
CATG00000095991	chr7	ASO_C0012015_07	ENSG00000023191	RNH1	1323.63	0.29325	0.00135128	0.0229496	163.246	chr11	No
CATG00000095991	chr7	ASO_C0012015_07	ENSG00000101187	SLCO4A1	99.0783	-0.936595	0.00135898	0.0230117	5.57089	chr20	No
CATG00000095991	chr7	ASO_C0012015_07	ENSG00000152061	RABGAP1L	155.502	-0.587191	0.00135938	0.0230117	11.1525	chr1	No
CATG00000095991	chr7	ASO_C0012015_07	ENSG00000021574	SPAST	127.421	-0.432588	0.00136539	0.0230882	10.2221	chr2	No
CATG00000095991	chr7	ASO_C0012015_07	ENSG00000116198	CEP104	324.19	-0.334659	0.00137076	0.0231276	27.0174	chr1	No
CATG00000095991	chr7	ASO_C0012015_07	ENSG00000152804	HHEX	178.386	0.516777	0.00137008	0.0231276	25.0419	chr10	No
CATG00000095991	chr7	ASO_C0012015_07	ENSG00000161888	SPC24	1172.07	-0.457878	0.00138319	0.023221	90.704	chr19	No
CATG00000095991	chr7	ASO_C0012015_07	ENSG00000163281	GNPDA2	232.117	0.402224	0.00138371	0.023221	30.5072	chr4	No
CATG00000095991	chr7	ASO_C0012015_07	ENSG00000186187	ZNRF1	132.467	-0.636397	0.00138314	0.023221	9.18345	chr16	No
CATG00000095991	chr7	ASO_C0012015_07	ENSG00000215908	CROCCP2	155.502	-0.453603	0.00138007	0.023221	12.2642	chr1	No
CATG00000095991	chr7	ASO_C0012015_07	ENSG00000013364	MVP	1752.59	0.334863	0.00138786	0.0232654	221.731	chr16	No
CATG00000095991	chr7	ASO_C0012015_07	ENSG00000113360	DROSHA	354.004	-0.454063	0.00139092	0.0232916	27.382	chr5	No
CATG00000095991	chr7	ASO_C0012015_07	ENSG00000130475	FCHO1	23.7171	0.982065	0.00140503	0.0234623	4.45458	chr19	No
CATG00000095991	chr7	ASO_C0012015_07	ENSG00000134815	DHX34	227.567	-0.470177	0.00140565	0.0234623	17.5119	chr19	No
CATG00000095991	chr7	ASO_C0012015_07	ENSG00000198558	HIST1H4L	7378.03	-0.657162	0.00140344	0.0234623	503.512	chr6	No
CATG00000095991	chr7	ASO_C0012015_07	ENSG00000250644	RP11-295K3.1	383.105	0.361509	0.00141252	0.0235263	49.1021	chr11	No
CATG00000095991	chr7	ASO_C0012015_07	ENSG00000115966	ATF2	463.09	-0.410044	0.00141443	0.0235329	37.09	chr2	No
CATG00000095991	chr7	ASO_C0012015_07	ENSG00000159023	EPB41	111.04	-0.592946	0.00142709	0.0236727	7.99215	chr1	No
CATG00000095991	chr7	ASO_C0012015_07	ENSG00000211456	SACM1L	507.523	-0.346461	0.00142796	0.0236727	42.0897	chr3	No
CATG00000095991	chr7	ASO_C0012015_07	ENSG00000116128	BCL9	115.299	0.436277	0.00143639	0.0237709	15.4162	chr1	No
CATG00000095991	chr7	ASO_C0012015_07	ENSG00000115970	THADA	216.05	-0.496158	0.00144768	0.0239321	16.4835	chr2	No
CATG00000095991	chr7	ASO_C0012015_07	ENSG00000091157	WDR7	141.445	-0.488308	0.00145783	0.0240744	10.6789	chr18	No
CATG00000095991	chr7	ASO_C0012015_07	ENSG00000068120	COASY	381.409	0.287655	0.0014689	0.0242134	46.8186	chr17	No
CATG00000095991	chr7	ASO_C0012015_07	ENSG00000091622	PITPNM3	54.3081	-0.736454	0.00147093	0.0242134	3.45608	chr17	No
CATG00000095991	chr7	ASO_C0012015_07	ENSG00000127527	EPS15L1	131.598	-0.41924	0.00147006	0.0242134	10.5385	chr19	No
CATG00000095991	chr7	ASO_C0012015_07	ENSG00000257086	RP11-783K16.13	30.3282	0.660311	0.00147262	0.0242155	4.66269	chr11	No
CATG00000095991	chr7	ASO_C0012015_07	ENSG00000168434	COG7	280.335	-0.496078	0.00148572	0.0243536	21.2947	chr16	No
CATG00000095991	chr7	ASO_C0012015_07	ENSG00000173960	UBXN2A	438.61	-0.557478	0.00148495	0.0243536	31.902	chr2	No
CATG00000095991	chr7	ASO_C0012015_07	ENSG00000245694	CRNDE	325.904	-0.381953	0.00148397	0.0243536	26.5209	chr16	No
CATG00000095991	chr7	ASO_C0012015_07	ENSG00000070950	RAD18	377.683	-0.549975	0.0014998	0.0245326	27.5362	chr3	No
CATG00000095991	chr7	ASO_C0012015_07	ENSG00000159685	CHCHD6	216.334	-0.377217	0.00149886	0.0245326	17.6944	chr3	No
CATG00000095991	chr7	ASO_C0012015_07	ENSG00000125863	MKKS	1294.46	-0.340635	0.00151553	0.0247636	107.865	chr20	No
CATG00000095991	chr7	ASO_C0012015_07	ENSG00000196663	TECPR2	191.704	-0.327205	0.00151712	0.0247636	16.293	chr14	No
CATG00000095991	chr7	ASO_C0012015_07	ENSG00000072736	NFATC3	320.409	-0.352793	0.0015188	0.0247651	26.426	chr16	No
CATG00000095991	chr7	ASO_C0012015_07	ENSG00000118263	KLF7	378.008	0.395865	0.00152153	0.0247836	49.6664	chr2	No
CATG00000095991	chr7	ASO_C0012015_07	ENSG00000171475	WIPF2	328.167	-0.29365	0.00152811	0.0248647	28.3954	chr17	No
CATG00000095991	chr7	ASO_C0012015_07	ENSG00000168264	IRF2BP2	107.955	0.48593	0.00152999	0.0248691	14.8286	chr1	No
CATG00000095991	chr7	ASO_C0012015_07	ENSG00000005448	WDR54	379.573	0.342361	0.00153197	0.0248753	47.9842	chr2	No
CATG00000095991	chr7	ASO_C0012015_07	ENSG00000103489	XYLT1	61.3115	-0.706654	0.00153441	0.02488	4.06283	chr16	No
CATG00000095991	chr7	ASO_C0012015_07	ENSG00000169087	HSPBAP1	88.1497	-0.52511	0.00153854	0.0248861	6.47451	chr3	No
CATG00000095991	chr7	ASO_C0012015_07	ENSG00000184787	UBE2G2	676.431	-0.427623	0.00153905	0.0248861	53.2594	chr21	No
CATG00000095991	chr7	ASO_C0012015_07	ENSG00000142230	SAE1	1607.88	-0.423478	0.00154973	0.0250088	127.255	chr19	No
CATG00000095991	chr7	ASO_C0012015_07	ENSG00000144455	SUMF1	577.993	-0.364193	0.00154986	0.0250088	47.5967	chr3	No
CATG00000095991	chr7	ASO_C0012015_07	ENSG00000151413	NUBPL	100.891	-0.525928	0.00155159	0.0250108	7.65549	chr14	No
CATG00000095991	chr7	ASO_C0012015_07	ENSG00000217128	FNIP1	825.789	-0.314766	0.0015537	0.0250188	70.0341	chr5	No
CATG00000095991	chr7	ASO_C0012015_07	ENSG00000128039	SRD5A3	164.24	0.472526	0.00156491	0.0251731	22.5162	chr4	No
CATG00000095991	chr7	ASO_C0012015_07	ENSG00000102804	TSC22D1	448.657	0.251294	0.00157151	0.0252532	53.9576	chr13	No
CATG00000095991	chr7	ASO_C0012015_07	ENSG00000213096	ZNF254	199.825	-0.431731	0.00157381	0.025264	15.9032	chr19	No
CATG00000095991	chr7	ASO_C0012015_07	ENSG00000157873	TNFRSF14	200.343	0.60635	0.00158498	0.0254169	29.7956	chr1	No
CATG00000095991	chr7	ASO_C0012015_07	ENSG00000163374	YY1AP1	533.144	-0.3065	0.00159298	0.0254926	45.4276	chr1	No
CATG00000095991	chr7	ASO_C0012015_07	ENSG00000168237	GLYCTK	186.989	-0.417974	0.00159544	0.0255057	14.8508	chr3	No
CATG00000095991	chr7	ASO_C0012015_07	ENSG00000054282	SDCCAG8	211.797	-0.438507	0.00160988	0.02571	16.7383	chr1	No
CATG00000095991	chr7	ASO_C0012015_07	ENSG00000114354	TFG	1377.09	0.255028	0.0016257	0.025936	166.095	chr3	No
CATG00000095991	chr7	ASO_C0012015_07	ENSG00000196284	SUPT3H	93.3354	-0.625757	0.00163512	0.0260327	6.60421	chr6	No
CATG00000095991	chr7	ASO_C0012015_07	ENSG00000066933	MYO9A	347.862	-0.283245	0.00164014	0.0260593	30.3086	chr15	No
CATG00000095991	chr7	ASO_C0012015_07	ENSG00000250742	RP11-834C11.4	133.904	0.523388	0.00163895	0.0260593	18.8661	chr12	No
CATG00000095991	chr7	ASO_C0012015_07	ENSG00000271334	CTD-2078B5.2	26.6307	0.68773	0.00164303	0.0260784	4.16383	chr5	No
CATG00000095991	chr7	ASO_C0012015_07	ENSG00000072401	UBE2D1	451.607	0.318564	0.00165189	0.0261389	56.6275	chr10	No
CATG00000095991	chr7	ASO_C0012015_07	ENSG00000076003	MCM6	685.601	-0.394728	0.00164911	0.0261389	55.1864	chr2	No
CATG00000095991	chr7	ASO_C0012015_07	ENSG00000243056	EIF4EBP3	30.0591	0.869236	0.00165147	0.0261389	5.16079	chr5	No
CATG00000095991	chr7	ASO_C0012015_07	ENSG00000156509	FBXO43	41.1801	-0.883174	0.00165757	0.0262021	2.3849	chr8	No
CATG00000095991	chr7	ASO_C0012015_07	ENSG00000110660	SLC35F2	94.5946	-0.541642	0.00166159	0.0262123	6.93321	chr11	No
CATG00000095991	chr7	ASO_C0012015_07	ENSG00000156587	UBE2L6	541.185	0.5448	0.00166001	0.0262123	77.4574	chr11	No
CATG00000095991	chr7	ASO_C0012015_07	ENSG00000138646	HERC5	8.56654	1.23832	0.00168412	0.0265407	1.81909	chr4	No
CATG00000095991	chr7	ASO_C0012015_07	ENSG00000054654	SYNE2	133.583	-0.574941	0.00169811	0.0267069	9.47917	chr14	No
CATG00000095991	chr7	ASO_C0012015_07	ENSG00000125430	HS3ST3B1	149.304	-0.461871	0.00169735	0.0267069	11.4941	chr17	No
CATG00000095991	chr7	ASO_C0012015_07	ENSG00000170485	NPAS2	297.66	-0.431825	0.00171185	0.0268686	23.4129	chr2	No
CATG00000095991	chr7	ASO_C0012015_07	ENSG00000166881	TMEM194A	401.193	-0.708305	0.0017137	0.0268704	26.4218	chr12	No
CATG00000095991	chr7	ASO_C0012015_07	ENSG00000157404	KIT	141.131	-0.569957	0.00171766	0.0269054	10.1816	chr4	No
CATG00000095991	chr7	ASO_C0012015_07	ENSG00000155816	FMN2	788.942	-0.316335	0.00172902	0.027056	66.7544	chr1	No
CATG00000095991	chr7	ASO_C0012015_07	ENSG00000125354	SEPT6	321.041	0.419443	0.00173914	0.027187	42.7619	chrX	No
CATG00000095991	chr7	ASO_C0012015_07	ENSG00000167925	GHDC	121.303	0.456998	0.00174784	0.0272956	16.5153	chr17	No
CATG00000095991	chr7	ASO_C0012015_07	ENSG00000172765	TMCC1	70.8377	-0.668541	0.00175493	0.0273786	4.74953	chr3	No
CATG00000095991	chr7	ASO_C0012015_07	ENSG00000134871	COL4A2	4586.22	-0.335174	0.00175797	0.0273986	383.958	chr13	No
CATG00000095991	chr7	ASO_C0012015_07	ENSG00000122376	FAM35A	236.43	-0.535327	0.00176933	0.0274945	17.4442	chr10	No
CATG00000095991	chr7	ASO_C0012015_07	ENSG00000163006	CCDC138	63.0075	-0.721971	0.00176944	0.0274945	4.05594	chr2	No
CATG00000095991	chr7	ASO_C0012015_07	ENSG00000273217	CTC-432M15.3	816.697	-0.313192	0.00176857	0.0274945	69.3332	chr5	No
CATG00000095991	chr7	ASO_C0012015_07	ENSG00000104957	CCDC130	337.931	-0.301104	0.00178284	0.027675	29.0014	chr19	No
CATG00000095991	chr7	ASO_C0012015_07	ENSG00000145247	OCIAD2	561.328	0.386224	0.00179609	0.0278528	73.1455	chr4	No
CATG00000095991	chr7	ASO_C0012015_07	ENSG00000162542	TMCO4	211.733	-0.383472	0.00179892	0.0278688	17.3175	chr1	No
CATG00000095991	chr7	ASO_C0012015_07	ENSG00000130208	APOC1	52.2186	0.603666	0.00181095	0.0279592	7.74884	chr19	No
CATG00000095991	chr7	ASO_C0012015_07	ENSG00000151208	DLG5	207.669	-0.447855	0.00181375	0.0279592	16.293	chr10	No
CATG00000095991	chr7	ASO_C0012015_07	ENSG00000161642	ZNF385A	53.8427	0.613343	0.00180702	0.0279592	8.06483	chr12	No
CATG00000095991	chr7	ASO_C0012015_07	ENSG00000182195	LDOC1	355.335	0.463593	0.00181248	0.0279592	48.5501	chrX	No
CATG00000095991	chr7	ASO_C0012015_07	ENSG00000185158	LRRC37B	110.168	-0.482046	0.00181224	0.0279592	8.44931	chr17	No
CATG00000095991	chr7	ASO_C0012015_07	ENSG00000004399	PLXND1	640.566	0.328108	0.00183399	0.0282014	80.6739	chr3	No
CATG00000095991	chr7	ASO_C0012015_07	ENSG00000005073	HOXA11	401.905	0.405533	0.00183418	0.0282014	53.0356	chr7	No
CATG00000095991	chr7	ASO_C0012015_07	ENSG00000138738	PRDM5	181.583	-0.364433	0.00183492	0.0282014	15.1411	chr4	No
CATG00000095991	chr7	ASO_C0012015_07	ENSG00000101017	CD40	47.5959	0.595514	0.0018379	0.0282194	7.06825	chr20	No
CATG00000095991	chr7	ASO_C0012015_07	ENSG00000104884	ERCC2	235.428	0.32836	0.00185536	0.0283627	29.8155	chr19	No
CATG00000095991	chr7	ASO_C0012015_07	ENSG00000107186	MPDZ	158.198	-0.51531	0.00185513	0.0283627	11.887	chr9	No
CATG00000095991	chr7	ASO_C0012015_07	ENSG00000145819	ARHGAP26	37.6326	-1.00044	0.00184949	0.0283627	2.14313	chr5	No
CATG00000095991	chr7	ASO_C0012015_07	ENSG00000152527	PLEKHH2	36.488	-1.18428	0.00185382	0.0283627	1.8673	chr2	No
CATG00000095991	chr7	ASO_C0012015_07	ENSG00000173473	SMARCC1	849.366	-0.48963	0.0018582	0.0283627	64.5122	chr3	No
CATG00000095991	chr7	ASO_C0012015_07	ENSG00000163661	PTX3	1009.17	0.470966	0.00190302	0.0289614	138.418	chr3	No
CATG00000095991	chr7	ASO_C0012015_07	ENSG00000134899	ERCC5	331.188	0.313566	0.0019092	0.0290071	41.3655	chr13	No
CATG00000095991	chr7	ASO_C0012015_07	ENSG00000166833	NAV2	580.403	-0.445898	0.00190976	0.0290071	45.2359	chr11	No
CATG00000095991	chr7	ASO_C0012015_07	ENSG00000169710	FASN	3148.03	0.463892	0.00191978	0.0291307	430.394	chr17	No
CATG00000095991	chr7	ASO_C0012015_07	ENSG00000185305	ARL15	138.375	-0.485418	0.00192374	0.0291623	10.7217	chr5	No
CATG00000095991	chr7	ASO_C0012015_07	ENSG00000163913	IFT122	243.073	-0.320155	0.00193871	0.0293606	20.6527	chr3	No
CATG00000095991	chr7	ASO_C0012015_07	ENSG00000258315	C17orf49	594.597	0.41384	0.00194148	0.0293739	78.8935	chr17	No
CATG00000095991	chr7	ASO_C0012015_07	ENSG00000161800	RACGAP1	1168.7	-0.494948	0.00194738	0.0294344	88.3631	chr12	No
CATG00000095991	chr7	ASO_C0012015_07	ENSG00000004866	ST7	197.971	-0.359119	0.00196795	0.0296875	16.3129	chr7	No
CATG00000095991	chr7	ASO_C0012015_07	ENSG00000174197	MGA	269.886	-0.368339	0.00196693	0.0296875	22.1547	chr15	No
CATG00000095991	chr7	ASO_C0012015_07	ENSG00000172889	EGFL7	73.2641	0.547542	0.00198172	0.0298662	10.5657	chr9	No
CATG00000095991	chr7	ASO_C0012015_07	ENSG00000006016	CRLF1	45.5934	0.664927	0.00198839	0.0299368	6.96611	chr19	No
CATG00000095991	chr7	ASO_C0012015_07	ENSG00000185532	PRKG1	402.956	-0.663337	0.00199026	0.0299368	27.4429	chr10	No
CATG00000095991	chr7	ASO_C0012015_07	ENSG00000130309	COLGALT1	850.763	-0.409165	0.00200361	0.0301085	67.9047	chr19	No
CATG00000095991	chr7	ASO_C0012015_07	ENSG00000101210	EEF1A2	26.2233	0.94414	0.00200847	0.0301523	4.7438	chr20	No
CATG00000095991	chr7	ASO_C0012015_07	ENSG00000121716	PILRB	435.419	-0.361549	0.00201092	0.03016	35.9297	chr7	No
CATG00000095991	chr7	ASO_C0012015_07	ENSG00000107281	NPDC1	344.953	0.372944	0.00201795	0.0302361	44.773	chr9	No
CATG00000095991	chr7	ASO_C0012015_07	ENSG00000253729	PRKDC	1889.16	-0.371445	0.00202193	0.0302374	154.63	chr8	No
CATG00000095991	chr7	ASO_C0012015_07	ENSG00000153976	HS3ST3A1	281.538	-0.576848	0.00202488	0.0302524	20.1362	chr17	No
CATG00000095991	chr7	ASO_C0012015_07	ENSG00000071994	PDCD2	579.203	0.290277	0.00204562	0.0304742	71.3998	chr6	No
CATG00000095991	chr7	ASO_C0012015_07	ENSG00000121964	GTDC1	141.987	-0.43587	0.00204562	0.0304742	11.1514	chr2	No
CATG00000095991	chr7	ASO_C0012015_07	ENSG00000163659	TIPARP	727.781	0.287861	0.00206194	0.0306879	89.3777	chr3	No
CATG00000095991	chr7	ASO_C0012015_07	ENSG00000140464	PML	503.398	0.374502	0.00206784	0.0307463	65.2012	chr15	No
CATG00000095991	chr7	ASO_C0012015_07	ENSG00000058272	PPP1R12A	748.155	-0.298859	0.00207054	0.030757	64.1564	chr12	No
CATG00000095991	chr7	ASO_C0012015_07	ENSG00000130844	ZNF331	120.928	-0.450298	0.00207324	0.0307675	9.49448	chr19	No
CATG00000095991	chr7	ASO_C0012015_07	ENSG00000099875	MKNK2	428.355	0.790943	0.00208022	0.0308418	70.8153	chr19	No
CATG00000095991	chr7	ASO_C0012015_07	ENSG00000136156	ITM2B	2107.23	0.488655	0.00208692	0.0309115	292.091	chr13	No
CATG00000095991	chr7	ASO_C0012015_07	ENSG00000132694	ARHGEF11	469.849	-0.273368	0.00211154	0.0311484	40.8506	chr1	No
CATG00000095991	chr7	ASO_C0012015_07	ENSG00000132793	LPIN3	185.902	0.552455	0.00210792	0.0311484	26.7791	chr20	No
CATG00000095991	chr7	ASO_C0012015_07	ENSG00000143434	SEMA6C	55.4214	0.596273	0.00211073	0.0311484	8.23393	chr1	No
CATG00000095991	chr7	ASO_C0012015_07	ENSG00000176974	SHMT1	228.771	-0.512554	0.00211295	0.0311484	17.0184	chr17	No
CATG00000095991	chr7	ASO_C0012015_07	ENSG00000117122	MFAP2	982.527	0.307711	0.00212295	0.0312662	122.411	chr1	No
CATG00000095991	chr7	ASO_C0012015_07	ENSG00000143398	PIP5K1A	951.87	-0.329733	0.00212767	0.0313039	80.0336	chr1	No
CATG00000095991	chr7	ASO_C0012015_07	ENSG00000149177	PTPRJ	92.3446	-0.471544	0.00212955	0.0313039	7.11493	chr11	No
CATG00000095991	chr7	ASO_C0012015_07	ENSG00000149503	INCENP	491.947	-0.507585	0.00214112	0.0314145	36.839	chr11	No
CATG00000095991	chr7	ASO_C0012015_07	ENSG00000240583	AQP1	37.828	1.03188	0.0021392	0.0314145	7.20484	chr7	No
CATG00000095991	chr7	ASO_C0012015_07	ENSG00000108679	LGALS3BP	216.417	0.526349	0.00214449	0.0314343	30.7253	chr17	No
CATG00000095991	chr7	ASO_C0012015_07	ENSG00000093009	CDC45	247.422	-0.755187	0.00215685	0.0315856	15.7639	chr22	No
CATG00000095991	chr7	ASO_C0012015_07	ENSG00000179134	SAMD4B	458.701	-0.59513	0.00216744	0.0316511	32.534	chr19	No
CATG00000095991	chr7	ASO_C0012015_07	ENSG00000198700	IPO9	1021.92	-0.454146	0.00216646	0.0316511	79.3097	chr1	No
CATG00000095991	chr7	ASO_C0012015_07	ENSG00000074410	CA12	65.7047	0.58448	0.00217693	0.0317598	9.57328	chr15	No
CATG00000095991	chr7	ASO_C0012015_07	ENSG00000167641	PPP1R14A	28.9064	0.708143	0.00218432	0.0318377	4.53453	chr19	No
CATG00000095991	chr7	ASO_C0012015_07	ENSG00000171159	C9orf16	372.779	0.352517	0.00219836	0.0320124	47.7987	chr9	No
CATG00000095991	chr7	ASO_C0012015_07	ENSG00000159055	MIS18A	187.959	-0.694711	0.00220611	0.0320951	12.4368	chr21	No
CATG00000095991	chr7	ASO_C0012015_07	ENSG00000126106	TMEM53	112.223	0.380249	0.00221629	0.0322087	14.5673	chr1	No
CATG00000095991	chr7	ASO_C0012015_07	ENSG00000168621	GDNF	25.8231	0.925613	0.00221807	0.0322087	4.59421	chr5	No
CATG00000095991	chr7	ASO_C0012015_07	ENSG00000128641	MYO1B	1537.78	0.283762	0.00223066	0.0323613	188.617	chr2	No
CATG00000095991	chr7	ASO_C0012015_07	ENSG00000169239	CA5B	53.6332	0.528155	0.0022356	0.0323724	7.56597	chrX	No
CATG00000095991	chr7	ASO_C0012015_07	ENSG00000213920	MDP1	186.132	0.355569	0.00223438	0.0323724	23.8326	chr14	No
CATG00000095991	chr7	ASO_C0012015_07	ENSG00000092010	PSME1	1297.97	0.443761	0.00224789	0.0325103	175	chr14	No
CATG00000095991	chr7	ASO_C0012015_07	ENSG00000128284	APOL3	63.7053	0.542297	0.00225029	0.0325103	9.13716	chr22	No
CATG00000095991	chr7	ASO_C0012015_07	ENSG00000227398	KIF9-AS1	86.2467	-0.610684	0.0022514	0.0325103	6.17267	chr3	No
CATG00000095991	chr7	ASO_C0012015_07	ENSG00000166974	MAPRE2	544.648	0.253425	0.00226962	0.0327428	65.5604	chr18	No
CATG00000095991	chr7	ASO_C0012015_07	ENSG00000272752	STAG3L5P-PVRIG2P-PILRB	475.454	-0.338568	0.00227356	0.0327693	39.8314	chr7	No
CATG00000095991	chr7	ASO_C0012015_07	ENSG00000179262	RAD23A	1430.87	-0.457052	0.0022766	0.0327826	110.78	chr19	No
CATG00000095991	chr7	ASO_C0012015_07	ENSG00000147509	RGS20	38.0305	-0.818697	0.00228308	0.0328455	2.33135	chr8	No
CATG00000095991	chr7	ASO_C0012015_07	ENSG00000167771	RCOR2	29.7978	0.803869	0.00228559	0.0328511	5.02651	chr11	No
CATG00000095991	chr7	ASO_C0012015_07	ENSG00000218336	TENM3	152.91	-0.413561	0.00230012	0.0329988	12.2975	chr4	No
CATG00000095991	chr7	ASO_C0012015_07	ENSG00000079691	LRRC16A	156.362	-0.445805	0.00230371	0.0330199	12.3182	chr6	No
CATG00000095991	chr7	ASO_C0012015_07	ENSG00000100784	RPS6KA5	29.4368	-0.904767	0.00231175	0.0330958	1.68443	chr14	No
CATG00000095991	chr7	ASO_C0012015_07	ENSG00000114742	WDR48	224.43	0.383031	0.00231327	0.0330958	29.2306	chr3	No
CATG00000095991	chr7	ASO_C0012015_07	ENSG00000041982	TNC	7590.85	-0.499299	0.00232538	0.0332078	572.065	chr9	No
CATG00000095991	chr7	ASO_C0012015_07	ENSG00000119938	PPP1R3C	566.348	0.496786	0.00232978	0.03324	78.8461	chr10	No
CATG00000095991	chr7	ASO_C0012015_07	ENSG00000125814	NAPB	143.139	-0.413886	0.00233586	0.0332962	11.5898	chr20	No
CATG00000095991	chr7	ASO_C0012015_07	ENSG00000196636	ACN9	243.865	-0.394656	0.00234621	0.0333824	19.642	chr7	No
CATG00000095991	chr7	ASO_C0012015_07	ENSG00000118960	HS1BP3	262.33	0.426483	0.00235921	0.0335366	35.0138	chr2	No
CATG00000095991	chr7	ASO_C0012015_07	ENSG00000177030	DEAF1	218.561	-0.391191	0.00236577	0.0335992	17.6324	chr11	No
CATG00000095991	chr7	ASO_C0012015_07	ENSG00000100697	DICER1	454.541	-0.331862	0.00237675	0.0337242	38.0946	chr14	No
CATG00000095991	chr7	ASO_C0012015_07	ENSG00000106346	USP42	110.352	-0.40427	0.00239625	0.0339001	8.79935	chr7	No
CATG00000095991	chr7	ASO_C0012015_07	ENSG00000113391	FAM172A	254.871	-0.403253	0.00239788	0.0339001	20.593	chr5	No
CATG00000095991	chr7	ASO_C0012015_07	ENSG00000152642	GPD1L	57.6957	-0.57122	0.00239608	0.0339001	4.15732	chr3	No
CATG00000095991	chr7	ASO_C0012015_07	ENSG00000177191	B3GNT8	36.6644	0.691929	0.0023976	0.0339001	5.82836	chr19	No
CATG00000095991	chr7	ASO_C0012015_07	ENSG00000110344	UBE4A	477.026	0.30832	0.00240317	0.033944	59.4355	chr11	No
CATG00000095991	chr7	ASO_C0012015_07	ENSG00000083457	ITGAE	609.451	-0.32569	0.00240791	0.03398	51.2284	chr17	No
CATG00000095991	chr7	ASO_C0012015_07	ENSG00000160783	PMF1	505.442	-0.338107	0.0024154	0.0340547	42.1318	chr1	No
CATG00000095991	chr7	ASO_C0012015_07	ENSG00000166266	CUL5	248.179	-0.313049	0.00244493	0.0344085	20.9205	chr11	No
CATG00000095991	chr7	ASO_C0012015_07	ENSG00000170190	SLC16A5	130.349	0.432584	0.00245334	0.0344956	17.5249	chr17	No
CATG00000095991	chr7	ASO_C0012015_07	ENSG00000180953	ST20	254.764	-0.32969	0.00247063	0.0347073	21.4611	chr15	No
CATG00000095991	chr7	ASO_C0012015_07	ENSG00000204219	TCEA3	268.272	0.484297	0.00248426	0.0348673	37.142	chr1	No
CATG00000095991	chr7	ASO_C0012015_07	ENSG00000223473	GS1-124K5.3	20.1235	-1.11197	0.00248754	0.0348818	1.00385	chr7	Yes
CATG00000095991	chr7	ASO_C0012015_07	ENSG00000056972	TRAF3IP2	322.83	0.300176	0.0024942	0.0349436	39.8942	chr6	No
CATG00000095991	chr7	ASO_C0012015_07	ENSG00000124920	MYRF	13.9495	0.965194	0.00250368	0.0350131	2.60105	chr11	No
CATG00000095991	chr7	ASO_C0012015_07	ENSG00000198887	SMC5	363.925	-0.451582	0.00250298	0.0350131	28.4525	chr9	No
CATG00000095991	chr7	ASO_C0012015_07	ENSG00000187024	PTRH1	351.465	0.2661	0.00250821	0.0350449	42.6368	chr9	No
CATG00000095991	chr7	ASO_C0012015_07	ENSG00000171992	SYNPO	322.122	0.726603	0.00251534	0.035113	51.272	chr5	No
CATG00000095991	chr7	ASO_C0012015_07	ENSG00000174738	NR1D2	222.172	-0.44116	0.00252243	0.0351787	17.4507	chr3	No
CATG00000095991	chr7	ASO_C0012015_07	ENSG00000163596	ICA1L	33.263	-0.788248	0.00253403	0.0352787	2.12935	chr2	No
CATG00000095991	chr7	ASO_C0012015_07	ENSG00000164897	TMUB1	529.979	0.267051	0.00254019	0.0353012	64.4751	chr7	No
CATG00000095991	chr7	ASO_C0012015_07	ENSG00000169855	ROBO1	294.643	-0.404551	0.00254439	0.0353279	23.6436	chr3	No
CATG00000095991	chr7	ASO_C0012015_07	ENSG00000083520	DIS3	481.748	0.305008	0.00255995	0.0355121	59.8839	chr13	No
CATG00000095991	chr7	ASO_C0012015_07	ENSG00000180776	ZDHHC20	433.322	-0.281358	0.00256452	0.0355438	37.5521	chr13	No
CATG00000095991	chr7	ASO_C0012015_07	ENSG00000165322	ARHGAP12	387.133	-0.291042	0.0025799	0.0357251	33.435	chr10	No
CATG00000095991	chr7	ASO_C0012015_07	ENSG00000134262	AP4B1	98.797	0.414693	0.00259867	0.0359208	13.1464	chr1	No
CATG00000095991	chr7	ASO_C0012015_07	ENSG00000162522	KIAA1522	148.986	0.419927	0.00260353	0.035956	19.9029	chr1	No
CATG00000095991	chr7	ASO_C0012015_07	ENSG00000136059	VILL	46.1192	0.560148	0.00261245	0.0359996	6.63672	chr3	No
CATG00000095991	chr7	ASO_C0012015_07	ENSG00000177595	PIDD	102.644	0.419771	0.00261364	0.0359996	13.6376	chr11	No
CATG00000095991	chr7	ASO_C0012015_07	ENSG00000186638	KIF24	83.6056	-0.685308	0.00262111	0.0360705	5.56516	chr9	No
CATG00000095991	chr7	ASO_C0012015_07	ENSG00000196821	C6orf106	312.857	-0.396135	0.00264573	0.036377	25.1111	chr6	No
CATG00000095991	chr7	ASO_C0012015_07	ENSG00000132530	XAF1	185.827	0.701234	0.00265219	0.0364335	29.1709	chr17	No
CATG00000095991	chr7	ASO_C0012015_07	ENSG00000167693	NXN	762.223	-0.455918	0.0026695	0.0366066	59.2504	chr17	No
CATG00000095991	chr7	ASO_C0012015_07	ENSG00000254469	RP11-849H4.2	59.6422	-0.621997	0.00267223	0.0366117	4.25909	chr11	No
CATG00000095991	chr7	ASO_C0012015_07	ENSG00000214087	ARL16	533.465	-0.277782	0.00272474	0.0372981	46.2776	chr17	No
CATG00000095991	chr7	ASO_C0012015_07	ENSG00000120071	KANSL1	306.579	-0.33308	0.00273826	0.0374502	25.8001	chr17	No
CATG00000095991	chr7	ASO_C0012015_07	ENSG00000115687	PASK	71.4227	-0.599221	0.00276557	0.0377905	4.99246	chr2	No
CATG00000095991	chr7	ASO_C0012015_07	ENSG00000187994	RINL	31.6301	0.697164	0.00276837	0.0377954	5.00011	chr19	No
CATG00000095991	chr7	ASO_C0012015_07	ENSG00000082068	WDR70	339.567	-0.351248	0.00277184	0.0378096	28.322	chr5	No
CATG00000095991	chr7	ASO_C0012015_07	ENSG00000258101	RP11-977B10.2	51.791	-0.705574	0.00277515	0.0378215	3.45685	chr12	No
CATG00000095991	chr7	ASO_C0012015_07	ENSG00000132463	GRSF1	682.99	0.323884	0.00278533	0.0379269	85.9621	chr4	No
CATG00000095991	chr7	ASO_C0012015_07	ENSG00000102362	SYTL4	45.2294	-0.677126	0.00279003	0.0379275	3.01843	chrX	No
CATG00000095991	chr7	ASO_C0012015_07	ENSG00000158825	CDA	82.5181	0.534223	0.00279026	0.0379275	11.7853	chr1	No
CATG00000095991	chr7	ASO_C0012015_07	ENSG00000173812	EIF1	9052.86	0.317941	0.00281065	0.0381712	1132.82	chr17	No
CATG00000095991	chr7	ASO_C0012015_07	ENSG00000034063	UHRF1	1208.27	-0.628609	0.00281651	0.038184	83.9808	chr19	No
CATG00000095991	chr7	ASO_C0012015_07	ENSG00000158201	ABHD3	96.1086	-0.534312	0.00281604	0.038184	7.16275	chr18	No
CATG00000095991	chr7	ASO_C0012015_07	ENSG00000234127	TRIM26	283.553	-0.255913	0.00282359	0.0382466	24.8418	chr6	No
CATG00000095991	chr7	ASO_C0012015_07	ENSG00000086065	CHMP5	710.066	0.339183	0.00283177	0.0382572	89.9909	chr9	No
CATG00000095991	chr7	ASO_C0012015_07	ENSG00000112033	PPARD	670.808	-0.306738	0.00282724	0.0382572	57.0284	chr6	No
CATG00000095991	chr7	ASO_C0012015_07	ENSG00000250510	GPR162	15.7267	0.926009	0.00283045	0.0382572	2.83021	chr12	No
CATG00000095991	chr7	ASO_C0012015_07	ENSG00000086200	IPO11	425.544	-0.356793	0.00284039	0.0383403	35.1332	chr5	No
CATG00000095991	chr7	ASO_C0012015_07	ENSG00000226824	RP4-756H11.3	160.766	-0.497968	0.00285756	0.0385386	12.2922	chr7	Yes
CATG00000095991	chr7	ASO_C0012015_07	ENSG00000135900	MRPL44	532.713	0.273279	0.00286585	0.0386169	64.8396	chr2	No
CATG00000095991	chr7	ASO_C0012015_07	ENSG00000104518	GSDMD	465.805	0.281977	0.00287256	0.0386737	57.1325	chr8	No
CATG00000095991	chr7	ASO_C0012015_07	ENSG00000067208	EVI5	566.033	-0.33171	0.00288254	0.0387745	47.5171	chr1	No
CATG00000095991	chr7	ASO_C0012015_07	ENSG00000120896	SORBS3	1749.87	0.251603	0.00288728	0.0388046	210.598	chr8	No
CATG00000095991	chr7	ASO_C0012015_07	ENSG00000134594	RAB33A	38.8594	0.676431	0.00289009	0.0388087	5.96953	chrX	No
CATG00000095991	chr7	ASO_C0012015_07	ENSG00000051108	HERPUD1	378.251	0.369769	0.00289282	0.0388118	48.8978	chr16	No
CATG00000095991	chr7	ASO_C0012015_07	ENSG00000122482	ZNF644	292.003	-0.298393	0.00291085	0.03902	24.9233	chr1	No
CATG00000095991	chr7	ASO_C0012015_07	ENSG00000035403	VCL	5730.02	-0.260929	0.00292126	0.039092	502.485	chr10	No
CATG00000095991	chr7	ASO_C0012015_07	ENSG00000119782	FKBP1B	84.496	0.550572	0.00291886	0.039092	12.1212	chr2	No
CATG00000095991	chr7	ASO_C0012015_07	ENSG00000137522	RNF121	334.223	-0.312531	0.00292982	0.0391727	28.5374	chr11	No
CATG00000095991	chr7	ASO_C0012015_07	ENSG00000148356	LRSAM1	227.337	-0.34428	0.00295695	0.0395015	18.927	chr9	No
CATG00000095991	chr7	ASO_C0012015_07	ENSG00000177570	SAMD12	104.453	-0.489598	0.00296659	0.0395963	7.97838	chr8	No
CATG00000095991	chr7	ASO_C0012015_07	ENSG00000233276	GPX1	5529.28	0.274839	0.00297119	0.0396235	674.193	chr3	No
CATG00000095991	chr7	ASO_C0012015_07	ENSG00000173193	PARP14	493.683	0.617511	0.00299557	0.0399144	73.7063	chr3	No
CATG00000095991	chr7	ASO_C0012015_07	ENSG00000085377	PREP	419.44	0.271195	0.00300477	0.0399684	51.0842	chr6	No
CATG00000095991	chr7	ASO_C0012015_07	ENSG00000169174	PCSK9	96.352	0.623321	0.00300272	0.0399684	14.3825	chr1	No
CATG00000095991	chr7	ASO_C0012015_07	ENSG00000092068	SLC7A8	183.312	0.363157	0.00300874	0.0399869	23.5151	chr14	No
CATG00000095991	chr7	ASO_C0012015_07	ENSG00000136003	ISCU	458.846	0.310574	0.00303585	0.0402782	57.3142	chr12	No
CATG00000095991	chr7	ASO_C0012015_07	ENSG00000187867	PALM3	21.3361	0.941027	0.00304014	0.0403006	3.82679	chr19	No
CATG00000095991	chr7	ASO_C0012015_07	ENSG00000101057	MYBL2	547.937	-0.5307	0.0030695	0.0405168	40.4339	chr20	No
CATG00000095991	chr7	ASO_C0012015_07	ENSG00000104147	OIP5	160.439	-0.494014	0.00305918	0.0405168	12.0875	chr15	No
CATG00000095991	chr7	ASO_C0012015_07	ENSG00000149798	CDC42EP2	442.489	0.462646	0.00306826	0.0405168	60.4543	chr11	No
CATG00000095991	chr7	ASO_C0012015_07	ENSG00000166922	SCG5	37.9513	0.761524	0.00306728	0.0405168	6.1524	chr15	No
CATG00000095991	chr7	ASO_C0012015_07	ENSG00000186185	KIF18B	420.407	-0.563715	0.00306481	0.0405168	30.358	chr17	No
CATG00000095991	chr7	ASO_C0012015_07	ENSG00000144867	SRPRB	836.543	-0.324689	0.0030984	0.0408635	70.4404	chr3	No
CATG00000095991	chr7	ASO_C0012015_07	ENSG00000129465	RIPK3	26.4721	0.742971	0.00310422	0.0409056	4.25832	chr14	No
CATG00000095991	chr7	ASO_C0012015_07	ENSG00000113569	NUP155	305.277	-0.527989	0.0031072	0.0409101	22.5311	chr5	No
CATG00000095991	chr7	ASO_C0012015_07	ENSG00000132376	INPP5K	213.157	0.337958	0.00311914	0.0410326	27.0247	chr17	No
CATG00000095991	chr7	ASO_C0012015_07	ENSG00000146859	TMEM140	46.1988	0.619903	0.00314353	0.0412834	7.00819	chr7	No
CATG00000095991	chr7	ASO_C0012015_07	ENSG00000182165	TP53TG1	276.679	0.441652	0.00315685	0.0414233	37.352	chr7	No
CATG00000095991	chr7	ASO_C0012015_07	ENSG00000174371	EXO1	225.303	-0.508847	0.00316016	0.0414317	16.7961	chr1	No
CATG00000095991	chr7	ASO_C0012015_07	ENSG00000213625	LEPROT	821.889	-0.313436	0.00316724	0.0414895	69.6886	chr1	No
CATG00000095991	chr7	ASO_C0012015_07	ENSG00000072657	TRHDE	321.108	-0.313739	0.00317873	0.0416049	27.195	chr12	No
CATG00000095991	chr7	ASO_C0012015_07	ENSG00000140950	TLDC1	389.14	-0.314673	0.00318733	0.0416823	32.9013	chr16	No
CATG00000095991	chr7	ASO_C0012015_07	ENSG00000164300	SERINC5	196.498	-0.43244	0.00320989	0.041942	15.456	chr5	No
CATG00000095991	chr7	ASO_C0012015_07	ENSG00000115904	SOS1	196.412	-0.486203	0.00322205	0.0420655	14.9231	chr2	No
CATG00000095991	chr7	ASO_C0012015_07	ENSG00000106785	TRIM14	563.58	0.322911	0.00324955	0.0423178	70.6607	chr9	No
CATG00000095991	chr7	ASO_C0012015_07	ENSG00000132912	DCTN4	395.684	0.27363	0.00324744	0.0423178	48.2364	chr5	No
CATG00000095991	chr7	ASO_C0012015_07	ENSG00000187601	MAGEH1	202.795	0.35859	0.00325429	0.042344	25.8506	chrX	No
CATG00000095991	chr7	ASO_C0012015_07	ENSG00000170222	ADPRM	62.6645	0.503847	0.00326249	0.0424151	8.91566	chr17	No
CATG00000095991	chr7	ASO_C0012015_07	ENSG00000169692	AGPAT2	506.78	0.292446	0.00327836	0.0425858	62.4375	chr9	No
CATG00000095991	chr7	ASO_C0012015_07	ENSG00000258973	RP11-934B9.3	26.7998	0.714828	0.00328588	0.0426478	4.24493	chr14	No
CATG00000095991	chr7	ASO_C0012015_07	ENSG00000260669	AL136419.6	166.884	0.37009	0.00328978	0.0426627	21.5827	chr14	No
CATG00000095991	chr7	ASO_C0012015_07	ENSG00000143578	CREB3L4	32.646	0.594362	0.00329676	0.0427175	4.85129	chr1	No
CATG00000095991	chr7	ASO_C0012015_07	ENSG00000146376	ARHGAP18	786.568	-0.391149	0.00331579	0.0429283	63.4605	chr6	No
CATG00000095991	chr7	ASO_C0012015_07	ENSG00000163346	PBXIP1	392.983	0.642356	0.00332656	0.0430318	59.5484	chr1	No
CATG00000095991	chr7	ASO_C0012015_07	ENSG00000198399	ITSN2	353.157	-0.284958	0.00333065	0.0430488	30.6713	chr2	No
CATG00000095991	chr7	ASO_C0012015_07	ENSG00000162643	WDR63	21.6279	0.804072	0.00335202	0.043289	3.55096	chr1	No
CATG00000095991	chr7	ASO_C0012015_07	ENSG00000044459	CNTLN	173.787	-0.366839	0.00335747	0.0433031	14.3389	chr9	No
CATG00000095991	chr7	ASO_C0012015_07	ENSG00000166908	PIP4K2C	180.32	0.417291	0.00335869	0.0433031	23.9661	chr12	No
CATG00000095991	chr7	ASO_C0012015_07	ENSG00000183801	OLFML1	17.9676	0.997193	0.00337808	0.043517	3.36312	chr11	No
CATG00000095991	chr7	ASO_C0012015_07	ENSG00000157036	EXOG	213.276	-0.374321	0.00340636	0.0437361	17.3573	chr3	No
CATG00000095991	chr7	ASO_C0012015_07	CATG00000080159	CATG00000080159.1	32.8793	-0.734667	0.00341136	0.0437641	2.15613	chr5	No
CATG00000095991	chr7	ASO_C0012015_07	ENSG00000110422	HIPK3	387.737	-0.452678	0.00343887	0.0440806	30.164	chr11	No
CATG00000095991	chr7	ASO_C0012015_07	CATG00000009163	CATG00000009163.1	6.86135	1.15535	0.00345056	0.0440998	1.39483	chr12	No
CATG00000095991	chr7	ASO_C0012015_07	ENSG00000058091	CDK14	259.914	-0.34443	0.00345196	0.0440998	21.642	chr7	No
CATG00000095991	chr7	ASO_C0012015_07	ENSG00000160284	SPATC1L	173.195	0.472472	0.00345107	0.0440998	23.8456	chr21	No
CATG00000095991	chr7	ASO_C0012015_07	ENSG00000163697	APBB2	425.226	-0.337294	0.00345457	0.0440998	35.6129	chr4	No
CATG00000095991	chr7	ASO_C0012015_07	ENSG00000188994	ZNF292	365.072	-0.341218	0.00346288	0.0441695	30.4907	chr6	No
CATG00000095991	chr7	ASO_C0012015_07	ENSG00000144228	SPOPL	108.569	-0.473396	0.00349124	0.0444947	8.2125	chr2	No
CATG00000095991	chr7	ASO_C0012015_07	ENSG00000136122	BORA	134.475	-0.602588	0.00349609	0.0445199	9.41911	chr13	No
CATG00000095991	chr7	ASO_C0012015_07	ENSG00000139636	LMBR1L	212.045	0.469277	0.00350738	0.044627	29.0351	chr12	No
CATG00000095991	chr7	ASO_C0012015_07	ENSG00000115355	CCDC88A	278.8	-0.337905	0.0035125	0.0446557	23.2798	chr2	No
CATG00000095991	chr7	ASO_C0012015_07	ENSG00000147854	UHRF2	251.709	-0.385923	0.00355805	0.0451608	20.3	chr9	No
CATG00000095991	chr7	ASO_C0012015_07	ENSG00000112877	CEP72	52.2483	-0.645218	0.00357418	0.0453284	3.57774	chr5	No
CATG00000095991	chr7	ASO_C0012015_07	ENSG00000158089	GALNT14	91.7226	-0.510787	0.0035836	0.0454108	6.83221	chr2	No
CATG00000095991	chr7	ASO_C0012015_07	ENSG00000116497	S100PBP	278.173	-0.366161	0.00359692	0.0455424	22.8701	chr1	No
CATG00000095991	chr7	ASO_C0012015_07	ENSG00000273189	CTD-3148I10.15	154.157	0.493089	0.00360226	0.0455728	21.5839	chr19	No
CATG00000095991	chr7	ASO_C0012015_07	ENSG00000100266	PACSIN2	455.51	-0.288777	0.00361766	0.0457304	39.2759	chr22	No
CATG00000095991	chr7	ASO_C0012015_07	ENSG00000102878	HSF4	82.4713	0.566327	0.00362624	0.0458016	12.0079	chr16	No
CATG00000095991	chr7	ASO_C0012015_07	ENSG00000184014	DENND5A	455.626	-0.589038	0.00363072	0.0458209	32.4827	chr11	No
CATG00000095991	chr7	ASO_C0012015_07	ENSG00000132386	SERPINF1	1000.76	0.642751	0.00364164	0.045873	151.609	chr17	No
CATG00000095991	chr7	ASO_C0012015_07	ENSG00000165240	ATP7A	143.636	-0.368404	0.00364667	0.045873	11.6697	chrX	No
CATG00000095991	chr7	ASO_C0012015_07	ENSG00000206190	ATP10A	168.139	-0.477596	0.003645	0.045873	12.9096	chr15	No
CATG00000095991	chr7	ASO_C0012015_07	ENSG00000132471	WBP2	758.096	0.380145	0.00366433	0.0460206	98.4716	chr17	No
CATG00000095991	chr7	ASO_C0012015_07	ENSG00000186153	WWOX	116.944	-0.492771	0.00366369	0.0460206	8.92867	chr16	No
CATG00000095991	chr7	ASO_C0012015_07	ENSG00000173928	SWSAP1	45.4541	0.530153	0.00367606	0.0461305	6.42707	chr19	No
CATG00000095991	chr7	ASO_C0012015_07	ENSG00000188629	ZNF177	90.2453	-0.573211	0.00368876	0.0462526	6.50933	chr19	No
CATG00000095991	chr7	ASO_C0012015_07	ENSG00000105552	BCAT2	216.749	0.338392	0.00372636	0.0466863	27.5722	chr19	No
CATG00000095991	chr7	ASO_C0012015_07	ENSG00000170871	KIAA0232	184.651	-0.320078	0.00373262	0.0467146	15.6526	chr4	No
CATG00000095991	chr7	ASO_C0012015_07	ENSG00000176293	ZNF135	82.3895	-0.446314	0.00373464	0.0467146	6.46189	chr19	No
CATG00000095991	chr7	ASO_C0012015_07	ENSG00000010704	HFE	159.882	0.373926	0.0037451	0.0468077	20.8149	chr6	No
CATG00000095991	chr7	ASO_C0012015_07	ENSG00000127125	PPCS	489.084	0.342915	0.00376502	0.0470189	62.2891	chr1	No
CATG00000095991	chr7	ASO_C0012015_07	ENSG00000116809	ZBTB17	224.001	-0.319232	0.00379412	0.0473442	18.873	chr1	No
CATG00000095991	chr7	ASO_C0012015_07	ENSG00000198542	ITGBL1	365.785	-0.310379	0.00380126	0.0473952	31.0332	chr13	No
CATG00000095991	chr7	ASO_C0012015_07	ENSG00000169398	PTK2	621.605	-0.277549	0.00383681	0.0477647	54.1631	chr8	No
CATG00000095991	chr7	ASO_C0012015_07	ENSG00000204842	ATXN2	240.194	-0.433096	0.00383888	0.0477647	19.0834	chr12	No
CATG00000095991	chr7	ASO_C0012015_07	ENSG00000174938	SEZ6L2	92.8976	0.659705	0.0038475	0.047818	14.2593	chr16	No
CATG00000095991	chr7	ASO_C0012015_07	ENSG00000146535	GNA12	669.437	-0.672834	0.00386048	0.0478907	45.2397	chr7	No
CATG00000095991	chr7	ASO_C0012015_07	ENSG00000162618	ELTD1	73.1986	0.547965	0.00386007	0.0478907	10.449	chr1	No
CATG00000095991	chr7	ASO_C0012015_07	ENSG00000204540	PSORS1C1	49.76	0.636543	0.0038626	0.0478907	7.62871	chr6	No
CATG00000095991	chr7	ASO_C0012015_07	ENSG00000146263	MMS22L	178.591	-0.633221	0.0038671	0.0479082	12.2887	chr6	No
CATG00000095991	chr7	ASO_C0012015_07	ENSG00000186314	PRELID2	62.7737	-0.55347	0.00391313	0.0484013	4.66307	chr5	No
CATG00000095991	chr7	ASO_C0012015_07	ENSG00000095303	PTGS1	632.9	0.47094	0.00392502	0.0485097	86.8401	chr9	No
CATG00000095991	chr7	ASO_C0012015_07	ENSG00000165861	ZFYVE1	248.023	0.315898	0.00393286	0.0485679	31.008	chr14	No
CATG00000095991	chr7	ASO_C0012015_07	ENSG00000095564	BTAF1	274.656	-0.431125	0.00394034	0.0486216	21.7384	chr10	No
CATG00000095991	chr7	ASO_C0012015_07	ENSG00000205352	PRR13	1382.49	0.307623	0.00394685	0.0486632	172.008	chr12	No
CATG00000095991	chr7	ASO_C0012015_07	ENSG00000182022	CHST15	97.1795	0.384066	0.00395636	0.0487417	12.674	chr10	No
CATG00000095991	chr7	ASO_C0012015_07	ENSG00000161057	PSMC2	1028.9	0.256427	0.00399836	0.0491421	123.911	chr7	No
CATG00000095991	chr7	ASO_C0012015_07	ENSG00000129009	ISLR	125.381	0.725803	0.0040124	0.0492368	19.9603	chr15	No
CATG00000095991	chr7	ASO_C0012015_07	ENSG00000152455	SUV39H2	190.473	-0.52611	0.00401156	0.0492368	14.0137	chr10	No
CATG00000095991	chr7	ASO_C0012015_07	ENSG00000153956	CACNA2D1	282.306	-0.342356	0.00401573	0.0492387	23.5548	chr7	No
CATG00000095991	chr7	ASO_C0012015_07	ENSG00000123595	RAB9A	312.423	0.279023	0.00403855	0.0494794	38.183	chrX	No
CATG00000095991	chr7	ASO_C0012015_07	ENSG00000090554	FLT3LG	157.128	0.485727	0.00404653	0.0495301	21.9007	chr19	No
CATG00000095991	chr7	ASO_C0012015_07	ENSG00000228327	RP11-206L10.2	132.996	-0.407443	0.00405226	0.0495301	10.7478	chr1	No
CATG00000095991	chr7	ASO_C0012015_07	ENSG00000267374	LINC00669	22.6228	-1.08562	0.00405154	0.0495301	1.09796	chr18	No
CATG00000095991	chr7	ASO_C0012015_07	ENSG00000011465	DCN	3623.35	0.55736	0.00413094	0.0503728	522.121	chr12	No
CATG00000095991	chr7	ASO_C0012015_07	ENSG00000143320	CRABP2	2452.63	0.775517	0.00412785	0.0503728	400.632	chr1	No
CATG00000095991	chr7	ASO_C0012015_07	ENSG00000197696	NMB	103.946	0.437987	0.00413558	0.0503898	13.8645	chr15	No
CATG00000095991	chr7	ASO_C0012015_07	ENSG00000161714	PLCD3	142.661	0.438501	0.00414564	0.0504728	19.2502	chr17	No
CATG00000095991	chr7	ASO_C0012015_07	ENSG00000063978	RNF4	610.78	-0.316409	0.00416331	0.0506482	51.4793	chr4	No
CATG00000095991	chr7	ASO_C0012015_07	ENSG00000250264	TAP2	208.818	0.33577	0.00417391	0.0506976	26.3644	chr6	No
CATG00000095991	chr7	ASO_C0012015_07	ENSG00000269545	CTD-3138B18.4	155.096	-0.386932	0.00419434	0.050906	12.6001	chr19	No
CATG00000095991	chr7	ASO_C0012015_07	ENSG00000028116	VRK2	440.629	-0.256602	0.00421196	0.0510638	38.7828	chr2	No
CATG00000095991	chr7	ASO_C0012015_07	ENSG00000122591	FAM126A	1554.76	-0.266128	0.00421392	0.0510638	135.914	chr7	No
CATG00000095991	chr7	ASO_C0012015_07	ENSG00000138376	BARD1	119.99	-0.551718	0.00422794	0.0511139	8.76607	chr2	No
CATG00000095991	chr7	ASO_C0012015_07	ENSG00000151718	WWC2	548.106	-0.332548	0.00422629	0.0511139	46.0898	chr4	No
CATG00000095991	chr7	ASO_C0012015_07	ENSG00000160767	FAM189B	485.488	0.274867	0.00422675	0.0511139	59.1134	chr1	No
CATG00000095991	chr7	ASO_C0012015_07	ENSG00000132953	XPO4	222.119	-0.329593	0.00423508	0.0511605	18.6917	chr13	No
CATG00000095991	chr7	ASO_C0012015_07	ENSG00000112659	CUL9	193.829	-0.359514	0.00425618	0.0513354	16.0574	chr6	No
CATG00000095991	chr7	ASO_C0012015_07	ENSG00000117394	SLC2A1	1224.8	-0.320832	0.00426396	0.0513457	103.479	chr1	No
CATG00000095991	chr7	ASO_C0012015_07	ENSG00000132613	MTSS1L	1074.43	-0.410578	0.00426131	0.0513457	85.8489	chr16	No
CATG00000095991	chr7	ASO_C0012015_07	ENSG00000160271	RALGDS	158.25	0.402356	0.00426695	0.0513457	20.8601	chr9	No
CATG00000095991	chr7	ASO_C0012015_07	ENSG00000075413	MARK3	531.266	-0.359105	0.00428463	0.0514259	43.8709	chr14	No
CATG00000095991	chr7	ASO_C0012015_07	ENSG00000116871	MAP7D1	932.768	0.316866	0.00430073	0.0514259	116.631	chr1	No
CATG00000095991	chr7	ASO_C0012015_07	ENSG00000135749	PCNXL2	175.911	-0.434301	0.00430343	0.0514259	14.0443	chr1	No
CATG00000095991	chr7	ASO_C0012015_07	ENSG00000137073	UBAP2	266.3	-0.535924	0.00430011	0.0514259	19.6278	chr9	No
CATG00000095991	chr7	ASO_C0012015_07	ENSG00000137207	YIPF3	1171.88	0.316247	0.00428001	0.0514259	146.514	chr6	No
CATG00000095991	chr7	ASO_C0012015_07	ENSG00000154217	PITPNC1	159.47	-0.524459	0.00430216	0.0514259	11.8243	chr17	No
CATG00000095991	chr7	ASO_C0012015_07	ENSG00000196998	WDR45	657.678	0.254494	0.00429376	0.0514259	79.2382	chrX	No
CATG00000095991	chr7	ASO_C0012015_07	ENSG00000260238	PMF1-BGLAP	721.048	-0.292955	0.00429696	0.0514259	61.8817	chr1	No
CATG00000095991	chr7	ASO_C0012015_07	ENSG00000204410	MSH5	120.235	-0.973611	0.00431081	0.0514743	6.65546	chr6	No
CATG00000095991	chr7	ASO_C0012015_07	ENSG00000188342	GTF2F2	248.944	-0.28322	0.00432289	0.0515789	21.6294	chr13	No
CATG00000095991	chr7	ASO_C0012015_07	ENSG00000175279	APITD1	286.758	-0.376783	0.00433108	0.0515974	23.2297	chr1	No
CATG00000095991	chr7	ASO_C0012015_07	ENSG00000251503	APITD1-CORT	286.758	-0.376783	0.00433108	0.0515974	23.2297	chr1	No
CATG00000095991	chr7	ASO_C0012015_07	ENSG00000152404	CWF19L2	115.408	-0.468169	0.00433823	0.0516429	8.88084	chr11	No
CATG00000095991	chr7	ASO_C0012015_07	ENSG00000104866	PPP1R37	363.649	-0.475179	0.00434503	0.0516446	27.7757	chr19	No
CATG00000095991	chr7	ASO_C0012015_07	ENSG00000106003	LFNG	249.415	-0.758208	0.00434248	0.0516446	15.8557	chr7	No
CATG00000095991	chr7	ASO_C0012015_07	ENSG00000085999	RAD54L	131.645	-0.682749	0.00435351	0.0517058	8.73049	chr1	No
CATG00000095991	chr7	ASO_C0012015_07	ENSG00000090376	IRAK3	115.569	-0.422158	0.00435816	0.0517215	9.21788	chr12	No
CATG00000095991	chr7	ASO_C0012015_07	ENSG00000105928	DFNA5	201.72	0.319474	0.00436955	0.0518171	25.0227	chr7	No
CATG00000095991	chr7	ASO_C0012015_07	ENSG00000087245	MMP2	6079.72	0.268167	0.00439646	0.0520878	738.833	chr16	No
CATG00000095991	chr7	ASO_C0012015_07	ENSG00000219545	RPA3-AS1	228.56	-0.345419	0.00439909	0.0520878	19.0479	chr7	No
CATG00000095991	chr7	ASO_C0012015_07	ENSG00000266947	RP11-799D4.4	9.84389	1.00401	0.00440587	0.0521283	1.85276	chr17	No
CATG00000095991	chr7	ASO_C0012015_07	ENSG00000011376	LARS2	301.191	-0.31188	0.00442867	0.0522059	25.6039	chr3	No
CATG00000095991	chr7	ASO_C0012015_07	ENSG00000109265	KIAA1211	12.9716	-1.70899	0.00442495	0.0522059	0.451426	chr4	No
CATG00000095991	chr7	ASO_C0012015_07	ENSG00000111911	HINT3	180.334	0.317961	0.004427	0.0522059	22.7545	chr6	No
CATG00000095991	chr7	ASO_C0012015_07	ENSG00000134780	DAGLA	72.9363	0.44236	0.00442084	0.0522059	9.91224	chr11	No
CATG00000095991	chr7	ASO_C0012015_07	ENSG00000161267	BDH1	56.1624	-0.586885	0.00442925	0.0522059	4.01577	chr3	No
CATG00000095991	chr7	ASO_C0012015_07	ENSG00000167900	TK1	2232.39	-0.26745	0.00443492	0.0522331	194.911	chr17	No
CATG00000095991	chr7	ASO_C0012015_07	ENSG00000165006	UBAP1	655.268	-0.444417	0.00445276	0.0523242	51.197	chr9	No
CATG00000095991	chr7	ASO_C0012015_07	ENSG00000171223	JUNB	1358.57	0.390909	0.00444897	0.0523242	177.634	chr19	No
CATG00000095991	chr7	ASO_C0012015_07	ENSG00000171853	TRAPPC12	415.071	-0.284835	0.00445258	0.0523242	35.8378	chr2	No
CATG00000095991	chr7	ASO_C0012015_07	ENSG00000184428	TOP1MT	160.947	0.340551	0.00445911	0.0523591	20.6194	chr8	No
CATG00000095991	chr7	ASO_C0012015_07	ENSG00000181666	HKR1	198.545	-0.380225	0.00446348	0.0523708	16.3206	chr19	No
CATG00000095991	chr7	ASO_C0012015_07	ENSG00000108100	CCNY	229.146	-0.470007	0.00450177	0.0527005	17.6729	chr10	No
CATG00000095991	chr7	ASO_C0012015_07	ENSG00000171310	CHST11	36.1323	-0.788563	0.00449677	0.0527005	2.22997	chr12	No
CATG00000095991	chr7	ASO_C0012015_07	ENSG00000164751	PEX2	304.267	0.362809	0.00451107	0.0527697	39.121	chr8	No
CATG00000095991	chr7	ASO_C0012015_07	ENSG00000197601	FAR1	501.019	-0.281059	0.00453402	0.0529982	43.5366	chr11	No
CATG00000095991	chr7	ASO_C0012015_07	ENSG00000100150	DEPDC5	115.233	-0.454417	0.00456854	0.0533557	9.11765	chr22	No
CATG00000095991	chr7	ASO_C0012015_07	ENSG00000229539	RP11-119B16.2	39.3317	-0.682855	0.00457148	0.0533557	2.68866	chr20	No
CATG00000095991	chr7	ASO_C0012015_07	ENSG00000125352	RNF113A	128.943	0.375284	0.00457633	0.0533722	16.7242	chrX	No
CATG00000095991	chr7	ASO_C0012015_07	ENSG00000062650	WAPAL	796.4	-0.286895	0.00463007	0.0537921	68.7131	chr10	No
CATG00000095991	chr7	ASO_C0012015_07	ENSG00000132478	UNK	289.077	-0.301228	0.0046311	0.0537921	24.6536	chr17	No
CATG00000095991	chr7	ASO_C0012015_07	ENSG00000139410	SDSL	40.3751	0.684426	0.00462619	0.0537921	6.30045	chr12	No
CATG00000095991	chr7	ASO_C0012015_07	ENSG00000204052	LRRC73	18.9145	0.777182	0.00463313	0.0537921	3.08576	chr6	No
CATG00000095991	chr7	ASO_C0012015_07	ENSG00000205978	NYNRIN	181.322	0.570872	0.0046316	0.0537921	26.3602	chr14	No
CATG00000095991	chr7	ASO_C0012015_07	ENSG00000176697	BDNF	283.734	-0.439177	0.00464459	0.0538446	22.1937	chr11	No
CATG00000095991	chr7	ASO_C0012015_07	ENSG00000186352	ANKRD37	14.7563	0.820774	0.00464352	0.0538446	2.49967	chr4	No
CATG00000095991	chr7	ASO_C0012015_07	ENSG00000068745	IP6K2	649.341	0.307626	0.00465304	0.0539023	80.6824	chr3	No
CATG00000095991	chr7	ASO_C0012015_07	ENSG00000147604	RPL7	4219.32	0.342425	0.00465987	0.0539412	536.019	chr8	No
CATG00000095991	chr7	ASO_C0012015_07	ENSG00000166165	CKB	494.87	0.444208	0.00467279	0.0540504	66.8446	chr14	No
CATG00000095991	chr7	ASO_C0012015_07	ENSG00000132801	ZSWIM3	36.3947	0.599661	0.0046958	0.0542357	5.31611	chr20	No
CATG00000095991	chr7	ASO_C0012015_07	ENSG00000124151	NCOA3	368.525	-0.253526	0.00470933	0.0543257	32.5581	chr20	No
CATG00000095991	chr7	ASO_C0012015_07	ENSG00000173068	BNC2	447.581	-0.379655	0.00471299	0.0543257	36.5647	chr9	No
CATG00000095991	chr7	ASO_C0012015_07	ENSG00000248079	DPH6-AS1	54.8821	-0.613688	0.00471409	0.0543257	4.00315	chr15	No
CATG00000095991	chr7	ASO_C0012015_07	ENSG00000154133	ROBO4	9.58243	1.05416	0.0047194	0.0543467	1.86615	chr11	No
CATG00000095991	chr7	ASO_C0012015_07	ENSG00000257379	RP11-793H13.8	1366.71	0.307682	0.00472526	0.0543738	170.055	chr12	No
CATG00000095991	chr7	ASO_C0012015_07	ENSG00000113319	RASGRF2	138.485	-0.656398	0.00473829	0.0544027	9.44589	chr5	No
CATG00000095991	chr7	ASO_C0012015_07	ENSG00000187446	CHP1	849.504	0.300948	0.00473588	0.0544027	105.351	chr15	No
CATG00000095991	chr7	ASO_C0012015_07	ENSG00000271092	RP11-57H12.6	11.5742	-1.34507	0.0047352	0.0544027	0.525643	chr1	No
CATG00000095991	chr7	ASO_C0012015_07	ENSG00000198589	LRBA	149.689	-0.440609	0.00475564	0.0545213	11.9146	chr4	No
CATG00000095991	chr7	ASO_C0012015_07	ENSG00000232151	RP11-353N4.8	8.12206	1.11344	0.00475254	0.0545213	1.63087	chr1	No
CATG00000095991	chr7	ASO_C0012015_07	ENSG00000068305	MEF2A	342.059	-0.264744	0.00478242	0.0547862	30.0183	chr15	No
CATG00000095991	chr7	ASO_C0012015_07	ENSG00000170370	EMX2	116.908	0.493988	0.00478581	0.0547862	16.334	chr10	No
CATG00000095991	chr7	ASO_C0012015_07	ENSG00000116791	CRYZ	547.43	0.2811	0.00480837	0.0549682	66.8577	chr1	No
CATG00000095991	chr7	ASO_C0012015_07	ENSG00000152818	UTRN	1091.64	-0.264562	0.00480879	0.0549682	95.6873	chr6	No
CATG00000095991	chr7	ASO_C0012015_07	ENSG00000169432	SCN9A	184.807	-0.538461	0.00481488	0.0549974	13.6239	chr2	No
CATG00000095991	chr7	ASO_C0012015_07	ENSG00000156802	ATAD2	535.886	-0.50307	0.00482885	0.0550758	40.2763	chr8	No
CATG00000095991	chr7	ASO_C0012015_07	ENSG00000164056	SPRY1	29.1568	0.703482	0.00482785	0.0550758	4.62903	chr4	No
CATG00000095991	chr7	ASO_C0012015_07	ENSG00000181450	ZNF678	52.8845	-0.69343	0.00485802	0.0553273	3.56473	chr1	No
CATG00000095991	chr7	ASO_C0012015_07	ENSG00000197472	ZNF695	48.4678	-0.595098	0.00485548	0.0553273	3.44308	chr1	No
CATG00000095991	chr7	ASO_C0012015_07	ENSG00000178295	GEN1	173.248	-0.461411	0.00487433	0.0554563	13.34	chr2	No
CATG00000095991	chr7	ASO_C0012015_07	ENSG00000227811	RP4-773A18.4	21.9503	0.732129	0.0048765	0.0554563	3.42892	chr1	No
CATG00000095991	chr7	ASO_C0012015_07	ENSG00000117528	ABCD3	476.168	-0.301662	0.00488332	0.0554932	40.6367	chr1	No
CATG00000095991	chr7	ASO_C0012015_07	ENSG00000168778	TCTN2	142.678	-0.5218	0.00489201	0.0555514	10.5232	chr12	No
CATG00000095991	chr7	ASO_C0012015_07	ENSG00000080189	SLC35C2	404.193	0.278219	0.00490707	0.0556816	49.5046	chr20	No
CATG00000095991	chr7	ASO_C0012015_07	ENSG00000119950	MXI1	60.9223	0.626605	0.00495005	0.0561283	9.23816	chr10	No
CATG00000095991	chr7	ASO_C0012015_07	ENSG00000198901	PRC1	1119.14	-0.490111	0.00499714	0.0565796	84.8791	chr15	No
CATG00000095991	chr7	ASO_C0012015_07	ENSG00000162104	ADCY9	194.027	-0.482485	0.0050127	0.0567144	14.8706	chr16	No
CATG00000095991	chr7	ASO_C0012015_07	ENSG00000168779	SHOX2	347.314	0.30817	0.00504061	0.0569472	43.2049	chr3	No
CATG00000095991	chr7	ASO_C0012015_07	ENSG00000053501	USE1	224.011	0.280304	0.00505724	0.0570519	27.5048	chr19	No
CATG00000095991	chr7	ASO_C0012015_07	ENSG00000099624	ATP5D	1110.63	0.359639	0.00508576	0.0572904	142.741	chr19	No
CATG00000095991	chr7	ASO_C0012015_07	ENSG00000168386	FILIP1L	456.823	0.412286	0.00510011	0.0574105	60.5775	chr3	No
CATG00000095991	chr7	ASO_C0012015_07	ENSG00000164366	CCDC127	172.149	0.39089	0.00510633	0.0574388	22.4837	chr5	No
CATG00000095991	chr7	ASO_C0012015_07	ENSG00000183401	CCDC159	73.9475	-0.609241	0.00512378	0.0575934	5.22238	chr19	No
CATG00000095991	chr7	ASO_C0012015_07	ENSG00000182628	SKA2	1415.62	-0.296508	0.00513353	0.0576612	121.323	chr17	No
CATG00000095991	chr7	ASO_C0012015_07	ENSG00000039319	ZFYVE16	243.553	-0.413519	0.00514916	0.0576736	19.5154	chr5	No
CATG00000095991	chr7	ASO_C0012015_07	ENSG00000135722	FBXL8	78.0878	0.578024	0.00513909	0.0576736	11.4555	chr16	No
CATG00000095991	chr7	ASO_C0012015_07	ENSG00000225996	AL356356.1	84.6295	0.640449	0.0051495	0.0576736	12.9047	chr1	No
CATG00000095991	chr7	ASO_C0012015_07	ENSG00000133302	ANKRD32	103.643	-0.465931	0.0051578	0.057725	7.89612	chr5	No
CATG00000095991	chr7	ASO_C0012015_07	ENSG00000177674	AGTRAP	341.446	0.293234	0.00516323	0.0577441	42.0384	chr1	No
CATG00000095991	chr7	ASO_C0012015_07	ENSG00000136450	SRSF1	2497.99	-0.25375	0.0051689	0.0577659	219.939	chr17	No
CATG00000095991	chr7	ASO_C0012015_07	ENSG00000124243	BCAS4	253.541	-0.317901	0.0051764	0.0578081	21.4603	chr20	No
CATG00000095991	chr7	ASO_C0012015_07	ENSG00000079257	LXN	357.789	0.639458	0.00519674	0.0579936	54.1275	chr3	No
CATG00000095991	chr7	ASO_C0012015_07	ENSG00000272104	XXcos-LUCA11.5	194.831	0.30131	0.00521097	0.0581106	24.1344	chr3	No
CATG00000095991	chr7	ASO_C0012015_07	ENSG00000168014	C2CD3	212.323	-0.358947	0.00521933	0.058162	17.5123	chr11	No
CATG00000095991	chr7	ASO_C0012015_07	ENSG00000046651	OFD1	89.1333	0.405247	0.00522793	0.0582161	11.9337	chrX	No
CATG00000095991	chr7	ASO_C0012015_07	ENSG00000036549	ZZZ3	411.624	-0.343759	0.00523707	0.058276	34.3642	chr1	No
CATG00000095991	chr7	ASO_C0012015_07	ENSG00000077264	PAK3	30.2396	0.601086	0.0052523	0.0583618	4.49436	chrX	No
CATG00000095991	chr7	ASO_C0012015_07	ENSG00000172936	MYD88	279.378	0.308459	0.00524935	0.0583618	34.6706	chr3	No
CATG00000095991	chr7	ASO_C0012015_07	CATG00000049656	CATG00000049656.1	33.7243	0.570333	0.00531379	0.058914	4.89835	chr2	No
CATG00000095991	chr7	ASO_C0012015_07	ENSG00000156795	WDYHV1	106.555	-0.472461	0.00531717	0.058914	8.21403	chr8	No
CATG00000095991	chr7	ASO_C0012015_07	ENSG00000175866	BAIAP2	236.849	0.268116	0.00531163	0.058914	28.641	chr17	No
CATG00000095991	chr7	ASO_C0012015_07	ENSG00000135945	REV1	351.159	-0.281722	0.00533132	0.0590157	30.4961	chr2	No
CATG00000095991	chr7	ASO_C0012015_07	ENSG00000175193	PARL	551.54	-0.258893	0.00533396	0.0590157	48.4663	chr3	No
CATG00000095991	chr7	ASO_C0012015_07	ENSG00000146463	ZMYM4	495.631	-0.288323	0.00534326	0.0590345	42.869	chr1	No
CATG00000095991	chr7	ASO_C0012015_07	ENSG00000161835	GRASP	57.09	0.521352	0.00534325	0.0590345	8.12604	chr12	No
CATG00000095991	chr7	ASO_C0012015_07	ENSG00000105655	ISYNA1	262.133	0.446508	0.00536097	0.059188	35.4882	chr19	No
CATG00000095991	chr7	ASO_C0012015_07	ENSG00000157216	SSBP3	229.164	0.321262	0.00536494	0.0591898	28.7221	chr1	No
CATG00000095991	chr7	ASO_C0012015_07	ENSG00000180304	OAZ2	782.188	0.268978	0.00537057	0.0592098	95.1858	chr15	No
CATG00000095991	chr7	ASO_C0012015_07	ENSG00000114520	SNX4	415.824	-0.317634	0.00538449	0.0592745	35.2537	chr3	No
CATG00000095991	chr7	ASO_C0012015_07	ENSG00000221852	KRTAP1-5	135.924	0.592852	0.00538721	0.0592745	19.9232	chr17	No
CATG00000095991	chr7	ASO_C0012015_07	ENSG00000260774	CTD-2083E4.4	172.063	0.38913	0.00538789	0.0592745	22.45	chr5	No
CATG00000095991	chr7	ASO_C0012015_07	ENSG00000113441	LNPEP	413.719	-0.290171	0.00540489	0.0594193	35.6117	chr5	No
CATG00000095991	chr7	ASO_C0012015_07	ENSG00000198131	ZNF544	150.361	-0.398029	0.00545688	0.0598637	12.1353	chr19	No
CATG00000095991	chr7	ASO_C0012015_07	ENSG00000205670	SMIM11	189.656	-0.463269	0.00545609	0.0598637	14.6836	chr21	No
CATG00000095991	chr7	ASO_C0012015_07	ENSG00000151725	MLF1IP	405.372	-0.565145	0.00546809	0.059902	29.2241	chr4	No
CATG00000095991	chr7	ASO_C0012015_07	ENSG00000255152	MSH5-SAPCD1	120.997	-1.00639	0.00549328	0.0601356	6.54719	chr6	No
CATG00000095991	chr7	ASO_C0012015_07	ENSG00000138741	TRPC3	31.5216	-0.771461	0.00551297	0.0603085	2.02147	chr4	No
CATG00000095991	chr7	ASO_C0012015_07	ENSG00000250305	KIAA1456	138.411	-0.378558	0.00552102	0.060354	11.3534	chr8	No
CATG00000095991	chr7	ASO_C0012015_07	ENSG00000145632	PLK2	503.457	0.301987	0.00553138	0.0604248	62.4976	chr5	No
CATG00000095991	chr7	ASO_C0012015_07	ENSG00000163918	RFC4	318.948	-0.465564	0.00553989	0.0604752	24.4837	chr3	No
CATG00000095991	chr7	ASO_C0012015_07	ENSG00000065665	SEC61A2	76.8946	-0.492992	0.00554587	0.0604979	5.95729	chr10	No
CATG00000095991	chr7	ASO_C0012015_07	ENSG00000083123	BCKDHB	224.702	-0.834051	0.00558879	0.0609233	13.6832	chr6	No
CATG00000095991	chr7	ASO_C0012015_07	ENSG00000107371	EXOSC3	647.647	-0.305962	0.00560021	0.0609622	55.2243	chr9	No
CATG00000095991	chr7	ASO_C0012015_07	ENSG00000254154	RP4-798P15.3	80.5479	0.462914	0.00559875	0.0609622	10.9693	chr1	No
CATG00000095991	chr7	ASO_C0012015_07	ENSG00000225706	RP11-75C9.1	17.6828	0.780419	0.00561045	0.0610309	2.93121	chr9	No
CATG00000095991	chr7	ASO_C0012015_07	ENSG00000163808	KIF15	154.979	-0.466098	0.00561506	0.0610382	11.817	chr3	No
CATG00000095991	chr7	ASO_C0012015_07	ENSG00000159322	ADPGK	460.919	-0.312395	0.00567937	0.0616941	39.0992	chr15	No
CATG00000095991	chr7	ASO_C0012015_07	ENSG00000166396	SERPINB7	447.028	0.403012	0.0056868	0.0617317	58.7699	chr18	No
CATG00000095991	chr7	ASO_C0012015_07	ENSG00000217930	PAM16	322.873	-0.284023	0.00569919	0.0617841	27.6839	chr16	No
CATG00000095991	chr7	ASO_C0012015_07	ENSG00000221963	APOL6	332.038	0.419084	0.00569959	0.0617841	44.1693	chr22	No
CATG00000095991	chr7	ASO_C0012015_07	ENSG00000181929	PRKAG1	418.955	0.368171	0.00573096	0.0620374	54.0636	chr12	No
CATG00000095991	chr7	ASO_C0012015_07	ENSG00000132383	RPA1	621.013	-0.293402	0.00575068	0.0621503	53.2541	chr17	No
CATG00000095991	chr7	ASO_C0012015_07	ENSG00000167671	UBXN6	113.983	0.37197	0.00575031	0.0621503	14.7429	chr19	No
CATG00000095991	chr7	ASO_C0012015_07	ENSG00000158321	AUTS2	84.2415	-0.461537	0.00578856	0.0624137	6.61683	chr7	No
CATG00000095991	chr7	ASO_C0012015_07	ENSG00000198554	WDHD1	210.645	-0.456372	0.00578985	0.0624137	16.2161	chr14	No
CATG00000095991	chr7	ASO_C0012015_07	ENSG00000133321	RARRES3	12.6715	1.23244	0.0058124	0.06257	2.68904	chr11	No
CATG00000095991	chr7	ASO_C0012015_07	ENSG00000054793	ATP9A	262.785	-0.405492	0.00583823	0.0627175	21.0001	chr20	No
CATG00000095991	chr7	ASO_C0012015_07	ENSG00000166272	WBP1L	366.345	-0.292845	0.0058365	0.0627175	31.5416	chr10	No
CATG00000095991	chr7	ASO_C0012015_07	ENSG00000156876	SASS6	66.7069	-0.52791	0.00585412	0.0627732	4.97295	chr1	No
CATG00000095991	chr7	ASO_C0012015_07	ENSG00000198826	ARHGAP11A	1320.25	-0.490446	0.00585554	0.0627732	100.18	chr15	No
CATG00000095991	chr7	ASO_C0012015_07	ENSG00000100647	KIAA0247	136.571	0.375228	0.00586162	0.0627949	17.6523	chr14	No
CATG00000095991	chr7	ASO_C0012015_07	ENSG00000270011	ZNF177	87.9885	-0.551582	0.00588836	0.063038	6.442	chr19	No
CATG00000095991	chr7	ASO_C0012015_07	ENSG00000188321	ZNF559	89.156	-0.539627	0.00590986	0.0632045	6.58355	chr19	No
CATG00000095991	chr7	ASO_C0012015_07	ENSG00000227959	RP11-276H7.2	25.5575	-0.797496	0.00591206	0.0632045	1.64426	chr1	No
CATG00000095991	chr7	ASO_C0012015_07	ENSG00000138356	AOX1	49.2787	0.5223	0.00592412	0.0632898	6.93321	chr2	No
CATG00000095991	chr7	ASO_C0012015_07	ENSG00000079337	RAPGEF3	32.994	0.737622	0.00595272	0.063473	5.37044	chr12	No
CATG00000095991	chr7	ASO_C0012015_07	ENSG00000120802	TMPO	1805.61	-0.460896	0.00595353	0.063473	139.628	chr12	No
CATG00000095991	chr7	ASO_C0012015_07	ENSG00000165714	LOH12CR1	109.605	-0.380142	0.00595889	0.0634865	8.94129	chr12	No
CATG00000095991	chr7	ASO_C0012015_07	ENSG00000104859	CLASRP	348.618	-0.31252	0.00596488	0.0635067	29.6143	chr19	No
CATG00000095991	chr7	ASO_C0012015_07	ENSG00000136274	NACAD	145.856	0.677442	0.00597265	0.0635459	22.6424	chr7	No
CATG00000095991	chr7	ASO_C0012015_07	ENSG00000126368	NR1D1	150.276	0.320687	0.00603438	0.0641148	18.6557	chr17	No
CATG00000095991	chr7	ASO_C0012015_07	ENSG00000197555	SIPA1L1	499.018	-0.333655	0.00603235	0.0641148	42.0163	chr14	No
CATG00000095991	chr7	ASO_C0012015_07	ENSG00000167383	ZNF229	89.7877	-0.475348	0.00604751	0.0641664	6.771	chr19	No
CATG00000095991	chr7	ASO_C0012015_07	ENSG00000267188	CTC-512J12.4	89.7877	-0.475348	0.00604751	0.0641664	6.771	chr19	No
CATG00000095991	chr7	ASO_C0012015_07	ENSG00000168038	ULK4	80.0358	-0.498755	0.00605754	0.0642289	6.01008	chr3	No
CATG00000095991	chr7	ASO_C0012015_07	ENSG00000145817	YIPF5	1587.98	0.294809	0.00608884	0.0643598	195.938	chr5	No
CATG00000095991	chr7	ASO_C0012015_07	ENSG00000171863	RPS7	2221.05	0.505925	0.00609475	0.0643598	310.487	chr2	No
CATG00000095991	chr7	ASO_C0012015_07	ENSG00000184260	HIST2H2AC	3549.53	-0.53655	0.00608744	0.0643598	261.652	chr1	No
CATG00000095991	chr7	ASO_C0012015_07	ENSG00000000460	C1orf112	150.283	-0.590238	0.00611141	0.0644226	10.6315	chr1	No
CATG00000095991	chr7	ASO_C0012015_07	ENSG00000196787	HIST1H2AG	10862.6	-0.466021	0.00611316	0.0644226	837.813	chr6	No
CATG00000095991	chr7	ASO_C0012015_07	ENSG00000151893	CACUL1	487.531	0.28075	0.00612869	0.0645425	59.7381	chr10	No
CATG00000095991	chr7	ASO_C0012015_07	ENSG00000051341	POLQ	173.699	-1.35159	0.00614671	0.0646884	7.52426	chr3	No
CATG00000095991	chr7	ASO_C0012015_07	ENSG00000198624	CCDC69	17.894	0.786157	0.00615819	0.0647653	2.97826	chr5	No
CATG00000095991	chr7	ASO_C0012015_07	ENSG00000224228	RP1-15D23.2	21.8367	-0.883006	0.00616566	0.0647907	1.28695	chr1	No
CATG00000095991	chr7	ASO_C0012015_07	ENSG00000248993	XXbac-BPG181M17.5	12.0712	0.995668	0.00616932	0.0647907	2.2644	chr6	No
CATG00000095991	chr7	ASO_C0012015_07	ENSG00000068878	PSME4	264.479	-0.37308	0.00620139	0.06498	21.5609	chr2	No
CATG00000095991	chr7	ASO_C0012015_07	ENSG00000158545	ZC3H18	456.28	-0.304829	0.00620163	0.06498	38.9458	chr16	No
CATG00000095991	chr7	ASO_C0012015_07	ENSG00000188493	C19orf54	102.335	0.391287	0.00620372	0.06498	13.3618	chr19	No
CATG00000095991	chr7	ASO_C0012015_07	ENSG00000226650	KIF4B	89.1346	-0.493869	0.00621327	0.0650362	6.68378	chr5	No
CATG00000095991	chr7	ASO_C0012015_07	ENSG00000163932	PRKCD	105.966	0.5028	0.00626832	0.0655682	14.8492	chr3	No
CATG00000095991	chr7	ASO_C0012015_07	ENSG00000172830	SSH3	241.197	0.474563	0.00631365	0.0659534	33.1936	chr11	No
CATG00000095991	chr7	ASO_C0012015_07	ENSG00000185880	TRIM69	137.793	0.360541	0.0063095	0.0659534	17.6324	chr15	No
CATG00000095991	chr7	ASO_C0012015_07	ENSG00000135930	EIF4E2	1089.89	0.300087	0.00633815	0.0661648	134.892	chr2	No
CATG00000095991	chr7	ASO_C0012015_07	ENSG00000167799	NUDT8	103.63	0.423613	0.00637211	0.06643	13.6021	chr11	No
CATG00000095991	chr7	ASO_C0012015_07	ENSG00000175643	RMI2	278.325	-0.587043	0.00637886	0.0664558	19.7789	chr16	No
CATG00000095991	chr7	ASO_C0012015_07	ENSG00000179222	MAGED1	3641.92	0.369595	0.00638369	0.0664614	469.957	chrX	No
CATG00000095991	chr7	ASO_C0012015_07	ENSG00000123933	MXD4	1137.36	0.807263	0.00638853	0.0664673	189.489	chr4	No
CATG00000095991	chr7	ASO_C0012015_07	ENSG00000105856	HBP1	411.505	0.313521	0.00639604	0.0665008	51.3711	chr7	No
CATG00000095991	chr7	ASO_C0012015_07	ENSG00000107077	KDM4C	189.249	-0.353311	0.00640126	0.0665106	15.863	chr9	No
CATG00000095991	chr7	ASO_C0012015_07	ENSG00000182749	PAQR7	111.109	-0.450685	0.00644308	0.0669003	8.55604	chr1	No
CATG00000095991	chr7	ASO_C0012015_07	ENSG00000198931	APRT	693.903	0.26418	0.00648374	0.0672325	84.0918	chr16	No
CATG00000095991	chr7	ASO_C0012015_07	ENSG00000165895	ARHGAP42	49.6352	-0.611969	0.0064971	0.0673205	3.53757	chr11	No
CATG00000095991	chr7	ASO_C0012015_07	ENSG00000151012	SLC7A11	1519.36	-0.566963	0.00650909	0.0673235	109.667	chr4	No
CATG00000095991	chr7	ASO_C0012015_07	ENSG00000235169	SMIM1	24.9412	1.08926	0.00650986	0.0673235	4.91978	chr1	No
CATG00000095991	chr7	ASO_C0012015_07	ENSG00000100393	EP300	361.899	-0.350887	0.0065367	0.067556	29.91	chr22	No
CATG00000095991	chr7	ASO_C0012015_07	ENSG00000115255	REEP6	18.9226	0.923592	0.00656279	0.0677355	3.38225	chr19	No
CATG00000095991	chr7	ASO_C0012015_07	ENSG00000197603	C5orf42	169.75	-0.32711	0.00656267	0.0677355	14.2979	chr5	No
CATG00000095991	chr7	ASO_C0012015_07	ENSG00000168883	USP39	637.328	-0.278339	0.00657677	0.0678347	55.1623	chr2	No
CATG00000095991	chr7	ASO_C0012015_07	ENSG00000108828	VAT1	1971.11	0.307463	0.00662554	0.0682471	245.422	chr17	No
CATG00000095991	chr7	ASO_C0012015_07	ENSG00000163681	SLMAP	282.254	-0.543603	0.00664566	0.0684089	20.7246	chr3	No
CATG00000095991	chr7	ASO_C0012015_07	ENSG00000187990	HIST1H2BG	334.16	-0.584098	0.00666046	0.0684542	23.8165	chr6	No
CATG00000095991	chr7	ASO_C0012015_07	ENSG00000168575	SLC20A2	373.938	-0.305845	0.00669057	0.068689	31.9173	chr8	No
CATG00000095991	chr7	ASO_C0012015_07	ENSG00000035499	DEPDC1B	133.115	-0.512631	0.0067107	0.0688501	9.88392	chr5	No
CATG00000095991	chr7	ASO_C0012015_07	ENSG00000143207	RFWD2	180.016	-0.342223	0.0067382	0.0690866	15.0252	chr1	No
CATG00000095991	chr7	ASO_C0012015_07	ENSG00000175600	C7orf10	138.919	0.40961	0.0067583	0.0692469	18.4235	chr7	No
CATG00000095991	chr7	ASO_C0012015_07	ENSG00000107341	UBE2R2	375.221	-0.268567	0.00679217	0.0694264	32.7108	chr9	No
CATG00000095991	chr7	ASO_C0012015_07	ENSG00000138434	SSFA2	637.712	0.295812	0.00679818	0.0694264	78.7787	chr2	No
CATG00000095991	chr7	ASO_C0012015_07	ENSG00000144199	FAHD2B	43.0733	0.539224	0.00679418	0.0694264	6.22662	chr2	No
CATG00000095991	chr7	ASO_C0012015_07	ENSG00000150347	ARID5B	2191.01	0.388006	0.00679214	0.0694264	285.723	chr10	No
CATG00000095991	chr7	ASO_C0012015_07	CATG00000095251	CATG00000095251.1	5.32087	1.20441	0.00682833	0.0696885	1.11173	chr7	No
CATG00000095991	chr7	ASO_C0012015_07	ENSG00000197054	ZNF763	85.7502	-0.491056	0.00683792	0.0697405	6.4749	chr19	No
CATG00000095991	chr7	ASO_C0012015_07	ENSG00000254531	AP001816.1	53.7518	0.522414	0.00684556	0.0697726	7.64095	chr4	No
CATG00000095991	chr7	ASO_C0012015_07	ENSG00000049541	RFC2	518.615	-0.584639	0.00686062	0.0698741	36.9901	chr7	No
CATG00000095991	chr7	ASO_C0012015_07	ENSG00000183814	LIN9	70.4969	-0.737774	0.00687353	0.0698741	4.46605	chr1	No
CATG00000095991	chr7	ASO_C0012015_07	ENSG00000101333	PLCB4	176.171	-0.484974	0.00688634	0.0699585	13.511	chr20	No
CATG00000095991	chr7	ASO_C0012015_07	ENSG00000052749	RRP12	177.608	-0.442804	0.0069321	0.0703243	13.7574	chr10	No
CATG00000095991	chr7	ASO_C0012015_07	ENSG00000173402	DAG1	414.523	-0.618978	0.00692885	0.0703243	28.9616	chr3	No
CATG00000095991	chr7	ASO_C0012015_07	ENSG00000214338	SOGA3	27.2554	0.707999	0.00696221	0.0705446	4.217	chr6	No
CATG00000095991	chr7	ASO_C0012015_07	ENSG00000089639	GMIP	192.936	0.464271	0.00697887	0.0705753	26.3835	chr19	No
CATG00000095991	chr7	ASO_C0012015_07	ENSG00000107566	ERLIN1	1331.99	-0.283646	0.00697568	0.0705753	115.057	chr10	No
CATG00000095991	chr7	ASO_C0012015_07	ENSG00000258655	ARHGAP5-AS1	17.4723	0.872601	0.00697765	0.0705753	3.07314	chr14	No
CATG00000095991	chr7	ASO_C0012015_07	ENSG00000172716	SLFN11	130.86	0.387988	0.00699248	0.0706209	17.0803	chr17	No
CATG00000095991	chr7	ASO_C0012015_07	ENSG00000197061	HIST1H4C	7841.2	-0.549537	0.00698935	0.0706209	573.059	chr6	No
CATG00000095991	chr7	ASO_C0012015_07	ENSG00000090447	TFAP4	124.797	0.320541	0.00701204	0.0706362	15.5979	chr16	No
CATG00000095991	chr7	ASO_C0012015_07	ENSG00000101003	GINS1	283.93	-0.562306	0.00701675	0.0706362	20.5005	chr20	No
CATG00000095991	chr7	ASO_C0012015_07	ENSG00000118985	ELL2	2656.79	0.290726	0.00700547	0.0706362	327.025	chr5	No
CATG00000095991	chr7	ASO_C0012015_07	ENSG00000137812	CASC5	235.63	-0.609139	0.00701123	0.0706362	16.4992	chr15	No
CATG00000095991	chr7	ASO_C0012015_07	ENSG00000182636	NDN	242.328	0.394181	0.00701286	0.0706362	31.9116	chr15	No
CATG00000095991	chr7	ASO_C0012015_07	ENSG00000151364	KCTD14	31.1191	0.613563	0.00705416	0.0709668	4.55481	chr11	No
CATG00000095991	chr7	ASO_C0012015_07	ENSG00000107798	LIPA	907.075	0.33941	0.0070617	0.0709966	115.069	chr10	No
CATG00000095991	chr7	ASO_C0012015_07	CATG00000018895	CATG00000018895.1	13.7897	0.783828	0.00709101	0.0712451	2.25713	chr14	No
CATG00000095991	chr7	ASO_C0012015_07	ENSG00000101347	SAMHD1	295.331	0.386008	0.00713835	0.0715818	38.5284	chr20	No
CATG00000095991	chr7	ASO_C0012015_07	ENSG00000138744	NAAA	233.116	0.294855	0.00713516	0.0715818	28.954	chr4	No
CATG00000095991	chr7	ASO_C0012015_07	ENSG00000155903	RASA2	287.16	-0.266834	0.00713535	0.0715818	25.0855	chr3	No
CATG00000095991	chr7	ASO_C0012015_07	ENSG00000100100	PIK3IP1	100.227	0.473619	0.0071435	0.0715872	13.7581	chr22	No
CATG00000095991	chr7	ASO_C0012015_07	ENSG00000167779	IGFBP6	4162.35	0.346918	0.00716898	0.0717432	529.896	chr12	No
CATG00000095991	chr7	ASO_C0012015_07	ENSG00000171298	GAA	82.0824	0.610979	0.00717294	0.0717432	12.231	chr17	No
CATG00000095991	chr7	ASO_C0012015_07	ENSG00000169946	ZFPM2	73.5092	-0.589479	0.00718423	0.0718081	5.14663	chr8	No
CATG00000095991	chr7	ASO_C0012015_07	ENSG00000269636	AC010441.1	397.391	0.371808	0.00718868	0.0718081	51.3171	chr5	No
CATG00000095991	chr7	ASO_C0012015_07	ENSG00000118515	SGK1	277.154	0.360546	0.00724583	0.0723325	35.5888	chr6	No
CATG00000095991	chr7	ASO_C0012015_07	ENSG00000122966	CIT	461.32	-0.378142	0.00729949	0.072763	37.4874	chr12	No
CATG00000095991	chr7	ASO_C0012015_07	ENSG00000168306	ACOX2	108.433	0.671827	0.00729888	0.072763	16.7533	chr3	No
CATG00000095991	chr7	ASO_C0012015_07	ENSG00000241258	CRCP	470.885	-0.25239	0.00730302	0.072763	41.5059	chr7	Yes
CATG00000095991	chr7	ASO_C0012015_07	ENSG00000075568	TMEM131	435.356	-0.310104	0.00733951	0.0729393	37.2078	chr2	No
CATG00000095991	chr7	ASO_C0012015_07	ENSG00000136709	WDR33	617.19	-0.278971	0.00733732	0.0729393	53.4461	chr2	No
CATG00000095991	chr7	ASO_C0012015_07	ENSG00000267383	CTC-260E6.6	56.6859	-0.677457	0.00733051	0.0729393	3.75257	chr19	No
CATG00000095991	chr7	ASO_C0012015_07	ENSG00000106868	SUSD1	304.754	-0.308738	0.00735417	0.0730383	25.9608	chr9	No
CATG00000095991	chr7	ASO_C0012015_07	ENSG00000159479	MED8	529.191	0.289203	0.00737255	0.0731206	65.2953	chr1	No
CATG00000095991	chr7	ASO_C0012015_07	ENSG00000256018	HIST1H3G	6854.2	-0.589134	0.00737659	0.0731206	488.573	chr6	No
CATG00000095991	chr7	ASO_C0012015_07	ENSG00000144130	NT5DC4	19.4241	-0.93614	0.00738785	0.0731855	1.0509	chr2	No
CATG00000095991	chr7	ASO_C0012015_07	ENSG00000072415	MPP5	398.425	-0.32631	0.00741163	0.0733742	33.575	chr14	No
CATG00000095991	chr7	ASO_C0012015_07	ENSG00000166004	KIAA1731	134.514	-0.457169	0.0074279	0.0734416	10.3151	chr11	No
CATG00000095991	chr7	ASO_C0012015_07	ENSG00000240764	PCDHGC5	18.8424	0.793934	0.00742497	0.0734416	3.10642	chr5	No
CATG00000095991	chr7	ASO_C0012015_07	ENSG00000214274	ANG	176.58	0.421295	0.00744262	0.0734935	23.6528	chr14	No
CATG00000095991	chr7	ASO_C0012015_07	ENSG00000123636	BAZ2B	179.68	-0.360471	0.00744791	0.073499	14.8446	chr2	No
CATG00000095991	chr7	ASO_C0012015_07	ENSG00000164134	NAA15	449.201	-0.35269	0.00748033	0.0737252	37.0433	chr4	No
CATG00000095991	chr7	ASO_C0012015_07	ENSG00000069399	BCL3	422.73	0.456323	0.00748987	0.0737724	57.5916	chr19	No
CATG00000095991	chr7	ASO_C0012015_07	ENSG00000147059	SPIN2A	17.5185	0.706405	0.00749735	0.0737992	2.80993	chrX	No
CATG00000095991	chr7	ASO_C0012015_07	ENSG00000103034	NDRG4	59.9073	0.533788	0.00756017	0.0743233	8.60463	chr16	No
CATG00000095991	chr7	ASO_C0012015_07	ENSG00000116604	MEF2D	616.294	0.261044	0.00759827	0.0745091	74.4508	chr1	No
CATG00000095991	chr7	ASO_C0012015_07	ENSG00000135926	TMBIM1	1449.61	0.303334	0.00759197	0.0745091	179.97	chr2	No
CATG00000095991	chr7	ASO_C0012015_07	ENSG00000250131	RP11-130F10.1	17.3468	-0.974156	0.00759542	0.0745091	0.997345	chr4	No
CATG00000095991	chr7	ASO_C0012015_07	ENSG00000166448	TMEM130	13.1358	-1.24902	0.00762502	0.0747243	0.606364	chr7	No
CATG00000095991	chr7	ASO_C0012015_07	ENSG00000127528	KLF2	138.969	0.540472	0.00764738	0.0748017	19.8815	chr19	No
CATG00000095991	chr7	ASO_C0012015_07	ENSG00000167635	ZNF146	461.821	-0.284057	0.00764582	0.0748017	39.8896	chr19	No
CATG00000095991	chr7	ASO_C0012015_07	ENSG00000136732	GYPC	444.873	0.40245	0.00766258	0.0748089	58.5966	chr2	No
CATG00000095991	chr7	ASO_C0012015_07	ENSG00000197122	SRC	289.282	0.32185	0.00766249	0.0748089	36.4392	chr20	No
CATG00000095991	chr7	ASO_C0012015_07	ENSG00000184635	ZNF93	76.0156	-0.536651	0.00772051	0.0753271	5.59232	chr19	No
CATG00000095991	chr7	ASO_C0012015_07	ENSG00000131558	EXOC4	299.305	-0.408472	0.00773202	0.0753921	24.0434	chr7	No
CATG00000095991	chr7	ASO_C0012015_07	ENSG00000125871	MGME1	312.703	-0.42099	0.00775741	0.0755814	24.6574	chr20	No
CATG00000095991	chr7	ASO_C0012015_07	ENSG00000182492	BGN	2322.88	0.513283	0.00776117	0.0755814	326.114	chrX	No
CATG00000095991	chr7	ASO_C0012015_07	ENSG00000257242	C12orf79	971.921	0.370453	0.00778625	0.075778	125.484	chr12	No
CATG00000095991	chr7	ASO_C0012015_07	ENSG00000137868	STRA6	108.831	0.760555	0.00780417	0.0758573	17.6837	chr15	No
CATG00000095991	chr7	ASO_C0012015_07	ENSG00000163946	FAM208A	131.206	-0.365834	0.0077994	0.0758573	10.638	chr3	No
CATG00000095991	chr7	ASO_C0012015_07	ENSG00000198715	C1orf85	770.88	0.294664	0.00781516	0.0758691	95.1896	chr1	No
CATG00000095991	chr7	ASO_C0012015_07	ENSG00000106701	FSD1L	96.7081	-0.495069	0.00782117	0.07588	7.26986	chr9	No
CATG00000095991	chr7	ASO_C0012015_07	ENSG00000112210	RAB23	195.859	-0.30737	0.00785575	0.0761679	16.7031	chr6	No
CATG00000095991	chr7	ASO_C0012015_07	ENSG00000133639	BTG1	967.828	0.371942	0.00789633	0.0764658	125.067	chr12	No
CATG00000095991	chr7	ASO_C0012015_07	ENSG00000141401	IMPA2	279.524	-0.464458	0.00789292	0.0764658	21.6237	chr18	No
CATG00000095991	chr7	ASO_C0012015_07	ENSG00000092098	RNF31	349.315	0.289932	0.00792845	0.076729	42.9531	chr14	No
CATG00000095991	chr7	ASO_C0012015_07	ENSG00000166557	TMED3	721.709	0.286302	0.00796221	0.0770077	88.7775	chr15	No
CATG00000095991	chr7	ASO_C0012015_07	ENSG00000137814	HAUS2	326.569	-0.413427	0.00797697	0.0771024	26.0013	chr15	No
CATG00000095991	chr7	ASO_C0012015_07	ENSG00000065621	GSTO2	28.3811	0.696547	0.00800196	0.0772952	4.48136	chr10	No
CATG00000095991	chr7	ASO_C0012015_07	ENSG00000161328	LRRC56	41.7771	0.541853	0.00800688	0.0772952	6.03763	chr11	No
CATG00000095991	chr7	ASO_C0012015_07	ENSG00000124529	HIST1H4B	7832.09	-0.540844	0.00801274	0.0773037	574.794	chr6	No
CATG00000095991	chr7	ASO_C0012015_07	ENSG00000142089	IFITM3	10309.3	0.531263	0.00802684	0.0773185	1462.58	chr11	No
CATG00000095991	chr7	ASO_C0012015_07	ENSG00000188987	HIST1H4D	6059.2	-0.591408	0.00802921	0.0773185	431.191	chr6	No
CATG00000095991	chr7	ASO_C0012015_07	ENSG00000253669	KB-1732A1.1	39.9743	0.586201	0.00802768	0.0773185	5.84175	chr8	No
CATG00000095991	chr7	ASO_C0012015_07	ENSG00000121904	CSMD2	385.238	-0.34287	0.00807576	0.0776683	32.2421	chr1	No
CATG00000095991	chr7	ASO_C0012015_07	ENSG00000172500	FIBP	940.484	0.258326	0.008082	0.0776683	113.62	chr11	No
CATG00000095991	chr7	ASO_C0012015_07	ENSG00000167258	CDK12	358.857	-0.26794	0.008106	0.0777464	31.3653	chr17	No
CATG00000095991	chr7	ASO_C0012015_07	ENSG00000253304	TMEM200B	142.26	-0.414031	0.00810385	0.0777464	11.3051	chr1	No
CATG00000095991	chr7	ASO_C0012015_07	ENSG00000197461	PDGFA	41.0991	0.600795	0.00815437	0.0780396	6.11108	chr7	No
CATG00000095991	chr7	ASO_C0012015_07	ENSG00000198832	SELM	2734.96	0.481036	0.00816262	0.0780705	376.863	chr22	No
CATG00000095991	chr7	ASO_C0012015_07	ENSG00000124635	HIST1H2BJ	3887.26	-0.544752	0.00817524	0.0781121	285.037	chr6	No
CATG00000095991	chr7	ASO_C0012015_07	ENSG00000269891	ARHGAP19-SLIT1	101.669	-0.558542	0.00820046	0.0782877	7.26948	chr10	No
CATG00000095991	chr7	ASO_C0012015_07	ENSG00000119723	COQ6	212.268	-0.337649	0.00823237	0.078544	17.7613	chr14	No
CATG00000095991	chr7	ASO_C0012015_07	ENSG00000169641	LUZP1	325.914	-0.251468	0.00824588	0.0786246	28.7095	chr1	No
CATG00000095991	chr7	ASO_C0012015_07	ENSG00000106603	COA1	468.52	-0.419385	0.00828182	0.0788704	37.0888	chr7	No
CATG00000095991	chr7	ASO_C0012015_07	ENSG00000177409	SAMD9L	96.5318	0.458708	0.00831238	0.0790644	13.1315	chr7	No
CATG00000095991	chr7	ASO_C0012015_07	ENSG00000103064	SLC7A6	302.804	-0.267919	0.00832051	0.0790909	26.3858	chr16	No
CATG00000095991	chr7	ASO_C0012015_07	ENSG00000158019	BRE	1636.75	-0.255163	0.00832535	0.0790909	144.053	chr2	No
CATG00000095991	chr7	ASO_C0012015_07	ENSG00000066084	DIP2B	166.988	-0.60306	0.0084069	0.0796705	11.7834	chr12	No
CATG00000095991	chr7	ASO_C0012015_07	ENSG00000140396	NCOA2	290.448	-0.276281	0.00840123	0.0796705	25.3904	chr8	No
CATG00000095991	chr7	ASO_C0012015_07	ENSG00000149596	JPH2	91.8596	-0.566729	0.0084024	0.0796705	6.76603	chr20	No
CATG00000095991	chr7	ASO_C0012015_07	ENSG00000156970	BUB1B	468.73	-0.444603	0.00840394	0.0796705	36.51	chr15	No
CATG00000095991	chr7	ASO_C0012015_07	ENSG00000183979	NPB	29.388	0.708164	0.00841585	0.0797067	4.62252	chr17	No
CATG00000095991	chr7	ASO_C0012015_07	ENSG00000069482	GAL	91.4694	0.575088	0.00843431	0.0797841	13.3182	chr11	No
CATG00000095991	chr7	ASO_C0012015_07	ENSG00000155363	MOV10	656.018	0.30296	0.00842922	0.0797841	81.3848	chr1	No
CATG00000095991	chr7	ASO_C0012015_07	ENSG00000100426	ZBED4	127.081	-0.559933	0.00846525	0.0800281	9.22362	chr22	No
CATG00000095991	chr7	ASO_C0012015_07	ENSG00000151657	KIN	178.373	0.305343	0.00848114	0.0801295	22.331	chr10	No
CATG00000095991	chr7	ASO_C0012015_07	ENSG00000134058	CDK7	483.036	0.304688	0.00853151	0.0804978	59.7963	chr5	No
CATG00000095991	chr7	ASO_C0012015_07	ENSG00000172061	LRRC15	212.179	0.32368	0.00854086	0.0804978	26.6134	chr3	No
CATG00000095991	chr7	ASO_C0012015_07	ENSG00000110429	FBXO3	192.784	0.285021	0.00861381	0.0810868	23.7385	chr11	No
CATG00000095991	chr7	ASO_C0012015_07	ENSG00000206129	CTD-2008L17.2	5.27623	1.34539	0.00861026	0.0810868	1.2265	chr18	No
CATG00000095991	chr7	ASO_C0012015_07	ENSG00000100297	MCM5	932.065	-0.458611	0.00866422	0.0814952	72.1121	chr22	No
CATG00000095991	chr7	ASO_C0012015_07	ENSG00000147118	ZNF182	57.3084	-0.483779	0.00866769	0.0814952	4.41364	chrX	No
CATG00000095991	chr7	ASO_C0012015_07	ENSG00000129810	SGOL1	252.631	-1.10044	0.00867783	0.0815412	12.9199	chr3	No
CATG00000095991	chr7	ASO_C0012015_07	ENSG00000229852	RP11-398K22.12	64.754	-0.480903	0.0086842	0.0815517	4.92551	chr6	No
CATG00000095991	chr7	ASO_C0012015_07	ENSG00000089057	SLC23A2	91.6781	-0.675188	0.00873697	0.0817639	6.17841	chr20	No
CATG00000095991	chr7	ASO_C0012015_07	ENSG00000125912	NCLN	405.549	-0.453228	0.00875421	0.0817639	31.3943	chr19	No
CATG00000095991	chr7	ASO_C0012015_07	ENSG00000137478	FCHSD2	202.697	-0.482268	0.00872273	0.0817639	15.4961	chr11	No
CATG00000095991	chr7	ASO_C0012015_07	ENSG00000157168	NRG1	665.684	-0.440877	0.00874975	0.0817639	52.1209	chr8	No
CATG00000095991	chr7	ASO_C0012015_07	ENSG00000174442	ZWILCH	306.031	-0.550185	0.00872821	0.0817639	22.2733	chr15	No
CATG00000095991	chr7	ASO_C0012015_07	ENSG00000176407	KCMF1	554.398	-0.266931	0.00874821	0.0817639	48.4299	chr2	No
CATG00000095991	chr7	ASO_C0012015_07	ENSG00000205208	C4orf46	339.089	-0.395874	0.00875256	0.0817639	27.2535	chr4	No
CATG00000095991	chr7	ASO_C0012015_07	ENSG00000213967	ZNF726	66.0045	-0.667701	0.00873409	0.0817639	4.44004	chr19	No
CATG00000095991	chr7	ASO_C0012015_07	ENSG00000255121	RP11-110I1.12	64.0729	-0.506985	0.00872342	0.0817639	4.8314	chr11	No
CATG00000095991	chr7	ASO_C0012015_07	ENSG00000148110	HIATL1	684.179	-0.364667	0.0087753	0.0819116	56.2189	chr9	No
CATG00000095991	chr7	ASO_C0012015_07	ENSG00000100162	CENPM	587.72	-0.398866	0.00881637	0.0821961	47.1189	chr22	No
CATG00000095991	chr7	ASO_C0012015_07	ENSG00000125304	TM9SF2	720.85	0.265765	0.00881524	0.0821961	87.6286	chr13	No
CATG00000095991	chr7	ASO_C0012015_07	ENSG00000134874	DZIP1	273.194	-0.345132	0.00883883	0.0823561	22.6382	chr13	No
CATG00000095991	chr7	ASO_C0012015_07	ENSG00000181544	FANCB	162.724	-0.691398	0.00885726	0.0824783	10.7852	chrX	No
CATG00000095991	chr7	ASO_C0012015_07	ENSG00000259895	RP11-715J22.2	39.464	-0.591005	0.00888843	0.0827189	2.74872	chr16	No
CATG00000095991	chr7	ASO_C0012015_07	ENSG00000132740	IGHMBP2	139.912	-0.338195	0.00890127	0.0827888	11.6973	chr11	No
CATG00000095991	chr7	ASO_C0012015_07	ENSG00000196935	SRGAP1	381.952	-0.299979	0.00893228	0.0829281	32.7115	chr12	No
CATG00000095991	chr7	ASO_C0012015_07	ENSG00000258818	RNASE4	179.388	0.421803	0.00892923	0.0829281	24.0304	chr14	No
CATG00000095991	chr7	ASO_C0012015_07	ENSG00000159063	ALG8	367.053	-0.400167	0.00895802	0.0830677	29.4043	chr11	No
CATG00000095991	chr7	ASO_C0012015_07	ENSG00000175745	NR2F1	168.415	0.491289	0.00897847	0.0832076	23.3096	chr5	No
CATG00000095991	chr7	ASO_C0012015_07	ENSG00000152078	TMEM56	11.5524	-1.22573	0.00898866	0.0832523	0.559309	chr1	No
CATG00000095991	chr7	ASO_C0012015_07	ENSG00000004776	HSPB6	1019.15	0.41683	0.00899437	0.0832556	135.392	chr19	No
CATG00000095991	chr7	ASO_C0012015_07	ENSG00000116141	MARK1	15.9235	-1.02521	0.00902155	0.0834574	0.848909	chr1	No
CATG00000095991	chr7	ASO_C0012015_07	ENSG00000110011	DNAJC4	171.885	0.541631	0.00912899	0.0841694	24.623	chr11	No
CATG00000095991	chr7	ASO_C0012015_07	ENSG00000124098	FAM210B	675.905	0.393447	0.00912405	0.0841694	88.6267	chr20	No
CATG00000095991	chr7	ASO_C0012015_07	ENSG00000163923	RPL39L	583.436	-0.413054	0.0091139	0.0841694	46.384	chr3	No
CATG00000095991	chr7	ASO_C0012015_07	ENSG00000167548	KMT2D	331.812	-0.299364	0.00912674	0.0841694	28.366	chr12	No
CATG00000095991	chr7	ASO_C0012015_07	ENSG00000136738	STAM	332.176	-0.35241	0.00915315	0.0841768	27.3533	chr10	No
CATG00000095991	chr7	ASO_C0012015_07	ENSG00000149761	NUDT22	427.335	0.280077	0.00914465	0.0841768	52.4756	chr11	No
CATG00000095991	chr7	ASO_C0012015_07	ENSG00000158406	HIST1H4H	7805.71	-0.700142	0.00915	0.0841768	518.273	chr6	No
CATG00000095991	chr7	ASO_C0012015_07	ENSG00000166387	PPFIBP2	73.3526	0.444222	0.00916931	0.0842719	9.91185	chr11	No
CATG00000095991	chr7	ASO_C0012015_07	ENSG00000153066	TXNDC11	260.362	-0.301528	0.00917851	0.0843065	22.2067	chr16	No
CATG00000095991	chr7	ASO_C0012015_07	ENSG00000204592	HLA-E	1376.3	0.303971	0.0091882	0.0843457	170.945	chr6	No
CATG00000095991	chr7	ASO_C0012015_07	ENSG00000107984	DKK1	3518.44	0.450987	0.00921182	0.0845112	477.097	chr10	No
CATG00000095991	chr7	ASO_C0012015_07	ENSG00000115271	GCA	23.5242	0.623522	0.00922046	0.0845112	3.46986	chr2	No
CATG00000095991	chr7	ASO_C0012015_07	ENSG00000148481	FAM188A	241.506	0.260012	0.00929917	0.0850124	29.1548	chr10	No
CATG00000095991	chr7	ASO_C0012015_07	ENSG00000176225	RTTN	154.362	-0.460989	0.00934577	0.0853881	11.9471	chr18	No
CATG00000095991	chr7	ASO_C0012015_07	ENSG00000163703	CRELD1	169.028	0.46253	0.00939723	0.0858078	23.1122	chr3	No
CATG00000095991	chr7	ASO_C0012015_07	ENSG00000083535	PIBF1	360.498	-0.368074	0.00942804	0.0859375	29.6434	chr13	No
CATG00000095991	chr7	ASO_C0012015_07	ENSG00000094841	UPRT	84.1779	-0.423176	0.00942549	0.0859375	6.66388	chrX	No
CATG00000095991	chr7	ASO_C0012015_07	ENSG00000182141	ZNF708	84.5648	-0.430015	0.0094215	0.0859375	6.73849	chr19	No
CATG00000095991	chr7	ASO_C0012015_07	ENSG00000173275	ZNF449	85.0246	0.370388	0.00944912	0.0860285	10.9559	chrX	No
CATG00000095991	chr7	ASO_C0012015_07	ENSG00000177932	ZNF354C	105.552	-0.412179	0.00944661	0.0860285	8.40187	chr5	No
CATG00000095991	chr7	ASO_C0012015_07	ENSG00000168078	PBK	569.484	-0.476793	0.00948921	0.0863429	43.5006	chr8	No
CATG00000095991	chr7	ASO_C0012015_07	ENSG00000168056	LTBP3	490.59	0.384477	0.00951087	0.0864464	63.9517	chr11	No
CATG00000095991	chr7	ASO_C0012015_07	ENSG00000140854	KATNB1	191.742	0.263852	0.00951989	0.08647	23.3203	chr16	No
CATG00000095991	chr7	ASO_C0012015_07	ENSG00000256235	SMIM3	390.157	0.362982	0.00955116	0.0866526	50.1178	chr5	No
CATG00000095991	chr7	ASO_C0012015_07	ENSG00000134490	TMEM241	142.894	-0.347017	0.0096063	0.087102	11.8522	chr18	No
CATG00000095991	chr7	ASO_C0012015_07	ENSG00000125257	ABCC4	264.4	-0.65191	0.00963619	0.087305	18.1159	chr13	No
CATG00000095991	chr7	ASO_C0012015_07	ENSG00000142784	WDTC1	317.552	-0.254905	0.00964007	0.087305	28.0374	chr1	No
CATG00000095991	chr7	ASO_C0012015_07	ENSG00000224186	CTC-349C3.1	34.0932	-0.635018	0.00964556	0.087305	2.453	chr5	No
CATG00000095991	chr7	ASO_C0012015_07	ENSG00000130005	GAMT	429.258	0.314469	0.00966883	0.0874341	53.6163	chr19	No
CATG00000095991	chr7	ASO_C0012015_07	ENSG00000185442	FAM174B	19.5065	-0.86128	0.00967673	0.0874341	1.16567	chr15	No
CATG00000095991	chr7	ASO_C0012015_07	ENSG00000186687	LYRM7	104.482	-0.358334	0.00967561	0.0874341	8.71902	chr5	No
CATG00000095991	chr7	ASO_C0012015_07	ENSG00000117614	SYF2	1201.99	0.366035	0.00969134	0.0875009	154.713	chr1	No
CATG00000095991	chr7	ASO_C0012015_07	ENSG00000141141	DDX52	420.211	-0.296535	0.00970299	0.0875186	35.9201	chr17	No
CATG00000095991	chr7	ASO_C0012015_07	ENSG00000088451	TGDS	197.215	0.291816	0.00972118	0.0876318	24.3923	chr13	No
CATG00000095991	chr7	ASO_C0012015_07	ENSG00000128342	LIF	28.9386	0.725074	0.0097576	0.087909	4.4936	chr22	No
CATG00000095991	chr7	ASO_C0012015_07	ENSG00000076201	PTPN23	535.265	-0.379717	0.0097968	0.0881477	43.5002	chr3	No
CATG00000095991	chr7	ASO_C0012015_07	ENSG00000240184	PCDHGC3	748.105	0.269325	0.00980388	0.0881477	90.9225	chr5	No
CATG00000095991	chr7	ASO_C0012015_07	ENSG00000247095	MIR210HG	24.2025	0.809464	0.00980129	0.0881477	4.04294	chr11	No
CATG00000095991	chr7	ASO_C0012015_07	ENSG00000168274	HIST1H2AE	5964.61	-0.565636	0.00982732	0.0882809	431.674	chr6	No
CATG00000095991	chr7	ASO_C0012015_07	ENSG00000049759	NEDD4L	56.8891	-0.514603	0.00986901	0.0886042	4.33292	chr18	No
CATG00000095991	chr7	ASO_C0012015_07	ENSG00000168096	ANKS3	190.674	-0.323717	0.00989275	0.0887659	16.1105	chr16	No
CATG00000095991	chr7	ASO_C0012015_07	ENSG00000143382	ADAMTSL4	107.092	0.54174	0.00990299	0.0888065	15.4319	chr1	No
CATG00000095991	chr7	ASO_C0012015_07	ENSG00000085662	AKR1B1	1807.86	-0.357248	0.00992931	0.0889398	149.237	chr7	No
CATG00000095991	chr7	ASO_C0012015_07	ENSG00000198892	SHISA4	378.602	0.424236	0.00993506	0.08894	50.6052	chr1	No
CATG00000095991	chr7	ASO_C0012015_07	ENSG00000134852	CLOCK	340.753	-0.258247	0.00998549	0.0893399	29.8675	chr4	No
CATG00000095991	chr7	ASO_C0012015_07	ENSG00000184005	ST6GALNAC3	27.5823	-0.739611	0.0100023	0.0894389	1.83975	chr1	No
CATG00000095991	chr7	ASO_C0012015_07	ENSG00000198339	HIST1H4I	2126.11	-0.490165	0.0100143	0.0894943	161.365	chr6	No
CATG00000095991	chr7	ASO_C0012015_07	ENSG00000163939	PBRM1	797.62	-0.347931	0.0100279	0.0895648	66.1147	chr3	No
CATG00000095991	chr7	ASO_C0012015_07	ENSG00000184209	SNRNP35	239.281	-0.293739	0.010044	0.089657	20.4695	chr12	No
CATG00000095991	chr7	ASO_C0012015_07	ENSG00000091651	ORC6	359.323	-0.500077	0.0100518	0.0896752	27.0224	chr16	No
CATG00000095991	chr7	ASO_C0012015_07	ENSG00000078237	C12orf5	301.99	0.377267	0.0100847	0.0898648	39.0131	chr12	No
CATG00000095991	chr7	ASO_C0012015_07	ENSG00000177917	ARL6IP6	490.544	-0.312946	0.0100844	0.0898648	41.688	chr2	No
CATG00000095991	chr7	ASO_C0012015_07	ENSG00000143867	OSR1	106.554	-0.386849	0.0100961	0.0899154	8.67885	chr2	No
CATG00000095991	chr7	ASO_C0012015_07	ENSG00000092847	AGO1	408.122	-0.278878	0.010185	0.090499	35.4675	chr1	No
CATG00000095991	chr7	ASO_C0012015_07	ENSG00000116761	CTH	36.0567	0.608861	0.0101792	0.090499	5.37044	chr1	No
CATG00000095991	chr7	ASO_C0012015_07	ENSG00000177989	ODF3B	22.5111	1.13174	0.010181	0.090499	4.5089	chr22	No
CATG00000095991	chr7	ASO_C0012015_07	ENSG00000259171	AL163636.6	117.422	0.512439	0.0101729	0.090499	16.6255	chr14	No
CATG00000095991	chr7	ASO_C0012015_07	ENSG00000260032	LINC00657	508.783	0.333438	0.0102205	0.0907629	64.2356	chr20	No
CATG00000095991	chr7	ASO_C0012015_07	ENSG00000101367	MAPRE1	1621.08	-0.305739	0.0102429	0.0908243	138.16	chr20	No
CATG00000095991	chr7	ASO_C0012015_07	ENSG00000244041	LINC01011	33.2545	0.629887	0.0102339	0.0908243	5.08083	chr6	No
CATG00000095991	chr7	ASO_C0012015_07	ENSG00000103544	C16orf62	445.99	-0.266405	0.0102599	0.0908297	39.0954	chr16	No
CATG00000095991	chr7	ASO_C0012015_07	ENSG00000109854	HTATIP2	463.773	0.277234	0.0102632	0.0908297	56.6665	chr11	No
CATG00000095991	chr7	ASO_C0012015_07	ENSG00000072682	P4HA2	816.774	0.321345	0.0102836	0.0908555	102.434	chr5	No
CATG00000095991	chr7	ASO_C0012015_07	ENSG00000160570	DEDD2	120.064	0.341981	0.0102817	0.0908555	15.2276	chr19	No
CATG00000095991	chr7	ASO_C0012015_07	ENSG00000162063	CCNF	242.603	-0.39463	0.0102742	0.0908555	19.484	chr16	No
CATG00000095991	chr7	ASO_C0012015_07	ENSG00000260916	CCPG1	356.223	0.467696	0.0102912	0.0908701	48.7586	chr15	No
CATG00000095991	chr7	ASO_C0012015_07	ENSG00000198453	ZNF568	144.61	-0.341348	0.0103366	0.0912056	12.0274	chr19	No
CATG00000095991	chr7	ASO_C0012015_07	ENSG00000248787	RP11-666A20.4	120.797	-0.483581	0.0103409	0.0912056	9.27221	chr3	No
CATG00000095991	chr7	ASO_C0012015_07	ENSG00000129173	E2F8	31.0704	-0.897473	0.010397	0.0915959	1.78543	chr11	No
CATG00000095991	chr7	ASO_C0012015_07	ENSG00000183763	TRAIP	99.3876	-0.583355	0.0104188	0.0917362	7.02693	chr3	No
CATG00000095991	chr7	ASO_C0012015_07	ENSG00000103047	TANGO6	114.11	-0.659379	0.010454	0.0919516	7.76107	chr16	No
CATG00000095991	chr7	ASO_C0012015_07	ENSG00000149346	SLX4IP	66.1905	-0.528905	0.0104788	0.0920561	4.9324	chr20	No
CATG00000095991	chr7	ASO_C0012015_07	ENSG00000180537	RNF182	47.1778	-0.538883	0.0104934	0.0921318	3.45647	chr6	No
CATG00000095991	chr7	ASO_C0012015_07	ENSG00000136169	SETDB2	232.457	-0.33564	0.0105081	0.0922086	19.5624	chr13	No
CATG00000095991	chr7	ASO_C0012015_07	ENSG00000091127	PUS7	181.034	-0.417677	0.0105568	0.0924927	14.324	chr7	No
CATG00000095991	chr7	ASO_C0012015_07	ENSG00000025293	PHF20	411.038	-0.335181	0.0105769	0.092551	34.5436	chr20	No
CATG00000095991	chr7	ASO_C0012015_07	ENSG00000103540	CCP110	150.381	-0.363655	0.0106576	0.0931524	12.1942	chr16	No
CATG00000095991	chr7	ASO_C0012015_07	ENSG00000139597	N4BP2L1	14.4607	0.798128	0.0106653	0.0931669	2.40556	chr13	No
CATG00000095991	chr7	ASO_C0012015_07	ENSG00000159259	CHAF1B	203.947	-0.54418	0.0106831	0.0932702	14.8963	chr21	No
CATG00000095991	chr7	ASO_C0012015_07	ENSG00000147324	MFHAS1	80.8614	-0.577536	0.010733	0.093653	5.79393	chr8	No
CATG00000095991	chr7	ASO_C0012015_07	ENSG00000136490	LIMD2	277.087	0.419946	0.0107477	0.093676	36.8367	chr17	No
CATG00000095991	chr7	ASO_C0012015_07	ENSG00000119004	CYP20A1	133.622	-0.408519	0.0107883	0.0939764	10.5978	chr2	No
CATG00000095991	chr7	ASO_C0012015_07	ENSG00000115504	EHBP1	350.042	-0.515026	0.0108029	0.0940512	26.2033	chr2	No
CATG00000095991	chr7	ASO_C0012015_07	ENSG00000132199	ENOSF1	143.885	-0.478573	0.0108161	0.0940604	11.099	chr18	No
CATG00000095991	chr7	ASO_C0012015_07	ENSG00000267757	AC006132.1	26.259	0.730587	0.010816	0.0940604	4.13666	chr19	No
CATG00000095991	chr7	ASO_C0012015_07	ENSG00000116741	RGS2	88.6106	0.587972	0.0108833	0.094486	13.1116	chr1	No
CATG00000095991	chr7	ASO_C0012015_07	ENSG00000170899	GSTA4	195.799	0.530854	0.0108815	0.094486	27.8652	chr6	No
CATG00000095991	chr7	ASO_C0012015_07	ENSG00000082515	MRPL22	628.947	-0.258798	0.0109544	0.0947467	55.0885	chr5	No
CATG00000095991	chr7	ASO_C0012015_07	ENSG00000119900	OGFRL1	239.177	0.673121	0.0109468	0.0947467	37.0085	chr6	No
CATG00000095991	chr7	ASO_C0012015_07	ENSG00000145041	VPRBP	359.457	-0.331222	0.0109629	0.0947467	30.1403	chr3	No
CATG00000095991	chr7	ASO_C0012015_07	ENSG00000182646	FAM156A	31.1922	-0.660589	0.0109598	0.0947467	2.10219	chrX	No
CATG00000095991	chr7	ASO_C0012015_07	ENSG00000185432	METTL7A	122.528	0.428136	0.0109682	0.0947467	16.4552	chr12	No
CATG00000095991	chr7	ASO_C0012015_07	ENSG00000233237	LINC00472	113.085	-0.408209	0.0109611	0.0947467	9.19837	chr6	No
CATG00000095991	chr7	ASO_C0012015_07	ENSG00000171492	LRRC8D	167.879	0.319182	0.0109909	0.0948895	21.0349	chr1	No
CATG00000095991	chr7	ASO_C0012015_07	ENSG00000109674	NEIL3	143.932	-0.542078	0.0110124	0.0949701	10.5438	chr4	No
CATG00000095991	chr7	ASO_C0012015_07	ENSG00000189046	ALKBH2	121.46	0.404398	0.0110208	0.0949896	15.8936	chr12	No
CATG00000095991	chr7	ASO_C0012015_07	ENSG00000104365	IKBKB	305.182	-0.250415	0.0110372	0.095028	26.9249	chr8	No
CATG00000095991	chr7	ASO_C0012015_07	ENSG00000134775	FHOD3	275.567	-0.342651	0.0110413	0.095028	22.7924	chr18	No
CATG00000095991	chr7	ASO_C0012015_07	ENSG00000149131	SERPING1	367.534	0.590636	0.0110487	0.095028	54.0341	chr11	No
CATG00000095991	chr7	ASO_C0012015_07	ENSG00000254703	FLI1-AS1	9.83347	1.03695	0.0110498	0.095028	1.86653	chr11	No
CATG00000095991	chr7	ASO_C0012015_07	ENSG00000123983	ACSL3	2314.52	0.299831	0.0110583	0.0950491	286.647	chr2	No
CATG00000095991	chr7	ASO_C0012015_07	ENSG00000101670	LIPG	15.4662	0.822153	0.0110745	0.0951356	2.62095	chr18	No
CATG00000095991	chr7	ASO_C0012015_07	ENSG00000144426	NBEAL1	195.732	-0.458482	0.0110897	0.0952135	15.2165	chr2	No
CATG00000095991	chr7	ASO_C0012015_07	ENSG00000131459	GFPT2	91.4961	-0.459657	0.0111214	0.0954329	7.01393	chr5	No
CATG00000095991	chr7	ASO_C0012015_07	ENSG00000138018	EPT1	171.758	-0.336953	0.0111433	0.0954622	14.4739	chr2	No
CATG00000095991	chr7	ASO_C0012015_07	ENSG00000157833	GAREML	24.6903	0.553238	0.0111383	0.0954622	3.58463	chr2	No
CATG00000095991	chr7	ASO_C0012015_07	ENSG00000254791	FAR1-IT1	286.084	-0.283904	0.0111604	0.0955558	24.8173	chr11	No
CATG00000095991	chr7	ASO_C0012015_07	ENSG00000168242	HIST1H2BI	5440.2	-0.593964	0.0111681	0.0955691	386.56	chr6	No
CATG00000095991	chr7	ASO_C0012015_07	ENSG00000132849	INADL	100.348	-0.504407	0.011213	0.0958477	7.64861	chr1	No
CATG00000095991	chr7	ASO_C0012015_07	ENSG00000196724	ZNF418	96.2837	-0.380802	0.01121	0.0958477	7.86322	chr19	No
CATG00000095991	chr7	ASO_C0012015_07	ENSG00000120915	EPHX2	12.5446	0.954148	0.0112215	0.0958677	2.32523	chr8	No
CATG00000095991	chr7	ASO_C0012015_07	ENSG00000116062	MSH6	556.436	-0.364805	0.0112384	0.0958931	45.6479	chr2	No
CATG00000095991	chr7	ASO_C0012015_07	ENSG00000221978	CCNL2	1021.88	-0.358195	0.0112323	0.0958931	84.373	chr1	No
CATG00000095991	chr7	ASO_C0012015_07	ENSG00000132330	SCLY	142.801	-0.336589	0.0112839	0.0960308	11.8312	chr2	No
CATG00000095991	chr7	ASO_C0012015_07	ENSG00000141580	WDR45B	522.417	-0.29737	0.0112736	0.0960308	44.8686	chr17	No
CATG00000095991	chr7	ASO_C0012015_07	ENSG00000198799	LRIG2	161.043	-0.328912	0.0112839	0.0960308	13.5565	chr1	No
CATG00000095991	chr7	ASO_C0012015_07	ENSG00000064313	TAF2	667.306	-0.287329	0.0113057	0.0960583	57.6765	chr8	No
CATG00000095991	chr7	ASO_C0012015_07	ENSG00000106105	GARS	2818.88	0.402771	0.0112968	0.0960583	371.126	chr7	No
CATG00000095991	chr7	ASO_C0012015_07	ENSG00000248643	RBM14-RBM4	876.635	-0.272888	0.0113017	0.0960583	76.2856	chr11	No
CATG00000095991	chr7	ASO_C0012015_07	ENSG00000170522	ELOVL6	428.015	-0.290113	0.0113527	0.0964047	36.8566	chr4	No
CATG00000095991	chr7	ASO_C0012015_07	ENSG00000204264	PSMB8	398.309	0.280257	0.0113762	0.0964985	48.7915	chr6	No
CATG00000095991	chr7	ASO_C0012015_07	ENSG00000128165	ADM2	70.1257	0.577843	0.011405	0.0966899	10.3032	chr22	No
CATG00000095991	chr7	ASO_C0012015_07	ENSG00000131653	TRAF7	700.692	0.304332	0.0114123	0.0966991	86.9717	chr16	No
CATG00000095991	chr7	ASO_C0012015_07	ENSG00000170498	KISS1	277.725	-0.628878	0.0114383	0.0968664	19.2632	chr1	No
CATG00000095991	chr7	ASO_C0012015_07	ENSG00000068028	RASSF1	456.796	-0.353738	0.0114588	0.0969345	37.6871	chr3	No
CATG00000095991	chr7	ASO_C0012015_07	ENSG00000171241	SHCBP1	679.094	-0.47838	0.0114578	0.0969345	51.8569	chr16	No
CATG00000095991	chr7	ASO_C0012015_07	ENSG00000196081	ZNF724P	89.9911	-0.486031	0.0115129	0.0973395	6.81194	chr19	No
CATG00000095991	chr7	ASO_C0012015_07	ENSG00000132423	COQ3	155.648	-0.357736	0.0115438	0.0974409	12.7685	chr6	No
CATG00000095991	chr7	ASO_C0012015_07	ENSG00000198327	HIST1H4F	10389.2	-0.448287	0.0115406	0.0974409	809.267	chr6	No
CATG00000095991	chr7	ASO_C0012015_07	ENSG00000172183	ISG20	95.5605	0.385821	0.0115643	0.0975611	12.4785	chr15	No
CATG00000095991	chr7	ASO_C0012015_07	ENSG00000197776	KLHDC1	58.8195	-0.517607	0.0115806	0.097646	4.46758	chr14	No
CATG00000095991	chr7	ASO_C0012015_07	ENSG00000138095	LRPPRC	920.778	-0.372959	0.011607	0.0978153	75.2611	chr2	No
CATG00000095991	chr7	ASO_C0012015_07	ENSG00000021355	SERPINB1	342.984	0.31775	0.011625	0.0979134	42.9401	chr6	No
CATG00000095991	chr7	ASO_C0012015_07	ENSG00000110321	EIF4G2	10605.8	0.286621	0.0116529	0.0980426	1304.19	chr11	No
CATG00000095991	chr7	ASO_C0012015_07	ENSG00000126870	WDR60	165.975	-0.390715	0.0116506	0.0980426	13.5106	chr7	No
CATG00000095991	chr7	ASO_C0012015_07	ENSG00000087586	AURKA	904.402	-0.464156	0.0116867	0.0982109	69.7402	chr20	No
CATG00000095991	chr7	ASO_C0012015_07	ENSG00000103995	CEP152	139.873	-0.368434	0.0116919	0.0982109	11.4681	chr15	No
CATG00000095991	chr7	ASO_C0012015_07	ENSG00000132000	PODNL1	207.629	0.645855	0.0117193	0.098388	31.5658	chr19	No
CATG00000095991	chr7	ASO_C0012015_07	ENSG00000213390	ARHGAP19	103.678	-0.53526	0.0117285	0.0984119	7.52542	chr10	No
CATG00000095991	chr7	ASO_C0012015_07	ENSG00000164221	CCDC112	69.2811	0.382042	0.0118132	0.0989087	9.00823	chr5	No
CATG00000095991	chr7	ASO_C0012015_07	ENSG00000221968	FADS3	1041.14	0.254092	0.0118303	0.0989981	125.547	chr11	No
CATG00000095991	chr7	ASO_C0012015_07	ENSG00000212724	KRTAP2-3	97.8644	0.630434	0.0118448	0.0990663	14.7341	chr17	No
CATG00000095991	chr7	ASO_C0012015_07	ENSG00000111328	CDK2AP1	214.746	0.300013	0.0118529	0.0990669	26.7014	chr12	No
CATG00000095991	chr7	ASO_C0012015_07	ENSG00000125772	GPCPD1	261.207	0.283601	0.011864	0.0990669	32.0654	chr20	No
CATG00000095991	chr7	ASO_C0012015_07	ENSG00000121957	GPSM2	296.888	-0.384585	0.0119215	0.0994931	23.9975	chr1	No
CATG00000095991	chr7	ASO_C0012015_07	ENSG00000168890	TMEM150A	95.6384	0.488396	0.0119335	0.0995399	13.2329	chr2	No
CATG00000095991	chr7	ASO_C0012015_07	ENSG00000078747	ITCH	455.111	-0.370683	0.0119688	0.0997099	37.2931	chr20	No
CATG00000095991	chr7	ASO_C0012015_07	ENSG00000176208	ATAD5	25.1089	-0.778657	0.0119732	0.0997099	1.55627	chr17	No
CATG00000095991	chr7	ASO_C0012015_07	ENSG00000163734	CXCL3	9.7348	0.901669	0.0119885	0.0997844	1.69093	chr4	No
CATG00000095991	chr7	ASO_C0012015_07	ENSG00000010810	FYN	284.988	0.360815	0.0120238	0.099897	36.7162	chr6	No
CATG00000095991	chr7	ASO_C0012015_07	ENSG00000018408	WWTR1	902.69	0.294451	0.0120131	0.099897	111.442	chr3	No
CATG00000095991	chr7	ASO_C0012015_07	ENSG00000077943	ITGA8	154.869	-0.498987	0.0120278	0.099897	11.8469	chr10	No
CATG00000095991	chr7	ASO_C0012015_07	ENSG00000185475	TMEM179B	369.321	0.288678	0.0120243	0.099897	45.4394	chr11	No
CATG00000095991	chr7	ASO_C0012015_AD_02	CATG00000095991	CATG00000095991.1	40.351	-2.05428	1.1687e-09	9.11412e-06	1.21157	chr7	Yes
CATG00000095991	chr7	ASO_C0012015_AD_02	ENSG00000048544	MRPS10	991.406	-0.485205	6.41407e-10	9.11412e-06	84.3404	chr6	No
CATG00000095991	chr7	ASO_C0012015_AD_02	ENSG00000165678	GHITM	2043.7	-0.474696	6.56706e-08	0.000341422	174.922	chr10	No
CATG00000095991	chr7	ASO_C0012015_AD_02	ENSG00000117592	PRDX6	5364.7	-0.768823	2.05296e-06	0.00800499	379.293	chr1	No
CATG00000095991	chr7	ASO_C0012015_AD_02	ENSG00000012822	CALCOCO1	198.705	-0.490093	4.59267e-06	0.0143264	16.8668	chr12	No
CATG00000095991	chr7	ASO_C0012015_AD_02	ENSG00000185008	ROBO2	125.45	-0.751963	7.47178e-06	0.0194229	8.99163	chr3	No
CATG00000095991	chr7	ASO_C0012015_AD_02	ENSG00000162496	DHRS3	44.3	-1.95968	1.34433e-05	0.0270348	1.42534	chr1	No
CATG00000095991	chr7	ASO_C0012015_AD_02	ENSG00000257184	RP1-170O19.20	219.973	-0.734276	1.38667e-05	0.0270348	15.9235	chr7	No
CATG00000095991	chr7	ASO_C0012015_AD_02	ENSG00000116954	RRAGC	499.774	0.604545	2.38142e-05	0.0337664	84.0315	chr1	No
CATG00000095991	chr7	ASO_C0012015_AD_02	ENSG00000124212	PTGIS	76.9499	-1.12258	2.34435e-05	0.0337664	4.32703	chr20	No
CATG00000095991	chr7	ASO_C0012015_AD_02	ENSG00000169855	ROBO1	269.729	-0.575036	1.96213e-05	0.0337664	21.7062	chr3	No
CATG00000095991	chr7	ASO_C0012015_AD_02	ENSG00000128713	HOXD11	405.437	-0.484519	6.42307e-05	0.0722872	34.5991	chr2	No
CATG00000095991	chr7	ASO_C0012015_AD_02	ENSG00000186073	C15orf41	351.41	-0.34792	6.48856e-05	0.0722872	32.6556	chr15	No
CATG00000095991	chr7	ASO_C0012015_AD_02	ENSG00000265666	CTD-2267D19.2	23.0463	-1.32548	6.02675e-05	0.0722872	1.12732	chr17	No
CATG00000095991	chr7	ASO_C0012015_AD_02	ENSG00000109625	CPZ	76.3266	-0.976861	7.26599e-05	0.0755517	4.71618	chr4	No
CATG00000095991	chr7	ASO_C0012015_AD_02	ENSG00000163431	LMOD1	204.404	-0.942935	8.51934e-05	0.0830476	12.9307	chr1	No
CATG00000095991	chr7	ASO_C0012015_AD_02	ENSG00000002746	HECW1	137.573	-0.529118	0.000105524	0.0914368	11.3787	chr7	No
CATG00000095991	chr7	ASO_C0012015_AD_02	ENSG00000103196	CRISPLD2	87.2802	-0.964672	0.000100261	0.0914368	5.45091	chr16	No
CATG00000095991	chr7	ASO_C0012015_AD_02	ENSG00000072163	LIMS2	126.018	-0.817287	0.000154619	0.0996747	8.65349	chr2	No
CATG00000095991	chr7	ASO_C0012015_AD_02	ENSG00000074181	NOTCH3	75.4346	-0.909943	0.000149219	0.0996747	4.88754	chr19	No
CATG00000095991	chr7	ASO_C0012015_AD_02	ENSG00000109501	WFS1	354.899	-0.409033	0.000155811	0.0996747	31.7621	chr4	No
CATG00000095991	chr7	ASO_C0012015_AD_02	ENSG00000143850	PLEKHA6	69.9682	-0.998901	0.000159766	0.0996747	4.28061	chr1	No
CATG00000095991	chr7	ASO_C0012015_AD_02	ENSG00000158315	RHBDL2	13.845	-1.71413	0.000158139	0.0996747	0.518098	chr1	No
CATG00000095991	chr7	ASO_C0012015_AD_02	ENSG00000204792	AC104135.3	28.1665	0.92722	0.000125261	0.0996747	5.70824	chr2	No
CATG00000095991	chr7	ASO_C0012015_AD_04	ENSG00000168542	COL3A1	11849.3	-0.959591	2.91011e-06	0.0455782	758.253	chr2	No
CATG00000095991	chr7	ASO_C0012015_AD_04	ENSG00000111674	ENO2	142.193	0.869466	1.74422e-05	0.0910598	28.6641	chr12	No
CATG00000095991	chr7	ASO_C0012015_AD_04	ENSG00000159388	BTG2	81.0129	0.87472	1.29975e-05	0.0910598	16.4465	chr1	No
CATG00000095991	chr7	ASO_C0012015_AD_05	ENSG00000205885	C1RL-AS1	139.653	-1.03486	1.35262e-10	2.10807e-06	8.46324	chr12	No
CATG00000095991	chr7	ASO_C0012015_AD_05	ENSG00000255248	RP11-166D19.1	1327.41	-0.457162	1.31441e-08	0.000102425	114.976	chr11	No
CATG00000095991	chr7	ASO_C0012015_AD_05	ENSG00000231566	RP5-1158E12.3	336.083	-1.0374	2.42211e-08	0.000125829	19.9822	chrX	No
CATG00000095991	chr7	ASO_C0012015_AD_05	ENSG00000251562	MALAT1	98771.2	-0.726819	3.36535e-08	0.000131122	7171.88	chr11	No
CATG00000095991	chr7	ASO_C0012015_AD_05	ENSG00000116954	RRAGC	488.297	0.76518	1.54564e-07	0.000267653	90.1843	chr1	No
CATG00000095991	chr7	ASO_C0012015_AD_05	ENSG00000215386	LINC00478	155.757	-0.808665	1.45648e-07	0.000267653	10.3441	chr21	No
CATG00000095991	chr7	ASO_C0012015_AD_05	ENSG00000013306	SLC25A39	720.991	0.412188	2.00778e-07	0.000300656	107.195	chr17	No
CATG00000095991	chr7	ASO_C0012015_AD_05	ENSG00000114857	NKTR	492.393	-0.633744	2.28193e-07	0.000300656	38.4431	chr3	No
CATG00000095991	chr7	ASO_C0012015_AD_05	ENSG00000139182	CLSTN3	171.262	-0.747049	2.31496e-07	0.000300656	12.2282	chr12	No
CATG00000095991	chr7	ASO_C0012015_AD_05	ENSG00000172893	DHCR7	1144.7	0.722577	3.65562e-07	0.000438253	206.129	chr11	No
CATG00000095991	chr7	ASO_C0012015_AD_05	ENSG00000160014	CALM3	3181.52	0.508678	4.65646e-07	0.000483806	504.355	chr19	No
CATG00000095991	chr7	ASO_C0012015_AD_05	ENSG00000168137	SETD5	508.019	-0.477969	4.57208e-07	0.000483806	43.6265	chr3	No
CATG00000095991	chr7	ASO_C0012015_AD_05	ENSG00000111860	CEP85L	192.967	-0.680355	6.39496e-07	0.000621581	14.4568	chr6	No
CATG00000095991	chr7	ASO_C0012015_AD_05	ENSG00000158109	TPRG1L	277.431	0.716212	6.78016e-07	0.000621581	49.8559	chr1	No
CATG00000095991	chr7	ASO_C0012015_AD_05	ENSG00000175265	GOLGA8A	258.472	-0.818073	7.28564e-07	0.000630815	17.7282	chr15	No
CATG00000095991	chr7	ASO_C0012015_AD_05	ENSG00000136908	DPM2	345.817	0.501666	9.58454e-07	0.000786185	54.3822	chr9	No
CATG00000095991	chr7	ASO_C0012015_AD_05	ENSG00000230590	FTX	255.467	-0.88624	1.17831e-06	0.000918195	16.9363	chrX	No
CATG00000095991	chr7	ASO_C0012015_AD_05	ENSG00000167397	VKORC1	1937.72	0.324635	1.43113e-06	0.0010621	274.07	chr16	No
CATG00000095991	chr7	ASO_C0012015_AD_05	ENSG00000038382	TRIO	817.251	-0.634461	1.58968e-06	0.00112614	63.3606	chr5	No
CATG00000095991	chr7	ASO_C0012015_AD_05	ENSG00000142046	TMEM91	68.6889	-1.18163	1.6723e-06	0.00113317	3.84119	chr19	No
CATG00000095991	chr7	ASO_C0012015_AD_05	ENSG00000196123	KIAA0895L	173.305	-0.613867	1.87545e-06	0.00120978	13.7887	chr16	No
CATG00000095991	chr7	ASO_C0012015_AD_05	ENSG00000267322	SCARNA17	1148.47	-0.510176	2.01932e-06	0.00120978	96.2601	chr18	No
CATG00000095991	chr7	ASO_C0012015_AD_05	ENSG00000255439	RP11-196G11.1	1932.81	0.321112	2.31212e-06	0.00124257	272.776	chr16	No
CATG00000095991	chr7	ASO_C0012015_AD_05	ENSG00000272752	STAG3L5P-PVRIG2P-PILRB	410.85	-0.621942	2.26812e-06	0.00124257	32.0867	chr7	No
CATG00000095991	chr7	ASO_C0012015_AD_05	ENSG00000132612	VPS4A	715.828	0.551645	2.5389e-06	0.00131896	116.157	chr16	No
CATG00000095991	chr7	ASO_C0012015_AD_05	ENSG00000163637	PRICKLE2	280.644	-0.541083	2.63546e-06	0.00132496	22.7618	chr3	No
CATG00000095991	chr7	ASO_C0012015_AD_05	ENSG00000115756	HPCAL1	212.605	0.710744	2.88025e-06	0.00136027	37.8921	chr2	No
CATG00000095991	chr7	ASO_C0012015_AD_05	ENSG00000121716	PILRB	375.504	-0.633632	2.87682e-06	0.00136027	29.1899	chr7	No
CATG00000095991	chr7	ASO_C0012015_AD_05	ENSG00000249669	MIR143HG	485.343	-0.741109	3.24468e-06	0.00148731	35.0448	chr5	No
CATG00000095991	chr7	ASO_C0012015_AD_05	ENSG00000144642	RBMS3	146.19	-0.868002	3.44535e-06	0.00153417	9.91622	chr3	No
CATG00000095991	chr7	ASO_C0012015_AD_05	ENSG00000167615	LENG8	741.184	-0.531412	3.5694e-06	0.00154525	61.313	chr19	No
CATG00000095991	chr7	ASO_C0012015_AD_05	ENSG00000130520	LSM4	846.732	0.47485	4.53717e-06	0.00159459	131.443	chr19	No
CATG00000095991	chr7	ASO_C0012015_AD_05	ENSG00000138760	SCARB2	1513.06	0.381768	4.60421e-06	0.00159459	222.163	chr4	No
CATG00000095991	chr7	ASO_C0012015_AD_05	ENSG00000141934	PPAP2C	94.652	0.897525	4.54968e-06	0.00159459	18.9604	chr19	No
CATG00000095991	chr7	ASO_C0012015_AD_05	ENSG00000159348	CYB5R1	319.593	0.467327	4.44999e-06	0.00159459	49.3948	chr1	No
CATG00000095991	chr7	ASO_C0012015_AD_05	ENSG00000174917	C19orf70	1085.51	0.364604	4.22948e-06	0.00159459	157.725	chr19	No
CATG00000095991	chr7	ASO_C0012015_AD_05	ENSG00000176771	NCKAP5	90.1917	-0.934008	3.95201e-06	0.00159459	5.58787	chr2	No
CATG00000095991	chr7	ASO_C0012015_AD_05	ENSG00000205683	DPF3	216.131	-0.856656	4.43962e-06	0.00159459	14.6868	chr14	No
CATG00000095991	chr7	ASO_C0012015_AD_05	ENSG00000226419	RP11-31F15.1	81.0525	-0.863057	4.07253e-06	0.00159459	5.22837	chr1	No
CATG00000095991	chr7	ASO_C0012015_AD_05	ENSG00000170390	DCLK2	225.039	-1.01196	4.9496e-06	0.00164127	13.6245	chr4	No
CATG00000095991	chr7	ASO_C0012015_AD_05	ENSG00000173559	NABP1	1319.28	-0.407334	4.91862e-06	0.00164127	118.337	chr2	No
CATG00000095991	chr7	ASO_C0012015_AD_05	ENSG00000102287	GABRE	44.9789	-1.64622	5.45439e-06	0.00169674	1.83332	chrX	No
CATG00000095991	chr7	ASO_C0012015_AD_05	ENSG00000177602	GSG2	59.2468	0.782212	5.55236e-06	0.00169674	10.9035	chr17	No
CATG00000095991	chr7	ASO_C0012015_AD_05	ENSG00000249740	CTD-2127H9.1	146.936	-0.83606	5.31897e-06	0.00169674	10.0347	chr5	No
CATG00000095991	chr7	ASO_C0012015_AD_05	ENSG00000125952	MAX	521.224	0.454602	5.7058e-06	0.00171009	80.0441	chr14	No
CATG00000095991	chr7	ASO_C0012015_AD_05	ENSG00000226380	MIR29B1	1312.99	-0.760002	5.92509e-06	0.00174231	93.4297	chr7	No
CATG00000095991	chr7	ASO_C0012015_AD_05	ENSG00000156381	ANKRD9	62.7609	0.76283	6.15346e-06	0.00174861	11.3659	chr14	No
CATG00000095991	chr7	ASO_C0012015_AD_05	ENSG00000167371	PRRT2	248.5	-0.743435	6.17091e-06	0.00174861	17.7646	chr16	No
CATG00000095991	chr7	ASO_C0012015_AD_05	ENSG00000105810	CDK6	431.388	-0.60783	6.74685e-06	0.00187767	33.9461	chr7	No
CATG00000095991	chr7	ASO_C0012015_AD_05	ENSG00000231721	MKLN1-AS1	632.256	-0.804656	7.2082e-06	0.00197087	43.8812	chr7	No
CATG00000095991	chr7	ASO_C0012015_AD_05	ENSG00000239268	RP11-384F7.2	42.5134	-1.35379	8.33802e-06	0.00220251	1.98246	chr3	No
CATG00000095991	chr7	ASO_C0012015_AD_05	ENSG00000178878	APOLD1	281.578	-0.774754	8.5872e-06	0.00223053	19.9002	chr12	No
CATG00000095991	chr7	ASO_C0012015_AD_05	ENSG00000002746	HECW1	131.56	-0.703111	9.44168e-06	0.00237336	9.89082	chr7	No
CATG00000095991	chr7	ASO_C0012015_AD_05	ENSG00000145348	TBCK	230.25	-0.656844	9.32774e-06	0.00237336	17.7992	chr4	No
CATG00000095991	chr7	ASO_C0012015_AD_05	ENSG00000214548	MEG3	1370.58	-0.85465	9.63589e-06	0.00238374	91.3917	chr14	No
CATG00000095991	chr7	ASO_C0012015_AD_05	ENSG00000133812	SBF2	620.666	-0.425626	1.02066e-05	0.00248548	54.8485	chr11	No
CATG00000095991	chr7	ASO_C0012015_AD_05	ENSG00000134363	FST	1180.31	0.508897	1.06469e-05	0.0025528	187.09	chr5	No
CATG00000095991	chr7	ASO_C0012015_AD_05	ENSG00000070010	UFD1L	907.847	0.394063	1.12574e-05	0.00262417	134.389	chr22	No
CATG00000095991	chr7	ASO_C0012015_AD_05	ENSG00000147164	SNX12	402.393	0.395621	1.12813e-05	0.00262417	59.507	chrX	No
CATG00000095991	chr7	ASO_C0012015_AD_05	ENSG00000038274	MAT2B	598.769	0.35434	1.21044e-05	0.00272465	86.2233	chr5	No
CATG00000095991	chr7	ASO_C0012015_AD_05	ENSG00000215252	GOLGA8B	152.524	-0.729812	1.22378e-05	0.00272465	11.1647	chr15	No
CATG00000095991	chr7	ASO_C0012015_AD_05	ENSG00000232593	RP11-258C19.5	133.953	-0.810538	1.18961e-05	0.00272465	9.20307	chrX	No
CATG00000095991	chr7	ASO_C0012015_AD_05	ENSG00000139433	GLTP	619.158	0.460725	1.28157e-05	0.00279866	95.2512	chr12	No
CATG00000095991	chr7	ASO_C0012015_AD_05	ENSG00000149451	ADAM33	1996.67	-0.567113	1.29293e-05	0.00279866	160.964	chr20	No
CATG00000095991	chr7	ASO_C0012015_AD_05	ENSG00000187391	MAGI2	266.938	-0.512212	1.45877e-05	0.00311438	22.4219	chr7	No
CATG00000095991	chr7	ASO_C0012015_AD_05	ENSG00000115419	GLS	1408.9	-0.66077	1.5217e-05	0.00315388	106.993	chr2	No
CATG00000095991	chr7	ASO_C0012015_AD_05	ENSG00000139190	VAMP1	145.917	-1.05356	1.53798e-05	0.00315388	8.80647	chr12	No
CATG00000095991	chr7	ASO_C0012015_AD_05	ENSG00000171552	BCL2L1	862.468	0.466948	1.51408e-05	0.00315388	133.448	chr20	No
CATG00000095991	chr7	ASO_C0012015_AD_05	ENSG00000178952	TUFM	1439.28	0.325415	1.61597e-05	0.00327077	204.125	chr16	No
CATG00000095991	chr7	ASO_C0012015_AD_05	ENSG00000173068	BNC2	422.286	-0.453342	1.69712e-05	0.00339097	36.7042	chr9	No
CATG00000095991	chr7	ASO_C0012015_AD_05	ENSG00000223749	MIR503HG	246.431	-1.03727	1.89962e-05	0.00374754	14.5395	chrX	No
CATG00000095991	chr7	ASO_C0012015_AD_05	ENSG00000175352	NRIP3	176.82	0.739425	1.99369e-05	0.00388396	32.1798	chr11	No
CATG00000095991	chr7	ASO_C0012015_AD_05	ENSG00000117616	C1orf63	261.633	-0.734044	2.06185e-05	0.00396716	19.1037	chr1	No
CATG00000095991	chr7	ASO_C0012015_AD_05	ENSG00000247809	NR2F2-AS1	123.775	-0.753921	2.19095e-05	0.00416415	8.95625	chr15	No
CATG00000095991	chr7	ASO_C0012015_AD_05	ENSG00000107249	GLIS3	397.091	-0.501813	2.22251e-05	0.00417324	33.2746	chr9	No
CATG00000095991	chr7	ASO_C0012015_AD_05	ENSG00000120798	NR2C1	283.315	-0.437799	2.33482e-05	0.00433192	24.334	chr12	No
CATG00000095991	chr7	ASO_C0012015_AD_05	ENSG00000100997	ABHD12	286.81	0.49777	2.50723e-05	0.00443206	44.9739	chr20	No
CATG00000095991	chr7	ASO_C0012015_AD_05	ENSG00000158163	DZIP1L	163.451	-0.638823	2.53098e-05	0.00443206	12.7206	chr3	No
CATG00000095991	chr7	ASO_C0012015_AD_05	ENSG00000160446	ZDHHC12	403.036	0.456393	2.44963e-05	0.00443206	61.864	chr9	No
CATG00000095991	chr7	ASO_C0012015_AD_05	ENSG00000162734	PEA15	3121.67	0.294887	2.44979e-05	0.00443206	433.694	chr1	No
CATG00000095991	chr7	ASO_C0012015_AD_05	ENSG00000169855	ROBO1	259.362	-0.602814	2.51088e-05	0.00443206	20.5729	chr3	No
CATG00000095991	chr7	ASO_C0012015_AD_05	ENSG00000130706	ADRM1	882.802	0.323266	2.79228e-05	0.00479342	124.359	chr20	No
CATG00000095991	chr7	ASO_C0012015_AD_05	ENSG00000184347	SLIT3	290.304	-0.962572	2.79886e-05	0.00479342	17.889	chr5	No
CATG00000095991	chr7	ASO_C0012015_AD_05	ENSG00000177694	NAALADL2	139.227	-0.76675	2.86466e-05	0.0048528	9.84001	chr3	No
CATG00000095991	chr7	ASO_C0012015_AD_05	ENSG00000233237	LINC00472	118.496	-0.642111	3.08415e-05	0.00516845	9.30533	chr6	No
CATG00000095991	chr7	ASO_C0012015_AD_05	ENSG00000102409	BEX4	293.074	0.379192	3.28186e-05	0.0053279	42.7036	chrX	No
CATG00000095991	chr7	ASO_C0012015_AD_05	ENSG00000148290	SURF1	210.637	0.60572	3.2656e-05	0.0053279	35.6596	chr9	No
CATG00000095991	chr7	ASO_C0012015_AD_05	ENSG00000239264	TXNDC5	968.044	0.651315	3.21819e-05	0.0053279	166.982	chr6	No
CATG00000095991	chr7	ASO_C0012015_AD_05	ENSG00000010270	STARD3NL	377.052	0.366802	3.45391e-05	0.00551819	54.5469	chr7	No
CATG00000095991	chr7	ASO_C0012015_AD_05	ENSG00000163728	TTC14	279.799	-0.487658	3.5053e-05	0.00551819	24.039	chr3	No
CATG00000095991	chr7	ASO_C0012015_AD_05	ENSG00000168394	TAP1	166.178	0.504089	3.47056e-05	0.00551819	25.8442	chr6	No
CATG00000095991	chr7	ASO_C0012015_AD_05	ENSG00000105402	NAPA	1309.01	0.446638	3.62194e-05	0.0056448	199.573	chr19	No
CATG00000095991	chr7	ASO_C0012015_AD_05	ENSG00000168884	TNIP2	326.5	0.361163	3.81631e-05	0.00577449	46.4855	chr4	No
CATG00000095991	chr7	ASO_C0012015_AD_05	ENSG00000226696	LENG8-AS1	101.422	-0.838559	3.74687e-05	0.00577449	6.90214	chr19	No
CATG00000095991	chr7	ASO_C0012015_AD_05	ENSG00000146463	ZMYM4	443.993	-0.344164	4.09275e-05	0.00602493	41.4187	chr1	No
CATG00000095991	chr7	ASO_C0012015_AD_05	ENSG00000154229	PRKCA	459.574	-0.631296	4.13646e-05	0.00602493	35.5032	chr17	No
CATG00000095991	chr7	ASO_C0012015_AD_05	ENSG00000198911	SREBF2	1066.27	0.398657	4.10763e-05	0.00602493	158.062	chr22	No
CATG00000095991	chr7	ASO_C0012015_AD_05	ENSG00000235703	LINC00894	64.9596	-0.944537	4.08942e-05	0.00602493	4.28275	chrX	No
CATG00000095991	chr7	ASO_C0012015_AD_05	ENSG00000116133	DHCR24	2984.64	0.34054	4.25795e-05	0.00614445	426.468	chr1	No
CATG00000095991	chr7	ASO_C0012015_AD_05	ENSG00000078902	TOLLIP	391.972	0.487466	4.49174e-05	0.00642237	61.141	chr11	No
CATG00000095991	chr7	ASO_C0012015_AD_05	ENSG00000127616	SMARCA4	732.442	0.419032	4.54793e-05	0.00644359	109.547	chr19	No
CATG00000095991	chr7	ASO_C0012015_AD_05	ENSG00000186594	MIR22HG	378.927	-0.537971	4.66805e-05	0.00655419	31.214	chr17	No
CATG00000095991	chr7	ASO_C0012015_AD_05	ENSG00000112514	CUTA	3257.34	0.400293	5.09131e-05	0.00706949	483.564	chr6	No
CATG00000095991	chr7	ASO_C0012015_AD_05	ENSG00000143850	PLEKHA6	66.9582	-1.18913	5.12578e-05	0.00706949	3.63082	chr1	No
CATG00000095991	chr7	ASO_C0012015_AD_05	ENSG00000042493	CAPG	413.201	0.3164	5.76182e-05	0.00759288	58.269	chr2	No
CATG00000095991	chr7	ASO_C0012015_AD_05	ENSG00000078403	MLLT10	247.978	-0.572185	5.94374e-05	0.00759288	19.8956	chr10	No
CATG00000095991	chr7	ASO_C0012015_AD_05	ENSG00000104522	TSTA3	330.783	0.437983	5.89554e-05	0.00759288	50.0323	chr8	No
CATG00000095991	chr7	ASO_C0012015_AD_05	ENSG00000128536	CDHR3	115.192	-0.705901	5.86635e-05	0.00759288	8.36618	chr7	No
CATG00000095991	chr7	ASO_C0012015_AD_05	ENSG00000166444	ST5	728.102	-0.34881	5.9066e-05	0.00759288	67.6414	chr11	No
CATG00000095991	chr7	ASO_C0012015_AD_05	ENSG00000197912	SPG7	903.631	-0.314904	5.63153e-05	0.00759288	85.4581	chr16	No
CATG00000095991	chr7	ASO_C0012015_AD_05	ENSG00000198796	ALPK2	402.341	-0.832285	5.75001e-05	0.00759288	27.3416	chr18	No
CATG00000095991	chr7	ASO_C0012015_AD_05	ENSG00000271816	RP11-574K11.28	131.659	-0.648061	5.75454e-05	0.00759288	10.3272	chr10	No
CATG00000095991	chr7	ASO_C0012015_AD_05	ENSG00000124222	STX16	741.962	-0.378764	6.14677e-05	0.00776968	67.9423	chr20	No
CATG00000095991	chr7	ASO_C0012015_AD_05	ENSG00000185345	PARK2	25.5621	-1.64407	6.18184e-05	0.00776968	0.950198	chr6	No
CATG00000095991	chr7	ASO_C0012015_AD_05	ENSG00000165672	PRDX3	1337.01	0.332467	6.35383e-05	0.00792195	190.622	chr10	No
CATG00000095991	chr7	ASO_C0012015_AD_05	ENSG00000143479	DYRK3	245.111	0.58405	6.62433e-05	0.00812915	40.6535	chr1	No
CATG00000095991	chr7	ASO_C0012015_AD_05	ENSG00000175455	CCDC14	472.977	-0.481993	6.88772e-05	0.00838634	40.5545	chr3	No
CATG00000095991	chr7	ASO_C0012015_AD_05	ENSG00000170892	TSEN34	526.523	0.38654	7.04056e-05	0.00850598	77.3999	chr19	No
CATG00000095991	chr7	ASO_C0012015_AD_05	ENSG00000139899	CBLN3	68.5743	-0.852572	7.22601e-05	0.00866025	4.65787	chr14	No
CATG00000095991	chr7	ASO_C0012015_AD_05	ENSG00000147872	PLIN2	419.099	0.580281	7.27939e-05	0.00866025	69.2448	chr9	No
CATG00000095991	chr7	ASO_C0012015_AD_05	ENSG00000244879	GABPB1-AS1	167.056	-0.568152	7.50952e-05	0.00879969	13.5014	chr15	No
CATG00000095991	chr7	ASO_C0012015_AD_05	ENSG00000254995	STX16-NPEPL1	741.888	-0.376243	7.45523e-05	0.00879969	68.0654	chr20	No
CATG00000095991	chr7	ASO_C0012015_AD_05	ENSG00000005022	SLC25A5	1626.86	0.42883	7.9816e-05	0.0088666	245.987	chrX	No
CATG00000095991	chr7	ASO_C0012015_AD_05	ENSG00000033867	SLC4A7	584.741	-0.397386	8.12655e-05	0.0088666	52.7013	chr3	No
CATG00000095991	chr7	ASO_C0012015_AD_05	ENSG00000101104	PABPC1L	150.785	-0.612099	7.78832e-05	0.0088666	11.8785	chr20	No
CATG00000095991	chr7	ASO_C0012015_AD_05	ENSG00000107957	SH3PXD2A	1077.49	-0.409547	7.96746e-05	0.0088666	96.2516	chr10	No
CATG00000095991	chr7	ASO_C0012015_AD_05	ENSG00000109046	WSB1	556.3	-0.469328	8.13553e-05	0.0088666	47.9145	chr17	No
CATG00000095991	chr7	ASO_C0012015_AD_05	ENSG00000111215	PRR4	223.113	-0.497805	8.08342e-05	0.0088666	19.0372	chr12	No
CATG00000095991	chr7	ASO_C0012015_AD_05	ENSG00000120885	CLU	333.325	0.597295	7.65188e-05	0.0088666	55.4424	chr8	No
CATG00000095991	chr7	ASO_C0012015_AD_05	ENSG00000148737	TCF7L2	501.236	-0.566721	8.03123e-05	0.0088666	40.4177	chr10	No
CATG00000095991	chr7	ASO_C0012015_AD_05	ENSG00000222009	BTBD19	123.478	-0.663062	7.96821e-05	0.0088666	9.26493	chr1	No
CATG00000095991	chr7	ASO_C0012015_AD_05	ENSG00000134030	CTIF	476.623	-0.482262	8.42525e-05	0.00905569	40.6228	chr18	No
CATG00000095991	chr7	ASO_C0012015_AD_05	ENSG00000148291	SURF2	172.594	0.454515	8.38013e-05	0.00905569	26.2539	chr9	No
CATG00000095991	chr7	ASO_C0012015_AD_05	ENSG00000184232	OAF	766.662	0.695245	9.02491e-05	0.00956825	135.764	chr11	No
CATG00000095991	chr7	ASO_C0012015_AD_05	ENSG00000228649	AC005682.5	114.097	-0.798319	9.37179e-05	0.00986888	7.90379	chr7	No
CATG00000095991	chr7	ASO_C0012015_AD_05	ENSG00000006607	FARP2	368.558	-0.370511	9.54325e-05	0.00998199	33.9767	chr2	No
CATG00000095991	chr7	ASO_C0012015_AD_05	ENSG00000116991	SIPA1L2	82.4962	-0.768584	9.66042e-05	0.0100249	5.83927	chr1	No
CATG00000095991	chr7	ASO_C0012015_AD_05	ENSG00000196696	PDXDC2P	182.715	-0.743399	9.71289e-05	0.0100249	13.1472	chr16	No
CATG00000095991	chr7	ASO_C0012015_AD_05	ENSG00000155970	MICU3	159.287	-0.586673	9.98402e-05	0.0101239	12.7004	chr8	No
CATG00000095991	chr7	ASO_C0012015_AD_05	ENSG00000168916	ZNF608	96.8991	-0.665328	9.92004e-05	0.0101239	7.51304	chr5	No
CATG00000095991	chr7	ASO_C0012015_AD_05	ENSG00000171163	ZNF692	124.767	-0.559976	0.000100037	0.0101239	10.3734	chr1	No
CATG00000095991	chr7	ASO_C0012015_AD_05	ENSG00000169021	UQCRFS1	1171.71	0.326167	0.000101268	0.0101823	166.129	chr19	No
CATG00000095991	chr7	ASO_C0012015_AD_05	CATG00000108403	CATG00000108403.1	49.0349	-0.949434	0.000106777	0.0103039	3.05575	chr9	No
CATG00000095991	chr7	ASO_C0012015_AD_05	ENSG00000035664	DAPK2	99.8472	-0.98083	0.000109495	0.0103039	6.04506	chr15	No
CATG00000095991	chr7	ASO_C0012015_AD_05	ENSG00000120063	GNA13	392.353	0.320172	0.000109902	0.0103039	55.0504	chr17	No
CATG00000095991	chr7	ASO_C0012015_AD_05	ENSG00000120437	ACAT2	1040.17	0.553877	0.000105108	0.0103039	169.623	chr6	No
CATG00000095991	chr7	ASO_C0012015_AD_05	ENSG00000120963	ZNF706	1070.39	0.429215	0.000109454	0.0103039	161.544	chr8	No
CATG00000095991	chr7	ASO_C0012015_AD_05	ENSG00000139629	GALNT6	279.882	0.461324	0.00010887	0.0103039	42.8632	chr12	No
CATG00000095991	chr7	ASO_C0012015_AD_05	ENSG00000143515	ATP8B2	423.175	0.336969	0.000107016	0.0103039	60.6565	chr1	No
CATG00000095991	chr7	ASO_C0012015_AD_05	ENSG00000145050	MANF	1366.24	0.358405	0.00010692	0.0103039	197.52	chr3	No
CATG00000095991	chr7	ASO_C0012015_AD_05	ENSG00000183762	KREMEN1	185.242	0.484098	0.000110411	0.0103039	28.7912	chr22	No
CATG00000095991	chr7	ASO_C0012015_AD_05	ENSG00000212127	TAS2R14	224.317	-0.486861	0.000110296	0.0103039	19.2632	chr12	No
CATG00000095991	chr7	ASO_C0012015_AD_05	ENSG00000163382	APOA1BP	282.777	0.614417	0.000111083	0.0103049	47.5223	chr1	No
CATG00000095991	chr7	ASO_C0012015_AD_05	ENSG00000103226	NOMO3	742.116	0.273705	0.00011288	0.0103108	101.432	chr16	No
CATG00000095991	chr7	ASO_C0012015_AD_05	ENSG00000130312	MRPL34	593.835	0.383986	0.000113132	0.0103108	86.8674	chr19	No
CATG00000095991	chr7	ASO_C0012015_AD_05	ENSG00000166164	BRD7	190.496	0.490814	0.000113064	0.0103108	29.4242	chr16	No
CATG00000095991	chr7	ASO_C0012015_AD_05	ENSG00000249592	RP11-440L14.1	116.334	-0.664565	0.000113804	0.0103119	8.87939	chr4	No
CATG00000095991	chr7	ASO_C0012015_AD_05	ENSG00000162496	DHRS3	42.7277	-1.82731	0.000116157	0.0104642	1.48424	chr1	No
CATG00000095991	chr7	ASO_C0012015_AD_05	ENSG00000084754	HADHA	992.307	0.317578	0.000117291	0.0105056	139.799	chr2	No
CATG00000095991	chr7	ASO_C0012015_AD_05	ENSG00000011028	MRC2	2115.24	-0.625132	0.00011994	0.0106816	164.505	chr17	No
CATG00000095991	chr7	ASO_C0012015_AD_05	ENSG00000060718	COL11A1	657.697	-0.678565	0.000122358	0.0108349	49.2971	chr1	No
CATG00000095991	chr7	ASO_C0012015_AD_05	ENSG00000008710	PKD1	707.995	-0.633097	0.000123591	0.0108823	54.6896	chr16	No
CATG00000095991	chr7	ASO_C0012015_AD_05	ENSG00000125863	MKKS	1204.8	0.332738	0.000125215	0.0109322	171.425	chr20	No
CATG00000095991	chr7	ASO_C0012015_AD_05	ENSG00000187634	SAMD11	64.5949	-1.62362	0.000125561	0.0109322	2.53212	chr1	No
CATG00000095991	chr7	ASO_C0012015_AD_05	ENSG00000197614	MFAP5	41.4325	-1.33559	0.000127052	0.0110006	2.05931	chr12	No
CATG00000095991	chr7	ASO_C0012015_AD_05	ENSG00000137868	STRA6	74.5418	-1.04742	0.000130068	0.0111995	4.47291	chr15	No
CATG00000095991	chr7	ASO_C0012015_AD_05	ENSG00000106392	C1GALT1	188.697	0.482638	0.000133759	0.0113644	29.1051	chr7	No
CATG00000095991	chr7	ASO_C0012015_AD_05	ENSG00000134294	SLC38A2	3575.89	-0.575639	0.000132719	0.0113644	286.493	chr12	No
CATG00000095991	chr7	ASO_C0012015_AD_05	ENSG00000185008	ROBO2	120.89	-0.694129	0.00013417	0.0113644	8.82858	chr3	No
CATG00000095991	chr7	ASO_C0012015_AD_05	ENSG00000151914	DST	1711.26	-0.334542	0.00013543	0.0114091	160.71	chr6	No
CATG00000095991	chr7	ASO_C0012015_AD_05	ENSG00000011258	MBTD1	132.011	-0.664625	0.000136737	0.0114572	10.0862	chr17	No
CATG00000095991	chr7	ASO_C0012015_AD_05	ENSG00000124788	ATXN1	449.395	-0.637232	0.000138837	0.0115365	34.981	chr6	No
CATG00000095991	chr7	ASO_C0012015_AD_05	ENSG00000151552	QDPR	508.257	0.384513	0.000139164	0.0115365	74.7487	chr4	No
CATG00000095991	chr7	ASO_C0012015_AD_05	ENSG00000184205	TSPYL2	164.856	-0.759592	0.000141045	0.0116307	11.5815	chrX	No
CATG00000095991	chr7	ASO_C0012015_AD_05	ENSG00000188313	PLSCR1	402.914	0.443404	0.000143038	0.0117328	60.7293	chr3	No
CATG00000095991	chr7	ASO_C0012015_AD_05	ENSG00000197785	ATAD3A	212.728	0.479125	0.000144803	0.0117539	32.9203	chr1	No
CATG00000095991	chr7	ASO_C0012015_AD_05	ENSG00000106554	CHCHD3	2832.8	0.281911	0.000151643	0.0120823	391.324	chr7	No
CATG00000095991	chr7	ASO_C0012015_AD_05	ENSG00000112378	PERP	998.912	0.550978	0.00015195	0.0120823	162.499	chr6	No
CATG00000095991	chr7	ASO_C0012015_AD_05	ENSG00000197858	GPAA1	534.074	0.437156	0.000150663	0.0120823	80.5982	chr8	No
CATG00000095991	chr7	ASO_C0012015_AD_05	ENSG00000213865	C8orf44	79.4956	-0.848639	0.000150682	0.0120823	5.22317	chr8	No
CATG00000095991	chr7	ASO_C0012015_AD_05	ENSG00000007520	TSR3	403.912	0.416082	0.000155341	0.0122727	60.0494	chr16	No
CATG00000095991	chr7	ASO_C0012015_AD_05	ENSG00000134108	ARL8B	890.953	0.395785	0.000155918	0.0122727	131.849	chr3	No
CATG00000095991	chr7	ASO_C0012015_AD_05	ENSG00000132688	NES	552.258	0.463251	0.00015888	0.012443	85.2712	chr1	No
CATG00000095991	chr7	ASO_C0012015_AD_05	ENSG00000137409	MTCH1	1488.12	0.356337	0.000161865	0.0124885	214.344	chr6	No
CATG00000095991	chr7	ASO_C0012015_AD_05	ENSG00000143418	CERS2	834.31	0.312095	0.000161625	0.0124885	117.08	chr1	No
CATG00000095991	chr7	ASO_C0012015_AD_05	ENSG00000168275	COA6	374.578	0.407657	0.000160765	0.0124885	55.8957	chr1	No
CATG00000095991	chr7	ASO_C0012015_AD_05	ENSG00000159720	ATP6V0D1	919.842	0.409055	0.000167434	0.0127291	137.291	chr16	No
CATG00000095991	chr7	ASO_C0012015_AD_05	ENSG00000196295	AC005154.6	106.485	-0.71676	0.000166788	0.0127291	8.07249	chr7	No
CATG00000095991	chr7	ASO_C0012015_AD_05	ENSG00000270024	C8orf44-SGK3	77.9128	-0.832554	0.000167417	0.0127291	5.17693	chr8	No
CATG00000095991	chr7	ASO_C0012015_AD_05	ENSG00000182180	MRPS16	1587.35	0.288125	0.000168669	0.0127607	219.923	chr10	No
CATG00000095991	chr7	ASO_C0012015_AD_05	CATG00000106837	CATG00000106837.1	44.1312	-1.0638	0.000169939	0.0127947	2.48068	chr9	No
CATG00000095991	chr7	ASO_C0012015_AD_05	ENSG00000164649	CDCA7L	314.199	0.596303	0.000171722	0.0128667	52.4707	chr7	No
CATG00000095991	chr7	ASO_C0012015_AD_05	ENSG00000157593	SLC35B2	513.857	0.406281	0.000173752	0.0129566	76.6588	chr6	No
CATG00000095991	chr7	ASO_C0012015_AD_05	ENSG00000174851	YIF1A	785.314	0.294747	0.00017643	0.0130315	108.801	chr11	No
CATG00000095991	chr7	ASO_C0012015_AD_05	ENSG00000006062	MAP3K14	112.933	-0.763737	0.000180382	0.0132606	8.03209	chr17	No
CATG00000095991	chr7	ASO_C0012015_AD_05	ENSG00000272953	RP11-1275H24.2	166.578	-0.810309	0.000182179	0.0132676	11.4167	chr7	No
CATG00000095991	chr7	ASO_C0012015_AD_05	ENSG00000117569	PTBP2	170.437	-0.615984	0.000188309	0.0136502	13.4702	chr1	No
CATG00000095991	chr7	ASO_C0012015_AD_05	ENSG00000153291	SLC25A27	29.2225	-1.29602	0.000190239	0.0136763	1.63795	chr6	No
CATG00000095991	chr7	ASO_C0012015_AD_05	ENSG00000215908	CROCCP2	125.878	-0.623686	0.000190424	0.0136763	10.0497	chr1	No
CATG00000095991	chr7	ASO_C0012015_AD_05	ENSG00000133398	MED10	563.464	0.390628	0.000191498	0.0136903	82.7435	chr5	No
CATG00000095991	chr7	ASO_C0012015_AD_05	ENSG00000226747	AC007966.1	55.9034	-0.878572	0.000193681	0.0137832	3.75912	chr2	No
CATG00000095991	chr7	ASO_C0012015_AD_05	ENSG00000117691	NENF	558.07	0.437365	0.000196214	0.0139	84.8101	chr1	No
CATG00000095991	chr7	ASO_C0012015_AD_05	ENSG00000267673	FDX1L	325.428	0.385751	0.000202168	0.0142569	48.0636	chr19	No
CATG00000095991	chr7	ASO_C0012015_AD_05	ENSG00000106785	TRIM14	472.826	0.419039	0.000204285	0.014277	70.4046	chr9	No
CATG00000095991	chr7	ASO_C0012015_AD_05	ENSG00000109084	TMEM97	676.237	0.564857	0.000203861	0.014277	111.006	chr17	No
CATG00000095991	chr7	ASO_C0012015_AD_05	ENSG00000049860	HEXB	2192.55	0.610457	0.000206544	0.0143066	369.617	chr5	No
CATG00000095991	chr7	ASO_C0012015_AD_05	ENSG00000109920	FNBP4	586.966	-0.403416	0.000205875	0.0143066	52.4101	chr11	No
CATG00000095991	chr7	ASO_C0012015_AD_05	ENSG00000112245	PTP4A1	810.977	0.52398	0.00020821	0.0143582	129.825	chr6	No
CATG00000095991	chr7	ASO_C0012015_AD_05	ENSG00000168769	TET2	115.889	-0.574847	0.000212565	0.014594	9.44926	chr4	No
CATG00000095991	chr7	ASO_C0012015_AD_05	ENSG00000137842	TMEM62	131.945	0.431072	0.000216875	0.0147752	20.2082	chr15	No
CATG00000095991	chr7	ASO_C0012015_AD_05	ENSG00000169507	SLC38A11	102.959	-1.23342	0.000217101	0.0147752	5.34626	chr2	No
CATG00000095991	chr7	ASO_C0012015_AD_05	ENSG00000173391	OLR1	17.0686	-2.58098	0.000219649	0.0148192	0.3595	chr12	No
CATG00000095991	chr7	ASO_C0012015_AD_05	ENSG00000173457	PPP1R14B	1994.27	0.398874	0.00021945	0.0148192	295.17	chr11	No
CATG00000095991	chr7	ASO_C0012015_AD_05	ENSG00000112246	SIM1	176.665	-0.620501	0.000222996	0.0149802	13.999	chr6	No
CATG00000095991	chr7	ASO_C0012015_AD_05	ENSG00000102908	NFAT5	592.89	-0.445347	0.000226344	0.0151292	51.925	chr16	No
CATG00000095991	chr7	ASO_C0012015_AD_05	ENSG00000135913	USP37	154.706	-0.491802	0.000227157	0.0151292	13.0703	chr2	No
CATG00000095991	chr7	ASO_C0012015_AD_05	ENSG00000170425	ADORA2B	126.066	0.690511	0.000228837	0.0151763	22.2831	chr17	No
CATG00000095991	chr7	ASO_C0012015_AD_05	ENSG00000010322	NISCH	594.864	-0.454166	0.000231708	0.0153015	51.4651	chr3	No
CATG00000095991	chr7	ASO_C0012015_AD_05	ENSG00000049192	ADAMTS6	201.166	-0.636233	0.000235143	0.0154629	15.5914	chr5	No
CATG00000095991	chr7	ASO_C0012015_AD_05	ENSG00000100612	DHRS7	437.109	0.540227	0.000245537	0.0159863	70.7733	chr14	No
CATG00000095991	chr7	ASO_C0012015_AD_05	ENSG00000105953	OGDH	665.965	0.301204	0.000246783	0.0159863	93.0265	chr7	No
CATG00000095991	chr7	ASO_C0012015_AD_05	ENSG00000139579	NABP2	469.273	0.301036	0.000245397	0.0159863	64.8506	chr12	No
CATG00000095991	chr7	ASO_C0012015_AD_05	ENSG00000204946	ZNF783	111.557	-0.732149	0.000247206	0.0159863	8.00668	chr7	No
CATG00000095991	chr7	ASO_C0012015_AD_05	ENSG00000233527	AC092295.7	79.4581	-0.658818	0.000248385	0.0159962	5.78325	chr19	No
CATG00000095991	chr7	ASO_C0012015_AD_05	ENSG00000106683	LIMK1	391.354	0.52078	0.000256315	0.0160974	62.2976	chr7	No
CATG00000095991	chr7	ASO_C0012015_AD_05	ENSG00000111052	LIN7A	120.777	-0.827936	0.000257196	0.0160974	8.28869	chr12	No
CATG00000095991	chr7	ASO_C0012015_AD_05	ENSG00000120071	KANSL1	320.489	-0.509049	0.00025822	0.0160974	26.9358	chr17	No
CATG00000095991	chr7	ASO_C0012015_AD_05	ENSG00000165480	SKA3	259.662	0.421978	0.000253688	0.0160974	39.0924	chr13	No
CATG00000095991	chr7	ASO_C0012015_AD_05	ENSG00000167807	CTD-2369P2.10	329.368	0.378869	0.000256788	0.0160974	48.4589	chr19	No
CATG00000095991	chr7	ASO_C0012015_AD_05	ENSG00000184384	MAML2	322.084	-0.470667	0.000253355	0.0160974	27.9316	chr11	No
CATG00000095991	chr7	ASO_C0012015_AD_05	ENSG00000185164	NOMO2	762.956	0.263068	0.00025597	0.0160974	103.972	chr16	No
CATG00000095991	chr7	ASO_C0012015_AD_05	ENSG00000203836	NBPF24	76.5771	-0.818212	0.000257645	0.0160974	5.32542	chr1	No
CATG00000095991	chr7	ASO_C0012015_AD_05	ENSG00000128165	ADM2	45.9553	-1.27304	0.000262651	0.0161876	2.2599	chr22	No
CATG00000095991	chr7	ASO_C0012015_AD_05	ENSG00000148120	C9orf3	313.931	-0.580703	0.000262782	0.0161876	25.2562	chr9	No
CATG00000095991	chr7	ASO_C0012015_AD_05	ENSG00000169689	STRA13	670.421	0.354165	0.000260999	0.0161876	96.5615	chr17	No
CATG00000095991	chr7	ASO_C0012015_AD_05	ENSG00000084636	COL16A1	1031.5	-0.438997	0.000266535	0.0162263	90.3459	chr1	No
CATG00000095991	chr7	ASO_C0012015_AD_05	ENSG00000177463	NR2C2	224.73	-0.597363	0.000266361	0.0162263	17.9177	chr3	No
CATG00000095991	chr7	ASO_C0012015_AD_05	ENSG00000180822	PSMG4	415.512	0.353716	0.000266263	0.0162263	59.7128	chr6	No
CATG00000095991	chr7	ASO_C0012015_AD_05	ENSG00000197632	SERPINB2	42.5295	-1.0423	0.000270473	0.0162535	2.55232	chr18	No
CATG00000095991	chr7	ASO_C0012015_AD_05	ENSG00000214026	MRPL23	977.05	0.386284	0.000268386	0.0162535	143.815	chr11	No
CATG00000095991	chr7	ASO_C0012015_AD_05	ENSG00000256712	RP11-785H5.2	213.014	-0.460247	0.000271152	0.0162535	18.5957	chr12	No
CATG00000095991	chr7	ASO_C0012015_AD_05	ENSG00000173064	HECTD4	136.766	-0.534074	0.00027516	0.0164305	11.7339	chr12	No
CATG00000095991	chr7	ASO_C0012015_AD_05	ENSG00000121904	CSMD2	421.675	-0.377569	0.000278427	0.0164992	39.0644	chr1	No
CATG00000095991	chr7	ASO_C0012015_AD_05	ENSG00000170919	TPT1-AS1	125.695	-0.667475	0.000277742	0.0164992	9.81333	chr13	No
CATG00000095991	chr7	ASO_C0012015_AD_05	ENSG00000269343	ZNF587B	327.258	-0.407885	0.000280033	0.0165315	28.8941	chr19	No
CATG00000095991	chr7	ASO_C0012015_AD_05	ENSG00000152492	CCDC50	542.214	0.325113	0.000283799	0.0166906	76.5839	chr3	No
CATG00000095991	chr7	ASO_C0012015_AD_05	ENSG00000268750	CTD-2583A14.10	395.811	-0.361683	0.000285071	0.0167024	36.1506	chr19	No
CATG00000095991	chr7	ASO_C0012015_AD_05	ENSG00000186908	ZDHHC17	130.474	-0.619999	0.000290272	0.0169434	10.2966	chr12	No
CATG00000095991	chr7	ASO_C0012015_AD_05	ENSG00000104517	UBR5	557.291	-0.291235	0.000291373	0.0169442	53.3753	chr8	No
CATG00000095991	chr7	ASO_C0012015_AD_05	ENSG00000155816	FMN2	757.108	-0.405396	0.00029335	0.0169958	67.6987	chr1	No
CATG00000095991	chr7	ASO_C0012015_AD_05	ENSG00000176809	LRRC37A3	62.2899	-0.861107	0.000299004	0.0172592	4.2111	chr17	No
CATG00000095991	chr7	ASO_C0012015_AD_05	ENSG00000151067	CACNA1C	377.65	-0.548741	0.000300198	0.0172641	31.0486	chr12	No
CATG00000095991	chr7	ASO_C0012015_AD_05	ENSG00000156650	KAT6B	459.753	-0.427481	0.000301363	0.0172674	40.7095	chr10	No
[truncated: 141,674 more rows]

## Sheet: Table4b
Table 4b: Details of differentially expressed tagret genes after the knockdown of nuclear lncRNAs in dermal fibroblast.
Nuclear lncRNA	Nuclear lncRNA chromosome	ASO ID	Differentially Expressed gene (geneID)	Differentially Expressed gene (geneSymbol)	baseMean	log2FC	pvalue	fdr	KD.tpm.ave	DE gene chromosome	Is candidate target gene
CATG00000095991	chr7	ASO_C0012015_07	CATG00000095991	CATG00000095991.1	43.6178	-0.760261	0.00101351	0.0187444	2.89792	chr7	Yes
CATG00000095991	chr7	ASO_C0012015_07	ENSG00000179406	LINC00174	31.16	-0.931829	0.00120262	0.0210703	1.79231	chr7	Yes
CATG00000095991	chr7	ASO_C0012015_07	ENSG00000223473	GS1-124K5.3	20.1235	-1.11197	0.00248754	0.0348818	1.00385	chr7	Yes
CATG00000095991	chr7	ASO_C0012015_07	ENSG00000226824	RP4-756H11.3	160.766	-0.497968	0.00285756	0.0385386	12.2922	chr7	Yes
CATG00000095991	chr7	ASO_C0012015_07	ENSG00000241258	CRCP	470.885	-0.25239	0.00730302	0.072763	41.5059	chr7	Yes
CATG00000095991	chr7	ASO_C0012015_AD_02	CATG00000095991	CATG00000095991.1	40.351	-2.05428	1.1687e-09	9.11412e-06	1.21157	chr7	Yes
CATG00000095991	chr7	ASO_C0012015_AD_05	CATG00000095991	CATG00000095991.1	39.7248	-1.02527	0.000944477	0.0318608	2.30093	chr7	Yes
CATG00000095991	chr7	ASO_C0012015_AD_05	ENSG00000226824	RP4-756H11.3	141.037	-0.442327	0.00502633	0.0756527	12.0745	chr7	Yes
CATG00000098831	chr8	ASO_C0013510_06	CATG00000098831	CATG00000098831.1	87.771	-1.79708	5.43284e-16	1.42061e-13	3.27868	chr8	Yes
CATG00000020700	chr14	ASO_C0020984_09	ENSG00000100906	NFKBIA	370.428	0.511783	1.58376e-05	0.000659202	53.0973	chr14	Yes
CATG00000020700	chr14	ASO_C0020984_09	CATG00000020700	CATG00000020700.1	9.69063	-2.72713	0.000326678	0.00744238	0.174407	chr14	Yes
ENSG00000163364	chr2	ASO_G0163364_06	ENSG00000163364	AC017048.3	38.4253	-0.983177	0.000431691	0.0898851	2.35054	chr2	Yes
ENSG00000163364	chr2	ASO_G0163364_AD_01	ENSG00000163364	AC017048.3	37.0832	-3.34588	4.97406e-13	4.65543e-11	0.554999	chr2	Yes
ENSG00000163364	chr2	ASO_G0163364_AD_01	ENSG00000128708	HAT1	652.883	-0.542272	3.55267e-11	2.40538e-09	60.0563	chr2	Yes
ENSG00000163364	chr2	ASO_G0163364_AD_01	ENSG00000128656	CHN1	830.542	-0.538711	3.26517e-06	7.51839e-05	76.4888	chr2	Yes
ENSG00000163364	chr2	ASO_G0163364_AD_01	ENSG00000091409	ITGA6	552.842	-0.558923	8.21888e-06	0.00016265	50.2963	chr2	Yes
ENSG00000163364	chr2	ASO_G0163364_AD_01	ENSG00000144354	CDCA7	157.685	-0.589157	1.83508e-05	0.000317368	14.1251	chr2	Yes
ENSG00000163364	chr2	ASO_G0163364_AD_01	ENSG00000115806	GORASP2	1130.04	-0.403279	7.27155e-05	0.000993113	112.997	chr2	Yes
ENSG00000163364	chr2	ASO_G0163364_AD_01	ENSG00000138433	CIR1	272.606	-0.469809	0.000496819	0.00475625	26.2083	chr2	Yes
ENSG00000163364	chr2	ASO_G0163364_AD_01	ENSG00000152253	SPC25	267.472	-0.36325	0.000597038	0.00553259	27.2748	chr2	Yes
ENSG00000163364	chr2	ASO_G0163364_AD_01	ENSG00000154518	ATP5G3	3300.97	-0.290007	0.00105746	0.00851477	353.809	chr2	Yes
ENSG00000163364	chr2	ASO_G0163364_AD_01	ENSG00000091436	MLTK	864.831	-0.304827	0.00120982	0.00946382	91.8942	chr2	Yes
ENSG00000163364	chr2	ASO_G0163364_AD_01	ENSG00000251569	RP11-724O16.1	73.3071	-0.460726	0.00612655	0.0329434	7.11358	chr2	Yes
ENSG00000163364	chr2	ASO_G0163364_AD_01	ENSG00000115844	DLX2	24.457	0.661739	0.00642156	0.0341038	4.49251	chr2	Yes
ENSG00000163364	chr2	ASO_G0163364_AD_01	ENSG00000163093	BBS5	73.0005	-0.453858	0.00676858	0.0354843	7.11358	chr2	Yes
ENSG00000163364	chr2	ASO_G0163364_AD_01	ENSG00000237380	HOXD-AS2	99.6277	-0.381813	0.0085425	0.0420935	10.1198	chr2	Yes
ENSG00000163364	chr2	ASO_G0163364_AD_01	ENSG00000271151	RP11-394I13.2	9.09724	0.992886	0.0143983	0.0614423	2.01181	chr2	Yes
ENSG00000203721	chr1	ASO_G0203721_02	ENSG00000118193	KIF14	288.77	0.614904	5.28945e-08	8.97268e-07	47.4873	chr1	Yes
ENSG00000203739	chr1	ASO_G0203739_10	ENSG00000203739	RP11-296O14.3	97.4747	-1.51297	1.72356e-17	2.11746e-15	5.1587	chr1	Yes
ENSG00000203739	chr1	ASO_G0203739_10	ENSG00000143164	DCAF6	287.439	-0.833318	6.3075e-13	3.93505e-11	23.9375	chr1	Yes
ENSG00000203739	chr1	ASO_G0203739_10	ENSG00000120370	GORAB	185.034	-0.917997	4.13435e-12	2.19368e-10	14.5707	chr1	Yes
ENSG00000203739	chr1	ASO_G0203739_10	ENSG00000143324	XPR1	286.444	-0.813134	1.88047e-11	8.83322e-10	23.5714	chr1	Yes
ENSG00000203739	chr1	ASO_G0203739_10	ENSG00000185630	PBX1	791.705	-0.721852	3.15586e-08	7.93736e-07	69.7963	chr1	Yes
ENSG00000203739	chr1	ASO_G0203739_10	ENSG00000118217	ATF6	338.375	-0.758947	5.4284e-07	1.00228e-05	29.4394	chr1	Yes
ENSG00000203739	chr1	ASO_G0203739_10	ENSG00000117586	TNFSF4	39.6314	-1.28267	3.19073e-05	0.00035586	2.66375	chr1	Yes
ENSG00000203739	chr1	ASO_G0203739_10	ENSG00000116132	PRRX1	2016.6	-0.475983	6.08906e-05	0.000627004	207.943	chr1	Yes
ENSG00000203739	chr1	ASO_G0203739_10	ENSG00000162735	PEX19	382.295	0.344382	0.0001269	0.0011788	65.3891	chr1	Yes
ENSG00000203739	chr1	ASO_G0203739_10	ENSG00000143337	TOR1AIP1	437.57	-0.400776	0.000175764	0.00156039	47.7161	chr1	Yes
ENSG00000203739	chr1	ASO_G0203739_10	ENSG00000152382	TADA1	99.1089	0.44295	0.000427874	0.00326341	17.909	chr1	Yes
ENSG00000203739	chr1	ASO_G0203739_10	ENSG00000258465	DCAF8	845.906	0.260645	0.000479472	0.003575	137.653	chr1	Yes
ENSG00000203739	chr1	ASO_G0203739_10	ENSG00000120334	CENPL	224.363	-0.483977	0.000589768	0.00420311	23.0277	chr1	Yes
ENSG00000203739	chr1	ASO_G0203739_10	ENSG00000116260	QSOX1	1386.23	0.341717	0.000592192	0.00421475	237.523	chr1	Yes
ENSG00000203739	chr1	ASO_G0203739_10	ENSG00000254154	RP4-798P15.3	58.2963	0.639641	0.000966874	0.00624169	11.7885	chr1	Yes
ENSG00000203739	chr1	ASO_G0203739_10	ENSG00000197965	MPZL1	1360.04	-0.265078	0.00145017	0.00868418	160.296	chr1	Yes
ENSG00000203739	chr1	ASO_G0203739_10	ENSG00000143322	ABL2	354.28	-0.512537	0.00212604	0.0118641	35.7807	chr1	Yes
ENSG00000203739	chr1	ASO_G0203739_10	ENSG00000143158	MPC2	764.423	-0.256896	0.0051506	0.0241091	90.6849	chr1	Yes
ENSG00000203739	chr1	ASO_G0203739_10	ENSG00000272668	RP11-190A12.8	30.5481	0.566094	0.00607862	0.0273938	5.91126	chr1	Yes
ENSG00000203739	chr1	ASO_G0203739_10	ENSG00000158796	DEDD	239.125	0.283878	0.00624997	0.0279846	39.3192	chr1	Yes
ENSG00000203739	chr1	ASO_G0203739_10	ENSG00000000460	C1orf112	138.801	-0.429229	0.00705609	0.0307652	14.7803	chr1	Yes
ENSG00000203739	chr1	ASO_G0203739_10	ENSG00000169905	TOR1AIP2	601.657	-0.361526	0.00779894	0.0334253	66.7885	chr1	Yes
ENSG00000203739	chr1	ASO_G0203739_10	ENSG00000197959	DNM3	27.5035	-0.755072	0.00867706	0.0364267	2.3193	chr1	Yes
ENSG00000203739	chr1	ASO_G0203739_10	ENSG00000117143	UAP1	883.066	-0.340507	0.00882775	0.0369175	99.4393	chr1	Yes
ENSG00000203739	chr1	ASO_G0203739_10	ENSG00000162745	OLFML2B	161.076	-0.403009	0.0134248	0.0505677	17.5009	chr1	Yes
ENSG00000203739	chr1	ASO_G0203739_10	ENSG00000143179	UCK2	667.306	-0.288475	0.0138414	0.0516737	77.5646	chr1	Yes
ENSG00000203739	chr1	ASO_G0203739_10	ENSG00000143228	NUF2	443.182	-0.329935	0.0161205	0.0579079	50.1511	chr1	Yes
ENSG00000203739	chr1	ASO_G0203739_10	ENSG00000117592	PRDX6	4655.43	-0.506907	0.0193073	0.0664133	462.231	chr1	Yes
ENSG00000203739	chr1	ASO_G0203739_10	ENSG00000230630	DNM3OS	59.1677	-0.431963	0.0239153	0.0780289	6.21092	chr1	Yes
ENSG00000203739	chr1	ASO_G0203739_10	ENSG00000162729	IGSF8	93.5709	0.362768	0.027265	0.0862091	16.2175	chr1	Yes
ENSG00000203739	chr1	ASO_G0203739_10	ENSG00000143248	RGS5	55.4802	-0.457959	0.0314981	0.0962822	5.87124	chr1	Yes
ENSG00000203739	chr1	ASO_G0203739_10	ENSG00000117523	PRRC2C	936.007	-0.328311	0.0318172	0.0969942	105.457	chr1	Yes
ENSG00000203739	chr1	ASO_G0203739_AD_03	ENSG00000203739	RP11-296O14.3	116.712	-0.929149	4.17054e-08	0.000108427	6.87273	chr1	Yes
ENSG00000215039	chr12	ASO_G0215039_01	ENSG00000215039	CD27-AS1	176.651	-1.85624	1.89361e-20	1.13566e-17	5.69374	chr12	Yes
ENSG00000215039	chr12	ASO_G0215039_01	ENSG00000004478	FKBP4	477.899	0.968707	2.74037e-16	8.72052e-14	90.9536	chr12	Yes
ENSG00000215039	chr12	ASO_G0215039_01	ENSG00000151067	CACNA1C	416.514	-1.13729	3.06047e-16	9.54437e-14	21.7124	chr12	Yes
ENSG00000215039	chr12	ASO_G0215039_01	ENSG00000010278	CD9	1074.7	0.439962	3.06865e-07	1.90635e-05	150.984	chr12	Yes
ENSG00000215039	chr12	ASO_G0215039_01	ENSG00000078237	C12orf5	301.966	0.56327	1.12109e-05	0.000401867	45.5779	chr12	Yes
ENSG00000215039	chr12	ASO_G0215039_01	ENSG00000139190	VAMP1	129.835	-0.854162	6.21388e-05	0.00164549	8.09515	chr12	Yes
ENSG00000215039	chr12	ASO_G0215039_01	ENSG00000166532	RIMKLB	196.249	-0.510488	0.000681716	0.0106406	15.2739	chr12	Yes
ENSG00000215039	chr12	ASO_G0215039_01	ENSG00000272921	RP11-500M8.7	359.198	-0.490198	0.000739916	0.0112561	28.365	chr12	Yes
ENSG00000215039	chr12	ASO_G0215039_01	CATG00000007630	CATG00000007630.1	5.62041	1.47715	0.00112637	0.0155018	1.41537	chr12	Yes
ENSG00000215039	chr12	ASO_G0215039_01	ENSG00000010219	DYRK4	398.389	-0.421604	0.00132935	0.0174441	32.8576	chr12	Yes
ENSG00000215039	chr12	ASO_G0215039_01	ENSG00000139083	ETV6	198.791	-0.384282	0.00189405	0.0225967	16.8441	chr12	Yes
ENSG00000215039	chr12	ASO_G0215039_01	ENSG00000111669	TPI1	6111.49	0.448958	0.0029845	0.0312751	862.63	chr12	Yes
ENSG00000215039	chr12	ASO_G0215039_01	ENSG00000205885	C1RL-AS1	131.576	-0.506183	0.00354934	0.0352067	10.3172	chr12	Yes
ENSG00000215039	chr12	ASO_G0215039_01	ENSG00000111641	NOP2	398.352	0.350578	0.00420559	0.0396001	52.8961	chr12	Yes
ENSG00000215039	chr12	ASO_G0215039_01	ENSG00000111224	PARP11	127.496	-0.437579	0.0064521	0.0538471	10.3835	chr12	Yes
ENSG00000215039	chr12	ASO_G0215039_01	ENSG00000213782	DDX47	457.306	0.296433	0.00810883	0.0621331	58.7948	chr12	Yes
ENSG00000215039	chr12	ASO_G0215039_01	ENSG00000258325	RP4-816N1.6	16.5519	-1.10264	0.00870624	0.0652361	0.88322	chr12	Yes
ENSG00000215039	chr12	ASO_G0215039_01	ENSG00000111653	ING4	164.726	-0.487663	0.0155535	0.0951827	13.0341	chr12	Yes
ENSG00000215447	chr21	ASO_G0215447_01	ENSG00000215447	BX322557.10	96.2919	-1.682	3.01056e-16	1.54171e-12	3.26936	chr21	Yes
ENSG00000215447	chr21	ASO_G0215447_01	ENSG00000160214	RRP1	292.627	-0.539088	5.45641e-05	0.031047	20.1338	chr21	Yes
ENSG00000218510	chr1	ASO_G0218510_AD_03	ENSG00000218510	LINC00339	71.9571	-1.37204	4.24537e-12	1.31946e-08	3.94345	chr1	Yes
ENSG00000218510	chr1	ASO_G0218510_AD_03	ENSG00000162430	SEPN1	687.207	-1.13948	7.35093e-12	1.90389e-08	43.657	chr1	Yes
ENSG00000218510	chr1	ASO_G0218510_AD_03	ENSG00000158747	NBL1	2481.74	-0.762859	3.72293e-08	1.75316e-05	200.582	chr1	Yes
ENSG00000218510	chr1	ASO_G0218510_AD_03	ENSG00000117616	C1orf63	174.096	0.877704	3.22237e-07	7.70394e-05	36.4604	chr1	Yes
ENSG00000218510	chr1	ASO_G0218510_AD_03	ENSG00000117298	ECE1	1422	-0.380301	1.44528e-05	0.00115772	144.823	chr1	Yes
ENSG00000218510	chr1	ASO_G0218510_AD_03	ENSG00000117318	ID3	3983.89	-0.455394	2.77515e-05	0.00181966	386.001	chr1	Yes
ENSG00000218510	chr1	ASO_G0218510_AD_03	ENSG00000184007	PTP4A2	2317.42	-0.682141	0.000142975	0.00530836	197.822	chr1	Yes
ENSG00000218510	chr1	ASO_G0218510_AD_03	ENSG00000253368	TRNP1	1668.23	-0.505132	0.000257115	0.00778862	158.03	chr1	Yes
ENSG00000218510	chr1	ASO_G0218510_AD_03	ENSG00000219481	NBPF1	464.122	0.296574	0.000587959	0.0131089	70.5099	chr1	Yes
ENSG00000218510	chr1	ASO_G0218510_AD_03	ENSG00000127483	HP1BP3	1662.67	-0.402008	0.000683304	0.0146462	167.843	chr1	Yes
ENSG00000218510	chr1	ASO_G0218510_AD_03	ENSG00000004487	KDM1A	706.067	-0.407489	0.000737291	0.0154622	70.7742	chr1	Yes
ENSG00000218510	chr1	ASO_G0218510_AD_03	ENSG00000117632	STMN1	5985.88	-0.404863	0.00085482	0.0172071	597.355	chr1	Yes
ENSG00000218510	chr1	ASO_G0218510_AD_03	ENSG00000117614	SYF2	1118.7	-0.346511	0.00149906	0.024995	116.023	chr1	Yes
ENSG00000218510	chr1	ASO_G0218510_AD_03	ENSG00000142669	SH3BGRL3	7325.23	-0.256217	0.0028663	0.0369953	802.524	chr1	Yes
ENSG00000218510	chr1	ASO_G0218510_AD_03	ENSG00000158828	PINK1	658.291	-0.991658	0.00484829	0.0526871	46.5686	chr1	Yes
ENSG00000218510	chr1	ASO_G0218510_AD_03	ENSG00000226526	RP1-37C10.3	18.6115	0.936721	0.0114947	0.089361	4.0273	chr1	Yes
ENSG00000218510	chr1	ASO_G0218510_AD_03	ENSG00000057757	PITHD1	425.168	-0.294403	0.0134449	0.0987396	45.6148	chr1	Yes
ENSG00000218510	chr1	ASO_G0218510_AD_06	ENSG00000218510	LINC00339	71.206	-1.0448	1.09191e-07	4.2611e-05	4.95844	chr1	Yes
ENSG00000218510	chr1	ASO_G0218510_AD_06	ENSG00000117616	C1orf63	165.52	0.733429	4.40845e-06	0.000488551	33.1279	chr1	Yes
ENSG00000218510	chr1	ASO_G0218510_AD_06	ENSG00000142669	SH3BGRL3	7089.84	-0.31761	4.63318e-05	0.00255814	773.361	chr1	Yes
ENSG00000218510	chr1	ASO_G0218510_AD_06	ENSG00000219481	NBPF1	454.197	0.338051	7.1517e-05	0.00348926	72.8645	chr1	Yes
ENSG00000218510	chr1	ASO_G0218510_AD_06	ENSG00000226526	RP1-37C10.3	19.7861	1.37132	0.000120605	0.00508583	5.46222	chr1	Yes
ENSG00000218510	chr1	ASO_G0218510_AD_06	ENSG00000162430	SEPN1	702.839	-0.405534	0.000482377	0.0125641	72.714	chr1	Yes
ENSG00000218510	chr1	ASO_G0218510_AD_06	ENSG00000117318	ID3	3926.81	-0.305899	0.000541704	0.0133815	430.801	chr1	Yes
ENSG00000218510	chr1	ASO_G0218510_AD_06	ENSG00000158747	NBL1	2495.76	-0.336986	0.000544077	0.0133815	269.044	chr1	Yes
ENSG00000218510	chr1	ASO_G0218510_AD_06	ENSG00000142910	TINAGL1	88.9922	-0.81734	0.00163031	0.0272537	7.15021	chr1	Yes
ENSG00000218510	chr1	ASO_G0218510_AD_06	ENSG00000189410	SH2D5	64.7478	0.745894	0.00248011	0.0357611	13.0707	chr1	Yes
ENSG00000218510	chr1	ASO_G0218510_AD_06	ENSG00000158748	HTR6	10.0929	-1.82167	0.0032002	0.0423183	0.416134	chr1	Yes
ENSG00000218510	chr1	ASO_G0218510_AD_06	ENSG00000142676	RPL11	6762.78	-0.542017	0.00354206	0.0449748	645.892	chr1	Yes
ENSG00000218510	chr1	ASO_G0218510_AD_06	ENSG00000117118	SDHB	779.39	-0.266157	0.0039027	0.04747	87.6003	chr1	Yes
ENSG00000218510	chr1	ASO_G0218510_AD_06	ENSG00000117632	STMN1	5885.14	-0.288017	0.00390426	0.04747	652.067	chr1	Yes
ENSG00000218510	chr1	ASO_G0218510_AD_06	ENSG00000070831	CDC42	3946.21	-0.289077	0.00573933	0.0598841	437.056	chr1	Yes
ENSG00000218510	chr1	ASO_G0218510_AD_06	ENSG00000090686	USP48	583.613	0.303613	0.00617797	0.0628121	91.7093	chr1	Yes
ENSG00000218510	chr1	ASO_G0218510_AD_06	ENSG00000169914	OTUD3	98.1796	0.465068	0.012032	0.0945199	17.0298	chr1	Yes
ENSG00000219665	chr19	ASO_G0219665_AD_04	ENSG00000219665	CTD-2006C1.2	63.6182	-1.60379	1.61031e-08	0.000250467	2.05112	chr19	Yes
ENSG00000219665	chr19	ASO_G0219665_AD_08	ENSG00000219665	CTD-2006C1.2	64.8429	-2.12434	2.61449e-13	4.0794e-09	1.43915	chr19	Yes
ENSG00000221817	chr10	ASO_G0221817_04	ENSG00000156026	MCU	369.821	-0.729679	9.65375e-10	2.26541e-07	24.7709	chr10	Yes
ENSG00000221817	chr10	ASO_G0221817_04	ENSG00000042286	AIFM2	443.099	0.527814	9.90776e-07	0.000121261	64.7949	chr10	Yes
ENSG00000221817	chr10	ASO_G0221817_04	ENSG00000221817	RP11-137L10.6	30.6954	-1.99447	2.91799e-06	0.000297328	0.948452	chr10	Yes
ENSG00000221817	chr10	ASO_G0221817_04	ENSG00000096746	HNRNPH3	1755.75	0.461987	0.000107471	0.00502875	247.706	chr10	Yes
ENSG00000221817	chr10	ASO_G0221817_04	ENSG00000138336	TET1	98.6838	-0.510258	0.00623414	0.0787556	7.59238	chr10	Yes
ENSG00000221817	chr10	ASO_G0221817_04	ENSG00000172731	LRRC20	79.0334	-0.525792	0.00666518	0.0817305	6.07811	chr10	Yes
ENSG00000221817	chr10	ASO_G0221817_04	ENSG00000151208	DLG5	199.971	-0.407063	0.00668717	0.081745	16.5074	chr10	Yes
ENSG00000221817	chr10	ASO_G0221817_AD_08	ENSG00000221817	RP11-137L10.6	36.1692	-1.50457	1.17575e-06	0.00265349	1.31026	chr10	Yes
CATG00000089639	chr6	ASO_G0223811_04	ENSG00000196591	HDAC2	1697.54	-0.454736	0.000447086	0.0516251	133.867	chr6	Yes
CATG00000089639	chr6	ASO_G0223811_04	ENSG00000074935	TUBE1	135.511	0.555443	0.000798426	0.0710003	18.5633	chr6	Yes
ENSG00000223960	chr2	ASO_G0223960_08	ENSG00000223960	AC009948.5	111.131	-0.935622	3.90476e-09	4.56741e-06	6.81669	chr2	Yes
ENSG00000223960	chr2	ASO_G0223960_08	ENSG00000128708	HAT1	600.759	0.416363	4.71241e-05	0.00465245	79.871	chr2	Yes
ENSG00000223960	chr2	ASO_G0223960_08	ENSG00000152253	SPC25	360.479	0.371605	4.72559e-05	0.00465245	46.8409	chr2	Yes
ENSG00000223960	chr2	ASO_G0223960_08	ENSG00000170396	ZNF804A	44.698	0.749815	0.00034593	0.0168052	6.97836	chr2	Yes
ENSG00000223960	chr2	ASO_G0223960_08	ENSG00000091409	ITGA6	822.107	0.267922	0.0040013	0.0778049	100.979	chr2	Yes
ENSG00000223960	chr2	ASO_G0223960_AD_10	ENSG00000223960	AC009948.5	145.135	-2.19411	1.86813e-30	2.89299e-26	2.96198	chr2	Yes
ENSG00000224086	chr22	ASO_G0224086_04	ENSG00000224086	LL22NC03-86G7.1	37.8703	-1.25559	6.41512e-07	0.000200177	1.8503	chr22	Yes
ENSG00000224086	chr22	ASO_G0224086_04	ENSG00000100075	SLC25A1	1028.15	-0.362201	0.000482708	0.0293043	88.8285	chr22	Yes
ENSG00000224165	chr2	ASO_G0224165_10	ENSG00000115129	TP53I3	366.461	-0.579038	1.92776e-10	3.24576e-08	26.0819	chr2	Yes
ENSG00000224165	chr2	ASO_G0224165_10	ENSG00000224165	DNAJC27-AS1	27.2997	-1.9493	1.2511e-06	7.51145e-05	0.783818	chr2	Yes
ENSG00000224165	chr2	ASO_G0224165_10	ENSG00000138002	IFT172	151.317	-0.728329	1.16179e-05	0.000501286	9.72761	chr2	Yes
ENSG00000224165	chr2	ASO_G0224165_10	ENSG00000119778	ATAD2B	53.9865	-0.896114	2.39564e-05	0.000911757	3.1615	chr2	Yes
ENSG00000224165	chr2	ASO_G0224165_10	ENSG00000084676	NCOA1	180.458	-0.70176	0.000311242	0.00664068	11.8544	chr2	Yes
ENSG00000224165	chr2	ASO_G0224165_10	ENSG00000143970	ASXL2	324.262	-0.375628	0.0035963	0.0397654	26.2308	chr2	Yes
ENSG00000224165	chr2	ASO_G0224165_10	ENSG00000119771	KLHL29	90.3545	-0.552708	0.00481848	0.0485926	6.57856	chr2	Yes
ENSG00000224165	chr2	ASO_G0224165_10	ENSG00000219626	FAM228B	98.3352	-0.544999	0.00492078	0.0494312	7.1159	chr2	Yes
ENSG00000225377	chr20	ASO_G0225377_05	ENSG00000088833	NSFL1C	1105.95	-0.99603	6.68952e-22	4.61201e-20	62.8593	chr20	Yes
ENSG00000225377	chr20	ASO_G0225377_05	ENSG00000198171	DDRGK1	631.065	0.843387	2.10085e-15	6.78663e-14	111.649	chr20	Yes
ENSG00000225377	chr20	ASO_G0225377_05	ENSG00000196476	C20orf96	76.9193	0.909346	1.48914e-09	2.0749e-08	14.0607	chr20	Yes
ENSG00000225377	chr20	ASO_G0225377_05	ENSG00000132670	PTPRA	501.469	-0.602879	1.0432e-05	6.74542e-05	37.0223	chr20	Yes
ENSG00000225377	chr20	ASO_G0225377_05	ENSG00000101298	SNPH	110.768	-0.718716	8.5118e-05	0.000434484	7.46828	chr20	Yes
ENSG00000225377	chr20	ASO_G0225377_05	ENSG00000101220	C20orf27	713.645	0.393266	9.24813e-05	0.000466685	97.0584	chr20	Yes
ENSG00000225377	chr20	ASO_G0225377_05	ENSG00000125826	RBCK1	549.673	0.35621	0.000326482	0.00143357	73.3031	chr20	Yes
ENSG00000225377	chr20	ASO_G0225377_05	ENSG00000088888	MAVS	555.877	-0.271632	0.000357841	0.00155497	50.368	chr20	Yes
ENSG00000225377	chr20	ASO_G0225377_05	ENSG00000101224	CDC25B	552.456	-0.472545	0.000596867	0.00241139	44.1864	chr20	Yes
ENSG00000225377	chr20	ASO_G0225377_05	ENSG00000088812	ATRN	150.341	-0.448792	0.00104904	0.00394406	12.2252	chr20	Yes
ENSG00000225377	chr20	ASO_G0225377_05	ENSG00000125818	PSMF1	861.924	0.272966	0.00224175	0.00765813	109.265	chr20	Yes
ENSG00000225377	chr20	ASO_G0225377_05	ENSG00000101361	NOP56	385.007	0.502981	0.00551587	0.0165591	56.2745	chr20	Yes
ENSG00000225377	chr20	ASO_G0225377_05	ENSG00000088899	LZTS3	34.1033	-0.744529	0.0068596	0.0198665	2.29321	chr20	Yes
ENSG00000225377	chr20	ASO_G0225377_05	ENSG00000101236	RNF24	381.761	0.371524	0.00790568	0.0224672	51.6739	chr20	Yes
ENSG00000225377	chr20	ASO_G0225377_05	ENSG00000198053	SIRPA	430.584	0.283749	0.00809255	0.0229083	55.0696	chr20	Yes
ENSG00000225377	chr20	ASO_G0225377_05	CATG00000054111	CATG00000054111.1	19.4528	0.720105	0.0137692	0.0358081	3.14913	chr20	Yes
ENSG00000225377	chr20	ASO_G0225377_05	ENSG00000230839	RP5-968J1.1	23.6549	-0.827565	0.0178773	0.0443752	1.50986	chr20	Yes
ENSG00000225377	chr20	ASO_G0225377_05	CATG00000054079	CATG00000054079.1	26.6867	0.494555	0.0422416	0.0893412	3.8741	chr20	Yes
ENSG00000225377	chr20	ASO_G0225377_05	ENSG00000225377	RP5-1103G7.4	83.9044	-0.402616	0.0424394	0.0896505	7.03167	chr20	Yes
ENSG00000225554	chr1	ASO_G0225554_AD_04	ENSG00000225554	RP11-527D7.1	55.1859	-0.880043	3.48834e-05	0.0209985	2.83333	chr1	Yes
ENSG00000225554	chr1	ASO_G0225554_AD_06	ENSG00000225554	RP11-527D7.1	47.951	-1.42897	1.28392e-09	1.04102e-06	1.91146	chr1	Yes
ENSG00000225554	chr1	ASO_G0225554_AD_06	ENSG00000155816	FMN2	883.883	-0.322661	0.000218328	0.0262883	73.1529	chr1	Yes
ENSG00000227036	chr17	ASO_G0227036_04	ENSG00000227036	LINC00511	23.6935	-1.86825	3.21055e-05	0.001981	0.688162	chr17	Yes
ENSG00000227036	chr17	ASO_G0227036_04	ENSG00000198265	HELZ	337.308	-0.502604	0.000591723	0.0177911	25.5629	chr17	Yes
ENSG00000227036	chr17	ASO_G0227036_04	ENSG00000154217	PITPNC1	153.142	-0.588542	0.002342	0.044259	11.0533	chr17	Yes
ENSG00000227036	chr17	ASO_G0227036_04	ENSG00000109066	TMEM104	177.547	-0.396051	0.00279099	0.0497456	14.3807	chr17	Yes
ENSG00000227036	chr17	ASO_G0227036_04	ENSG00000161513	FDXR	250.792	0.387239	0.00444025	0.0675546	33.0082	chr17	Yes
ENSG00000228109	chr3	ASO_G0228109_06	ENSG00000228109	MFI2-AS1	22.8594	-3.21211	3.13982e-07	3.22815e-05	0.264996	chr3	Yes
ENSG00000228109	chr3	ASO_G0228109_06	ENSG00000186001	LRCH3	542.114	-0.266626	0.00261676	0.0565998	46.9352	chr3	Yes
ENSG00000228109	chr3	ASO_G0228109_07	ENSG00000228109	MFI2-AS1	23.327	-2.20598	2.03372e-06	0.000138472	0.6615	chr3	Yes
ENSG00000228109	chr3	ASO_G0228109_07	ENSG00000173950	XXYLT1	107.284	-0.741466	2.01658e-05	0.000933184	7.23238	chr3	Yes
ENSG00000228109	chr3	ASO_G0228109_07	ENSG00000114331	ACAP2	505.781	-0.362375	0.000132355	0.00425298	42.9019	chr3	Yes
ENSG00000228288	chr1	ASO_G0228288_01	ENSG00000228288	PCAT6	22.3345	-1.32284	0.000174716	0.057625	0.989438	chr1	Yes
ENSG00000229043	chr7	ASO_G0229043_07	ENSG00000242474	AC093627.9	41.4862	1.45126	2.89325e-10	7.34641e-09	9.35632	chr7	Yes
ENSG00000229043	chr7	ASO_G0229043_07	ENSG00000229043	AC091729.9	51.7447	-1.67441	1.03435e-09	2.40653e-08	2.11258	chr7	Yes
ENSG00000229043	chr7	ASO_G0229043_07	ENSG00000176349	AC110781.3	99.9617	-0.922853	1.13178e-07	1.76869e-06	6.49527	chr7	Yes
ENSG00000229043	chr7	ASO_G0229043_07	ENSG00000106268	NUDT1	399.284	-0.51814	2.84453e-07	4.11096e-06	33.0086	chr7	Yes
ENSG00000229043	chr7	ASO_G0229043_07	ENSG00000164916	FOXK1	246.008	0.525945	3.3625e-05	0.00029044	36.2862	chr7	Yes
ENSG00000229043	chr7	ASO_G0229043_07	ENSG00000242802	AP5Z1	556.033	0.335343	3.8595e-05	0.000328269	74.2711	chr7	Yes
ENSG00000229043	chr7	ASO_G0229043_07	ENSG00000146540	C7orf50	619.606	-0.401895	0.000196119	0.0013549	54.9243	chr7	Yes
ENSG00000229043	chr7	ASO_G0229043_07	ENSG00000106263	EIF3B	1663.03	0.297914	0.00133281	0.00700614	217.261	chr7	Yes
ENSG00000229043	chr7	ASO_G0229043_07	ENSG00000146535	GNA12	628.557	-0.274234	0.00165203	0.00838949	59.9306	chr7	Yes
ENSG00000229043	chr7	ASO_G0229043_07	ENSG00000106003	LFNG	139.109	-0.467778	0.00165695	0.00840081	11.8771	chr7	Yes
ENSG00000229043	chr7	ASO_G0229043_07	ENSG00000178381	ZFAND2A	44.7581	0.494163	0.0207253	0.064855	6.43657	chr7	Yes
ENSG00000229043	chr7	ASO_G0229043_07	CATG00000091080	CATG00000091080.1	11.7299	-1.34567	0.0212029	0.0659254	0.590479	chr7	Yes
ENSG00000229043	chr7	ASO_G0229043_07	ENSG00000188191	PRKAR1B	128.802	-0.313858	0.0301307	0.086242	12.0514	chr7	Yes
ENSG00000229043	chr7	ASO_G0229043_07	ENSG00000157778	PSMG3	162.094	-0.335925	0.0310694	0.0883596	14.878	chr7	Yes
ENSG00000229647	chr2	ASO_G0229647_06	ENSG00000114933	INO80D	102.497	-0.593202	0.000575442	0.045622	6.82871	chr2	Yes
ENSG00000229647	chr2	ASO_G0229647_06	ENSG00000116117	PARD3B	140.473	-0.605356	0.00161429	0.0845344	9.34927	chr2	Yes
ENSG00000229852	chr6	ASO_G0229852_03	ENSG00000185760	KCNQ5	239.578	-0.862902	1.21835e-08	1.1105e-06	13.4306	chr6	Yes
ENSG00000229852	chr6	ASO_G0229852_03	ENSG00000164430	MB21D1	151.474	-0.52681	0.000279981	0.00555907	10.3685	chr6	Yes
ENSG00000229852	chr6	ASO_G0229852_03	ENSG00000119900	OGFRL1	338.265	0.541416	0.00309357	0.0345064	41.8392	chr6	Yes
ENSG00000229852	chr6	ASO_G0229852_03	ENSG00000229852	RP11-398K22.12	54.699	-0.618275	0.00922778	0.0742856	3.57003	chr6	Yes
ENSG00000229852	chr6	ASO_G0229852_05	ENSG00000229852	RP11-398K22.12	48.1185	-1.98676	3.68826e-09	2.38523e-06	1.25951	chr6	Yes
ENSG00000229852	chr6	ASO_G0229852_05	ENSG00000185760	KCNQ5	237.317	-0.598191	9.14686e-05	0.0139185	15.9324	chr6	Yes
ENSG00000229852	chr6	ASO_G0229852_AD_01	ENSG00000229852	RP11-398K22.12	54.0523	-1.77904	1.87533e-11	1.48685e-07	2.15221	chr6	Yes
ENSG00000230074	chr9	ASO_G0230074_05	ENSG00000107262	BAG1	593.659	1.04454	3.76035e-22	5.57902e-20	96.9826	chr9	Yes
ENSG00000230074	chr9	ASO_G0230074_05	ENSG00000147905	ZCCHC7	149.241	-1.19851	9.97065e-13	5.55383e-11	7.04058	chr9	Yes
ENSG00000230074	chr9	ASO_G0230074_05	ENSG00000164978	NUDT2	369.118	-0.6463	1.16774e-07	2.44025e-06	24.4255	chr9	Yes
ENSG00000230074	chr9	ASO_G0230074_05	ENSG00000165283	STOML2	1081.01	-0.587921	2.73639e-06	3.99267e-05	73.9859	chr9	Yes
ENSG00000230074	chr9	ASO_G0230074_05	ENSG00000165304	MELK	642.461	-0.78249	4.7995e-06	6.49548e-05	39.0677	chr9	Yes
ENSG00000230074	chr9	ASO_G0230074_05	ENSG00000096872	IFT74	267.207	-0.576338	5.61906e-06	7.47485e-05	18.4175	chr9	Yes
ENSG00000230074	chr9	ASO_G0230074_05	ENSG00000230074	RP11-195F19.9	44.6097	-1.32987	6.85914e-06	8.91071e-05	1.94929	chr9	Yes
ENSG00000230074	chr9	ASO_G0230074_05	ENSG00000122707	RECK	933.331	-0.545505	9.99561e-06	0.000121874	65.6886	chr9	Yes
ENSG00000230074	chr9	ASO_G0230074_05	ENSG00000122741	DCAF10	329.93	-0.516853	1.0189e-05	0.000123852	23.5314	chr9	Yes
ENSG00000230074	chr9	ASO_G0230074_05	ENSG00000010438	PRSS3	291.875	-0.484729	1.43501e-05	0.000166284	21.2816	chr9	Yes
ENSG00000230074	chr9	ASO_G0230074_05	ENSG00000107201	DDX58	158.286	0.650459	3.9222e-05	0.000386499	21.4243	chr9	Yes
ENSG00000230074	chr9	ASO_G0230074_05	ENSG00000107371	EXOSC3	731.996	-0.481531	4.01537e-05	0.000393418	53.3723	chr9	Yes
ENSG00000230074	chr9	ASO_G0230074_05	ENSG00000198467	TPM2	8931.32	-0.373473	0.000131765	0.00107882	694.006	chr9	Yes
ENSG00000230074	chr9	ASO_G0230074_05	ENSG00000186638	KIF24	104.732	-0.566835	0.000789314	0.00486928	7.28588	chr9	Yes
ENSG00000230074	chr9	ASO_G0230074_05	ENSG00000137074	APTX	310.432	-0.380946	0.00104862	0.00616096	24.018	chr9	Yes
ENSG00000230074	chr9	ASO_G0230074_05	ENSG00000165280	VCP	2709.05	0.366211	0.00112922	0.00657367	317.399	chr9	Yes
ENSG00000230074	chr9	ASO_G0230074_05	ENSG00000164976	KIAA1161	29.9064	0.871953	0.00129466	0.00735076	4.52117	chr9	Yes
ENSG00000230074	chr9	ASO_G0230074_05	ENSG00000198853	RUSC2	582.503	0.331623	0.00231888	0.0116716	67.0181	chr9	Yes
ENSG00000230074	chr9	ASO_G0230074_05	ENSG00000164970	FAM219A	235.071	0.40987	0.00300912	0.0142938	28.1516	chr9	Yes
ENSG00000230074	chr9	ASO_G0230074_05	ENSG00000005238	FAM214B	281.161	0.37442	0.00317135	0.0149259	33.1176	chr9	Yes
ENSG00000230074	chr9	ASO_G0230074_05	ENSG00000235387	LINC00961	43.2421	0.596644	0.00527206	0.0224027	5.70235	chr9	Yes
ENSG00000230074	chr9	ASO_G0230074_05	ENSG00000147912	FBXO10	88.8266	0.459069	0.00691602	0.0278309	10.9722	chr9	Yes
ENSG00000230074	chr9	ASO_G0230074_05	CATG00000108250	CATG00000108250.1	12.4884	0.979184	0.00748068	0.0296335	1.9962	chr9	Yes
ENSG00000230074	chr9	ASO_G0230074_05	ENSG00000196196	HRCT1	42.6498	0.573214	0.00785836	0.0307648	5.55645	chr9	Yes
ENSG00000230074	chr9	ASO_G0230074_05	ENSG00000231518	RP11-327L3.3	42.9872	0.558343	0.00940643	0.0352896	5.55645	chr9	Yes
ENSG00000230074	chr9	ASO_G0230074_05	ENSG00000137094	DNAJB5	216.868	-0.329251	0.0105097	0.0385047	17.3472	chr9	Yes
ENSG00000230074	chr9	ASO_G0230074_05	CATG00000108322	CATG00000108322.1	7.72354	1.21331	0.0120899	0.0430717	1.36565	chr9	Yes
ENSG00000230074	chr9	ASO_G0230074_05	ENSG00000122694	GLIPR2	451.338	-0.297476	0.0137366	0.047468	36.732	chr9	Yes
ENSG00000230074	chr9	ASO_G0230074_05	ENSG00000137075	RNF38	225.178	0.338487	0.0173177	0.0568836	26.0826	chr9	Yes
ENSG00000230074	chr9	ASO_G0230074_05	ENSG00000137073	UBAP2	406.048	-0.318875	0.0198514	0.0633196	32.5622	chr9	Yes
ENSG00000230074	chr9	ASO_G0230074_05	ENSG00000137103	TMEM8B	79.2007	-0.441182	0.0236326	0.0723564	5.90591	chr9	Yes
ENSG00000230074	chr9	ASO_G0230074_05	ENSG00000197579	TOPORS	243.714	0.304034	0.0278958	0.0822522	27.562	chr9	Yes
ENSG00000230074	chr9	ASO_G0230074_05	ENSG00000107341	UBE2R2	416.465	-0.298902	0.028382	0.0833415	33.8496	chr9	Yes
ENSG00000230074	chr9	ASO_G0230074_05	ENSG00000168795	ZBTB5	67.6839	0.395769	0.0297022	0.0862803	8.03729	chr9	Yes
ENSG00000230074	chr9	ASO_G0230074_07	ENSG00000230074	RP11-195F19.9	40.422	-2.62705	1.1292e-10	3.04619e-08	0.711867	chr9	Yes
ENSG00000230074	chr9	ASO_G0230074_07	ENSG00000198722	UNC13B	127.403	-0.583631	0.00020882	0.011213	8.51858	chr9	Yes
ENSG00000230082	chr3	ASO_G0230082_01	ENSG00000230082	PRRT3-AS1	20.8377	-2.8242	3.40346e-06	0.00248356	0.38105	chr3	Yes
ENSG00000230082	chr3	ASO_G0230082_01	ENSG00000168137	SETD5	401.474	-0.357473	0.00042853	0.054748	36.0373	chr3	Yes
ENSG00000233117	chr10	ASO_G0233117_02	ENSG00000107959	PITRM1	1387.03	0.394246	0.0001774	0.00689474	204.208	chr10	Yes
ENSG00000233117	chr10	ASO_G0233117_02	ENSG00000205488	CALML3-AS1	7.65017	1.70893	0.00226646	0.0283682	2.2907	chr10	Yes
ENSG00000233117	chr10	ASO_G0233117_02	ENSG00000134470	IL15RA	67.127	0.450859	0.00500199	0.0443532	10.1062	chr10	Yes
ENSG00000233117	chr10	ASO_G0233117_02	ENSG00000165568	AKR1E2	26.0854	-0.799998	0.00776532	0.0572644	1.82956	chr10	Yes
ENSG00000233117	chr10	ASO_G0233117_02	ENSG00000067057	PFKP	832.671	-0.255819	0.0152781	0.0838605	82.5101	chr10	Yes
ENSG00000233137	chr9	ASO_G0233137_02	ENSG00000233137	RP11-220I1.1	187.769	-2.57413	5.93996e-31	4.64445e-27	4.83676	chr9	Yes
ENSG00000233137	chr9	ASO_G0233137_02	ENSG00000165304	MELK	398.381	-0.464081	0.00160565	0.0496227	41.5939	chr9	Yes
ENSG00000233137	chr9	ASO_G0233137_02	ENSG00000213930	GALT	173.768	0.331791	0.00430012	0.0856629	29.6052	chr9	Yes
ENSG00000233137	chr9	ASO_G0233137_02	ENSG00000137094	DNAJB5	173.17	-0.378173	0.00527269	0.0971383	19.1572	chr9	Yes
ENSG00000233137	chr9	ASO_G0233137_04	ENSG00000233137	RP11-220I1.1	205.791	-1.24369	4.95696e-21	3.81165e-17	11.2875	chr9	Yes
ENSG00000233137	chr9	ASO_G0233137_05	ENSG00000233137	RP11-220I1.1	208.461	-0.782694	1.23657e-10	1.90878e-06	15.9157	chr9	Yes
ENSG00000233527	chr19	ASO_G0233527_02	ENSG00000196967	ZNF585A	71.9522	-1.54426	6.19694e-08	5.15632e-06	3.34276	chr19	Yes
ENSG00000233527	chr19	ASO_G0233527_02	ENSG00000126247	CAPNS1	2768.14	0.690709	2.46744e-06	5.25145e-05	587.392	chr19	Yes
ENSG00000233527	chr19	ASO_G0233527_02	ENSG00000167635	ZNF146	367.748	-0.862465	2.68491e-05	0.000291667	28.4885	chr19	Yes
ENSG00000233527	chr19	ASO_G0233527_02	ENSG00000189144	ZNF573	24.1478	-1.83085	5.9102e-05	0.000528002	0.835007	chr19	Yes
ENSG00000233527	chr19	ASO_G0233527_02	ENSG00000233527	AC092295.7	59.8524	-0.934912	7.00085e-05	0.00059454	4.43154	chr19	Yes
ENSG00000233527	chr19	ASO_G0233527_02	ENSG00000161298	ZNF382	62.0697	0.769471	0.000132721	0.000955435	13.9986	chr19	Yes
ENSG00000233527	chr19	ASO_G0233527_02	ENSG00000105254	TBCB	722.422	0.577595	0.000250309	0.00153527	143.37	chr19	Yes
ENSG00000233527	chr19	ASO_G0233527_02	ENSG00000245680	ZNF585B	58.0539	-0.921042	0.000305762	0.0017794	4.10954	chr19	Yes
ENSG00000233527	chr19	ASO_G0233527_02	ENSG00000161281	COX7A1	699.112	-0.374261	0.00131046	0.00547529	76.1466	chr19	Yes
ENSG00000233527	chr19	ASO_G0233527_02	ENSG00000261824	LINC00662	76.0502	-0.674601	0.0022317	0.00829818	6.61456	chr19	Yes
ENSG00000233527	chr19	ASO_G0233527_02	ENSG00000267360	CTC-454I21.3	50.9637	-0.813265	0.00295445	0.0103231	3.91853	chr19	Yes
ENSG00000233527	chr19	ASO_G0233527_02	ENSG00000196381	ZNF781	13.3379	-1.34948	0.00434297	0.0139473	0.684924	chr19	Yes
ENSG00000233527	chr19	ASO_G0233527_02	ENSG00000105663	KMT2B	100.594	0.542706	0.00733834	0.0211173	19.9501	chr19	Yes
ENSG00000233527	chr19	ASO_G0233527_02	ENSG00000272635	LLNLF-65H9.1	51.9637	-0.724249	0.00859405	0.0239126	4.28418	chr19	Yes
ENSG00000233527	chr19	ASO_G0233527_02	ENSG00000272333	KMT2B	107.619	0.53354	0.00861587	0.0239691	21.1944	chr19	Yes
ENSG00000233527	chr19	ASO_G0233527_02	ENSG00000267575	CTC-459F4.3	85.0832	-0.541003	0.00893434	0.0246795	8.1072	chr19	Yes
ENSG00000233527	chr19	ASO_G0233527_02	ENSG00000075702	WDR62	334.636	0.538355	0.0118351	0.030887	65.3734	chr19	Yes
ENSG00000233527	chr19	ASO_G0233527_02	ENSG00000167604	NFKBID	66.3173	0.485656	0.0131238	0.0335067	12.6834	chr19	Yes
ENSG00000233527	chr19	ASO_G0233527_02	ENSG00000186020	ZNF529	123.359	0.386358	0.0183345	0.0436342	22.2668	chr19	Yes
ENSG00000233527	chr19	ASO_G0233527_02	ENSG00000180479	ZNF571	12.7609	-1.08067	0.0237917	0.0536968	0.777702	chr19	Yes
ENSG00000233527	chr19	ASO_G0233527_02	ENSG00000181666	HKR1	146.261	-0.27443	0.0323017	0.0686356	16.7711	chr19	Yes
ENSG00000233527	chr19	ASO_G0233527_02	ENSG00000267470	ZNF571-AS1	18.7912	0.693512	0.036471	0.075816	4.09863	chr19	Yes
ENSG00000233527	chr19	ASO_G0233527_02	ENSG00000180458	CTD-3064H18.4	6.79504	0.878789	0.0412503	0.0839438	1.57451	chr19	Yes
ENSG00000233527	chr19	ASO_G0233527_02	ENSG00000161277	THAP8	78.9207	0.360578	0.0453151	0.0905725	13.9741	chr19	Yes
ENSG00000233527	chr19	ASO_G0233527_03	ENSG00000233527	AC092295.7	59.9067	-1.12825	1.26955e-06	0.0195841	3.71215	chr19	Yes
ENSG00000233621	chr1	ASO_G0233621_01	ENSG00000116478	HDAC1	667.857	-0.874118	1.21184e-25	1.35397e-22	48.0618	chr1	Yes
ENSG00000233621	chr1	ASO_G0233621_01	ENSG00000121904	CSMD2	277.423	-0.96382	2.85839e-14	6.81747e-12	18.8065	chr1	Yes
ENSG00000233621	chr1	ASO_G0233621_01	ENSG00000084070	SMAP2	269.601	-0.501882	2.87057e-06	0.000131276	24.5706	chr1	Yes
ENSG00000233621	chr1	ASO_G0233621_01	ENSG00000233621	RP11-422J8.1	25.4597	-1.75007	5.60444e-06	0.000231079	1.00973	chr1	Yes
ENSG00000233621	chr1	ASO_G0233621_01	ENSG00000168653	NDUFS5	2828.18	0.326273	6.89621e-06	0.000268049	431.718	chr1	Yes
ENSG00000233621	chr1	ASO_G0233621_01	ENSG00000127603	MACF1	831.279	-0.301929	0.00012509	0.00290746	86.1452	chr1	Yes
ENSG00000233621	chr1	ASO_G0233621_01	ENSG00000116251	RPL22	4498.29	0.32022	0.000281519	0.00544868	684.094	chr1	Yes
ENSG00000233621	chr1	ASO_G0233621_01	CATG00000116221	CATG00000116221.1	138.711	-0.539341	0.000407383	0.00717534	12.4273	chr1	Yes
ENSG00000233621	chr1	ASO_G0233621_01	ENSG00000173660	UQCRH	3296.95	0.289673	0.000630451	0.0102237	492.259	chr1	Yes
ENSG00000233621	chr1	ASO_G0233621_01	ENSG00000121900	TMEM54	239.495	0.376537	0.00074739	0.011546	37.746	chr1	Yes
ENSG00000233621	chr1	ASO_G0233621_01	ENSG00000238287	RP11-656D10.3	23.2798	-1.22637	0.000897425	0.0131875	1.32244	chr1	Yes
ENSG00000233621	chr1	ASO_G0233621_01	ENSG00000084073	ZMPSTE24	576.848	-0.270564	0.00332236	0.034887	60.9736	chr1	Yes
ENSG00000233621	chr1	ASO_G0233621_01	ENSG00000142676	RPL11	6387.04	0.318859	0.00607957	0.0545438	970.411	chr1	Yes
ENSG00000233621	chr1	ASO_G0233621_01	ENSG00000121769	FABP3	571.745	1.17292	0.00608915	0.0545665	141.59	chr1	Yes
ENSG00000233621	chr1	ASO_G0233621_01	ENSG00000204219	TCEA3	197.726	0.362626	0.00724416	0.061301	30.823	chr1	Yes
ENSG00000233621	chr1	ASO_G0233621_01	ENSG00000126067	PSMB2	1115.91	0.252159	0.00726864	0.0614426	163.011	chr1	Yes
ENSG00000233621	chr1	ASO_G0233621_01	ENSG00000134686	PHC2	649.583	0.368901	0.00842314	0.0677495	101.777	chr1	Yes
ENSG00000233621	chr1	ASO_G0233621_01	ENSG00000086015	MAST2	251.149	-0.273675	0.00934057	0.0726578	26.5756	chr1	Yes
ENSG00000233621	chr1	ASO_G0233621_01	ENSG00000188786	MTF1	124.225	0.348779	0.00993952	0.0757501	19.2521	chr1	Yes
ENSG00000233621	chr1	ASO_G0233621_05	ENSG00000092853	CLSPN	406.69	-0.922266	1.38306e-09	1.67406e-07	29.2923	chr1	Yes
ENSG00000233621	chr1	ASO_G0233621_05	ENSG00000134690	CDCA8	568.572	-0.837972	2.49825e-08	1.89659e-06	43.2971	chr1	Yes
ENSG00000233621	chr1	ASO_G0233621_05	ENSG00000123473	STIL	158.955	-0.783988	8.79356e-07	4.29609e-05	12.3958	chr1	Yes
ENSG00000233621	chr1	ASO_G0233621_05	ENSG00000204219	TCEA3	201.301	0.549758	3.40821e-05	0.000961437	36.2124	chr1	Yes
ENSG00000233621	chr1	ASO_G0233621_05	ENSG00000130766	SESN2	114.024	0.493322	0.000180946	0.00384406	19.8489	chr1	Yes
ENSG00000233621	chr1	ASO_G0233621_05	ENSG00000085999	RAD54L	105.446	-0.703541	0.000181303	0.00384635	8.69743	chr1	Yes
ENSG00000233621	chr1	ASO_G0233621_05	ENSG00000173846	PLK3	250.996	0.744076	0.000269502	0.00536476	50.6718	chr1	Yes
ENSG00000233621	chr1	ASO_G0233621_05	ENSG00000214114	MYCBP	247.481	-0.431496	0.000275873	0.00547047	24.3808	chr1	Yes
ENSG00000233621	chr1	ASO_G0233621_05	ENSG00000233621	RP11-422J8.1	25.9373	-1.12745	0.00049693	0.00871569	1.62431	chr1	Yes
ENSG00000233621	chr1	ASO_G0233621_05	ENSG00000164002	EXO5	46.1796	-0.781666	0.00099532	0.015277	3.59423	chr1	Yes
ENSG00000233621	chr1	ASO_G0233621_05	ENSG00000228436	RP5-864K19.4	56.7933	0.669457	0.00158274	0.021964	11.047	chr1	Yes
ENSG00000233621	chr1	ASO_G0233621_05	CATG00000057476	CATG00000057476.1	8.82967	-2.40631	0.00166838	0.0229062	0.263457	chr1	Yes
ENSG00000233621	chr1	ASO_G0233621_05	ENSG00000132773	TOE1	67.8768	-0.568865	0.00201399	0.0266132	6.23419	chr1	Yes
ENSG00000233621	chr1	ASO_G0233621_05	ENSG00000132780	NASP	660.835	-0.9773	0.00237723	0.0302268	46.0701	chr1	Yes
ENSG00000233621	chr1	ASO_G0233621_05	ENSG00000116954	RRAGC	490.311	0.501414	0.00312601	0.0372118	85.7723	chr1	Yes
ENSG00000233621	chr1	ASO_G0233621_05	ENSG00000162520	SYNC	456.719	0.329271	0.00475803	0.0502301	72.0659	chr1	Yes
ENSG00000233621	chr1	ASO_G0233621_05	ENSG00000020129	NCDN	268.189	0.31144	0.00574264	0.0572674	41.9408	chr1	Yes
ENSG00000233621	chr1	ASO_G0233621_05	ENSG00000181817	LSM10	282.442	0.253228	0.0107299	0.0893887	42.5445	chr1	Yes
ENSG00000234456	chr7	ASO_G0234456_01	ENSG00000234456	MAGI2-AS3	665.618	-1.00218	1.00016e-39	1.54775e-35	44.192	chr7	Yes
ENSG00000234456	chr7	ASO_G0234456_04	ENSG00000234456	MAGI2-AS3	628.749	-2.86955	3.78002e-137	5.91497e-133	12.5189	chr7	Yes
ENSG00000236810	chr1	ASO_G0236810_AD_06	ENSG00000117632	STMN1	5677.88	-0.327968	9.27576e-06	0.0146733	444.004	chr1	Yes
ENSG00000236810	chr1	ASO_G0236810_AD_06	ENSG00000236810	RP5-886K2.3	33.5391	-1.12154	0.000175698	0.0958402	1.57993	chr1	Yes
ENSG00000237187	chr5	ASO_G0237187_03	ENSG00000237187	NR2F1-AS1	210.973	-1.41301	7.87137e-19	6.08653e-15	11.6418	chr5	Yes
ENSG00000237187	chr5	ASO_G0237187_AD_01	ENSG00000237187	NR2F1-AS1	234.655	-1.03031	4.79844e-11	7.52683e-07	14.6449	chr5	Yes
ENSG00000237298	chr2	ASO_G0237298_01	ENSG00000237298	TTN-AS1	42.953	-1.33155	2.7195e-07	0.00139166	2.0875	chr2	Yes
ENSG00000237298	chr2	ASO_G0237298_09	ENSG00000237298	TTN-AS1	43.4179	-1.24467	6.90458e-07	0.000287193	2.23291	chr2	Yes
ENSG00000240875	chr3	ASO_G0240875_02	ENSG00000169251	NMD3	394.06	0.464646	5.3377e-07	0.000109001	55.643	chr3	Yes
ENSG00000240875	chr3	ASO_G0240875_02	ENSG00000174891	RSRC1	370.658	-0.518791	2.32586e-06	0.000300637	30.1542	chr3	Yes
ENSG00000240875	chr3	ASO_G0240875_02	ENSG00000240875	LINC00886	30.3718	-1.04417	0.00116729	0.0267202	1.77017	chr3	Yes
ENSG00000240875	chr3	ASO_G0240875_02	ENSG00000144895	EIF2A	497.342	0.414023	0.00209337	0.0405101	68.2856	chr3	Yes
ENSG00000240875	chr3	ASO_G0240875_02	ENSG00000163661	PTX3	693.356	-0.438599	0.00375857	0.0592213	59.1039	chr3	Yes
ENSG00000240875	chr3	ASO_G0240875_03	ENSG00000186432	KPNA4	717.831	-1.36987	6.72021e-33	1.03847e-29	33.7771	chr3	Yes
ENSG00000240875	chr3	ASO_G0240875_03	ENSG00000169251	NMD3	388.788	0.379577	4.18125e-05	0.00128455	51.0874	chr3	Yes
ENSG00000240875	chr3	ASO_G0240875_03	ENSG00000144895	EIF2A	500.292	0.434555	0.000650049	0.0110266	67.7243	chr3	Yes
ENSG00000240875	chr3	ASO_G0240875_03	ENSG00000113810	SMC4	1182.1	-0.289415	0.00162733	0.0217347	107.337	chr3	Yes
ENSG00000240875	chr3	ASO_G0240875_03	ENSG00000240875	LINC00886	30.856	-0.926249	0.00265745	0.0310867	1.93961	chr3	Yes
ENSG00000240875	chr3	ASO_G0240875_03	ENSG00000178053	MLF1	56.048	-0.663831	0.00499577	0.0497741	4.09834	chr3	Yes
ENSG00000240875	chr3	ASO_G0240875_03	ENSG00000168779	SHOX2	282.73	0.294565	0.00654799	0.0602466	35.6836	chr3	Yes
ENSG00000241990	chr22	ASO_G0241990_01	ENSG00000241990	RP6-109B7.3	228.049	-1.33882	2.13762e-22	3.29814e-18	13.1694	chr22	Yes
ENSG00000243701	chr3	ASO_G0243701_01	ENSG00000243701	LINC00883	62.753	-1.04284	1.48855e-05	0.0582358	4.29486	chr3	Yes
ENSG00000244625	chr22	ASO_G0244625_04	ENSG00000100325	ASCC2	286.905	-0.881906	7.956e-16	6.12851e-12	21.8445	chr22	Yes
ENSG00000244625	chr22	ASO_G0244625_04	ENSG00000244625	CTA-211A9.5	43.4463	-0.828399	0.000264572	0.0947907	3.45217	chr22	Yes
ENSG00000244625	chr22	ASO_G0244625_AD_08	ENSG00000244625	CTA-211A9.5	74.4037	-1.0179	9.91083e-09	0.000153915	3.31228	chr22	Yes
ENSG00000244625	chr22	ASO_G0244625_AD_09	ENSG00000244625	CTA-211A9.5	69.19	-1.11239	7.30664e-07	0.00114736	3.15175	chr22	Yes
ENSG00000245849	chr15	ASO_G0245849_AD_07	ENSG00000245849	RAD51-AS1	42.7851	-2.48314	2.64295e-13	8.32476e-10	0.790896	chr15	Yes
ENSG00000245937	chr5	ASO_G0245937_01	ENSG00000245937	CTC-228N24.3	133.09	-1.91991	3.82128e-23	1.94465e-19	4.96983	chr5	Yes
ENSG00000245937	chr5	ASO_G0245937_AD_02	ENSG00000245937	CTC-228N24.3	194.039	-2.19465	5.1157e-37	8.08946e-33	5.87562	chr5	Yes
ENSG00000245937	chr5	ASO_G0245937_AD_05	ENSG00000245937	CTC-228N24.3	201.436	-1.55031	3.75991e-27	5.91359e-23	9.01073	chr5	Yes
ENSG00000246067	chr11	ASO_G0246067_AD_04	ENSG00000246067	RAB30-AS1	215.788	-1.75687	9.43362e-27	1.43259e-22	8.68742	chr11	Yes
ENSG00000246067	chr11	ASO_G0246067_AD_06	ENSG00000165494	PCF11	201.764	1.16498	1.62865e-28	2.19681e-27	43.8852	chr11	Yes
ENSG00000246067	chr11	ASO_G0246067_AD_06	ENSG00000073921	PICALM	810.885	-0.556617	3.10882e-23	3.04017e-22	65.1243	chr11	Yes
ENSG00000246067	chr11	ASO_G0246067_AD_06	ENSG00000137501	SYTL2	109.309	-1.32748	2.16856e-21	1.86432e-20	5.43839	chr11	Yes
ENSG00000246067	chr11	ASO_G0246067_AD_06	ENSG00000246067	RAB30-AS1	228.49	-0.824042	1.9386e-10	7.29149e-10	14.8645	chr11	Yes
ENSG00000246067	chr11	ASO_G0246067_AD_06	ENSG00000150672	DLG2	12.5552	1.61605	2.11745e-10	7.93693e-10	3.56756	chr11	Yes
ENSG00000246067	chr11	ASO_G0246067_AD_06	ENSG00000137500	CCDC90B	453.614	-0.551701	8.21672e-09	2.63606e-08	37.8369	chr11	Yes
ENSG00000246067	chr11	ASO_G0246067_AD_06	ENSG00000165490	C11orf82	91.6928	0.70694	2.91382e-08	8.80957e-08	15.5118	chr11	Yes
ENSG00000246067	chr11	ASO_G0246067_AD_06	ENSG00000247137	RP11-727A23.5	32.1852	0.927892	3.5038e-08	1.05178e-07	6.23674	chr11	Yes
ENSG00000246067	chr11	ASO_G0246067_AD_06	ENSG00000137494	ANKRD42	80.8569	0.677847	4.70742e-08	1.39726e-07	13.512	chr11	Yes
ENSG00000246067	chr11	ASO_G0246067_AD_06	ENSG00000137504	CREBZF	292.654	0.478065	6.72231e-05	0.000139905	43.8673	chr11	Yes
ENSG00000246067	chr11	ASO_G0246067_AD_06	ENSG00000179071	CCDC89	21.6484	-0.567873	0.021594	0.0314929	1.71355	chr11	Yes
ENSG00000246067	chr11	ASO_G0246067_AD_09	ENSG00000246067	RAB30-AS1	221.721	-1.03289	8.75088e-13	1.32655e-08	13.9616	chr11	Yes
ENSG00000246089	chr8	ASO_G0246089_02	ENSG00000246089	RP11-115C21.2	34.1428	-1.38959	2.36446e-06	0.00145301	1.32599	chr8	Yes
ENSG00000246273	chr11	ASO_G0246273_02	ENSG00000246273	SBF2-AS1	142.742	-1.61913	5.19236e-16	1.03787e-13	6.49194	chr11	Yes
ENSG00000246273	chr11	ASO_G0246273_02	ENSG00000197702	PARVA	1612.63	-0.813361	8.99371e-16	1.73028e-13	123.699	chr11	Yes
ENSG00000246273	chr11	ASO_G0246273_02	ENSG00000072952	MRVI1	138.745	-1.21394	1.77434e-09	1.24131e-07	8.22483	chr11	Yes
ENSG00000246273	chr11	ASO_G0246273_02	ENSG00000187079	TEAD1	1021.34	-0.605984	2.10982e-09	1.44965e-07	89.4019	chr11	Yes
ENSG00000246273	chr11	ASO_G0246273_02	ENSG00000254554	RP11-351I24.1	26.0386	-1.072	0.00066799	0.00974505	1.70324	chr11	Yes
ENSG00000246273	chr11	ASO_G0246273_02	ENSG00000050165	DKK3	5816.32	0.264436	0.00102791	0.0136032	858.003	chr11	Yes
ENSG00000246273	chr11	ASO_G0246273_02	ENSG00000130413	STK33	20.1347	-1.19083	0.00118158	0.0152437	1.25197	chr11	Yes
ENSG00000246273	chr11	ASO_G0246273_02	ENSG00000175352	NRIP3	188.182	0.477675	0.00433632	0.0408064	31.4784	chr11	Yes
ENSG00000246273	chr11	ASO_G0246273_02	ENSG00000133794	ARNTL	84.4173	-0.458967	0.00584725	0.0504739	8.20683	chr11	Yes
ENSG00000246273	chr11	ASO_G0246273_02	ENSG00000205339	IPO7	854.115	0.326599	0.00886102	0.0687624	130.629	chr11	Yes
ENSG00000246985	chr12	ASO_G0246985_10	ENSG00000120798	NR2C1	204.532	0.56166	1.19953e-05	0.000840108	37.9781	chr12	Yes
ENSG00000246985	chr12	ASO_G0246985_10	ENSG00000246985	SOCS2-AS1	56.8096	-1.20971	3.43671e-05	0.00203806	3.55941	chr12	Yes
ENSG00000246985	chr12	ASO_G0246985_10	ENSG00000011465	DCN	2461.62	0.299565	0.00376312	0.0679644	393.392	chr12	Yes
ENSG00000246985	chr12	ASO_G0246985_10	ENSG00000139329	LUM	2317.83	0.456644	0.00395944	0.0699591	405.032	chr12	Yes
ENSG00000246985	chr12	ASO_G0246985_AD_01	ENSG00000246985	SOCS2-AS1	98.1401	-0.774944	0.000183407	0.0410176	6.56052	chr12	Yes
ENSG00000246985	chr12	ASO_G0246985_AD_04	ENSG00000246985	SOCS2-AS1	92.2866	-1.82424	2.00157e-18	1.04355e-14	3.00474	chr12	Yes
ENSG00000247240	chr15	ASO_G0247240_AD_05	ENSG00000247240	UBL7-AS1	59.4682	-1.62958	1.82211e-13	2.8219e-09	1.70892	chr15	Yes
ENSG00000247240	chr15	ASO_G0247240_AD_06	ENSG00000247240	UBL7-AS1	53.7861	-2.26978	1.92776e-10	9.9903e-07	1.0732	chr15	Yes
ENSG00000248508	chr15	ASO_G0248508_04	ENSG00000134138	MEIS2	965.542	-0.800125	3.10551e-18	2.81195e-15	77.9505	chr15	Yes
ENSG00000248508	chr15	ASO_G0248508_04	ENSG00000166946	CCNDBP1	679.408	0.513184	3.89609e-11	1.19945e-08	120.507	chr15	Yes
ENSG00000248508	chr15	ASO_G0248508_04	ENSG00000248508	SRP14-AS1	20.0968	-2.70863	6.90737e-07	7.28254e-05	0.469919	chr15	Yes
ENSG00000248508	chr15	ASO_G0248508_04	ENSG00000128944	KNSTRN	520.034	-0.407767	2.45474e-06	0.000204717	53.4973	chr15	Yes
ENSG00000248508	chr15	ASO_G0248508_04	ENSG00000137804	NUSAP1	564.351	-0.509669	2.08075e-05	0.00119511	54.6583	chr15	Yes
ENSG00000248508	chr15	ASO_G0248508_04	ENSG00000137802	MAPKBP1	217.72	0.456451	4.69222e-05	0.00230286	37.6003	chr15	Yes
ENSG00000248508	chr15	ASO_G0248508_04	ENSG00000156970	BUB1B	438.485	-0.437071	5.12453e-05	0.00247278	44.2979	chr15	Yes
ENSG00000248508	chr15	ASO_G0248508_04	ENSG00000092470	WDR76	315.468	-0.46894	7.17383e-05	0.00319153	31.2163	chr15	Yes
ENSG00000248508	chr15	ASO_G0248508_04	ENSG00000128965	CHAC1	398.465	0.364902	7.90319e-05	0.00338512	64.9804	chr15	Yes
ENSG00000248508	chr15	ASO_G0248508_04	ENSG00000104147	OIP5	152.381	-0.519856	0.00160211	0.0307114	14.5508	chr15	Yes
ENSG00000248508	chr15	ASO_G0248508_04	ENSG00000186073	C15orf41	227.422	-0.398018	0.0027121	0.0438063	23.6549	chr15	Yes
ENSG00000248508	chr15	ASO_G0248508_04	ENSG00000166068	SPRED1	293.355	0.450424	0.00292686	0.0463041	50.3446	chr15	Yes
ENSG00000248508	chr15	ASO_G0248508_04	ENSG00000128917	DLL4	134.751	0.397111	0.00691604	0.0829763	22.3728	chr15	Yes
ENSG00000248508	chr15	ASO_G0248508_04	ENSG00000259345	RP11-624L4.1	27.704	-0.828858	0.00721309	0.0850055	2.16889	chr15	Yes
ENSG00000248508	chr15	ASO_G0248508_10	ENSG00000186073	C15orf41	217.185	-1.28175	2.38593e-16	1.53584e-13	12.6667	chr15	Yes
ENSG00000248508	chr15	ASO_G0248508_10	ENSG00000134138	MEIS2	976.642	-0.735545	8.17302e-12	2.70735e-09	81.2273	chr15	Yes
ENSG00000248508	chr15	ASO_G0248508_10	ENSG00000092470	WDR76	315.292	-0.577116	3.16188e-06	0.000244239	28.8123	chr15	Yes
ENSG00000248508	chr15	ASO_G0248508_10	ENSG00000137880	GCHFR	50.778	0.767532	2.00174e-05	0.00110842	10.2761	chr15	Yes
ENSG00000248508	chr15	ASO_G0248508_10	ENSG00000248508	SRP14-AS1	20.8195	-1.70145	2.0557e-05	0.00112558	0.987178	chr15	Yes
ENSG00000248508	chr15	ASO_G0248508_10	ENSG00000166946	CCNDBP1	673.249	0.377997	2.87087e-05	0.00144358	110.106	chr15	Yes
ENSG00000248508	chr15	ASO_G0248508_10	ENSG00000021776	AQR	310.275	-0.340951	0.00317064	0.0483547	32.8799	chr15	Yes
ENSG00000251580	chr4	ASO_G0251580_AD_05	ENSG00000251580	RP11-539L10.3	21.0625	-2.61135	6.05567e-07	0.000130133	0.531616	chr4	Yes
ENSG00000251580	chr4	ASO_G0251580_AD_05	ENSG00000087274	ADD1	2527.96	-0.284661	3.41172e-05	0.00385793	257.477	chr4	Yes
ENSG00000253352	chr22	ASO_G0253352_01	ENSG00000253352	TUG1	144.311	-0.783516	0.000236333	0.0950682	9.74708	chr22	Yes
ENSG00000253352	chr22	ASO_G0253352_AD_07	ENSG00000253352	TUG1	142.992	-4.15905	1.60146e-30	2.41852e-26	1.1564	chr22	Yes
ENSG00000253352	chr22	ASO_G0253352_AD_07	ENSG00000100234	TIMP3	1895.13	-0.480159	2.40558e-07	0.000297818	173.079	chr22	Yes
ENSG00000253352	chr22	ASO_G0253352_AD_07	ENSG00000100154	TTC28	192.164	-0.532675	9.89897e-05	0.0183742	17.0487	chr22	Yes
ENSG00000253352	chr22	ASO_G0253352_AD_08	ENSG00000253352	TUG1	156.093	-0.764565	1.06886e-07	0.000803834	12.0152	chr22	Yes
ENSG00000254682	chr11	ASO_G0254682_02	ENSG00000254682	RP11-660L16.2	69.124	-1.26318	2.6747e-08	3.36552e-06	4.00133	chr11	Yes
ENSG00000254682	chr11	ASO_G0254682_02	ENSG00000110237	ARHGEF17	264.583	-0.553194	1.22355e-05	0.000628185	24.1339	chr11	Yes
ENSG00000254682	chr11	ASO_G0254682_02	ENSG00000171067	C11orf24	484.497	-0.466567	9.16487e-05	0.00327186	46.592	chr11	Yes
ENSG00000254682	chr11	ASO_G0254682_02	ENSG00000166435	XRRA1	112.666	-0.607245	0.000207534	0.00605676	9.93018	chr11	Yes
ENSG00000254682	chr11	ASO_G0254682_02	ENSG00000175482	POLD4	410.763	0.384396	0.000427828	0.0106444	65.2063	chr11	Yes
ENSG00000254682	chr11	ASO_G0254682_02	ENSG00000084207	GSTP1	5562.99	0.293158	0.000568904	0.0132724	840.23	chr11	Yes
ENSG00000254682	chr11	ASO_G0254682_02	ENSG00000167986	DDB1	1295.46	0.257723	0.00120091	0.0233062	191.938	chr11	Yes
ENSG00000254682	chr11	ASO_G0254682_02	ENSG00000110107	PRPF19	716.939	0.321174	0.00141808	0.0260705	110.025	chr11	Yes
ENSG00000254682	chr11	ASO_G0254682_02	ENSG00000162236	STX5	468.493	0.32817	0.00233378	0.0367407	72.1886	chr11	Yes
ENSG00000254682	chr11	ASO_G0254682_02	ENSG00000149792	MRPL49	458.832	0.312342	0.00262673	0.0401834	69.9695	chr11	Yes
ENSG00000254682	chr11	ASO_G0254682_02	ENSG00000254772	EEF1G	4018.37	0.362437	0.00288661	0.0427903	630.085	chr11	Yes
ENSG00000254682	chr11	ASO_G0254682_02	ENSG00000110092	CCND1	4090.83	0.852423	0.00293175	0.0432422	841.09	chr11	Yes
ENSG00000254682	chr11	ASO_G0254682_02	ENSG00000033327	GAB2	83.3781	-0.525549	0.00482008	0.0616608	7.73325	chr11	Yes
ENSG00000254682	chr11	ASO_G0254682_02	ENSG00000257086	RP11-783K16.13	24.9714	0.833782	0.00820913	0.0894427	5.17525	chr11	Yes
ENSG00000254682	chr11	ASO_G0254682_02	ENSG00000172927	MYEOV	105.927	0.442165	0.00942756	0.0971944	17.469	chr11	Yes
ENSG00000254682	chr11	ASO_G0254682_06	ENSG00000254682	RP11-660L16.2	72.3936	-1.60021	6.03037e-14	1.55423e-10	3.41157	chr11	Yes
ENSG00000254682	chr11	ASO_G0254682_06	ENSG00000175482	POLD4	440.774	0.47072	1.32803e-06	0.000380309	74.2904	chr11	Yes
ENSG00000255121	chr11	ASO_G0255121_02	ENSG00000255121	RP11-110I1.12	49.4365	-1.4525	5.64057e-06	0.0398473	2.65702	chr11	Yes
ENSG00000255121	chr11	ASO_G0255121_08	ENSG00000255121	RP11-110I1.12	48.1798	-1.66732	2.65745e-06	0.0409698	2.29736	chr11	Yes
ENSG00000256268	chr12	ASO_G0256268_AD_03	ENSG00000256268	RP11-221N13.3	61.991	-0.988881	1.70291e-05	0.0367877	4.13065	chr12	Yes
ENSG00000256268	chr12	ASO_G0256268_AD_06	ENSG00000174099	MSRB3	613.723	-0.825312	6.34808e-18	1.92893e-14	46.3095	chr12	Yes
ENSG00000256268	chr12	ASO_G0256268_AD_06	ENSG00000256268	RP11-221N13.3	59.5461	-1.73209	7.78512e-10	9.09841e-07	2.48484	chr12	Yes
ENSG00000256268	chr12	ASO_G0256268_AD_07	ENSG00000256268	RP11-221N13.3	58.1129	-1.39759	7.31146e-07	5.65309e-05	3.3301	chr12	Yes
ENSG00000256268	chr12	ASO_G0256268_AD_07	ENSG00000149948	HMGA2	782.656	-0.405717	0.00088081	0.0194987	81.9379	chr12	Yes
ENSG00000256268	chr12	ASO_G0256268_AD_07	ENSG00000061987	MON2	302.516	-0.335232	0.0047445	0.0627775	33.0305	chr12	Yes
ENSG00000259091	chr14	ASO_G0259091_01	ENSG00000259091	LINC00517	45.9279	-1.115	5.06661e-05	0.00141335	2.56462	chr14	Yes
ENSG00000259091	chr14	ASO_G0259091_AD_04	ENSG00000259091	LINC00517	53.0996	-1.52651	1.83135e-08	4.19637e-05	2.02312	chr14	Yes
ENSG00000260032	chr20	ASO_G0260032_AD_01	ENSG00000260032	LINC00657	338.061	-3.80595	2.26116e-46	1.71441e-42	3.34417	chr20	Yes
ENSG00000260032	chr20	ASO_G0260032_AD_01	ENSG00000080845	DLGAP4	722.083	0.523378	1.658e-05	0.00513099	119.172	chr20	Yes
ENSG00000260032	chr20	ASO_G0260032_AD_01	ENSG00000125995	ROMO1	1567.2	-0.348382	0.000328153	0.0210062	157.853	chr20	Yes
ENSG00000260032	chr20	ASO_G0260032_AD_01	ENSG00000101464	PIGU	157.747	0.606225	0.000790689	0.0275632	27.2727	chr20	Yes
ENSG00000260032	chr20	ASO_G0260032_AD_01	ENSG00000101400	SNTA1	97.6018	-0.580768	0.00158722	0.0377843	8.37398	chr20	Yes
ENSG00000260032	chr20	ASO_G0260032_AD_01	ENSG00000149600	COMMD7	453.993	-0.772229	0.00181711	0.039479	35.7753	chr20	Yes
ENSG00000260032	chr20	ASO_G0260032_AD_01	ENSG00000242372	EIF6	1039.06	0.412113	0.00191685	0.0405418	160.816	chr20	Yes
ENSG00000260032	chr20	ASO_G0260032_AD_01	ENSG00000100991	TRPC4AP	1091.37	-0.579191	0.00212472	0.0421493	96.7485	chr20	Yes
ENSG00000260032	chr20	ASO_G0260032_AD_01	ENSG00000196756	SNHG17	217.729	0.47723	0.00253113	0.0451554	35.1498	chr20	Yes
ENSG00000260032	chr20	ASO_G0260032_AD_01	ENSG00000131051	RBM39	1577.15	0.31812	0.00603259	0.0682423	231.996	chr20	Yes
ENSG00000260032	chr20	ASO_G0260032_AD_01	ENSG00000078747	ITCH	415.872	0.257018	0.00772915	0.0779397	59.6019	chr20	Yes
ENSG00000260032	chr20	ASO_G0260032_AD_01	ENSG00000101442	ACTR5	50.7841	-0.675629	0.00777091	0.0780645	4.11136	chr20	Yes
ENSG00000260032	chr20	ASO_G0260032_AD_01	ENSG00000080839	RBL1	120.352	-0.582704	0.0110643	0.0921357	10.4107	chr20	Yes
ENSG00000260032	chr20	ASO_G0260032_AD_06	ENSG00000260032	LINC00657	351.887	-2.86423	3.1996e-49	2.49153e-45	7.16125	chr20	Yes
ENSG00000260032	chr20	ASO_G0260032_AD_06	ENSG00000261582	RP4-614O4.11	20.6079	1.25257	0.000336327	0.0185076	5.19821	chr20	Yes
ENSG00000260032	chr20	ASO_G0260032_AD_06	CATG00000053098	CATG00000053098.1	8.19147	1.40041	0.00205386	0.0546949	2.2082	chr20	Yes
ENSG00000260032	chr20	ASO_G0260032_AD_06	ENSG00000101444	AHCY	473.265	-0.335955	0.00419225	0.0813078	49.9804	chr20	Yes
ENSG00000260565	chr16	ASO_G0260565_AD_06	ENSG00000260565	ERVK13-1	54.4712	-1.46069	4.94528e-06	0.00495187	2.57011	chr16	Yes
ENSG00000260852	chr16	ASO_G0260852_02	ENSG00000260852	FBXL19-AS1	19.3364	-1.39203	0.000471583	0.0484913	0.920532	chr16	Yes
ENSG00000260852	chr16	ASO_G0260852_02	ENSG00000103522	IL21R	28.605	-1.10216	0.00112372	0.0842264	1.59435	chr16	Yes
ENSG00000260852	chr16	ASO_G0260852_02	ENSG00000176046	NUPR1	1972.8	-0.530308	0.00123293	0.0885372	158.925	chr16	Yes
ENSG00000261105	chr13	ASO_G0261105_AD_05	ENSG00000261105	RP11-173B14.5	292.464	-2.03292	1.39474e-37	2.19532e-33	7.51651	chr13	Yes
ENSG00000261105	chr13	ASO_G0261105_AD_06	ENSG00000261105	RP11-173B14.5	316.167	-1.07588	1.54695e-18	2.42577e-14	14.8691	chr13	Yes
ENSG00000261105	chr13	ASO_G0261105_AD_10	ENSG00000261105	RP11-173B14.5	302.117	-2.20309	3.37118e-48	1.7729e-44	6.88358	chr13	Yes
ENSG00000261573	chr1	ASO_G0261573_AD_04	ENSG00000177888	ZBTB41	195.09	0.515274	7.08022e-05	0.000473031	28.1054	chr1	Yes
ENSG00000261573	chr1	ASO_G0261573_AD_04	ENSG00000151414	NEK7	2295.34	-0.356442	0.00413696	0.0153251	188.41	chr1	Yes
ENSG00000261573	chr1	ASO_G0261573_AD_04	ENSG00000213047	DENND1B	126.232	-0.527403	0.0104748	0.0325929	9.27384	chr1	Yes
ENSG00000261573	chr1	ASO_G0261573_AD_04	ENSG00000261573	RP11-553K8.5	11.2497	-2.71313	0.0135913	0.0403343	0.189262	chr1	Yes
ENSG00000261879	chr17	ASO_G0261879_AD_07	ENSG00000261879	RP11-333E1.1	55.989	-1.82425	3.99847e-09	3.11141e-05	1.45438	chr17	Yes
ENSG00000263072	chr16	ASO_G0263072_01	ENSG00000059145	UNKL	205.51	1.02523	8.17853e-15	4.2144e-12	32.5675	chr16	Yes
ENSG00000263072	chr16	ASO_G0263072_01	ENSG00000059122	FLYWCH1	267.709	0.778057	3.19442e-07	2.87108e-05	37.7374	chr16	Yes
ENSG00000263072	chr16	ASO_G0263072_01	ENSG00000263072	RP11-473M20.14	67.1128	-0.786118	6.70359e-05	0.00264364	3.98705	chr16	Yes
ENSG00000263072	chr16	ASO_G0263072_01	ENSG00000103266	STUB1	1345.63	-0.417577	0.000163424	0.00526328	99.5405	chr16	Yes
ENSG00000263072	chr16	ASO_G0263072_01	ENSG00000127586	CHTF18	401.089	-0.50305	0.000259281	0.00744937	28.1859	chr16	Yes
ENSG00000263072	chr16	ASO_G0263072_01	ENSG00000262621	NAA60	232.61	0.457719	0.000452955	0.0116366	27.9424	chr16	Yes
ENSG00000263072	chr16	ASO_G0263072_01	ENSG00000162073	PAQR4	146.651	-0.574699	0.000534786	0.0132276	9.88775	chr16	Yes
ENSG00000263072	chr16	ASO_G0263072_01	ENSG00000167969	ECI1	568.565	-0.331899	0.000931335	0.0200522	44.1493	chr16	Yes
ENSG00000263072	chr16	ASO_G0263072_01	ENSG00000162066	AMDHD2	265.502	-0.36241	0.00260175	0.0418963	20.2753	chr16	Yes
ENSG00000263072	chr16	ASO_G0263072_01	ENSG00000090447	TFAP4	146.479	0.449444	0.00421132	0.0590234	17.5732	chr16	Yes
ENSG00000263072	chr16	ASO_G0263072_01	ENSG00000126602	TRAP1	924.246	-0.295514	0.00459598	0.0624029	73.3255	chr16	Yes
ENSG00000263072	chr16	ASO_G0263072_01	ENSG00000122390	NAA60	309.287	0.359658	0.00486266	0.0650275	35.2845	chr16	Yes
ENSG00000263072	chr16	ASO_G0263072_01	ENSG00000007392	LUC7L	441.352	0.28699	0.00614067	0.0762478	48.4673	chr16	Yes
ENSG00000263072	chr16	ASO_G0263072_01	ENSG00000188827	SLX4	84.6331	-0.570497	0.00640636	0.0788502	5.68406	chr16	Yes
ENSG00000263072	chr16	ASO_G0263072_01	ENSG00000167930	ITFG3	450.358	-0.393265	0.00660006	0.0804656	33.7713	chr16	Yes
ENSG00000263072	chr16	ASO_G0263072_02	ENSG00000167978	SRRM2	2127.62	-0.802827	1.21045e-14	9.9652e-13	130.105	chr16	Yes
ENSG00000263072	chr16	ASO_G0263072_02	ENSG00000260260	RP11-304L19.5	795.648	0.864927	1.19389e-09	4.11339e-08	120.63	chr16	Yes
ENSG00000263072	chr16	ASO_G0263072_02	ENSG00000127554	GFER	399.572	0.593914	7.59972e-07	1.35857e-05	53.3095	chr16	Yes
ENSG00000263072	chr16	ASO_G0263072_02	ENSG00000063854	HAGH	272.305	0.59368	4.05579e-06	5.94571e-05	36.2147	chr16	Yes
ENSG00000263072	chr16	ASO_G0263072_02	ENSG00000090565	RAB11FIP3	233.556	-0.663862	6.03502e-06	8.42856e-05	15.5729	chr16	Yes
ENSG00000263072	chr16	ASO_G0263072_02	ENSG00000138834	MAPK8IP3	272.698	-0.585268	3.81478e-05	0.000431148	18.9612	chr16	Yes
ENSG00000263072	chr16	ASO_G0263072_02	ENSG00000065054	SLC9A3R2	1712.81	-0.368961	4.3941e-05	0.000488504	135.376	chr16	Yes
ENSG00000263072	chr16	ASO_G0263072_02	ENSG00000162076	FLYWCH2	318.914	-0.497842	0.000140149	0.00129563	23.3266	chr16	Yes
ENSG00000263072	chr16	ASO_G0263072_02	ENSG00000103024	NME3	158.559	0.550882	0.000143622	0.00132072	20.6146	chr16	Yes
ENSG00000263072	chr16	ASO_G0263072_02	ENSG00000167965	MLST8	673.613	0.385216	0.000493048	0.00368219	80.8674	chr16	Yes
ENSG00000263072	chr16	ASO_G0263072_02	ENSG00000005339	CREBBP	192.441	-0.49216	0.000671218	0.00476803	14.0905	chr16	Yes
ENSG00000263072	chr16	ASO_G0263072_02	ENSG00000262185	RP11-462G12.1	14.604	1.18975	0.000702902	0.00493926	2.56327	chr16	Yes
ENSG00000263072	chr16	ASO_G0263072_02	ENSG00000168140	VASN	823.054	-0.645132	0.00105862	0.0068967	55.4304	chr16	Yes
ENSG00000263072	chr16	ASO_G0263072_02	ENSG00000162032	SPSB3	201.133	0.385493	0.00107364	0.00698474	24.128	chr16	Yes
ENSG00000263072	chr16	ASO_G0263072_02	ENSG00000103423	DNAJA3	593.707	0.303823	0.00141819	0.0087405	68.2183	chr16	Yes
ENSG00000263072	chr16	ASO_G0263072_02	ENSG00000162086	ZNF75A	181.885	0.481881	0.00146124	0.00896341	22.9419	chr16	Yes
ENSG00000263072	chr16	ASO_G0263072_02	ENSG00000167972	ABCA3	16.6329	1.03495	0.00146511	0.00897686	2.72754	chr16	Yes
ENSG00000263072	chr16	ASO_G0263072_02	ENSG00000103343	ZNF174	112.528	0.486909	0.00155204	0.00941698	14.1384	chr16	Yes
ENSG00000263072	chr16	ASO_G0263072_02	ENSG00000162104	ADCY9	145.442	-0.493788	0.0019241	0.0112427	10.6661	chr16	Yes
ENSG00000263072	chr16	ASO_G0263072_02	ENSG00000103202	NME4	1641.34	0.28754	0.00203103	0.0117273	186.583	chr16	Yes
ENSG00000263072	chr16	ASO_G0263072_02	ENSG00000140632	GLYR1	886.795	-0.310009	0.00256054	0.0141477	72.2176	chr16	Yes
ENSG00000263072	chr16	ASO_G0263072_02	ENSG00000161981	SNRNP25	481.787	0.316677	0.00256689	0.0141627	55.706	chr16	Yes
ENSG00000263072	chr16	ASO_G0263072_02	ENSG00000090447	TFAP4	146.619	0.449804	0.00285816	0.015427	18.248	chr16	Yes
ENSG00000263072	chr16	ASO_G0263072_02	ENSG00000065057	NTHL1	255.808	0.395972	0.00298592	0.0159896	30.8852	chr16	Yes
ENSG00000263072	chr16	ASO_G0263072_02	ENSG00000140990	NDUFB10	3392.37	0.252013	0.00334849	0.0175057	378.556	chr16	Yes
ENSG00000263072	chr16	ASO_G0263072_02	ENSG00000008517	IL32	87.4322	-0.509306	0.00434436	0.0213693	6.34835	chr16	Yes
ENSG00000263072	chr16	ASO_G0263072_02	ENSG00000103260	METRN	297.94	0.407343	0.005085	0.024324	36.1795	chr16	Yes
ENSG00000263072	chr16	ASO_G0263072_02	ENSG00000103174	NAGPA	85.0681	0.521888	0.00510951	0.0244114	10.9742	chr16	Yes
ENSG00000263072	chr16	ASO_G0263072_02	ENSG00000122386	ZNF205	106.595	0.441343	0.00522852	0.0248812	13.1652	chr16	Yes
ENSG00000263072	chr16	ASO_G0263072_02	ENSG00000153406	NMRAL1	398.647	-0.33167	0.00654992	0.0298525	32.2674	chr16	Yes
ENSG00000263072	chr16	ASO_G0263072_02	ENSG00000140993	TIGD7	47.0912	0.619025	0.00826468	0.0356821	6.35237	chr16	Yes
ENSG00000263072	chr16	ASO_G0263072_02	ENSG00000103253	HAGHL	136.403	0.422512	0.00952076	0.0398938	16.674	chr16	Yes
ENSG00000263072	chr16	ASO_G0263072_02	ENSG00000103145	HCFC1R1	1200.35	-0.401815	0.00980238	0.0407789	92.8978	chr16	Yes
ENSG00000263072	chr16	ASO_G0263072_02	ENSG00000162063	CCNF	276.051	-0.423706	0.0127808	0.0499888	21.2124	chr16	Yes
ENSG00000263072	chr16	ASO_G0263072_02	ENSG00000255198	SNHG9	176.505	0.425656	0.0147643	0.0555952	21.5966	chr16	Yes
ENSG00000263072	chr16	ASO_G0263072_02	ENSG00000103415	HMOX2	415.792	0.28832	0.0159839	0.0591063	47.265	chr16	Yes
ENSG00000263072	chr16	ASO_G0263072_02	ENSG00000263072	RP11-473M20.14	69.4299	-0.444845	0.0169525	0.0618113	5.22679	chr16	Yes
ENSG00000263072	chr16	ASO_G0263072_02	ENSG00000188827	SLX4	85.8335	-0.446817	0.0171122	0.062133	6.4283	chr16	Yes
ENSG00000263072	chr16	ASO_G0263072_02	ENSG00000006194	ZNF263	138.179	0.364786	0.0209827	0.0727419	16.3093	chr16	Yes
ENSG00000263072	chr16	ASO_G0263072_02	ENSG00000174109	C16orf91	170.06	0.305128	0.0247677	0.0823413	19.4653	chr16	Yes
ENSG00000263072	chr16	ASO_G0263072_02	ENSG00000059145	UNKL	178.657	0.31376	0.0248527	0.0825189	20.7037	chr16	Yes
ENSG00000263072	chr16	ASO_G0263072_02	ENSG00000089486	CDIP1	301.207	0.25599	0.0277404	0.0897553	33.7401	chr16	Yes
ENSG00000263072	chr16	ASO_G0263072_02	ENSG00000067836	ROGDI	159.394	0.30348	0.0311303	0.097642	18.2599	chr16	Yes
ENSG00000263072	chr16	ASO_G0263072_05	ENSG00000263072	RP11-473M20.14	59.2671	-1.55198	3.14772e-09	4.42283e-06	2.25372	chr16	Yes
ENSG00000263072	chr16	ASO_G0263072_05	ENSG00000140988	RPS2	33007.7	0.494119	1.2239e-05	0.00262731	4170.73	chr16	Yes
ENSG00000263072	chr16	ASO_G0263072_05	ENSG00000063854	HAGH	244.984	0.404278	0.00132518	0.0473848	29.5656	chr16	Yes
ENSG00000263072	chr16	ASO_G0263072_05	ENSG00000167930	ITFG3	417.347	-0.442361	0.00144785	0.0491531	31.4125	chr16	Yes
ENSG00000263072	chr16	ASO_G0263072_05	ENSG00000259784	ATP6C	2481.72	0.347361	0.00166467	0.0530497	290.414	chr16	Yes
ENSG00000263072	chr16	ASO_G0263072_05	ENSG00000185883	ATP6V0C	3054.32	0.302893	0.00186541	0.0572058	349.158	chr16	Yes
ENSG00000263072	chr16	ASO_G0263072_05	ENSG00000153443	UBALD1	443.365	0.400853	0.00282999	0.0732783	53.3506	chr16	Yes
ENSG00000263072	chr16	ASO_G0263072_05	ENSG00000140983	RHOT2	888.205	-0.29996	0.00305578	0.0748977	72.6941	chr16	Yes
ENSG00000263072	chr16	ASO_G0263072_05	ENSG00000103266	STUB1	1267.43	-0.322999	0.00350143	0.080175	102.444	chr16	Yes
ENSG00000263072	chr16	ASO_G0263072_06	ENSG00000263072	RP11-473M20.14	60.8804	-1.96884	1.002e-13	4.82069e-12	1.8095	chr16	Yes
ENSG00000263072	chr16	ASO_G0263072_06	ENSG00000089486	CDIP1	319.138	0.715869	2.44861e-10	7.19175e-09	46.031	chr16	Yes
ENSG00000263072	chr16	ASO_G0263072_06	ENSG00000067836	ROGDI	169.117	0.755221	8.3404e-08	1.47642e-06	24.8696	chr16	Yes
ENSG00000263072	chr16	ASO_G0263072_06	ENSG00000131634	TMEM204	126.511	0.700887	1.24983e-06	1.63216e-05	18.1298	chr16	Yes
ENSG00000263072	chr16	ASO_G0263072_06	ENSG00000127561	SYNGR3	17.8305	1.54709	1.41439e-06	1.82428e-05	3.7186	chr16	Yes
ENSG00000263072	chr16	ASO_G0263072_06	ENSG00000103227	LMF1	111.189	-0.807749	1.41996e-06	1.82996e-05	6.84692	chr16	Yes
ENSG00000263072	chr16	ASO_G0263072_06	ENSG00000167969	ECI1	624.778	0.480207	1.5159e-06	1.93927e-05	79.9219	chr16	Yes
ENSG00000263072	chr16	ASO_G0263072_06	ENSG00000185883	ATP6V0C	3283.38	0.453864	5.20372e-06	5.70337e-05	414.244	chr16	Yes
ENSG00000263072	chr16	ASO_G0263072_06	ENSG00000259784	ATP6C	2652.19	0.462061	4.25323e-05	0.000353138	335.998	chr16	Yes
ENSG00000263072	chr16	ASO_G0263072_06	ENSG00000103415	HMOX2	416.963	0.450919	5.69022e-05	0.000457669	52.6406	chr16	Yes
ENSG00000263072	chr16	ASO_G0263072_06	ENSG00000161981	SNRNP25	476.865	0.403112	6.88287e-05	0.000540836	58.5907	chr16	Yes
ENSG00000263072	chr16	ASO_G0263072_06	ENSG00000122390	NAA60	308.979	0.492768	0.000123401	0.000901037	39.8089	chr16	Yes
ENSG00000263072	chr16	ASO_G0263072_06	ENSG00000162073	PAQR4	140.946	-0.715089	0.000155109	0.00109483	9.06985	chr16	Yes
ENSG00000263072	chr16	ASO_G0263072_06	ENSG00000065054	SLC9A3R2	1833.18	0.309286	0.000190261	0.00131052	214.477	chr16	Yes
ENSG00000263072	chr16	ASO_G0263072_06	ENSG00000197774	EME2	55.128	-0.894404	0.000270579	0.00176017	3.14725	chr16	Yes
ENSG00000263072	chr16	ASO_G0263072_06	ENSG00000033011	ALG1	489.846	0.395616	0.000335317	0.00212404	59.9323	chr16	Yes
ENSG00000263072	chr16	ASO_G0263072_06	ENSG00000140990	NDUFB10	3346.92	0.323865	0.000416128	0.00255643	394.456	chr16	Yes
ENSG00000263072	chr16	ASO_G0263072_06	ENSG00000153443	UBALD1	469.827	0.46583	0.000522471	0.00308693	59.6255	chr16	Yes
ENSG00000263072	chr16	ASO_G0263072_06	ENSG00000103145	HCFC1R1	1156.79	-0.513868	0.000978621	0.00523846	85.2537	chr16	Yes
ENSG00000263072	chr16	ASO_G0263072_06	ENSG00000161980	POLR3K	572.15	0.329014	0.00165474	0.00804242	67.557	chr16	Yes
ENSG00000263072	chr16	ASO_G0263072_06	ENSG00000140993	TIGD7	47.1096	0.762253	0.00215215	0.0100369	6.88116	chr16	Yes
ENSG00000263072	chr16	ASO_G0263072_06	ENSG00000127554	GFER	376.738	0.41484	0.0031171	0.0135764	46.5121	chr16	Yes
ENSG00000263072	chr16	ASO_G0263072_06	ENSG00000063854	HAGH	255.128	0.366956	0.0033827	0.0145235	30.8269	chr16	Yes
ENSG00000263072	chr16	ASO_G0263072_06	ENSG00000103249	CLCN7	814.692	0.329638	0.00894584	0.0321953	96.2547	chr16	Yes
ENSG00000263072	chr16	ASO_G0263072_06	ENSG00000188827	SLX4	83.2677	-0.503168	0.00904545	0.0324791	6.16845	chr16	Yes
ENSG00000263072	chr16	ASO_G0263072_06	ENSG00000198736	MSRB1	355.577	0.365185	0.010583	0.0369758	42.9968	chr16	Yes
ENSG00000263072	chr16	ASO_G0263072_06	ENSG00000168140	VASN	815.882	-0.483343	0.011719	0.0402542	61.3131	chr16	Yes
ENSG00000263072	chr16	ASO_G0263072_06	ENSG00000262185	RP11-462G12.1	13.3705	0.938071	0.0125869	0.0427301	2.11995	chr16	Yes
ENSG00000263072	chr16	ASO_G0263072_06	ENSG00000167977	KCTD5	756.455	0.34186	0.0126982	0.0430613	89.8708	chr16	Yes
ENSG00000263072	chr16	ASO_G0263072_06	ENSG00000153406	NMRAL1	421.092	0.25472	0.0131523	0.0441904	47.8599	chr16	Yes
ENSG00000263072	chr16	ASO_G0263072_06	ENSG00000090565	RAB11FIP3	235.525	-0.337849	0.0134752	0.0450149	19.2181	chr16	Yes
ENSG00000263072	chr16	ASO_G0263072_06	ENSG00000103197	TSC2	548.15	-0.257152	0.014054	0.0464929	46.87	chr16	Yes
ENSG00000263072	chr16	ASO_G0263072_06	ENSG00000260778	MIR940	49.9139	-0.605749	0.0150685	0.0490884	3.49634	chr16	Yes
ENSG00000263072	chr16	ASO_G0263072_06	ENSG00000162076	FLYWCH2	345.027	0.288867	0.0215644	0.0652801	39.9434	chr16	Yes
ENSG00000263072	chr16	ASO_G0263072_06	ENSG00000138834	MAPK8IP3	273.737	-0.315343	0.0223701	0.0671103	22.6034	chr16	Yes
ENSG00000263072	chr16	ASO_G0263072_06	ENSG00000162086	ZNF75A	173.933	0.380135	0.0246083	0.0724214	21.0652	chr16	Yes
ENSG00000263072	chr16	ASO_G0263072_06	ENSG00000131652	THOC6	294.479	-0.284688	0.0258662	0.0753501	24.8735	chr16	Yes
ENSG00000263072	chr16	ASO_G0263072_06	ENSG00000168096	ANKS3	146.717	-0.318456	0.027996	0.0802575	12.1836	chr16	Yes
ENSG00000263072	chr16	ASO_G0263072_06	ENSG00000183751	TBL3	352.518	0.266103	0.0297086	0.0840003	40.3151	chr16	Yes
ENSG00000263072	chr16	ASO_G0263072_06	ENSG00000213918	DNASE1	74.203	-0.424777	0.0356937	0.0970394	5.82739	chr16	Yes
ENSG00000263072	chr16	ASO_G0263072_06	ENSG00000127586	CHTF18	400.751	-0.287656	0.0363018	0.0981821	33.5668	chr16	Yes
ENSG00000263753	chr18	ASO_G0263753_AD_01	ENSG00000263753	LINC00667	308.872	-2.67819	8.09282e-55	1.27187e-50	4.83251	chr18	Yes
ENSG00000263753	chr18	ASO_G0263753_AD_06	ENSG00000263753	LINC00667	330.337	-0.886382	1.2295e-14	9.63309e-11	16.8046	chr18	Yes
ENSG00000264920	chr17	ASO_G0264920_AD_02	ENSG00000264920	RP11-6N17.4	35.6851	-1.6137	1.97569e-05	0.0388839	1.02888	chr17	Yes
ENSG00000267419	chr19	ASO_G0267419_AD_04	ENSG00000267419	CTC-559E9.6	42.7037	-1.79312	1.84248e-07	0.000751684	1.14836	chr19	Yes
ENSG00000267419	chr19	ASO_G0267419_AD_06	ENSG00000267419	CTC-559E9.6	43.2552	-1.38376	9.21374e-06	0.0485103	1.55204	chr19	Yes
ENSG00000268895	chr19	ASO_G0268895_01	ENSG00000268895	A1BG-AS1	100.135	-1.54228	3.50919e-09	1.36323e-05	3.80225	chr19	Yes
ENSG00000268895	chr19	ASO_G0268895_01	ENSG00000167766	ZNF83	562.275	-0.768469	2.09952e-07	0.000191908	34.2838	chr19	Yes
ENSG00000268895	chr19	ASO_G0268895_01	ENSG00000213793	ZNF888	59.8084	-1.27365	2.99638e-05	0.00341589	2.68928	chr19	Yes
ENSG00000268895	chr19	ASO_G0268895_01	ENSG00000203326	ZNF525	101.83	-0.809615	6.07432e-05	0.005104	6.08535	chr19	Yes
ENSG00000268895	chr19	ASO_G0268895_01	ENSG00000130724	CHMP2A	1418.14	0.500799	0.000416808	0.0150623	176.16	chr19	Yes
ENSG00000268895	chr19	ASO_G0268895_01	ENSG00000152433	ZNF547	254.641	0.449916	0.00100456	0.0242162	30.821	chr19	Yes
ENSG00000268895	chr19	ASO_G0268895_01	ENSG00000256060	TRAPPC2P1	254.555	0.448	0.00104238	0.0245418	30.7805	chr19	Yes
ENSG00000268895	chr19	ASO_G0268895_01	ENSG00000121410	A1BG	327.811	0.452281	0.0010511	0.0245979	39.7457	chr19	Yes
ENSG00000268895	chr19	ASO_G0268895_01	ENSG00000268516	CTD-3138B18.5	139.31	0.502019	0.00164564	0.0307719	17.3146	chr19	Yes
ENSG00000268895	chr19	ASO_G0268895_01	ENSG00000268133	AC003002.4	324.52	0.368268	0.00274873	0.0409669	37.6559	chr19	Yes
ENSG00000268895	chr19	ASO_G0268895_01	ENSG00000197714	ZNF460	350.483	-0.359659	0.00552588	0.0602997	27.2497	chr19	Yes
ENSG00000268895	chr19	ASO_G0268895_01	ENSG00000105568	PPP2R1A	2033.04	0.331055	0.00774292	0.0717217	231.323	chr19	Yes
ENSG00000268895	chr19	ASO_G0268895_01	ENSG00000197928	ZNF677	110.924	0.496965	0.00932353	0.0783974	13.7169	chr19	Yes
ENSG00000268895	chr19	ASO_G0268895_01	ENSG00000269476	CTD-2583A14.9	213.351	-0.370973	0.00989888	0.0808721	16.4605	chr19	Yes
ENSG00000268895	chr19	ASO_G0268895_01	ENSG00000213799	ZNF845	64.6058	-0.561342	0.0110108	0.0852541	4.46247	chr19	Yes
ENSG00000268895	chr19	ASO_G0268895_01	ENSG00000095752	IL11	148.233	-0.497566	0.0114167	0.0869205	10.6562	chr19	Yes
ENSG00000268895	chr19	ASO_G0268895_01	ENSG00000170906	NDUFA3	1390.14	0.450497	0.0136793	0.0960032	168.439	chr19	Yes
ENSG00000268895	chr19	ASO_G0268895_03	ENSG00000268895	A1BG-AS1	96.6031	-1.81853	8.27287e-14	6.49563e-12	3.15987	chr19	Yes
ENSG00000268895	chr19	ASO_G0268895_03	ENSG00000130725	UBE2M	1309.88	-0.519549	1.22966e-07	3.03868e-06	96.5816	chr19	Yes
ENSG00000268895	chr19	ASO_G0268895_03	ENSG00000173581	CCDC106	612.823	-0.612038	2.83822e-07	6.49045e-06	42.8194	chr19	Yes
ENSG00000268895	chr19	ASO_G0268895_03	ENSG00000213015	ZNF580	560.609	-0.588261	6.96223e-07	1.44871e-05	39.7355	chr19	Yes
ENSG00000268895	chr19	ASO_G0268895_03	ENSG00000198464	ZNF480	290.594	0.589227	1.36849e-05	0.000193372	39.3945	chr19	Yes
ENSG00000268895	chr19	ASO_G0268895_03	ENSG00000198482	ZNF808	317.645	0.517264	1.48091e-05	0.000206692	41.5075	chr19	Yes
ENSG00000268895	chr19	ASO_G0268895_03	ENSG00000197928	ZNF677	112.099	0.662626	2.60808e-05	0.000340461	15.7762	chr19	Yes
ENSG00000268895	chr19	ASO_G0268895_03	ENSG00000221923	ZNF880	137.749	0.60273	4.86252e-05	0.000577954	18.7898	chr19	Yes
ENSG00000268895	chr19	ASO_G0268895_03	ENSG00000251369	ZNF550	79.6218	0.761109	9.52849e-05	0.0010301	11.806	chr19	Yes
ENSG00000268895	chr19	ASO_G0268895_03	ENSG00000131037	EPS8L1	71.2041	0.757033	0.000113325	0.0011986	10.5067	chr19	Yes
ENSG00000268895	chr19	ASO_G0268895_03	ENSG00000198440	ZNF583	79.5369	0.657326	0.000219807	0.00209392	11.2078	chr19	Yes
ENSG00000268895	chr19	ASO_G0268895_03	ENSG00000189190	ZNF600	67.7243	0.691487	0.000312777	0.00281818	9.68633	chr19	Yes
ENSG00000268895	chr19	ASO_G0268895_03	ENSG00000269834	CTD-3018O17.3	45.0513	0.871516	0.000616222	0.00487927	7.01265	chr19	Yes
ENSG00000268895	chr19	ASO_G0268895_03	ENSG00000179922	ZNF784	45.5574	0.683727	0.00126287	0.00877076	6.48417	chr19	Yes
ENSG00000268895	chr19	ASO_G0268895_03	ENSG00000063244	U2AF2	2284.09	-0.282968	0.00189813	0.0121944	193.404	chr19	Yes
ENSG00000268895	chr19	ASO_G0268895_03	ENSG00000131848	ZSCAN5A	47.6667	-0.793958	0.00215306	0.0135109	2.98867	chr19	Yes
ENSG00000268895	chr19	ASO_G0268895_03	ENSG00000178935	ZNF552	54.7206	0.677629	0.00220822	0.0137595	7.78782	chr19	Yes
ENSG00000268895	chr19	ASO_G0268895_03	ENSG00000167615	LENG8	642.4	-0.476849	0.00225268	0.0139458	48.602	chr19	Yes
ENSG00000268895	chr19	ASO_G0268895_03	ENSG00000198538	ZNF28	181.674	0.53622	0.00249374	0.0151477	24.0256	chr19	Yes
ENSG00000268895	chr19	ASO_G0268895_03	ENSG00000179943	FIZ1	126.052	0.439691	0.00386993	0.0212626	15.8892	chr19	Yes
ENSG00000268895	chr19	ASO_G0268895_03	ENSG00000198466	ZNF587	157.798	0.375257	0.00690332	0.033424	19.1635	chr19	Yes
ENSG00000268895	chr19	ASO_G0268895_03	ENSG00000196214	ZNF766	129.307	0.45087	0.00714256	0.0343736	16.3085	chr19	Yes
ENSG00000268895	chr19	ASO_G0268895_03	ENSG00000197951	ZNF71	112.239	0.448529	0.00768065	0.0363918	14.1345	chr19	Yes
ENSG00000268895	chr19	ASO_G0268895_03	ENSG00000171425	ZNF581	752.981	-0.314788	0.00792489	0.037239	62.6426	chr19	Yes
ENSG00000268895	chr19	ASO_G0268895_03	ENSG00000213762	ZNF134	189.666	0.409248	0.00930486	0.0418129	23.4227	chr19	Yes
ENSG00000268895	chr19	ASO_G0268895_03	ENSG00000088038	CNOT3	416.684	-0.315236	0.0110874	0.0478014	34.6546	chr19	Yes
ENSG00000268895	chr19	ASO_G0268895_03	ENSG00000167617	CDC42EP5	256.014	-0.383122	0.0117075	0.0498812	20.4691	chr19	Yes
ENSG00000268895	chr19	ASO_G0268895_03	ENSG00000170889	RPS9	392.967	0.270989	0.0170033	0.0660046	45.2012	chr19	Yes
ENSG00000268895	chr19	ASO_G0268895_03	ENSG00000179954	SSC5D	48.3157	-0.566527	0.0173134	0.0668647	3.47051	chr19	Yes
ENSG00000268895	chr19	ASO_G0268895_03	ENSG00000083845	RPS5	5685.71	0.370328	0.018239	0.069548	689.848	chr19	Yes
ENSG00000268895	chr19	ASO_G0268895_03	ENSG00000152443	ZNF776	153.961	0.329563	0.0183279	0.0697872	18.2383	chr19	Yes
ENSG00000268895	chr19	ASO_G0268895_03	ENSG00000226696	LENG8-AS1	82.5061	-0.479212	0.0184163	0.0700555	6.24133	chr19	Yes
ENSG00000268895	chr19	ASO_G0268895_03	ENSG00000167766	ZNF83	577.859	-0.293446	0.0187864	0.0710237	48.5808	chr19	Yes
ENSG00000268895	chr19	ASO_G0268895_03	ENSG00000018869	ZNF582	21.5475	0.812146	0.0201442	0.0747391	3.2565	chr19	Yes
ENSG00000268895	chr19	ASO_G0268895_03	ENSG00000204604	ZNF468	91.9041	0.447958	0.0201414	0.0747391	11.6233	chr19	Yes
ENSG00000268895	chr19	ASO_G0268895_03	ENSG00000167562	ZNF701	102.572	0.386976	0.0201778	0.0748288	12.5433	chr19	Yes
ENSG00000268895	chr19	ASO_G0268895_03	ENSG00000083814	ZNF671	71.4599	0.459904	0.0208301	0.0765706	9.07994	chr19	Yes
ENSG00000268895	chr19	ASO_G0268895_03	ENSG00000256683	ZNF350	109.611	0.386495	0.0210279	0.0771554	13.3997	chr19	Yes
ENSG00000268895	chr19	ASO_G0268895_03	ENSG00000197016	ZNF470	57.1368	0.472526	0.0231922	0.082735	7.28483	chr19	Yes
ENSG00000268895	chr19	ASO_G0268895_03	ENSG00000256087	ZNF432	181.238	0.39917	0.023407	0.083315	22.2609	chr19	Yes
ENSG00000268895	chr19	ASO_G0268895_03	ENSG00000196724	ZNF418	122.873	0.38061	0.0294689	0.0982439	14.9505	chr19	Yes
ENSG00000269439	chr19	ASO_G0269439_09	ENSG00000269439	CTD-3131K8.2	53.2374	-2.1	1.05501e-11	4.16107e-09	1.42611	chr19	Yes
ENSG00000269439	chr19	ASO_G0269439_09	ENSG00000104998	IL27RA	87.111	0.704965	2.70245e-05	0.0020377	12.4331	chr19	Yes
ENSG00000269439	chr19	ASO_G0269439_09	ENSG00000130475	FCHO1	15.3933	1.26817	0.00029932	0.0126141	2.81524	chr19	Yes
ENSG00000269439	chr19	ASO_G0269439_09	ENSG00000141837	CACNA1A	99.109	-0.674871	0.000312534	0.012993	6.66584	chr19	Yes
ENSG00000269439	chr19	ASO_G0269439_09	ENSG00000130511	SSBP4	1014.69	-0.273708	0.00289586	0.0638643	85.4679	chr19	Yes
ENSG00000269439	chr19	ASO_G0269439_09	ENSG00000171223	JUNB	1297.46	0.43909	0.00519942	0.0939634	161.583	chr19	Yes
ENSG00000269439	chr19	ASO_G0269439_09	ENSG00000216490	IFI30	94.8398	0.45298	0.00519994	0.0939634	11.9389	chr19	Yes
ENSG00000269439	chr19	ASO_G0269439_09	ENSG00000129355	CDKN2D	257.166	0.349196	0.0052573	0.0945822	30.657	chr19	Yes
ENSG00000269439	chr19	ASO_G0269439_09	ENSG00000079999	KEAP1	522.721	0.291894	0.00530123	0.09515	60.3797	chr19	Yes
ENSG00000269834	chr19	ASO_G0269834_02	ENSG00000269834	CTD-3018O17.3	32.7251	-1.59495	1.99258e-06	0.000833008	1.62978	chr19	Yes
ENSG00000269834	chr19	ASO_G0269834_02	ENSG00000171425	ZNF581	596.165	0.322416	0.000802614	0.0614596	98.3971	chr19	Yes
ENSG00000269834	chr19	ASO_G0269834_AD_02	ENSG00000269834	CTD-3018O17.3	38.9036	-1.94375	1.85486e-08	1.60909e-05	0.923673	chr19	Yes
ENSG00000269834	chr19	ASO_G0269834_AD_02	ENSG00000170906	NDUFA3	1419.49	0.433706	0.000189991	0.0287144	155.403	chr19	Yes
ENSG00000270141	chr3	ASO_G0270141_05	ENSG00000177694	NAALADL2	87.6383	-0.819923	0.000129175	0.0191241	5.91668	chr3	Yes
ENSG00000270141	chr3	ASO_G0270141_05	ENSG00000136522	MRPL47	467.098	0.322834	0.00148345	0.063096	63.6378	chr3	Yes
ENSG00000270141	chr3	ASO_G0270141_05	ENSG00000214160	ALG3	334.962	0.375082	0.00191536	0.0689036	47.0522	chr3	Yes
ENSG00000270141	chr3	ASO_G0270141_AD_10	ENSG00000270141	TERC	738.067	-0.909075	2.14838e-16	3.29497e-12	44.583	chr3	Yes
ENSG00000271270	chr3	ASO_G0271270_09	ENSG00000065534	MYLK	2323.78	-0.66899	1.69797e-26	2.21203e-23	182.81	chr3	Yes
ENSG00000271270	chr3	ASO_G0271270_09	ENSG00000155903	RASA2	204.364	-1.19098	2.2039e-16	8.61341e-14	11.6306	chr3	Yes
ENSG00000271270	chr3	ASO_G0271270_09	ENSG00000118007	STAG1	575.41	-0.913493	1.09448e-14	3.05535e-12	38.8101	chr3	Yes
ENSG00000271270	chr3	ASO_G0271270_09	ENSG00000132394	EEFSEC	176.01	-1.33181	3.78202e-11	5.37074e-09	9.16976	chr3	Yes
ENSG00000271270	chr3	ASO_G0271270_09	ENSG00000158163	DZIP1L	123.407	-0.901096	1.2056e-07	7.05887e-06	8.19826	chr3	Yes
ENSG00000271270	chr3	ASO_G0271270_09	ENSG00000051382	PIK3CB	167.73	-0.704834	7.48214e-07	3.52314e-05	12.6703	chr3	Yes
ENSG00000271270	chr3	ASO_G0271270_09	ENSG00000138246	DNAJC13	884.63	-0.49545	1.36791e-06	5.81104e-05	77.3459	chr3	Yes
ENSG00000271270	chr3	ASO_G0271270_09	ENSG00000129055	ANAPC13	751.051	0.343033	5.09788e-05	0.00128397	104.888	chr3	Yes
ENSG00000271270	chr3	ASO_G0271270_09	ENSG00000271270	TMCC1-AS1	13.6642	-5.00284	0.00021712	0.00414283	0.0451322	chr3	Yes
ENSG00000271270	chr3	ASO_G0271270_09	ENSG00000175455	CCDC14	390.715	-0.452367	0.000378794	0.00643661	35.4546	chr3	Yes
ENSG00000271270	chr3	ASO_G0271270_09	ENSG00000158186	MRAS	317.448	-0.390937	0.000974649	0.0134984	29.2243	chr3	Yes
ENSG00000271270	chr3	ASO_G0271270_09	ENSG00000163840	DTX3L	331.552	0.419237	0.000974839	0.0134984	48.1809	chr3	Yes
ENSG00000271270	chr3	ASO_G0271270_09	ENSG00000160145	KALRN	30.8526	-1.05167	0.00113712	0.015129	1.83725	chr3	Yes
ENSG00000271270	chr3	ASO_G0271270_09	ENSG00000073711	PPP2R3A	382.308	-0.367546	0.00120094	0.01583	36.1595	chr3	Yes
ENSG00000271270	chr3	ASO_G0271270_09	ENSG00000183624	HMCES	348.909	0.332572	0.00152985	0.018971	48.5525	chr3	Yes
ENSG00000271270	chr3	ASO_G0271270_09	ENSG00000163913	IFT122	165.57	-0.389491	0.00504395	0.0456584	15.5545	chr3	Yes
ENSG00000271270	chr3	ASO_G0271270_09	ENSG00000082996	RNF13	272.016	-0.444345	0.00643294	0.0540097	24.775	chr3	Yes
ENSG00000271270	chr3	ASO_G0271270_09	ENSG00000173706	HEG1	362.703	-0.368863	0.00669662	0.055495	33.6572	chr3	Yes
ENSG00000271270	chr3	ASO_G0271270_09	ENSG00000073111	MCM2	488.896	-0.262699	0.0152058	0.0950471	48.7995	chr3	Yes
ENSG00000271270	chr3	ASO_G0271270_AD_10	ENSG00000184897	H1FX	1328.93	-0.397231	0.000139126	0.0810932	133.834	chr3	Yes
ENSG00000273015	chr12	ASO_G0273015_05	ENSG00000170473	WIBG	295.455	0.29478	7.75848e-06	0.00313198	43.8265	chr12	Yes
ENSG00000273015	chr12	ASO_G0273015_05	ENSG00000065357	DGKA	121.883	0.505031	2.24634e-05	0.00546966	20.3462	chr12	Yes
ENSG00000273015	chr12	ASO_G0273015_05	ENSG00000167779	IGFBP6	3059.28	0.385665	0.00013683	0.0162196	444.459	chr12	Yes
ENSG00000273015	chr12	ASO_G0273015_05	ENSG00000211584	SLC48A1	107.484	0.449784	0.00129492	0.0517292	17.2972	chr12	Yes
ENSG00000273015	chr12	ASO_G0273015_05	ENSG00000273015	LINC00938	69.0724	-0.641055	0.00190199	0.0648367	5.76941	chr12	Yes
ENSG00000273015	chr12	ASO_G0273015_05	ENSG00000135437	RDH5	19.1896	0.773476	0.00297548	0.0789685	3.85537	chr12	Yes
ENSG00000273015	chr12	ASO_G0273015_05	ENSG00000179715	PCED1B	72.8737	-0.456237	0.0036683	0.0862862	6.49175	chr12	Yes
ENSG00000273015	chr12	ASO_G0273015_AD_07	ENSG00000273015	LINC00938	66.6243	-1.18958	6.07565e-06	0.0186863	3.92347	chr12	Yes

## Sheet: Table4c
Table 4c: Level of expression change in the target genes after knockdown of nuclear lncRNAs in dermal fibroblast.
Nuclear lncRNA	Minimum log2 fold change in expression level of down-regulated genes	Maximum log2 fold change in expression level of down-regulated genes	# Down regulated target DE genes	Minimum log2 fold change in expression level of up-regulated genes	Maximum log2 fold change in expression level of up-regulated genes	# Up-regulated target DE genes	Total target DE gene count
ENSG00000163364	-0.290007	-0.589157	12	0.661739	0.992886	2	14
ENSG00000203739	-0.256896	-1.28267	23	0.260645	0.639641	8	31
ENSG00000215039	-0.384282	-1.13729	10	0.296433	1.47715	7	17
ENSG00000218510	-0.256217	-1.82167	23	0.296574	1.37132	9	32
ENSG00000221817	-0.407063	-0.729679	4	0.461987	0.527814	2	6
ENSG00000224165	-0.375628	-0.896114	7	N/A	N/A	N/A	N/A
ENSG00000225377	-0.271632	-0.99603	8	0.272966	0.909346	10	18
ENSG00000227036	-0.396051	-0.588542	3	0.387239	0.387239	1	4
ENSG00000228109	-0.266626	-0.741466	3	N/A	N/A	N/A	N/A
ENSG00000229043	-0.274234	-1.34567	8	0.297914	1.45126	5	13
ENSG00000229852	-0.52681	-0.862902	3	0.541416	0.541416	1	4
ENSG00000230074	-0.297476	-1.19851	18	0.304034	1.21331	16	34
ENSG00000233117	-0.255819	-0.799998	2	0.394246	1.70893	3	5
ENSG00000233137	-0.378173	-0.464081	2	0.331791	0.331791	1	3
ENSG00000233527	-0.27443	-1.83085	12	0.360578	0.878789	11	23
ENSG00000233621	-0.270564	-2.40631	17	0.252159	1.17292	18	35
ENSG00000240875	-0.289415	-1.36987	5	0.294565	0.464646	5	10
ENSG00000246067	-0.551701	-1.32748	4	0.478065	1.61605	6	10
ENSG00000246273	-0.458967	-1.21394	6	0.264436	0.477675	3	9
ENSG00000248508	-0.340951	-1.28175	12	0.364902	0.767532	7	19
ENSG00000254682	-0.466567	-0.607245	4	0.257723	0.852423	11	15
ENSG00000256268	-0.335232	-0.825312	3	N/A	N/A	N/A	N/A
ENSG00000260032	-0.335955	-0.772229	7	0.257018	1.40041	8	15
ENSG00000261573	-0.356442	-0.527403	2	0.515274	0.515274	1	3
ENSG00000263072	-0.257152	-0.894404	39	0.252013	1.54709	65	104
ENSG00000268895	-0.282968	-1.27365	19	0.270989	0.871516	37	56
ENSG00000269439	-0.273708	-0.674871	2	0.291894	1.26817	6	8
ENSG00000270141	-0.819923	-0.819923	1	0.322834	0.375082	2	3
ENSG00000271270	-0.262699	-1.33181	16	0.332572	0.419237	3	19
ENSG00000273015	-0.456237	-0.456237	1	0.29478	0.773476	5	6
ENSG00000223960	N/A	N/A	N/A	0.267922	0.749815	4	N/A
ENSG00000246985	N/A	N/A	N/A	0.299565	0.56166	3	N/A
