# Supplementary material for: Annotation of nuclear lncRNAs based on chromatin interactions
Source: PLoS One. 2024 May 6;19(5):e0295971. doi: 10.1371/journal.pone.0295971 (PMC11073715; doi:10.1371/journal.pone.0295971)
Supplement: S5 Table — (XLSX) [file pone.0295971.s010.xlsx]

## Sheet: Sheet1
S5 Table: Enrichment of upregulated or downregulated gene in candidate target genes as result of lncRNA knockdown in dermal fibroblast
Nuclear lncRNA (geneID)	Nuclear lncRNA (gene name)	Number of candidate target genes upregulated	Number of candidate target genes downregulated	Number of other genes that are upregulated	Number of other genes that are downregulated	Odds ratio	P-value
CATG00000095991	CATG00000095991.1	0	1211	4	1513	-inf	0.134181
ENSG00000256268	RP11-221N13.3	0	586	3	874	-inf	0.27918
ENSG00000224165	DNAJC27-AS1	0	800	7	1144	-inf	0.046079
ENSG00000228109	MFI2-AS1	0	1054	3	1505	-inf	0.273268
ENSG00000163364	AC017048.3	2	1628	12	1862	0.190622	0.015712
ENSG00000227036	LINC00511	1	677	3	509	0.250615	0.320377
ENSG00000271270	TMCC1-AS1	3	887	16	1382	0.292136	0.055674
ENSG00000203739	RP11-296O14.3	8	2066	23	2415	0.406583	0.02891
ENSG00000221817	RP11-137L10.6	2	679	4	672	0.494845	0.450541
ENSG00000218510	LINC00339	6	1161	18	1885	0.5412	0.211637
ENSG00000246273	SBF2-AS1	3	865	6	1218	0.704046	0.743418
ENSG00000261573	RP11-553K8.5	1	2429	2	3569	0.734664	1
ENSG00000229043	AC091729.9	5	2184	8	2613	0.747768	0.782248
ENSG00000248508	SRP14-AS1	6	1032	9	1237	0.799096	0.797205
ENSG00000229852	RP11-398K22.12	1	845	2	1363	0.806509	1
ENSG00000240875	LINC00886	3	1106	5	1530	0.830018	1
ENSG00000233527	AC092295.7	11	3789	12	3513	0.849894	0.835084
ENSG00000233137	RP11-220I1.1	1	304	2	521	0.856908	1
ENSG00000215039	CD27-AS1	7	972	10	1293	0.931173	1
ENSG00000230074	RP11-195F19.9	16	2326	18	2948	1.12659	0.73253
ENSG00000233621	RP11-422J8.1	17	1376	17	1908	1.38663	0.384049
ENSG00000225377	RP5-1103G7.4	10	3114	8	3578	1.43626	0.484871
ENSG00000260032	LINC00657	8	1101	7	1425	1.47917	0.449281
ENSG00000233117	LINC00702	3	1409	2	1530	1.62881	0.675605
ENSG00000263072	RP11-473M20.14	48	4108	29	4389	1.76839	0.01594
ENSG00000270141	TERC	2	279	1	248	1.77778	1
ENSG00000246067	RAB30-AS1	6	4776	4	5823	1.82883	0.361688
ENSG00000268895	A1BG-AS1	36	2418	18	3194	2.64185	0.000763
ENSG00000254682	RP11-660L16.2	10	811	4	894	2.75586	0.10545
ENSG00000273015	LINC00938	5	381	1	265	3.47769	0.409229
ENSG00000269439	CTD-3131K8.2	6	238	2	596	7.5126	0.009085
ENSG00000246985	SOCS2-AS1	3	454	0	736	inf	0.055984
ENSG00000223960	AC009948.5	4	423	0	422	inf	0.124142
