# Supplementary material for: Annotation of nuclear lncRNAs based on chromatin interactions
Source: PLoS One. 2024 May 6;19(5):e0295971. doi: 10.1371/journal.pone.0295971 (PMC11073715; doi:10.1371/journal.pone.0295971)
Supplement: S6 Table — (XLSX) [file pone.0295971.s011.xlsx]

## Sheet: Sheet1
S6 Table: The number of nuclear intergenic and non-intergenic nuclear lncRNAs with at least one GO term enriched in their target genes
Cell type	Nuclear intergenic lncRNAs annotated with Hi-C gene cluster	Nuclear nonintergenic lncRNAs annotated with Hi-C gene cluster
iPSC	270	920
K562	132	481
DMFB	57	263
RPE1	121	605
MEC	141	708
KER	110	433
BetaH1	103	432
Islets	111	503
H1hESC	140	491
IMR90	61	259
HUVEC	89	330
Ery	50	268
SkMC	183	988
A549	75	221
HepG2	167	530
THP1	124	666
THP1 PMA	195	995
HeLa	144	529
