# Supplementary material for: Annotation of nuclear lncRNAs based on chromatin interactions
Source: PLoS One. 2024 May 6;19(5):e0295971. doi: 10.1371/journal.pone.0295971 (PMC11073715; doi:10.1371/journal.pone.0295971)
Supplement: S7 Table — (XLSX) [file pone.0295971.s012.xlsx]

## Sheet: Sheet1
	S7 Table: GO terms significantly enriched in target genes of the lncRNAs in each cell type.
	Cell type
	iPSC
	H1hESC
	DMFB
	RPE1
	MEC
	KER
	BetaH1
	Islets
	IMR90
	HUVEC
	Ery
	SkMC
	A549
	HepG2
	K562
	THP1
	THP1 PMA
	HeLa

## Sheet: iPSC
clusterID	ref_geneID	ref_geneName	ref_CAT_geneClass	Category	GO_term	GO_ID	OR	fdr_val	clst_genes_in_GO_term	clst_genes_not_in_GO_term	other_genes_in_GO_term	other_genes_not_in_GO_term	GO_genes
cluster_5	CATG00000046431	CATG00000046431.1	lncRNA_divergent	Process	positive regulation of oligodendrocyte differentiation	GO:0048714	52.9208	0.0257161	3	80	9	12701	ENSG00000078900,ENSG00000198793,ENSG00000028137
cluster_6	ENSG00000271989	RP4-736L20.3	lncRNA_divergent	Process	phosphorylation	GO:0016310	11.8023	0.0966949	4	65	66	12658	ENSG00000162408,ENSG00000198793,ENSG00000171608,ENSG00000157881
cluster_7	CATG00000014764	CATG00000014764.1	lncRNA_intergenic	Process	positive regulation of oligodendrocyte differentiation	GO:0048714	35.7712	0.0986173	3	118	9	12663	ENSG00000078900,ENSG00000198793,ENSG00000028137
cluster_10	ENSG00000273382	RP5-1065J22.8	lncRNA_divergent	Process	glutathione derivative biosynthetic process	GO:1901687	123.996	6.93759e-07	5	57	9	12722	ENSG00000134184,ENSG00000213366,ENSG00000134202,ENSG00000168765,ENSG00000134201
cluster_10	ENSG00000273382	RP5-1065J22.8	lncRNA_divergent	Process	glutathione metabolic process	GO:0006749	48.4668	2.15529e-05	5	57	23	12708	ENSG00000134184,ENSG00000213366,ENSG00000134202,ENSG00000168765,ENSG00000134201
cluster_10	ENSG00000273382	RP5-1065J22.8	lncRNA_divergent	Process	xenobiotic catabolic process	GO:0042178	877.931	6.93759e-07	4	58	1	12730	ENSG00000134184,ENSG00000213366,ENSG00000134202,ENSG00000168765
cluster_11	CATG00000070413	CATG00000070413.1	lncRNA_divergent	Process	glutathione derivative biosynthetic process	GO:1901687	126.22	6.1799e-07	5	56	9	12723	ENSG00000134184,ENSG00000213366,ENSG00000134202,ENSG00000168765,ENSG00000134201
cluster_11	CATG00000070413	CATG00000070413.1	lncRNA_divergent	Process	glutathione metabolic process	GO:0006749	49.3362	1.92166e-05	5	56	23	12709	ENSG00000134184,ENSG00000213366,ENSG00000134202,ENSG00000168765,ENSG00000134201
cluster_11	CATG00000070413	CATG00000070413.1	lncRNA_divergent	Process	xenobiotic catabolic process	GO:0042178	893.404	6.1799e-07	4	57	1	12731	ENSG00000134184,ENSG00000213366,ENSG00000134202,ENSG00000168765
cluster_12	CATG00000012113	CATG00000012113.1	lncRNA_antisense	Process	glutathione derivative biosynthetic process	GO:1901687	128.525	5.67669e-07	5	55	9	12724	ENSG00000134184,ENSG00000213366,ENSG00000134202,ENSG00000168765,ENSG00000134201
cluster_12	CATG00000012113	CATG00000012113.1	lncRNA_antisense	Process	glutathione metabolic process	GO:0006749	50.2372	1.7668e-05	5	55	23	12710	ENSG00000134184,ENSG00000213366,ENSG00000134202,ENSG00000168765,ENSG00000134201
cluster_12	CATG00000012113	CATG00000012113.1	lncRNA_antisense	Process	xenobiotic catabolic process	GO:0042178	909.429	5.67669e-07	4	56	1	12732	ENSG00000134184,ENSG00000213366,ENSG00000134202,ENSG00000168765
cluster_13	CATG00000012184	CATG00000012184.1	lncRNA_divergent	Process	glutathione derivative biosynthetic process	GO:1901687	130.916	5.17266e-07	5	54	9	12725	ENSG00000134184,ENSG00000213366,ENSG00000134202,ENSG00000168765,ENSG00000134201
cluster_13	CATG00000012184	CATG00000012184.1	lncRNA_divergent	Process	glutathione metabolic process	GO:0006749	51.1715	1.6114e-05	5	54	23	12711	ENSG00000134184,ENSG00000213366,ENSG00000134202,ENSG00000168765,ENSG00000134201
cluster_13	CATG00000012184	CATG00000012184.1	lncRNA_divergent	Process	xenobiotic catabolic process	GO:0042178	926.036	5.17266e-07	4	55	1	12733	ENSG00000134184,ENSG00000213366,ENSG00000134202,ENSG00000168765
cluster_14	CATG00000070588	CATG00000070588.1	lncRNA_divergent	Process	glutathione derivative biosynthetic process	GO:1901687	133.396	4.69034e-07	5	53	9	12726	ENSG00000134184,ENSG00000213366,ENSG00000134202,ENSG00000168765,ENSG00000134201
cluster_14	CATG00000070588	CATG00000070588.1	lncRNA_divergent	Process	glutathione metabolic process	GO:0006749	52.1411	1.46248e-05	5	53	23	12712	ENSG00000134184,ENSG00000213366,ENSG00000134202,ENSG00000168765,ENSG00000134201
cluster_14	CATG00000070588	CATG00000070588.1	lncRNA_divergent	Process	xenobiotic catabolic process	GO:0042178	943.259	4.69034e-07	4	54	1	12734	ENSG00000134184,ENSG00000213366,ENSG00000134202,ENSG00000168765
cluster_15	CATG00000046764	CATG00000046764.1	lncRNA_divergent	Process	positive regulation of oligodendrocyte differentiation	GO:0048714	36.0798	0.0933931	3	117	9	12664	ENSG00000078900,ENSG00000198793,ENSG00000028137
cluster_16	ENSG00000224965	KCNC4-AS1	lncRNA_divergent	Process	glutathione derivative biosynthetic process	GO:1901687	117.769	8.75592e-07	5	60	9	12719	ENSG00000134184,ENSG00000213366,ENSG00000134202,ENSG00000168765,ENSG00000134201
cluster_16	ENSG00000224965	KCNC4-AS1	lncRNA_divergent	Process	glutathione metabolic process	GO:0006749	46.0326	2.71275e-05	5	60	23	12705	ENSG00000134184,ENSG00000213366,ENSG00000134202,ENSG00000168765,ENSG00000134201
cluster_16	ENSG00000224965	KCNC4-AS1	lncRNA_divergent	Process	xenobiotic catabolic process	GO:0042178	834.557	8.75592e-07	4	61	1	12727	ENSG00000134184,ENSG00000213366,ENSG00000134202,ENSG00000168765
cluster_17	ENSG00000227963	RP5-1074L1.1	lncRNA_divergent	Process	glutathione derivative biosynthetic process	GO:1901687	160.795	1.87101e-07	5	44	9	12735	ENSG00000134184,ENSG00000213366,ENSG00000134202,ENSG00000168765,ENSG00000134201
cluster_17	ENSG00000227963	RP5-1074L1.1	lncRNA_divergent	Process	glutathione metabolic process	GO:0006749	62.8508	5.8821e-06	5	44	23	12721	ENSG00000134184,ENSG00000213366,ENSG00000134202,ENSG00000168765,ENSG00000134201
cluster_17	ENSG00000227963	RP5-1074L1.1	lncRNA_divergent	Process	xenobiotic catabolic process	GO:0042178	1132.71	1.87101e-07	4	45	1	12743	ENSG00000134184,ENSG00000213366,ENSG00000134202,ENSG00000168765
cluster_18	ENSG00000224699	LAMTOR5-AS1	lncRNA_divergent	Process	glutathione derivative biosynthetic process	GO:1901687	121.849	7.36439e-07	5	58	9	12721	ENSG00000134184,ENSG00000213366,ENSG00000134202,ENSG00000168765,ENSG00000134201
cluster_18	ENSG00000224699	LAMTOR5-AS1	lncRNA_divergent	Process	glutathione metabolic process	GO:0006749	47.6274	2.2858e-05	5	58	23	12707	ENSG00000134184,ENSG00000213366,ENSG00000134202,ENSG00000168765,ENSG00000134201
cluster_18	ENSG00000224699	LAMTOR5-AS1	lncRNA_divergent	Process	xenobiotic catabolic process	GO:0042178	862.983	7.36439e-07	4	59	1	12729	ENSG00000134184,ENSG00000213366,ENSG00000134202,ENSG00000168765
cluster_20	ENSG00000230337	RP4-635E18.6	lncRNA_divergent	Process	positive regulation of oligodendrocyte differentiation	GO:0048714	42.27	0.0550063	3	100	9	12681	ENSG00000078900,ENSG00000198793,ENSG00000028137
cluster_21	ENSG00000227811	RP4-773A18.4	lncRNA_divergent	Process	glutathione derivative biosynthetic process	GO:1901687	103.848	1.69614e-06	5	68	9	12711	ENSG00000134184,ENSG00000213366,ENSG00000134202,ENSG00000168765,ENSG00000134201
cluster_21	ENSG00000227811	RP4-773A18.4	lncRNA_divergent	Process	glutathione metabolic process	GO:0006749	40.5914	5.2167e-05	5	68	23	12697	ENSG00000134184,ENSG00000213366,ENSG00000134202,ENSG00000168765,ENSG00000134201
cluster_21	ENSG00000227811	RP4-773A18.4	lncRNA_divergent	Process	nerve growth factor signaling pathway	GO:0038180	68.1	0.00238389	3	70	8	12712	ENSG00000134243,ENSG00000116473,ENSG00000134259
cluster_21	ENSG00000227811	RP4-773A18.4	lncRNA_divergent	Process	xenobiotic catabolic process	GO:0042178	737.333	1.62728e-06	4	69	1	12719	ENSG00000134184,ENSG00000213366,ENSG00000134202,ENSG00000168765
cluster_23	CATG00000018241	CATG00000018241.1	lncRNA_divergent	Process	positive regulation of oligodendrocyte differentiation	GO:0048714	49.2054	0.0334633	3	86	9	12695	ENSG00000078900,ENSG00000198793,ENSG00000028137
cluster_25	CATG00000013225	CATG00000013225.1	lncRNA_antisense	Process	glutathione derivative biosynthetic process	GO:1901687	107.012	1.46319e-06	5	66	9	12713	ENSG00000134184,ENSG00000213366,ENSG00000134202,ENSG00000168765,ENSG00000134201
cluster_25	CATG00000013225	CATG00000013225.1	lncRNA_antisense	Process	glutathione metabolic process	GO:0006749	41.8281	4.50846e-05	5	66	23	12699	ENSG00000134184,ENSG00000213366,ENSG00000134202,ENSG00000168765,ENSG00000134201
cluster_25	CATG00000013225	CATG00000013225.1	lncRNA_antisense	Process	nerve growth factor signaling pathway	GO:0038180	70.114	0.00217965	3	68	8	12714	ENSG00000134243,ENSG00000116473,ENSG00000134259
cluster_25	CATG00000013225	CATG00000013225.1	lncRNA_antisense	Process	xenobiotic catabolic process	GO:0042178	759.463	1.44417e-06	4	67	1	12721	ENSG00000134184,ENSG00000213366,ENSG00000134202,ENSG00000168765
cluster_26	CATG00000013226	CATG00000013226.1	lncRNA_antisense	Process	glutathione derivative biosynthetic process	GO:1901687	107.012	1.46319e-06	5	66	9	12713	ENSG00000134184,ENSG00000213366,ENSG00000134202,ENSG00000168765,ENSG00000134201
cluster_26	CATG00000013226	CATG00000013226.1	lncRNA_antisense	Process	glutathione metabolic process	GO:0006749	41.8281	4.50846e-05	5	66	23	12699	ENSG00000134184,ENSG00000213366,ENSG00000134202,ENSG00000168765,ENSG00000134201
cluster_26	CATG00000013226	CATG00000013226.1	lncRNA_antisense	Process	nerve growth factor signaling pathway	GO:0038180	70.114	0.00217965	3	68	8	12714	ENSG00000134243,ENSG00000116473,ENSG00000134259
cluster_26	CATG00000013226	CATG00000013226.1	lncRNA_antisense	Process	xenobiotic catabolic process	GO:0042178	759.463	1.44417e-06	4	67	1	12721	ENSG00000134184,ENSG00000213366,ENSG00000134202,ENSG00000168765
cluster_28	ENSG00000238198	RP11-31F15.2	lncRNA_divergent	Process	nerve growth factor signaling pathway	GO:0038180	86.775	0.00433752	3	55	8	12727	ENSG00000134243,ENSG00000116473,ENSG00000134259
cluster_29	CATG00000013312	CATG00000013312.1	lncRNA_divergent	Process	nerve growth factor signaling pathway	GO:0038180	80.8665	0.00542828	3	59	8	12723	ENSG00000134243,ENSG00000116473,ENSG00000134259
cluster_30	CATG00000013519	CATG00000013519.1	lncRNA_intergenic	Process	nerve growth factor signaling pathway	GO:0038180	88.3889	0.00358891	3	54	8	12728	ENSG00000134243,ENSG00000116473,ENSG00000134259
cluster_32	CATG00000013738	CATG00000013738.1	lncRNA_divergent	Process	glutathione derivative biosynthetic process	GO:1901687	74.7706	0.000280641	4	68	10	12711	ENSG00000213366,ENSG00000134202,ENSG00000168765,ENSG00000134201
cluster_32	CATG00000013738	CATG00000013738.1	lncRNA_divergent	Process	glutathione metabolic process	GO:0006749	31.1201	0.00188109	4	68	24	12697	ENSG00000213366,ENSG00000134202,ENSG00000168765,ENSG00000134201
cluster_32	CATG00000013738	CATG00000013738.1	lncRNA_divergent	Process	nerve growth factor signaling pathway	GO:0038180	69.0924	0.00225969	3	69	8	12713	ENSG00000134243,ENSG00000116473,ENSG00000134259
cluster_32	CATG00000013738	CATG00000013738.1	lncRNA_divergent	Process	xenobiotic catabolic process	GO:0042178	276.5	0.000280641	3	69	2	12719	ENSG00000213366,ENSG00000134202,ENSG00000168765
cluster_34	ENSG00000272141	RP11-465B22.8	lncRNA_intergenic	Process	phosphorylation	GO:0016310	8.36008	0.0979129	5	116	65	12607	ENSG00000008130,ENSG00000198793,ENSG00000171608,ENSG00000162408,ENSG00000157881
cluster_34	ENSG00000272141	RP11-465B22.8	lncRNA_intergenic	Process	positive regulation of oligodendrocyte differentiation	GO:0048714	35.7712	0.0485409	3	118	9	12663	ENSG00000078900,ENSG00000198793,ENSG00000028137
cluster_34	ENSG00000272141	RP11-465B22.8	lncRNA_intergenic	Process	regulation of cell growth	GO:0001558	11.3362	0.0485409	5	116	48	12624	ENSG00000008128,ENSG00000171603,ENSG00000197785,ENSG00000198793,ENSG00000116670
cluster_35	CATG00000072770	CATG00000072770.1	lncRNA_divergent	Process	nerve growth factor signaling pathway	GO:0038180	76.9355	0.00644111	3	62	8	12720	ENSG00000134243,ENSG00000116473,ENSG00000134259
cluster_45	CATG00000047270	CATG00000047270.1	lncRNA_divergent	Process	positive regulation of oligodendrocyte differentiation	GO:0048714	51.622	0.0291061	3	82	9	12699	ENSG00000078900,ENSG00000198793,ENSG00000028137
cluster_47	CATG00000022496	CATG00000022496.1	lncRNA_divergent	Process	positive regulation of oligodendrocyte differentiation	GO:0048714	37.038	0.0841724	3	114	9	12667	ENSG00000078900,ENSG00000198793,ENSG00000028137
cluster_48	ENSG00000272482	RP11-474O21.5	lncRNA_intergenic	Process	positive regulation of oligodendrocyte differentiation	GO:0048714	37.038	0.0841724	3	114	9	12667	ENSG00000078900,ENSG00000198793,ENSG00000028137
cluster_50	ENSG00000225285	RP4-758J18.10	lncRNA_divergent	Process	phosphorylation	GO:0016310	8.36008	0.09602	5	116	65	12607	ENSG00000008130,ENSG00000198793,ENSG00000171608,ENSG00000162408,ENSG00000157881
cluster_50	ENSG00000225285	RP4-758J18.10	lncRNA_divergent	Process	positive regulation of oligodendrocyte differentiation	GO:0048714	35.7712	0.0476025	3	118	9	12663	ENSG00000078900,ENSG00000198793,ENSG00000028137
cluster_50	ENSG00000225285	RP4-758J18.10	lncRNA_divergent	Process	regulation of cell growth	GO:0001558	11.3362	0.0476025	5	116	48	12624	ENSG00000008128,ENSG00000171603,ENSG00000197785,ENSG00000198793,ENSG00000116670
cluster_62	CATG00000017348	CATG00000017348.1	lncRNA_divergent	Process	biological_process	GO:0008150	13.4783	0.0395047	3	8	346	12436	ENSG00000183558,ENSG00000184260,ENSG00000184270
cluster_62	CATG00000017348	CATG00000017348.1	lncRNA_divergent	Process	chromatin organization	GO:0006325	42.0431	0.00477431	3	8	113	12669	ENSG00000183558,ENSG00000184260,ENSG00000184270
cluster_64	CATG00000075199	CATG00000075199.1	lncRNA_intergenic	Process	negative regulation of catalytic activity	GO:0043086	18.3072	0.0799833	3	65	32	12693	ENSG00000143412,ENSG00000143401,ENSG00000143450
cluster_65	CATG00000017558	CATG00000017558.1	lncRNA_intergenic	Process	negative regulation of catalytic activity	GO:0043086	18.3072	0.0799833	3	65	32	12693	ENSG00000143412,ENSG00000143401,ENSG00000143450
cluster_73	CATG00000075534	CATG00000075534.1	lncRNA_divergent	Process	negative regulation of catalytic activity	GO:0043086	17.1993	0.0720105	4	95	31	12663	ENSG00000143412,ENSG00000143450,ENSG00000132688,ENSG00000143401
cluster_79	ENSG00000232536	RP11-74C1.4	lncRNA_sense_intronic	Process	negative regulation of catalytic activity	GO:0043086	16.842	0.0778021	4	97	31	12661	ENSG00000143412,ENSG00000143450,ENSG00000132688,ENSG00000143401
cluster_81	ENSG00000203288	RP11-98D18.9	lncRNA_divergent	Process	ephrin receptor signaling pathway	GO:0048013	9.67145	0.0914137	4	83	63	12643	ENSG00000251246,ENSG00000243364,ENSG00000117362,ENSG00000169242
cluster_127	ENSG00000272106	RP11-345P4.9	lncRNA_divergent	Process	positive regulation of oligodendrocyte differentiation	GO:0048714	34.876	0.0523738	3	121	9	12660	ENSG00000078900,ENSG00000198793,ENSG00000028137
cluster_127	ENSG00000272106	RP11-345P4.9	lncRNA_divergent	Process	regulation of cell growth	GO:0001558	11.0478	0.0523738	5	119	48	12621	ENSG00000008128,ENSG00000171603,ENSG00000197785,ENSG00000198793,ENSG00000116670
cluster_128	CATG00000048796	CATG00000048796.1	lncRNA_intergenic	Process	regulation of lamellipodium assembly	GO:0010591	68.5081	0.0214072	3	111	5	12674	ENSG00000077549,ENSG00000142627,ENSG00000070831
cluster_128	CATG00000048796	CATG00000048796.1	lncRNA_intergenic	Process	regulation of mitochondrion organization	GO:0010821	34.2405	0.0529132	3	111	10	12669	ENSG00000159363,ENSG00000090432,ENSG00000158828
cluster_146	CATG00000049026	CATG00000049026.1	lncRNA_divergent	Process	negative regulation of protein kinase B signaling	GO:0051898	20.2552	0.0962864	3	57	33	12700	ENSG00000142627,ENSG00000090432,ENSG00000169914
cluster_147	CATG00000033364	CATG00000033364.1	lncRNA_divergent	Process	regulation of lamellipodium assembly	GO:0010591	110.574	0.00347107	3	69	5	12716	ENSG00000077549,ENSG00000142627,ENSG00000070831
cluster_148	CATG00000033724	CATG00000033724.1	lncRNA_antisense	Process	ephrin receptor signaling pathway	GO:0048013	8.76669	0.0832806	5	116	62	12610	ENSG00000133216,ENSG00000070831,ENSG00000183317,ENSG00000142627,ENSG00000070886
cluster_148	CATG00000033724	CATG00000033724.1	lncRNA_antisense	Process	regulation of lamellipodium assembly	GO:0010591	64.4085	0.0264774	3	118	5	12667	ENSG00000077549,ENSG00000142627,ENSG00000070831
cluster_148	CATG00000033724	CATG00000033724.1	lncRNA_antisense	Process	regulation of mitochondrion organization	GO:0010821	32.1915	0.0653114	3	118	10	12662	ENSG00000159363,ENSG00000090432,ENSG00000158828
cluster_154	ENSG00000227751	RP1-20B21.4	lncRNA_divergent	Process	regulation of lamellipodium assembly	GO:0010591	95.2875	0.00609375	3	80	5	12705	ENSG00000077549,ENSG00000142627,ENSG00000070831
cluster_154	ENSG00000227751	RP1-20B21.4	lncRNA_divergent	Process	regulation of mitochondrion organization	GO:0010821	47.625	0.0151999	3	80	10	12700	ENSG00000159363,ENSG00000090432,ENSG00000158828
cluster_165	ENSG00000272906	RP11-533E19.7	lncRNA_divergent	Process	cell adhesion	GO:0007155	7.39492	0.0696724	3	21	242	12527	ENSG00000135862,ENSG00000143322,ENSG00000058085
cluster_166	CATG00000084332	CATG00000084332.1	lncRNA_divergent	Process	cell adhesion	GO:0007155	7.76529	0.06705	3	20	242	12528	ENSG00000135862,ENSG00000143322,ENSG00000058085
cluster_167	CATG00000084365	CATG00000084365.1	lncRNA_divergent	Process	cell adhesion	GO:0007155	6.46901	0.0757824	3	24	242	12524	ENSG00000135862,ENSG00000143322,ENSG00000058085
cluster_168	CATG00000084659	CATG00000084659.1	lncRNA_intergenic	Process	cell adhesion	GO:0007155	6.46901	0.0757824	3	24	242	12524	ENSG00000135862,ENSG00000143322,ENSG00000058085
cluster_169	ENSG00000237292	RP11-540K16.1	lncRNA_intergenic	Process	cell adhesion	GO:0007155	6.46901	0.0757824	3	24	242	12524	ENSG00000135862,ENSG00000143322,ENSG00000058085
cluster_170	CATG00000084796	CATG00000084796.1	lncRNA_intergenic	Process	cell adhesion	GO:0007155	6.46901	0.0757824	3	24	242	12524	ENSG00000135862,ENSG00000143322,ENSG00000058085
cluster_174	CATG00000085210	CATG00000085210.1	lncRNA_divergent	Process	cell adhesion	GO:0007155	6.46901	0.0757824	3	24	242	12524	ENSG00000135862,ENSG00000143322,ENSG00000058085
cluster_175	CATG00000049261	CATG00000049261.1	lncRNA_antisense	Process	regulation of lamellipodium assembly	GO:0010591	84.6333	0.0103865	3	90	5	12695	ENSG00000077549,ENSG00000142627,ENSG00000070831
cluster_175	CATG00000049261	CATG00000049261.1	lncRNA_antisense	Process	regulation of mitochondrion organization	GO:0010821	42.3	0.0258317	3	90	10	12690	ENSG00000159363,ENSG00000090432,ENSG00000158828
cluster_177	ENSG00000225387	RP11-422P22.1	lncRNA_intergenic	Process	regulation of lamellipodium assembly	GO:0010591	52.6708	0.0513129	3	144	5	12641	ENSG00000077549,ENSG00000142627,ENSG00000070831
cluster_178	CATG00000038005	CATG00000038005.1	lncRNA_intergenic	Process	negative regulation of angiogenesis	GO:0016525	12.0714	0.0981076	3	70	45	12675	ENSG00000121753,ENSG00000142627,ENSG00000142798
cluster_178	CATG00000038005	CATG00000038005.1	lncRNA_intergenic	Process	negative regulation of protein kinase B signaling	GO:0051898	16.4766	0.0904416	3	70	33	12687	ENSG00000142627,ENSG00000090432,ENSG00000169914
cluster_178	CATG00000038005	CATG00000038005.1	lncRNA_intergenic	Process	positive regulation of stress fiber assembly	GO:0051496	15.1	0.0904416	3	70	36	12684	ENSG00000074964,ENSG00000162552,ENSG00000070831
cluster_178	CATG00000038005	CATG00000038005.1	lncRNA_intergenic	Process	regulation of lamellipodium assembly	GO:0010591	108.986	0.00377525	3	70	5	12715	ENSG00000077549,ENSG00000142627,ENSG00000070831
cluster_178	CATG00000038005	CATG00000038005.1	lncRNA_intergenic	Process	regulation of mitochondrion organization	GO:0010821	54.4714	0.00944442	3	70	10	12710	ENSG00000159363,ENSG00000090432,ENSG00000158828
cluster_179	CATG00000049268	CATG00000049268.1	lncRNA_intergenic	Process	negative regulation of angiogenesis	GO:0016525	12.0714	0.0981076	3	70	45	12675	ENSG00000121753,ENSG00000142627,ENSG00000142798
cluster_179	CATG00000049268	CATG00000049268.1	lncRNA_intergenic	Process	negative regulation of protein kinase B signaling	GO:0051898	16.4766	0.0904416	3	70	33	12687	ENSG00000142627,ENSG00000090432,ENSG00000169914
cluster_179	CATG00000049268	CATG00000049268.1	lncRNA_intergenic	Process	positive regulation of stress fiber assembly	GO:0051496	15.1	0.0904416	3	70	36	12684	ENSG00000074964,ENSG00000162552,ENSG00000070831
cluster_179	CATG00000049268	CATG00000049268.1	lncRNA_intergenic	Process	regulation of lamellipodium assembly	GO:0010591	108.986	0.00377525	3	70	5	12715	ENSG00000077549,ENSG00000142627,ENSG00000070831
cluster_179	CATG00000049268	CATG00000049268.1	lncRNA_intergenic	Process	regulation of mitochondrion organization	GO:0010821	54.4714	0.00944442	3	70	10	12710	ENSG00000159363,ENSG00000090432,ENSG00000158828
cluster_180	ENSG00000271387	RP11-382D12.2	lncRNA_divergent	Process	cell division	GO:0051301	7.68819	0.0646657	3	18	271	12501	ENSG00000143341,ENSG00000118193,ENSG00000047410
cluster_182	CATG00000049342	CATG00000049342.1	lncRNA_intergenic	Process	negative regulation of angiogenesis	GO:0016525	12.8071	0.0902435	3	66	45	12679	ENSG00000121753,ENSG00000142627,ENSG00000142798
cluster_182	CATG00000049342	CATG00000049342.1	lncRNA_intergenic	Process	negative regulation of protein kinase B signaling	GO:0051898	17.4807	0.0902435	3	66	33	12691	ENSG00000142627,ENSG00000090432,ENSG00000169914
cluster_182	CATG00000049342	CATG00000049342.1	lncRNA_intergenic	Process	positive regulation of stress fiber assembly	GO:0051496	16.0202	0.0902435	3	66	36	12688	ENSG00000074964,ENSG00000162552,ENSG00000070831
cluster_182	CATG00000049342	CATG00000049342.1	lncRNA_intergenic	Process	regulation of lamellipodium assembly	GO:0010591	115.627	0.00306854	3	66	5	12719	ENSG00000077549,ENSG00000142627,ENSG00000070831
cluster_182	CATG00000049342	CATG00000049342.1	lncRNA_intergenic	Process	regulation of mitochondrion organization	GO:0010821	57.7909	0.00768547	3	66	10	12714	ENSG00000159363,ENSG00000090432,ENSG00000158828
cluster_183	ENSG00000231050	RP1-140A9.1	lncRNA_divergent	Process	positive regulation of oligodendrocyte differentiation	GO:0048714	34.3035	0.0559702	3	123	9	12658	ENSG00000078900,ENSG00000198793,ENSG00000028137
cluster_183	ENSG00000231050	RP1-140A9.1	lncRNA_divergent	Process	regulation of cell growth	GO:0001558	10.8635	0.0559702	5	121	48	12619	ENSG00000008128,ENSG00000171603,ENSG00000197785,ENSG00000198793,ENSG00000116670
cluster_185	ENSG00000230424	RP1-43E13.2	lncRNA_divergent	Process	negative regulation of angiogenesis	GO:0016525	13.4201	0.081253	3	63	45	12682	ENSG00000121753,ENSG00000142627,ENSG00000142798
cluster_185	ENSG00000230424	RP1-43E13.2	lncRNA_divergent	Process	negative regulation of protein kinase B signaling	GO:0051898	18.3175	0.081253	3	63	33	12694	ENSG00000142627,ENSG00000090432,ENSG00000169914
cluster_185	ENSG00000230424	RP1-43E13.2	lncRNA_divergent	Process	positive regulation of stress fiber assembly	GO:0051496	16.787	0.081253	3	63	36	12691	ENSG00000074964,ENSG00000162552,ENSG00000070831
cluster_185	ENSG00000230424	RP1-43E13.2	lncRNA_divergent	Process	regulation of lamellipodium assembly	GO:0010591	121.162	0.00267516	3	63	5	12722	ENSG00000077549,ENSG00000142627,ENSG00000070831
cluster_185	ENSG00000230424	RP1-43E13.2	lncRNA_divergent	Process	regulation of mitochondrion organization	GO:0010821	60.5571	0.00670612	3	63	10	12717	ENSG00000159363,ENSG00000090432,ENSG00000158828
cluster_188	CATG00000049536	CATG00000049536.1	lncRNA_sense_intronic	Process	regulation of lamellipodium assembly	GO:0010591	58.4077	0.0357096	3	130	5	12655	ENSG00000077549,ENSG00000142627,ENSG00000070831
cluster_188	CATG00000049536	CATG00000049536.1	lncRNA_sense_intronic	Process	regulation of mitochondrion organization	GO:0010821	29.1923	0.0877746	3	130	10	12650	ENSG00000159363,ENSG00000090432,ENSG00000158828
cluster_189	CATG00000040343	CATG00000040343.1	lncRNA_divergent	Process	establishment of skin barrier	GO:0061436	42.1967	0.00469255	4	120	10	12659	ENSG00000175793,ENSG00000117632,ENSG00000158055,ENSG00000175707
cluster_189	CATG00000040343	CATG00000040343.1	lncRNA_divergent	Process	regulation of lamellipodium assembly	GO:0010591	62.7967	0.0144362	3	121	5	12664	ENSG00000077549,ENSG00000142627,ENSG00000070831
cluster_189	CATG00000040343	CATG00000040343.1	lncRNA_divergent	Process	regulation of mitochondrion organization	GO:0010821	31.386	0.0355783	3	121	10	12659	ENSG00000159363,ENSG00000090432,ENSG00000158828
cluster_189	CATG00000040343	CATG00000040343.1	lncRNA_divergent	Process	regulation of stress fiber assembly	GO:0051492	34.876	0.0355783	3	121	9	12660	ENSG00000088280,ENSG00000090020,ENSG00000070831
cluster_195	ENSG00000229191	RP11-168O16.1	lncRNA_divergent	Process	negative regulation of neuron differentiation	GO:0045665	15.0988	0.0997478	3	72	35	12683	ENSG00000066279,ENSG00000170075,ENSG00000184144
cluster_212	ENSG00000226969	RP11-547D24.3	lncRNA_divergent	Process	positive regulation of oligodendrocyte differentiation	GO:0048714	37.3687	0.0407277	3	113	9	12668	ENSG00000078900,ENSG00000198793,ENSG00000028137
cluster_212	ENSG00000226969	RP11-547D24.3	lncRNA_divergent	Process	regulation of cell growth	GO:0001558	11.8515	0.0407277	5	111	48	12629	ENSG00000008128,ENSG00000171603,ENSG00000197785,ENSG00000198793,ENSG00000116670
cluster_213	CATG00000043736	CATG00000043736.1	lncRNA_divergent	Process	establishment of skin barrier	GO:0061436	43.2889	0.00423622	4	117	10	12662	ENSG00000175793,ENSG00000117632,ENSG00000158055,ENSG00000175707
cluster_213	CATG00000043736	CATG00000043736.1	lncRNA_divergent	Process	regulation of mitochondrion organization	GO:0010821	32.1915	0.043908	3	118	10	12662	ENSG00000159363,ENSG00000090432,ENSG00000158828
cluster_213	CATG00000043736	CATG00000043736.1	lncRNA_divergent	Process	regulation of stress fiber assembly	GO:0051492	35.7712	0.043908	3	118	9	12663	ENSG00000088280,ENSG00000090020,ENSG00000070831
cluster_216	ENSG00000117242	PINK1-AS	lncRNA_antisense	Process	axon guidance	GO:0007411	6.77595	0.0940713	5	72	129	12587	ENSG00000133216,ENSG00000011009,ENSG00000142627,ENSG00000076864,ENSG00000070886
cluster_216	ENSG00000117242	PINK1-AS	lncRNA_antisense	Process	ephrin receptor signaling pathway	GO:0048013	11.005	0.0940713	4	73	63	12653	ENSG00000133216,ENSG00000142627,ENSG00000070831,ENSG00000070886
cluster_216	ENSG00000117242	PINK1-AS	lncRNA_antisense	Process	negative regulation of protein kinase B signaling	GO:0051898	15.5811	0.0940713	3	74	33	12683	ENSG00000142627,ENSG00000090432,ENSG00000169914
cluster_216	ENSG00000117242	PINK1-AS	lncRNA_antisense	Process	positive regulation of stress fiber assembly	GO:0051496	14.2793	0.0940713	3	74	36	12680	ENSG00000074964,ENSG00000162552,ENSG00000070831
cluster_216	ENSG00000117242	PINK1-AS	lncRNA_antisense	Process	regulation of lamellipodium assembly	GO:0010591	103.062	0.00527366	3	74	5	12711	ENSG00000077549,ENSG00000142627,ENSG00000070831
cluster_216	ENSG00000117242	PINK1-AS	lncRNA_antisense	Process	regulation of mitochondrion organization	GO:0010821	51.5108	0.0131775	3	74	10	12706	ENSG00000159363,ENSG00000090432,ENSG00000158828
cluster_217	CATG00000044100	CATG00000044100.1	lncRNA_divergent	Process	regulation of lamellipodium assembly	GO:0010591	83.6967	0.0106001	3	91	5	12694	ENSG00000077549,ENSG00000142627,ENSG00000070831
cluster_217	CATG00000044100	CATG00000044100.1	lncRNA_divergent	Process	regulation of mitochondrion organization	GO:0010821	41.8319	0.0263551	3	91	10	12689	ENSG00000159363,ENSG00000090432,ENSG00000158828
cluster_219	CATG00000091921	CATG00000091921.1	lncRNA_divergent	Process	complement activation, classical pathway	GO:0006958	255.18	5.97951e-07	4	20	10	12759	ENSG00000203710,ENSG00000117335,ENSG00000117322,ENSG00000196352
cluster_219	CATG00000091921	CATG00000091921.1	lncRNA_divergent	Process	innate immune response	GO:0045087	13.6043	0.0123514	4	20	185	12584	ENSG00000117322,ENSG00000203710,ENSG00000117335,ENSG00000196352
cluster_219	CATG00000091921	CATG00000091921.1	lncRNA_divergent	Process	regulation of complement activation	GO:0030449	223.754	2.87914e-08	5	19	15	12754	ENSG00000203710,ENSG00000197721,ENSG00000117322,ENSG00000196352,ENSG00000117335
cluster_219	CATG00000091921	CATG00000091921.1	lncRNA_divergent	Process	viral entry into host cell	GO:0046718	50.876	0.000119789	4	20	50	12719	ENSG00000117322,ENSG00000203710,ENSG00000117335,ENSG00000196352
cluster_220	ENSG00000203709	C1orf132	lncRNA_intergenic	Process	complement activation, classical pathway	GO:0006958	255.18	5.97951e-07	4	20	10	12759	ENSG00000203710,ENSG00000117335,ENSG00000117322,ENSG00000196352
cluster_220	ENSG00000203709	C1orf132	lncRNA_intergenic	Process	innate immune response	GO:0045087	13.6043	0.0123514	4	20	185	12584	ENSG00000117322,ENSG00000203710,ENSG00000117335,ENSG00000196352
cluster_220	ENSG00000203709	C1orf132	lncRNA_intergenic	Process	regulation of complement activation	GO:0030449	223.754	2.87914e-08	5	19	15	12754	ENSG00000203710,ENSG00000197721,ENSG00000117322,ENSG00000196352,ENSG00000117335
cluster_220	ENSG00000203709	C1orf132	lncRNA_intergenic	Process	viral entry into host cell	GO:0046718	50.876	0.000119789	4	20	50	12719	ENSG00000117322,ENSG00000203710,ENSG00000117335,ENSG00000196352
cluster_221	CATG00000092342	CATG00000092342.1	lncRNA_sense_intronic	Process	complement activation, classical pathway	GO:0006958	255.18	5.97951e-07	4	20	10	12759	ENSG00000203710,ENSG00000117335,ENSG00000117322,ENSG00000196352
cluster_221	CATG00000092342	CATG00000092342.1	lncRNA_sense_intronic	Process	innate immune response	GO:0045087	13.6043	0.0123514	4	20	185	12584	ENSG00000117322,ENSG00000203710,ENSG00000117335,ENSG00000196352
cluster_221	CATG00000092342	CATG00000092342.1	lncRNA_sense_intronic	Process	regulation of complement activation	GO:0030449	223.754	2.87914e-08	5	19	15	12754	ENSG00000203710,ENSG00000197721,ENSG00000117322,ENSG00000196352,ENSG00000117335
cluster_221	CATG00000092342	CATG00000092342.1	lncRNA_sense_intronic	Process	viral entry into host cell	GO:0046718	50.876	0.000119789	4	20	50	12719	ENSG00000117322,ENSG00000203710,ENSG00000117335,ENSG00000196352
cluster_222	ENSG00000230937	MIR205HG	lncRNA_intergenic	Process	complement activation, classical pathway	GO:0006958	255.18	5.97951e-07	4	20	10	12759	ENSG00000203710,ENSG00000117335,ENSG00000117322,ENSG00000196352
cluster_222	ENSG00000230937	MIR205HG	lncRNA_intergenic	Process	innate immune response	GO:0045087	13.6043	0.0123514	4	20	185	12584	ENSG00000117322,ENSG00000203710,ENSG00000117335,ENSG00000196352
cluster_222	ENSG00000230937	MIR205HG	lncRNA_intergenic	Process	regulation of complement activation	GO:0030449	223.754	2.87914e-08	5	19	15	12754	ENSG00000203710,ENSG00000197721,ENSG00000117322,ENSG00000196352,ENSG00000117335
cluster_222	ENSG00000230937	MIR205HG	lncRNA_intergenic	Process	viral entry into host cell	GO:0046718	50.876	0.000119789	4	20	50	12719	ENSG00000117322,ENSG00000203710,ENSG00000117335,ENSG00000196352
cluster_223	ENSG00000227591	RP1-28O10.1	lncRNA_divergent	Process	complement activation, classical pathway	GO:0006958	255.18	5.97951e-07	4	20	10	12759	ENSG00000203710,ENSG00000117335,ENSG00000117322,ENSG00000196352
cluster_223	ENSG00000227591	RP1-28O10.1	lncRNA_divergent	Process	innate immune response	GO:0045087	13.6043	0.0123514	4	20	185	12584	ENSG00000117322,ENSG00000203710,ENSG00000117335,ENSG00000196352
cluster_223	ENSG00000227591	RP1-28O10.1	lncRNA_divergent	Process	regulation of complement activation	GO:0030449	223.754	2.87914e-08	5	19	15	12754	ENSG00000203710,ENSG00000197721,ENSG00000117322,ENSG00000196352,ENSG00000117335
cluster_223	ENSG00000227591	RP1-28O10.1	lncRNA_divergent	Process	viral entry into host cell	GO:0046718	50.876	0.000119789	4	20	50	12719	ENSG00000117322,ENSG00000203710,ENSG00000117335,ENSG00000196352
cluster_224	CATG00000092846	CATG00000092846.1	lncRNA_sense_intronic	Process	complement activation, classical pathway	GO:0006958	268.632	9.9721e-07	4	19	10	12760	ENSG00000203710,ENSG00000117335,ENSG00000117322,ENSG00000196352
cluster_224	CATG00000092846	CATG00000092846.1	lncRNA_sense_intronic	Process	innate immune response	GO:0045087	14.3215	0.0104123	4	19	185	12585	ENSG00000117322,ENSG00000203710,ENSG00000117335,ENSG00000196352
cluster_224	CATG00000092846	CATG00000092846.1	lncRNA_sense_intronic	Process	regulation of complement activation	GO:0030449	167.816	2.39617e-06	4	19	16	12754	ENSG00000117322,ENSG00000203710,ENSG00000117335,ENSG00000196352
cluster_224	CATG00000092846	CATG00000092846.1	lncRNA_sense_intronic	Process	viral entry into host cell	GO:0046718	53.5579	0.000100137	4	19	50	12720	ENSG00000117322,ENSG00000203710,ENSG00000117335,ENSG00000196352
cluster_225	ENSG00000153363	LINC00467	lncRNA_intergenic	Process	complement activation, classical pathway	GO:0006958	268.632	9.9721e-07	4	19	10	12760	ENSG00000203710,ENSG00000117335,ENSG00000117322,ENSG00000196352
cluster_225	ENSG00000153363	LINC00467	lncRNA_intergenic	Process	innate immune response	GO:0045087	14.3215	0.0104123	4	19	185	12585	ENSG00000117322,ENSG00000203710,ENSG00000117335,ENSG00000196352
cluster_225	ENSG00000153363	LINC00467	lncRNA_intergenic	Process	regulation of complement activation	GO:0030449	167.816	2.39617e-06	4	19	16	12754	ENSG00000117322,ENSG00000203710,ENSG00000117335,ENSG00000196352
cluster_225	ENSG00000153363	LINC00467	lncRNA_intergenic	Process	viral entry into host cell	GO:0046718	53.5579	0.000100137	4	19	50	12720	ENSG00000117322,ENSG00000203710,ENSG00000117335,ENSG00000196352
cluster_230	ENSG00000231105	RP5-1071N3.1	lncRNA_divergent	Process	regulation of mitochondrion organization	GO:0010821	37.2882	0.0404556	3	102	10	12678	ENSG00000159363,ENSG00000090432,ENSG00000158828
cluster_230	ENSG00000231105	RP5-1071N3.1	lncRNA_divergent	Process	regulation of stress fiber assembly	GO:0051492	41.4346	0.0404556	3	102	9	12679	ENSG00000088280,ENSG00000090020,ENSG00000070831
cluster_232	CATG00000093543	CATG00000093543.1	lncRNA_antisense	Process	protein dephosphorylation	GO:0006470	13.7919	0.0949562	3	27	102	12661	ENSG00000152104,ENSG00000143507,ENSG00000066027
cluster_237	CATG00000049547	CATG00000049547.1	lncRNA_divergent	Process	regulation of stress fiber assembly	GO:0051492	48.0795	0.0363445	3	88	9	12693	ENSG00000088280,ENSG00000090020,ENSG00000070831
cluster_241	ENSG00000234396	RP11-181G12.4	lncRNA_divergent	Process	positive regulation of oligodendrocyte differentiation	GO:0048714	39.4829	0.0649494	3	107	9	12674	ENSG00000078900,ENSG00000198793,ENSG00000028137
cluster_242	ENSG00000218510	LINC00339	lncRNA_intergenic	Process	regulation of stress fiber assembly	GO:0051492	46.4835	0.041891	3	91	9	12690	ENSG00000088280,ENSG00000090020,ENSG00000070831
cluster_245	CATG00000043759	CATG00000043759.1	lncRNA_divergent	Process	positive regulation of oligodendrocyte differentiation	GO:0048714	39.1142	0.0687	3	108	9	12673	ENSG00000078900,ENSG00000198793,ENSG00000028137
cluster_278	CATG00000050699	CATG00000050699.1	lncRNA_divergent	Process	establishment of skin barrier	GO:0061436	58.354	0.0011446	4	87	10	12692	ENSG00000175793,ENSG00000117632,ENSG00000158055,ENSG00000175707
cluster_282	CATG00000050771	CATG00000050771.1	lncRNA_sense_intronic	Process	establishment of skin barrier	GO:0061436	40.1683	0.00638558	4	126	10	12653	ENSG00000175793,ENSG00000117632,ENSG00000158055,ENSG00000175707
cluster_282	CATG00000050771	CATG00000050771.1	lncRNA_sense_intronic	Process	mRNA destabilization	GO:0061157	27.1696	0.0777152	3	127	11	12652	ENSG00000198492,ENSG00000134644,ENSG00000125944
cluster_282	CATG00000050771	CATG00000050771.1	lncRNA_sense_intronic	Process	positive regulation of lamellipodium assembly	GO:0010592	22.9861	0.0883475	3	127	13	12650	ENSG00000158195,ENSG00000070831,ENSG00000174574
cluster_282	CATG00000050771	CATG00000050771.1	lncRNA_sense_intronic	Process	regulation of stress fiber assembly	GO:0051492	33.2126	0.0715129	3	127	9	12654	ENSG00000088280,ENSG00000090020,ENSG00000070831
cluster_288	CATG00000056735	CATG00000056735.1	lncRNA_divergent	Process	establishment of skin barrier	GO:0061436	46.4954	0.00322145	4	109	10	12670	ENSG00000175793,ENSG00000117632,ENSG00000158055,ENSG00000175707
cluster_288	CATG00000056735	CATG00000056735.1	lncRNA_divergent	Process	regulation of stress fiber assembly	GO:0051492	38.397	0.0415829	3	110	9	12671	ENSG00000088280,ENSG00000090020,ENSG00000070831
cluster_289	CATG00000057128	CATG00000057128.1	lncRNA_divergent	Process	establishment of skin barrier	GO:0061436	46.4954	0.00322145	4	109	10	12670	ENSG00000175793,ENSG00000117632,ENSG00000158055,ENSG00000175707
cluster_289	CATG00000057128	CATG00000057128.1	lncRNA_divergent	Process	regulation of stress fiber assembly	GO:0051492	38.397	0.0415829	3	110	9	12671	ENSG00000088280,ENSG00000090020,ENSG00000070831
cluster_292	CATG00000050965	CATG00000050965.1	lncRNA_divergent	Process	establishment of skin barrier	GO:0061436	27.5322	0.0312149	4	183	10	12596	ENSG00000175793,ENSG00000117632,ENSG00000158055,ENSG00000175707
cluster_292	CATG00000050965	CATG00000050965.1	lncRNA_divergent	Process	regulation of lamellipodium assembly	GO:0010591	41.0902	0.0644941	3	184	5	12601	ENSG00000077549,ENSG00000142627,ENSG00000070831
cluster_293	ENSG00000236810	RP5-886K2.3	lncRNA_divergent	Process	axon guidance	GO:0007411	6.33343	0.0743391	5	77	129	12582	ENSG00000133216,ENSG00000011009,ENSG00000142627,ENSG00000076864,ENSG00000070886
cluster_293	ENSG00000236810	RP5-886K2.3	lncRNA_divergent	Process	ephrin receptor signaling pathway	GO:0048013	10.2955	0.0743391	4	78	63	12648	ENSG00000133216,ENSG00000142627,ENSG00000070831,ENSG00000070886
cluster_293	ENSG00000236810	RP5-886K2.3	lncRNA_divergent	Process	establishment of skin barrier	GO:0061436	65.1333	0.000754791	4	78	10	12701	ENSG00000175793,ENSG00000117632,ENSG00000158055,ENSG00000175707
cluster_293	ENSG00000236810	RP5-886K2.3	lncRNA_divergent	Process	negative regulation of protein kinase B signaling	GO:0051898	14.5892	0.0743391	3	79	33	12678	ENSG00000142627,ENSG00000090432,ENSG00000169914
cluster_293	ENSG00000236810	RP5-886K2.3	lncRNA_divergent	Process	positive regulation of cell growth	GO:0030307	11.8005	0.0689157	4	78	55	12656	ENSG00000175793,ENSG00000117676,ENSG00000090020,ENSG00000070831
cluster_293	ENSG00000236810	RP5-886K2.3	lncRNA_divergent	Process	regulation of lamellipodium assembly	GO:0010591	96.5013	0.00350708	3	79	5	12706	ENSG00000077549,ENSG00000142627,ENSG00000070831
cluster_293	ENSG00000236810	RP5-886K2.3	lncRNA_divergent	Process	regulation of stress fiber assembly	GO:0051492	53.5949	0.00901645	3	79	9	12702	ENSG00000088280,ENSG00000090020,ENSG00000070831
cluster_293	ENSG00000236810	RP5-886K2.3	lncRNA_divergent	Process	transmembrane receptor protein tyrosine kinase signaling pathway	GO:0007169	9.00214	0.0743391	4	78	72	12639	ENSG00000133216,ENSG00000142675,ENSG00000142627,ENSG00000070886
cluster_294	ENSG00000215808	RP11-371I1.2	lncRNA_intergenic	Process	G protein-coupled receptor signaling pathway	GO:0007186	8.76183	0.0434595	3	14	305	12471	ENSG00000182901,ENSG00000133019,ENSG00000054277
cluster_295	CATG00000041202	CATG00000041202.1	lncRNA_divergent	Process	G protein-coupled receptor signaling pathway	GO:0007186	7.66537	0.0486991	3	16	305	12469	ENSG00000182901,ENSG00000133019,ENSG00000054277
cluster_295	CATG00000041202	CATG00000041202.1	lncRNA_divergent	Process	intracellular signal transduction	GO:0035556	9.393	0.0486991	3	16	250	12524	ENSG00000117020,ENSG00000182901,ENSG00000155816
cluster_305	CATG00000051326	CATG00000051326.1	lncRNA_divergent	Process	ephrin receptor signaling pathway	GO:0048013	9.11833	0.0973767	4	88	63	12638	ENSG00000133216,ENSG00000142627,ENSG00000070831,ENSG00000070886
cluster_305	CATG00000051326	CATG00000051326.1	lncRNA_divergent	Process	establishment of skin barrier	GO:0061436	57.6864	0.00125045	4	88	10	12691	ENSG00000175793,ENSG00000117632,ENSG00000158055,ENSG00000175707
cluster_305	CATG00000051326	CATG00000051326.1	lncRNA_divergent	Process	negative regulation of protein kinase B signaling	GO:0051898	12.9397	0.0973767	3	89	33	12668	ENSG00000142627,ENSG00000090432,ENSG00000169914
cluster_305	CATG00000051326	CATG00000051326.1	lncRNA_divergent	Process	positive regulation of cell growth	GO:0030307	10.4512	0.0973767	4	88	55	12646	ENSG00000175793,ENSG00000117676,ENSG00000090020,ENSG00000070831
cluster_305	CATG00000051326	CATG00000051326.1	lncRNA_divergent	Process	regulation of lamellipodium assembly	GO:0010591	85.591	0.00517451	3	89	5	12696	ENSG00000077549,ENSG00000142627,ENSG00000070831
cluster_305	CATG00000051326	CATG00000051326.1	lncRNA_divergent	Process	regulation of stress fiber assembly	GO:0051492	47.5356	0.0132721	3	89	9	12692	ENSG00000088280,ENSG00000090020,ENSG00000070831
cluster_305	CATG00000051326	CATG00000051326.1	lncRNA_divergent	Process	transmembrane receptor protein tyrosine kinase signaling pathway	GO:0007169	7.97285	0.0973767	4	88	72	12629	ENSG00000133216,ENSG00000142675,ENSG00000142627,ENSG00000070886
cluster_306	CATG00000051383	CATG00000051383.1	lncRNA_divergent	Process	ephrin receptor signaling pathway	GO:0048013	10.7098	0.0636798	4	75	63	12651	ENSG00000133216,ENSG00000142627,ENSG00000070831,ENSG00000070886
cluster_306	CATG00000051383	CATG00000051383.1	lncRNA_divergent	Process	establishment of skin barrier	GO:0061436	67.7547	0.000634177	4	75	10	12704	ENSG00000175793,ENSG00000117632,ENSG00000158055,ENSG00000175707
cluster_306	CATG00000051383	CATG00000051383.1	lncRNA_divergent	Process	negative regulation of protein kinase B signaling	GO:0051898	15.1687	0.068893	3	76	33	12681	ENSG00000142627,ENSG00000090432,ENSG00000169914
cluster_306	CATG00000051383	CATG00000051383.1	lncRNA_divergent	Process	positive regulation of cell growth	GO:0030307	12.2754	0.0583909	4	75	55	12659	ENSG00000175793,ENSG00000117676,ENSG00000090020,ENSG00000070831
cluster_306	CATG00000051383	CATG00000051383.1	lncRNA_divergent	Process	regulation of lamellipodium assembly	GO:0010591	100.334	0.0030599	3	76	5	12709	ENSG00000077549,ENSG00000142627,ENSG00000070831
cluster_306	CATG00000051383	CATG00000051383.1	lncRNA_divergent	Process	regulation of stress fiber assembly	GO:0051492	55.7237	0.00787234	3	76	9	12705	ENSG00000088280,ENSG00000090020,ENSG00000070831
cluster_306	CATG00000051383	CATG00000051383.1	lncRNA_divergent	Process	transmembrane receptor protein tyrosine kinase signaling pathway	GO:0007169	9.36444	0.068893	4	75	72	12642	ENSG00000133216,ENSG00000142675,ENSG00000142627,ENSG00000070886
cluster_307	CATG00000063142	CATG00000063142.1	lncRNA_sense_intronic	Process	establishment of skin barrier	GO:0061436	60.4524	0.000976716	4	84	10	12695	ENSG00000175793,ENSG00000117632,ENSG00000158055,ENSG00000175707
cluster_307	CATG00000063142	CATG00000063142.1	lncRNA_sense_intronic	Process	regulation of stress fiber assembly	GO:0051492	49.7882	0.0162755	3	85	9	12696	ENSG00000088280,ENSG00000090020,ENSG00000070831
cluster_312	ENSG00000272449	RP3-395M20.12	lncRNA_intergenic	Process	phosphorylation	GO:0016310	8.36008	0.0953317	5	116	65	12607	ENSG00000008130,ENSG00000198793,ENSG00000171608,ENSG00000162408,ENSG00000157881
cluster_312	ENSG00000272449	RP3-395M20.12	lncRNA_intergenic	Process	positive regulation of oligodendrocyte differentiation	GO:0048714	35.7712	0.0472612	3	118	9	12663	ENSG00000078900,ENSG00000198793,ENSG00000028137
cluster_312	ENSG00000272449	RP3-395M20.12	lncRNA_intergenic	Process	regulation of cell growth	GO:0001558	11.3362	0.0472612	5	116	48	12624	ENSG00000008128,ENSG00000171603,ENSG00000197785,ENSG00000198793,ENSG00000116670
cluster_313	ENSG00000238164	RP3-395M20.8	lncRNA_divergent	Process	phosphorylation	GO:0016310	8.36008	0.0953317	5	116	65	12607	ENSG00000008130,ENSG00000198793,ENSG00000171608,ENSG00000162408,ENSG00000157881
cluster_313	ENSG00000238164	RP3-395M20.8	lncRNA_divergent	Process	positive regulation of oligodendrocyte differentiation	GO:0048714	35.7712	0.0472612	3	118	9	12663	ENSG00000078900,ENSG00000198793,ENSG00000028137
cluster_313	ENSG00000238164	RP3-395M20.8	lncRNA_divergent	Process	regulation of cell growth	GO:0001558	11.3362	0.0472612	5	116	48	12624	ENSG00000008128,ENSG00000171603,ENSG00000197785,ENSG00000198793,ENSG00000116670
cluster_314	CATG00000051857	CATG00000051857.1	lncRNA_intergenic	Process	establishment of skin barrier	GO:0061436	42.9186	0.00482355	4	118	10	12661	ENSG00000175793,ENSG00000117632,ENSG00000158055,ENSG00000175707
cluster_314	CATG00000051857	CATG00000051857.1	lncRNA_intergenic	Process	regulation of lamellipodium assembly	GO:0010591	63.8622	0.0150786	3	119	5	12666	ENSG00000077549,ENSG00000142627,ENSG00000070831
cluster_314	CATG00000051857	CATG00000051857.1	lncRNA_intergenic	Process	regulation of stress fiber assembly	GO:0051492	35.4678	0.0384036	3	119	9	12662	ENSG00000088280,ENSG00000090020,ENSG00000070831
cluster_315	CATG00000051868	CATG00000051868.1	lncRNA_divergent	Process	establishment of skin barrier	GO:0061436	39.2248	0.00684562	4	129	10	12650	ENSG00000175793,ENSG00000117632,ENSG00000158055,ENSG00000175707
cluster_315	CATG00000051868	CATG00000051868.1	lncRNA_divergent	Process	mRNA destabilization	GO:0061157	26.5364	0.0813871	3	130	11	12649	ENSG00000198492,ENSG00000134644,ENSG00000125944
cluster_315	CATG00000051868	CATG00000051868.1	lncRNA_divergent	Process	regulation of stress fiber assembly	GO:0051492	32.4385	0.074918	3	130	9	12651	ENSG00000088280,ENSG00000090020,ENSG00000070831
cluster_316	ENSG00000228172	RP1-317E23.3	lncRNA_divergent	Process	establishment of skin barrier	GO:0061436	34.1378	0.0128469	4	148	10	12631	ENSG00000175793,ENSG00000117632,ENSG00000158055,ENSG00000175707
cluster_316	ENSG00000228172	RP1-317E23.3	lncRNA_divergent	Process	mRNA destabilization	GO:0061157	23.1178	0.0999109	3	149	11	12630	ENSG00000198492,ENSG00000134644,ENSG00000125944
cluster_316	ENSG00000228172	RP1-317E23.3	lncRNA_divergent	Process	regulation of lamellipodium assembly	GO:0010591	50.8832	0.0323971	3	149	5	12636	ENSG00000077549,ENSG00000142627,ENSG00000070831
cluster_316	ENSG00000228172	RP1-317E23.3	lncRNA_divergent	Process	regulation of stress fiber assembly	GO:0051492	28.2595	0.0819326	3	149	9	12632	ENSG00000088280,ENSG00000090020,ENSG00000070831
cluster_318	CATG00000068165	CATG00000068165.1	lncRNA_divergent	Process	establishment of skin barrier	GO:0061436	34.3728	0.0119377	4	147	10	12632	ENSG00000175793,ENSG00000117632,ENSG00000158055,ENSG00000175707
cluster_319	CATG00000052140	CATG00000052140.1	lncRNA_divergent	Process	establishment of skin barrier	GO:0061436	43.8435	0.0374928	3	79	11	12700	ENSG00000175793,ENSG00000117632,ENSG00000175707
cluster_320	CATG00000052162	CATG00000052162.1	lncRNA_intergenic	Process	establishment of skin barrier	GO:0061436	43.292	0.0391468	3	80	11	12699	ENSG00000175793,ENSG00000117632,ENSG00000175707
cluster_321	CATG00000072415	CATG00000072415.1	lncRNA_intergenic	Process	establishment of skin barrier	GO:0061436	43.292	0.0391468	3	80	11	12699	ENSG00000175793,ENSG00000117632,ENSG00000175707
cluster_322	CATG00000052185	CATG00000052185.1	lncRNA_intergenic	Process	establishment of skin barrier	GO:0061436	46.4954	0.00288689	4	109	10	12670	ENSG00000175793,ENSG00000117632,ENSG00000158055,ENSG00000175707
cluster_322	CATG00000052185	CATG00000052185.1	lncRNA_intergenic	Process	mRNA destabilization	GO:0061157	31.4107	0.0608657	3	110	11	12669	ENSG00000198492,ENSG00000134644,ENSG00000125944
cluster_323	ENSG00000260063	RP5-968P14.2	lncRNA_divergent	Process	establishment of skin barrier	GO:0061436	40.2526	0.0513363	3	86	11	12693	ENSG00000175793,ENSG00000117632,ENSG00000175707
cluster_324	CATG00000052248	CATG00000052248.1	lncRNA_divergent	Process	establishment of skin barrier	GO:0061436	47.372	0.00278913	4	107	10	12672	ENSG00000175793,ENSG00000117632,ENSG00000158055,ENSG00000175707
cluster_324	CATG00000052248	CATG00000052248.1	lncRNA_divergent	Process	mRNA destabilization	GO:0061157	31.9975	0.0598957	3	108	11	12671	ENSG00000198492,ENSG00000134644,ENSG00000125944
cluster_325	CATG00000075280	CATG00000075280.1	lncRNA_intergenic	Process	establishment of skin barrier	GO:0061436	28.977	0.0237449	4	174	10	12605	ENSG00000175793,ENSG00000117632,ENSG00000158055,ENSG00000175707
cluster_326	ENSG00000237429	RP1-159A19.4	lncRNA_divergent	Process	establishment of skin barrier	GO:0061436	20.4637	0.0584485	4	245	10	12534	ENSG00000175793,ENSG00000117632,ENSG00000158055,ENSG00000175707
cluster_326	ENSG00000237429	RP1-159A19.4	lncRNA_divergent	Process	regulation of cell morphogenesis	GO:0022604	13.5084	0.0584485	5	244	19	12525	ENSG00000077549,ENSG00000146463,ENSG00000271741,ENSG00000197056,ENSG00000134698
cluster_328	ENSG00000269971	RP3-426I6.5	lncRNA_sense_intronic	Process	establishment of skin barrier	GO:0061436	34.9311	0.076967	3	99	11	12680	ENSG00000175793,ENSG00000117632,ENSG00000175707
cluster_328	ENSG00000269971	RP3-426I6.5	lncRNA_sense_intronic	Process	reactive oxygen species metabolic process	GO:0072593	24.0057	0.0995196	3	99	16	12675	ENSG00000126709,ENSG00000130766,ENSG00000130770
cluster_329	CATG00000052878	CATG00000052878.1	lncRNA_divergent	Process	establishment of skin barrier	GO:0061436	39.3316	0.050056	3	88	11	12691	ENSG00000175793,ENSG00000117632,ENSG00000175707
cluster_329	CATG00000052878	CATG00000052878.1	lncRNA_divergent	Process	reactive oxygen species metabolic process	GO:0072593	27.0298	0.0649315	3	88	16	12686	ENSG00000126709,ENSG00000130766,ENSG00000130770
cluster_331	CATG00000053093	CATG00000053093.1	lncRNA_intergenic	Process	establishment of skin barrier	GO:0061436	30.7683	0.0192855	4	164	10	12615	ENSG00000175793,ENSG00000117632,ENSG00000158055,ENSG00000175707
cluster_332	CATG00000053100	CATG00000053100.1	lncRNA_divergent	Process	establishment of skin barrier	GO:0061436	39.8488	0.00528158	4	127	10	12652	ENSG00000175793,ENSG00000117632,ENSG00000158055,ENSG00000175707
cluster_333	CATG00000053144	CATG00000053144.1	lncRNA_divergent	Process	establishment of skin barrier	GO:0061436	46.1964	0.0285098	3	75	11	12704	ENSG00000175793,ENSG00000117632,ENSG00000175707
cluster_333	CATG00000053144	CATG00000053144.1	lncRNA_divergent	Process	reactive oxygen species metabolic process	GO:0072593	31.7475	0.0371232	3	75	16	12699	ENSG00000126709,ENSG00000130766,ENSG00000130770
cluster_334	ENSG00000242125	SNHG3	lncRNA_sense_intronic	Process	establishment of skin barrier	GO:0061436	46.1964	0.0285098	3	75	11	12704	ENSG00000175793,ENSG00000117632,ENSG00000175707
cluster_334	ENSG00000242125	SNHG3	lncRNA_sense_intronic	Process	reactive oxygen species metabolic process	GO:0072593	31.7475	0.0371232	3	75	16	12699	ENSG00000126709,ENSG00000130766,ENSG00000130770
cluster_337	CATG00000053292	CATG00000053292.1	lncRNA_divergent	Process	establishment of skin barrier	GO:0061436	36.4134	0.0668633	3	95	11	12684	ENSG00000175793,ENSG00000117632,ENSG00000175707
cluster_337	CATG00000053292	CATG00000053292.1	lncRNA_divergent	Process	reactive oxygen species metabolic process	GO:0072593	25.0243	0.0865564	3	95	16	12679	ENSG00000126709,ENSG00000130766,ENSG00000130770
cluster_338	CATG00000083770	CATG00000083770.1	lncRNA_antisense	Process	establishment of skin barrier	GO:0061436	33.564	0.0826776	3	103	11	12676	ENSG00000175793,ENSG00000117632,ENSG00000175707
cluster_344	CATG00000054124	CATG00000054124.1	lncRNA_divergent	Process	production of miRNAs involved in gene silencing by miRNA	GO:0035196	37.997	0.00878861	4	166	8	12615	ENSG00000163877,ENSG00000134644,ENSG00000126070,ENSG00000134698
cluster_346	ENSG00000233246	RP11-415J8.5	lncRNA_divergent	Process	production of miRNAs involved in gene silencing by miRNA	GO:0035196	51.8811	0.00188831	4	122	8	12659	ENSG00000163877,ENSG00000134644,ENSG00000126070,ENSG00000134698
cluster_346	ENSG00000233246	RP11-415J8.5	lncRNA_divergent	Process	regulation of cell morphogenesis	GO:0022604	20.7328	0.0184937	4	122	20	12647	ENSG00000146463,ENSG00000271741,ENSG00000197056,ENSG00000134698
cluster_347	ENSG00000241014	RP11-244H3.1	lncRNA_intergenic	Process	production of miRNAs involved in gene silencing by miRNA	GO:0035196	55.0696	0.00167633	4	115	8	12666	ENSG00000163877,ENSG00000134644,ENSG00000126070,ENSG00000134698
cluster_347	ENSG00000241014	RP11-244H3.1	lncRNA_intergenic	Process	regulation of cell morphogenesis	GO:0022604	22.007	0.0165041	4	115	20	12654	ENSG00000146463,ENSG00000271741,ENSG00000197056,ENSG00000134698
cluster_348	CATG00000108299	CATG00000108299.1	lncRNA_divergent	Process	production of miRNAs involved in gene silencing by miRNA	GO:0035196	58.838	0.00594386	3	72	9	12709	ENSG00000163877,ENSG00000126070,ENSG00000134698
cluster_348	CATG00000108299	CATG00000108299.1	lncRNA_divergent	Process	regulation of cell morphogenesis	GO:0022604	35.769	0.00307194	4	71	20	12698	ENSG00000146463,ENSG00000271741,ENSG00000197056,ENSG00000134698
cluster_349	ENSG00000201868	Y_RNA	lncRNA_divergent	Process	production of miRNAs involved in gene silencing by miRNA	GO:0035196	45.9746	0.0155061	3	92	9	12689	ENSG00000163877,ENSG00000126070,ENSG00000134698
cluster_349	ENSG00000201868	Y_RNA	lncRNA_divergent	Process	regulation of cell morphogenesis	GO:0022604	27.8637	0.0100928	4	91	20	12678	ENSG00000146463,ENSG00000271741,ENSG00000197056,ENSG00000134698
cluster_350	CATG00000109532	CATG00000109532.1	lncRNA_divergent	Process	production of miRNAs involved in gene silencing by miRNA	GO:0035196	39.1142	0.0283387	3	108	9	12673	ENSG00000163877,ENSG00000126070,ENSG00000134698
cluster_350	CATG00000109532	CATG00000109532.1	lncRNA_divergent	Process	regulation of cell morphogenesis	GO:0022604	23.6673	0.0214041	4	107	20	12662	ENSG00000146463,ENSG00000271741,ENSG00000197056,ENSG00000134698
cluster_351	ENSG00000271914	RP4-789D17.5	lncRNA_divergent	Process	production of miRNAs involved in gene silencing by miRNA	GO:0035196	47.0037	0.0138893	3	90	9	12691	ENSG00000163877,ENSG00000126070,ENSG00000134698
cluster_351	ENSG00000271914	RP4-789D17.5	lncRNA_divergent	Process	regulation of cell morphogenesis	GO:0022604	28.4944	0.00885677	4	89	20	12680	ENSG00000146463,ENSG00000271741,ENSG00000197056,ENSG00000134698
cluster_352	CATG00000054989	CATG00000054989.1	lncRNA_divergent	Process	production of miRNAs involved in gene silencing by miRNA	GO:0035196	44.0451	0.0181451	3	96	9	12685	ENSG00000163877,ENSG00000126070,ENSG00000134698
cluster_352	CATG00000054989	CATG00000054989.1	lncRNA_divergent	Process	regulation of cell morphogenesis	GO:0022604	26.6821	0.0122884	4	95	20	12674	ENSG00000146463,ENSG00000271741,ENSG00000197056,ENSG00000134698
cluster_353	CATG00000112099	CATG00000112099.1	lncRNA_sense_intronic	Process	production of miRNAs involved in gene silencing by miRNA	GO:0035196	44.0451	0.0181451	3	96	9	12685	ENSG00000163877,ENSG00000126070,ENSG00000134698
cluster_353	CATG00000112099	CATG00000112099.1	lncRNA_sense_intronic	Process	regulation of cell morphogenesis	GO:0022604	26.6821	0.0122884	4	95	20	12674	ENSG00000146463,ENSG00000271741,ENSG00000197056,ENSG00000134698
cluster_354	CATG00000112270	CATG00000112270.1	lncRNA_divergent	Process	production of miRNAs involved in gene silencing by miRNA	GO:0035196	48.6577	0.0029626	4	130	8	12651	ENSG00000163877,ENSG00000134644,ENSG00000126070,ENSG00000134698
cluster_354	CATG00000112270	CATG00000112270.1	lncRNA_divergent	Process	regulation of cell morphogenesis	GO:0022604	19.4446	0.0288414	4	130	20	12639	ENSG00000146463,ENSG00000271741,ENSG00000197056,ENSG00000134698
cluster_356	CATG00000114955	CATG00000114955.1	lncRNA_intergenic	Process	production of miRNAs involved in gene silencing by miRNA	GO:0035196	28.4527	0.0898699	3	148	9	12633	ENSG00000163877,ENSG00000126070,ENSG00000134698
cluster_356	CATG00000114955	CATG00000114955.1	lncRNA_intergenic	Process	regulation of cell morphogenesis	GO:0022604	17.1728	0.0898699	4	147	20	12622	ENSG00000146463,ENSG00000271741,ENSG00000197056,ENSG00000134698
cluster_357	ENSG00000227372	TP73-AS1	lncRNA_intergenic	Process	positive regulation of oligodendrocyte differentiation	GO:0048714	39.4829	0.06675	3	107	9	12674	ENSG00000078900,ENSG00000198793,ENSG00000028137
cluster_358	ENSG00000233621	RP11-422J8.1	lncRNA_divergent	Process	production of miRNAs involved in gene silencing by miRNA	GO:0035196	27.8808	0.0941768	3	151	9	12630	ENSG00000163877,ENSG00000126070,ENSG00000134698
cluster_358	ENSG00000233621	RP11-422J8.1	lncRNA_divergent	Process	regulation of cell morphogenesis	GO:0022604	16.8253	0.0941768	4	150	20	12619	ENSG00000146463,ENSG00000271741,ENSG00000197056,ENSG00000134698
cluster_360	CATG00000055299	CATG00000055299.1	lncRNA_antisense	Process	production of miRNAs involved in gene silencing by miRNA	GO:0035196	34.8066	0.0136272	4	181	8	12600	ENSG00000163877,ENSG00000134644,ENSG00000126070,ENSG00000134698
cluster_361	CATG00000044301	CATG00000044301.1	lncRNA_divergent	Process	phosphorylation	GO:0016310	8.36008	0.0979129	5	116	65	12607	ENSG00000008130,ENSG00000198793,ENSG00000171608,ENSG00000162408,ENSG00000157881
cluster_361	CATG00000044301	CATG00000044301.1	lncRNA_divergent	Process	positive regulation of oligodendrocyte differentiation	GO:0048714	35.7712	0.0485409	3	118	9	12663	ENSG00000078900,ENSG00000198793,ENSG00000028137
cluster_361	CATG00000044301	CATG00000044301.1	lncRNA_divergent	Process	regulation of cell growth	GO:0001558	11.3362	0.0485409	5	116	48	12624	ENSG00000008128,ENSG00000171603,ENSG00000197785,ENSG00000198793,ENSG00000116670
cluster_363	CATG00000115684	CATG00000115684.1	lncRNA_divergent	Process	production of miRNAs involved in gene silencing by miRNA	GO:0035196	37.3687	0.0363613	3	113	9	12668	ENSG00000163877,ENSG00000126070,ENSG00000134698
cluster_363	CATG00000115684	CATG00000115684.1	lncRNA_divergent	Process	regulation of cell morphogenesis	GO:0022604	22.6018	0.0286311	4	112	20	12657	ENSG00000146463,ENSG00000271741,ENSG00000197056,ENSG00000134698
cluster_364	ENSG00000224592	RP5-884C9.2	lncRNA_divergent	Process	production of miRNAs involved in gene silencing by miRNA	GO:0035196	37.3687	0.0721203	3	113	9	12668	ENSG00000163877,ENSG00000126070,ENSG00000134698
cluster_366	CATG00000055450	CATG00000055450.1	lncRNA_sense_intronic	Process	production of miRNAs involved in gene silencing by miRNA	GO:0035196	32.9505	0.0548087	3	128	9	12653	ENSG00000163877,ENSG00000126070,ENSG00000134698
cluster_366	CATG00000055450	CATG00000055450.1	lncRNA_sense_intronic	Process	regulation of cell morphogenesis	GO:0022604	19.9087	0.0483574	4	127	20	12642	ENSG00000146463,ENSG00000271741,ENSG00000197056,ENSG00000134698
cluster_422	ENSG00000225077	LINC00337	lncRNA_divergent	Process	phosphorylation	GO:0016310	8.5081	0.0908766	5	114	65	12609	ENSG00000008130,ENSG00000198793,ENSG00000171608,ENSG00000162408,ENSG00000157881
cluster_422	ENSG00000225077	LINC00337	lncRNA_divergent	Process	positive regulation of oligodendrocyte differentiation	GO:0048714	36.3937	0.046284	3	116	9	12665	ENSG00000078900,ENSG00000198793,ENSG00000028137
cluster_422	ENSG00000225077	LINC00337	lncRNA_divergent	Process	regulation of cell growth	GO:0001558	11.5369	0.046284	5	114	48	12626	ENSG00000008128,ENSG00000171603,ENSG00000197785,ENSG00000198793,ENSG00000116670
cluster_424	CATG00000002831	CATG00000002831.1	lncRNA_antisense	Process	positive regulation of oligodendrocyte differentiation	GO:0048714	34.3035	0.0559702	3	123	9	12658	ENSG00000078900,ENSG00000198793,ENSG00000028137
cluster_424	CATG00000002831	CATG00000002831.1	lncRNA_antisense	Process	regulation of cell growth	GO:0001558	10.8635	0.0559702	5	121	48	12619	ENSG00000008128,ENSG00000171603,ENSG00000197785,ENSG00000198793,ENSG00000116670
cluster_429	CATG00000003734	CATG00000003734.1	lncRNA_divergent	Process	positive regulation of oligodendrocyte differentiation	GO:0048714	34.3035	0.0559702	3	123	9	12658	ENSG00000078900,ENSG00000198793,ENSG00000028137
cluster_429	CATG00000003734	CATG00000003734.1	lncRNA_divergent	Process	regulation of cell growth	GO:0001558	10.8635	0.0559702	5	121	48	12619	ENSG00000008128,ENSG00000171603,ENSG00000197785,ENSG00000198793,ENSG00000116670
cluster_430	ENSG00000231485	RP4-535B20.1	lncRNA_intergenic	Process	positive regulation of I-kappaB kinase/NF-kappaB signaling	GO:0043123	12.1577	0.0417196	3	26	120	12644	ENSG00000116729,ENSG00000198160,ENSG00000185483
cluster_439	CATG00000045522	CATG00000045522.1	lncRNA_divergent	Process	positive regulation of oligodendrocyte differentiation	GO:0048714	38.048	0.0797915	3	111	9	12670	ENSG00000078900,ENSG00000198793,ENSG00000028137
cluster_442	ENSG00000238290	RP11-431K24.1	lncRNA_divergent	Process	post-translational protein modification	GO:0043687	5.65417	0.0980503	6	55	241	12491	ENSG00000116237,ENSG00000132879,ENSG00000162413,ENSG00000171621,ENSG00000116661,ENSG00000162576
cluster_444	CATG00000064271	CATG00000064271.1	lncRNA_intergenic	Process	neural tube closure	GO:0001843	23.639	0.0190553	3	26	62	12702	ENSG00000142867,ENSG00000143013,ENSG00000142875
cluster_445	ENSG00000271576	RP11-486G15.2	lncRNA_divergent	Process	anion transmembrane transport	GO:0098656	65.0051	0.00192734	3	28	21	12741	ENSG00000171492,ENSG00000197147,ENSG00000171488
cluster_445	ENSG00000271576	RP11-486G15.2	lncRNA_divergent	Process	inorganic anion transport	GO:0015698	105.074	0.00108061	3	28	13	12749	ENSG00000171492,ENSG00000197147,ENSG00000171488
cluster_445	ENSG00000271576	RP11-486G15.2	lncRNA_divergent	Process	neural tube closure	GO:0001843	21.947	0.0111112	3	28	62	12700	ENSG00000142867,ENSG00000143013,ENSG00000142875
cluster_445	ENSG00000271576	RP11-486G15.2	lncRNA_divergent	Process	transcription by RNA polymerase II	GO:0006366	7.40581	0.0660784	3	28	182	12580	ENSG00000162613,ENSG00000143013,ENSG00000137947
cluster_445	ENSG00000271576	RP11-486G15.2	lncRNA_divergent	Process	transmembrane transport	GO:0055085	8.12995	0.0660784	3	28	166	12596	ENSG00000171492,ENSG00000197147,ENSG00000171488
cluster_446	CATG00000064390	CATG00000064390.1	lncRNA_divergent	Process	neural tube closure	GO:0001843	23.639	0.0184159	3	26	62	12702	ENSG00000142867,ENSG00000143013,ENSG00000142875
cluster_447	CATG00000064470	CATG00000064470.1	lncRNA_intergenic	Process	cell adhesion	GO:0007155	5.17273	0.0774481	3	30	242	12518	ENSG00000065243,ENSG00000117155,ENSG00000142871
cluster_447	CATG00000064470	CATG00000064470.1	lncRNA_intergenic	Process	neural tube closure	GO:0001843	20.4806	0.0252847	3	30	62	12698	ENSG00000142867,ENSG00000143013,ENSG00000142875
cluster_447	CATG00000064470	CATG00000064470.1	lncRNA_intergenic	Process	transcription by RNA polymerase II	GO:0006366	6.91099	0.0748235	3	30	182	12578	ENSG00000162613,ENSG00000143013,ENSG00000137947
cluster_448	CATG00000006010	CATG00000006010.1	lncRNA_divergent	Process	anion transmembrane transport	GO:0098656	46.63	0.00644306	3	39	21	12730	ENSG00000171492,ENSG00000197147,ENSG00000171488
cluster_448	CATG00000006010	CATG00000006010.1	lncRNA_divergent	Process	inorganic anion transport	GO:0015698	75.3728	0.00363114	3	39	13	12738	ENSG00000171492,ENSG00000197147,ENSG00000171488
cluster_448	CATG00000006010	CATG00000006010.1	lncRNA_divergent	Process	neural tube closure	GO:0001843	15.7432	0.0211057	3	39	62	12689	ENSG00000142867,ENSG00000143013,ENSG00000142875
cluster_448	CATG00000006010	CATG00000006010.1	lncRNA_divergent	Process	transcription by RNA polymerase II	GO:0006366	5.31234	0.0855663	3	39	182	12569	ENSG00000162613,ENSG00000143013,ENSG00000137947
cluster_448	CATG00000006010	CATG00000006010.1	lncRNA_divergent	Process	transmembrane transport	GO:0055085	5.83179	0.0855663	3	39	166	12585	ENSG00000171492,ENSG00000197147,ENSG00000171488
cluster_449	CATG00000006079	CATG00000006079.1	lncRNA_divergent	Process	anion transmembrane transport	GO:0098656	50.5278	0.0046156	3	36	21	12733	ENSG00000171492,ENSG00000197147,ENSG00000171488
cluster_449	CATG00000006079	CATG00000006079.1	lncRNA_divergent	Process	inorganic anion transport	GO:0015698	81.6731	0.00259758	3	36	13	12741	ENSG00000171492,ENSG00000197147,ENSG00000171488
cluster_449	CATG00000006079	CATG00000006079.1	lncRNA_divergent	Process	neural tube closure	GO:0001843	17.0591	0.0228421	3	36	62	12692	ENSG00000142867,ENSG00000143013,ENSG00000142875
cluster_449	CATG00000006079	CATG00000006079.1	lncRNA_divergent	Process	transcription by RNA polymerase II	GO:0006366	5.75641	0.0855422	3	36	182	12572	ENSG00000162613,ENSG00000143013,ENSG00000137947
cluster_449	CATG00000006079	CATG00000006079.1	lncRNA_divergent	Process	transmembrane transport	GO:0055085	6.31928	0.0855422	3	36	166	12588	ENSG00000171492,ENSG00000197147,ENSG00000171488
cluster_450	ENSG00000223653	RP11-131L23.1	lncRNA_divergent	Process	anion transmembrane transport	GO:0098656	62.7586	0.00217963	3	29	21	12740	ENSG00000171492,ENSG00000197147,ENSG00000171488
cluster_450	ENSG00000223653	RP11-131L23.1	lncRNA_divergent	Process	cell adhesion	GO:0007155	5.35152	0.0703891	3	29	242	12519	ENSG00000065243,ENSG00000117155,ENSG00000142871
cluster_450	ENSG00000223653	RP11-131L23.1	lncRNA_divergent	Process	inorganic anion transport	GO:0015698	101.443	0.00122264	3	29	13	12748	ENSG00000171492,ENSG00000197147,ENSG00000171488
cluster_450	ENSG00000223653	RP11-131L23.1	lncRNA_divergent	Process	neural tube closure	GO:0001843	21.1885	0.0122397	3	29	62	12699	ENSG00000142867,ENSG00000143013,ENSG00000142875
cluster_450	ENSG00000223653	RP11-131L23.1	lncRNA_divergent	Process	transcription by RNA polymerase II	GO:0006366	7.14987	0.0649785	3	29	182	12579	ENSG00000162613,ENSG00000143013,ENSG00000137947
cluster_450	ENSG00000223653	RP11-131L23.1	lncRNA_divergent	Process	transmembrane transport	GO:0055085	7.84898	0.0649785	3	29	166	12595	ENSG00000171492,ENSG00000197147,ENSG00000171488
cluster_451	CATG00000006240	CATG00000006240.1	lncRNA_divergent	Process	anion transmembrane transport	GO:0098656	67.418	0.00174297	3	27	21	12742	ENSG00000171492,ENSG00000197147,ENSG00000171488
cluster_451	CATG00000006240	CATG00000006240.1	lncRNA_divergent	Process	cell adhesion	GO:0007155	5.74885	0.0639995	3	27	242	12521	ENSG00000065243,ENSG00000117155,ENSG00000142871
cluster_451	CATG00000006240	CATG00000006240.1	lncRNA_divergent	Process	inorganic anion transport	GO:0015698	108.974	0.000976782	3	27	13	12750	ENSG00000171492,ENSG00000197147,ENSG00000171488
cluster_451	CATG00000006240	CATG00000006240.1	lncRNA_divergent	Process	neural tube closure	GO:0001843	22.7616	0.0100723	3	27	62	12701	ENSG00000142867,ENSG00000143013,ENSG00000142875
cluster_451	CATG00000006240	CATG00000006240.1	lncRNA_divergent	Process	transcription by RNA polymerase II	GO:0006366	7.68071	0.0608417	3	27	182	12581	ENSG00000162613,ENSG00000143013,ENSG00000137947
cluster_451	CATG00000006240	CATG00000006240.1	lncRNA_divergent	Process	transmembrane transport	GO:0055085	8.43173	0.0608417	3	27	166	12597	ENSG00000171492,ENSG00000197147,ENSG00000171488
cluster_452	CATG00000006517	CATG00000006517.1	lncRNA_divergent	Process	anion transmembrane transport	GO:0098656	67.418	0.00174297	3	27	21	12742	ENSG00000171492,ENSG00000197147,ENSG00000171488
cluster_452	CATG00000006517	CATG00000006517.1	lncRNA_divergent	Process	cell adhesion	GO:0007155	5.74885	0.0639995	3	27	242	12521	ENSG00000065243,ENSG00000117155,ENSG00000142871
cluster_452	CATG00000006517	CATG00000006517.1	lncRNA_divergent	Process	inorganic anion transport	GO:0015698	108.974	0.000976782	3	27	13	12750	ENSG00000171492,ENSG00000197147,ENSG00000171488
cluster_452	CATG00000006517	CATG00000006517.1	lncRNA_divergent	Process	neural tube closure	GO:0001843	22.7616	0.0100723	3	27	62	12701	ENSG00000142867,ENSG00000143013,ENSG00000142875
cluster_452	CATG00000006517	CATG00000006517.1	lncRNA_divergent	Process	transcription by RNA polymerase II	GO:0006366	7.68071	0.0608417	3	27	182	12581	ENSG00000162613,ENSG00000143013,ENSG00000137947
cluster_452	CATG00000006517	CATG00000006517.1	lncRNA_divergent	Process	transmembrane transport	GO:0055085	8.43173	0.0608417	3	27	166	12597	ENSG00000171492,ENSG00000197147,ENSG00000171488
cluster_453	ENSG00000267272	RP5-1052I5.1	lncRNA_sense_intronic	Process	anion transmembrane transport	GO:0098656	58.7005	0.0027234	3	31	21	12738	ENSG00000171492,ENSG00000197147,ENSG00000171488
cluster_453	ENSG00000267272	RP5-1052I5.1	lncRNA_sense_intronic	Process	cell adhesion	GO:0007155	5.00547	0.0767243	3	31	242	12517	ENSG00000065243,ENSG00000117155,ENSG00000142871
cluster_453	ENSG00000267272	RP5-1052I5.1	lncRNA_sense_intronic	Process	inorganic anion transport	GO:0015698	94.8834	0.00152909	3	31	13	12746	ENSG00000171492,ENSG00000197147,ENSG00000171488
cluster_453	ENSG00000267272	RP5-1052I5.1	lncRNA_sense_intronic	Process	neural tube closure	GO:0001843	19.8184	0.0143533	3	31	62	12697	ENSG00000142867,ENSG00000143013,ENSG00000142875
cluster_453	ENSG00000267272	RP5-1052I5.1	lncRNA_sense_intronic	Process	transcription by RNA polymerase II	GO:0006366	6.68752	0.0699783	3	31	182	12577	ENSG00000162613,ENSG00000143013,ENSG00000137947
cluster_453	ENSG00000267272	RP5-1052I5.1	lncRNA_sense_intronic	Process	transmembrane transport	GO:0055085	7.34143	0.0699783	3	31	166	12593	ENSG00000171492,ENSG00000197147,ENSG00000171488
cluster_454	CATG00000065093	CATG00000065093.1	lncRNA_divergent	Process	anion transmembrane transport	GO:0098656	62.7586	0.00217963	3	29	21	12740	ENSG00000171492,ENSG00000197147,ENSG00000171488
cluster_454	CATG00000065093	CATG00000065093.1	lncRNA_divergent	Process	cell adhesion	GO:0007155	5.35152	0.0703891	3	29	242	12519	ENSG00000065243,ENSG00000117155,ENSG00000142871
cluster_454	CATG00000065093	CATG00000065093.1	lncRNA_divergent	Process	inorganic anion transport	GO:0015698	101.443	0.00122264	3	29	13	12748	ENSG00000171492,ENSG00000197147,ENSG00000171488
cluster_454	CATG00000065093	CATG00000065093.1	lncRNA_divergent	Process	neural tube closure	GO:0001843	21.1885	0.0122397	3	29	62	12699	ENSG00000142867,ENSG00000143013,ENSG00000142875
cluster_454	CATG00000065093	CATG00000065093.1	lncRNA_divergent	Process	transcription by RNA polymerase II	GO:0006366	7.14987	0.0649785	3	29	182	12579	ENSG00000162613,ENSG00000143013,ENSG00000137947
cluster_454	CATG00000065093	CATG00000065093.1	lncRNA_divergent	Process	transmembrane transport	GO:0055085	7.84898	0.0649785	3	29	166	12595	ENSG00000171492,ENSG00000197147,ENSG00000171488
cluster_455	CATG00000008775	CATG00000008775.1	lncRNA_divergent	Process	positive regulation of oligodendrocyte differentiation	GO:0048714	42.7003	0.0510691	3	99	9	12682	ENSG00000078900,ENSG00000198793,ENSG00000028137
cluster_456	ENSG00000230679	ENO1-AS1	lncRNA_divergent	Process	positive regulation of oligodendrocyte differentiation	GO:0048714	42.7003	0.0510691	3	99	9	12682	ENSG00000078900,ENSG00000198793,ENSG00000028137
cluster_457	ENSG00000237505	RP11-76N22.2	lncRNA_divergent	Process	anion transmembrane transport	GO:0098656	79.1677	0.000989733	3	23	21	12746	ENSG00000171492,ENSG00000197147,ENSG00000171488
cluster_457	ENSG00000237505	RP11-76N22.2	lncRNA_divergent	Process	cell adhesion	GO:0007155	6.75081	0.0636452	3	23	242	12525	ENSG00000065243,ENSG00000117155,ENSG00000142871
cluster_457	ENSG00000237505	RP11-76N22.2	lncRNA_divergent	Process	inorganic anion transport	GO:0015698	127.967	0.000553621	3	23	13	12754	ENSG00000171492,ENSG00000197147,ENSG00000171488
cluster_457	ENSG00000237505	RP11-76N22.2	lncRNA_divergent	Process	transcription by RNA polymerase II	GO:0006366	9.01935	0.0636452	3	23	182	12585	ENSG00000162613,ENSG00000143013,ENSG00000137947
cluster_457	ENSG00000237505	RP11-76N22.2	lncRNA_divergent	Process	transmembrane transport	GO:0055085	9.90126	0.0578037	3	23	166	12601	ENSG00000171492,ENSG00000197147,ENSG00000171488
cluster_458	ENSG00000236269	ENO1-IT1	lncRNA_sense_intronic	Process	positive regulation of oligodendrocyte differentiation	GO:0048714	34.5874	0.0545726	3	122	9	12659	ENSG00000078900,ENSG00000198793,ENSG00000028137
cluster_458	ENSG00000236269	ENO1-IT1	lncRNA_sense_intronic	Process	regulation of cell growth	GO:0001558	10.9549	0.0545726	5	120	48	12620	ENSG00000008128,ENSG00000171603,ENSG00000197785,ENSG00000198793,ENSG00000116670
cluster_459	CATG00000007167	CATG00000007167.1	lncRNA_divergent	Process	anion transmembrane transport	GO:0098656	140.176	0.000180645	3	13	21	12756	ENSG00000171492,ENSG00000197147,ENSG00000171488
cluster_459	CATG00000007167	CATG00000007167.1	lncRNA_divergent	Process	cell adhesion	GO:0007155	11.9533	0.0331873	3	13	242	12535	ENSG00000117155,ENSG00000065243,ENSG00000142871
cluster_459	CATG00000007167	CATG00000007167.1	lncRNA_divergent	Process	inorganic anion transport	GO:0015698	226.58	0.000100574	3	13	13	12764	ENSG00000171492,ENSG00000197147,ENSG00000171488
cluster_459	CATG00000007167	CATG00000007167.1	lncRNA_divergent	Process	transmembrane transport	GO:0055085	17.5315	0.0140312	3	13	166	12611	ENSG00000171492,ENSG00000197147,ENSG00000171488
cluster_460	CATG00000007186	CATG00000007186.1	lncRNA_divergent	Process	anion transmembrane transport	GO:0098656	75.8631	0.00121917	3	24	21	12745	ENSG00000171492,ENSG00000197147,ENSG00000171488
cluster_460	CATG00000007186	CATG00000007186.1	lncRNA_divergent	Process	cell adhesion	GO:0007155	6.46901	0.0639182	3	24	242	12524	ENSG00000065243,ENSG00000117155,ENSG00000142871
cluster_460	CATG00000007186	CATG00000007186.1	lncRNA_divergent	Process	inorganic anion transport	GO:0015698	122.625	0.000682279	3	24	13	12753	ENSG00000171492,ENSG00000197147,ENSG00000171488
cluster_460	CATG00000007186	CATG00000007186.1	lncRNA_divergent	Process	neural tube closure	GO:0001843	25.6129	0.00827887	3	24	62	12704	ENSG00000142867,ENSG00000143013,ENSG00000142875
cluster_460	CATG00000007186	CATG00000007186.1	lncRNA_divergent	Process	transcription by RNA polymerase II	GO:0006366	8.64286	0.0639182	3	24	182	12584	ENSG00000162613,ENSG00000143013,ENSG00000137947
cluster_460	CATG00000007186	CATG00000007186.1	lncRNA_divergent	Process	transmembrane transport	GO:0055085	9.48795	0.0639182	3	24	166	12600	ENSG00000171492,ENSG00000197147,ENSG00000171488
cluster_461	CATG00000065924	CATG00000065924.1	lncRNA_divergent	Process	anion transmembrane transport	GO:0098656	82.7727	0.000935053	3	22	21	12747	ENSG00000171492,ENSG00000197147,ENSG00000171488
cluster_461	CATG00000065924	CATG00000065924.1	lncRNA_divergent	Process	cell adhesion	GO:0007155	7.05823	0.057611	3	22	242	12526	ENSG00000065243,ENSG00000117155,ENSG00000142871
cluster_461	CATG00000065924	CATG00000065924.1	lncRNA_divergent	Process	inorganic anion transport	GO:0015698	133.794	0.00052279	3	22	13	12755	ENSG00000171492,ENSG00000197147,ENSG00000171488
cluster_461	CATG00000065924	CATG00000065924.1	lncRNA_divergent	Process	neural tube closure	GO:0001843	27.9457	0.00638005	3	22	62	12706	ENSG00000142867,ENSG00000143013,ENSG00000142875
cluster_461	CATG00000065924	CATG00000065924.1	lncRNA_divergent	Process	transcription by RNA polymerase II	GO:0006366	9.43007	0.057611	3	22	182	12586	ENSG00000162613,ENSG00000143013,ENSG00000137947
cluster_461	CATG00000065924	CATG00000065924.1	lncRNA_divergent	Process	transmembrane transport	GO:0055085	10.3521	0.0504825	3	22	166	12602	ENSG00000171492,ENSG00000197147,ENSG00000171488
cluster_462	CATG00000065920	CATG00000065920.1	lncRNA_divergent	Process	anion transmembrane transport	GO:0098656	82.7727	0.000935053	3	22	21	12747	ENSG00000171492,ENSG00000197147,ENSG00000171488
cluster_462	CATG00000065920	CATG00000065920.1	lncRNA_divergent	Process	cell adhesion	GO:0007155	7.05823	0.057611	3	22	242	12526	ENSG00000065243,ENSG00000117155,ENSG00000142871
cluster_462	CATG00000065920	CATG00000065920.1	lncRNA_divergent	Process	inorganic anion transport	GO:0015698	133.794	0.00052279	3	22	13	12755	ENSG00000171492,ENSG00000197147,ENSG00000171488
cluster_462	CATG00000065920	CATG00000065920.1	lncRNA_divergent	Process	neural tube closure	GO:0001843	27.9457	0.00638005	3	22	62	12706	ENSG00000142867,ENSG00000143013,ENSG00000142875
cluster_462	CATG00000065920	CATG00000065920.1	lncRNA_divergent	Process	transcription by RNA polymerase II	GO:0006366	9.43007	0.057611	3	22	182	12586	ENSG00000162613,ENSG00000143013,ENSG00000137947
cluster_462	CATG00000065920	CATG00000065920.1	lncRNA_divergent	Process	transmembrane transport	GO:0055085	10.3521	0.0504825	3	22	166	12602	ENSG00000171492,ENSG00000197147,ENSG00000171488
cluster_463	ENSG00000272931	RP5-943J3.2	lncRNA_divergent	Process	anion transmembrane transport	GO:0098656	67.418	0.00170879	3	27	21	12742	ENSG00000171492,ENSG00000197147,ENSG00000171488
cluster_463	ENSG00000272931	RP5-943J3.2	lncRNA_divergent	Process	cell adhesion	GO:0007155	5.74885	0.0697163	3	27	242	12521	ENSG00000065243,ENSG00000117155,ENSG00000142871
cluster_463	ENSG00000272931	RP5-943J3.2	lncRNA_divergent	Process	inorganic anion transport	GO:0015698	108.974	0.00095763	3	27	13	12750	ENSG00000171492,ENSG00000197147,ENSG00000171488
cluster_463	ENSG00000272931	RP5-943J3.2	lncRNA_divergent	Process	neural tube closure	GO:0001843	22.7616	0.0115207	3	27	62	12701	ENSG00000142867,ENSG00000143013,ENSG00000142875
cluster_463	ENSG00000272931	RP5-943J3.2	lncRNA_divergent	Process	transcription by RNA polymerase II	GO:0006366	7.68071	0.0660973	3	27	182	12581	ENSG00000162613,ENSG00000143013,ENSG00000137947
cluster_463	ENSG00000272931	RP5-943J3.2	lncRNA_divergent	Process	transmembrane transport	GO:0055085	8.43173	0.0660973	3	27	166	12597	ENSG00000171492,ENSG00000197147,ENSG00000171488
cluster_464	CATG00000007765	CATG00000007765.1	lncRNA_intergenic	Process	anion transmembrane transport	GO:0098656	202.54	4.03927e-05	3	9	21	12760	ENSG00000171492,ENSG00000197147,ENSG00000171488
cluster_464	CATG00000007765	CATG00000007765.1	lncRNA_intergenic	Process	inorganic anion transport	GO:0015698	327.385	2.24463e-05	3	9	13	12768	ENSG00000171492,ENSG00000197147,ENSG00000171488
cluster_464	CATG00000007765	CATG00000007765.1	lncRNA_intergenic	Process	transmembrane transport	GO:0055085	25.3313	0.00584235	3	9	166	12615	ENSG00000171492,ENSG00000197147,ENSG00000171488
cluster_465	CATG00000007806	CATG00000007806.1	lncRNA_intergenic	Process	response to drug	GO:0042493	19.771	0.0650928	3	17	113	12660	ENSG00000117528,ENSG00000023909,ENSG00000137936
cluster_466	ENSG00000234546	RP3-510D11.2	lncRNA_divergent	Process	positive regulation of oligodendrocyte differentiation	GO:0048714	37.3687	0.0850688	3	113	9	12668	ENSG00000078900,ENSG00000198793,ENSG00000028137
cluster_467	ENSG00000228526	RP3-510D11.1	lncRNA_intergenic	Process	positive regulation of oligodendrocyte differentiation	GO:0048714	37.3687	0.0850688	3	113	9	12668	ENSG00000078900,ENSG00000198793,ENSG00000028137
cluster_469	CATG00000008353	CATG00000008353.1	lncRNA_divergent	Process	response to drug	GO:0042493	16.8013	0.0753652	3	20	113	12657	ENSG00000117528,ENSG00000023909,ENSG00000137936
cluster_470	CATG00000066666	CATG00000066666.1	lncRNA_divergent	Process	response to drug	GO:0042493	17.687	0.0721487	3	19	113	12658	ENSG00000117528,ENSG00000023909,ENSG00000137936
cluster_471	ENSG00000223745	RP4-717I23.3	lncRNA_divergent	Process	response to drug	GO:0042493	24.0133	0.0481745	3	14	113	12663	ENSG00000117528,ENSG00000023909,ENSG00000137936
cluster_472	ENSG00000260464	RP4-561L24.3	lncRNA_divergent	Process	response to drug	GO:0042493	17.687	0.070944	3	19	113	12658	ENSG00000117528,ENSG00000023909,ENSG00000137936
cluster_473	CATG00000011429	CATG00000011429.1	lncRNA_intergenic	Process	positive regulation of oligodendrocyte differentiation	GO:0048714	34.3035	0.0559702	3	123	9	12658	ENSG00000078900,ENSG00000198793,ENSG00000028137
cluster_473	CATG00000011429	CATG00000011429.1	lncRNA_intergenic	Process	regulation of cell growth	GO:0001558	10.8635	0.0559702	5	121	48	12619	ENSG00000008128,ENSG00000171603,ENSG00000197785,ENSG00000198793,ENSG00000116670
cluster_474	CATG00000066949	CATG00000066949.1	lncRNA_divergent	Process	response to drug	GO:0042493	21.0083	0.0639481	3	16	113	12661	ENSG00000117528,ENSG00000023909,ENSG00000137936
cluster_475	CATG00000008928	CATG00000008928.1	lncRNA_divergent	Process	response to drug	GO:0042493	21.0083	0.0639481	3	16	113	12661	ENSG00000117528,ENSG00000023909,ENSG00000137936
cluster_476	ENSG00000224081	LINC01057	lncRNA_divergent	Process	response to drug	GO:0042493	37.3687	0.00903386	3	9	113	12668	ENSG00000117528,ENSG00000023909,ENSG00000137936
cluster_477	ENSG00000235501	RP4-639F20.1	lncRNA_divergent	Process	positive regulation of GTPase activity	GO:0043547	7.10407	0.0820518	3	26	204	12560	ENSG00000170989,ENSG00000137962,ENSG00000067208
cluster_477	ENSG00000235501	RP4-639F20.1	lncRNA_divergent	Process	response to drug	GO:0042493	12.918	0.0593596	3	26	113	12651	ENSG00000117528,ENSG00000023909,ENSG00000137936
cluster_479	ENSG00000231789	RP11-558F24.4	lncRNA_divergent	Process	positive regulation of oligodendrocyte differentiation	GO:0048714	49.7882	0.0297722	3	85	9	12696	ENSG00000078900,ENSG00000198793,ENSG00000028137
cluster_480	CATG00000012310	CATG00000012310.1	lncRNA_antisense	Process	positive regulation of oligodendrocyte differentiation	GO:0048714	34.3035	0.0559702	3	123	9	12658	ENSG00000078900,ENSG00000198793,ENSG00000028137
cluster_480	CATG00000012310	CATG00000012310.1	lncRNA_antisense	Process	regulation of cell growth	GO:0001558	10.8635	0.0559702	5	121	48	12619	ENSG00000008128,ENSG00000171603,ENSG00000197785,ENSG00000198793,ENSG00000116670
cluster_481	ENSG00000260476	RP11-254F7.1	lncRNA_intergenic	Process	positive regulation of transcription by RNA polymerase II	GO:0045944	3.64608	0.08087	4	20	664	12105	ENSG00000134317,ENSG00000169016,ENSG00000119185,ENSG00000134324
cluster_481	ENSG00000260476	RP11-254F7.1	lncRNA_intergenic	Process	regulation of transcription involved in G1/S transition of mitotic cell cycle	GO:0000083	113.866	0.00102523	3	21	16	12753	ENSG00000171848,ENSG00000169016,ENSG00000172059
cluster_482	ENSG00000260077	RP11-254F7.2	lncRNA_divergent	Process	positive regulation of transcription by RNA polymerase II	GO:0045944	3.64608	0.08087	4	20	664	12105	ENSG00000134317,ENSG00000169016,ENSG00000119185,ENSG00000134324
cluster_482	ENSG00000260077	RP11-254F7.2	lncRNA_divergent	Process	regulation of transcription involved in G1/S transition of mitotic cell cycle	GO:0000083	113.866	0.00102523	3	21	16	12753	ENSG00000171848,ENSG00000169016,ENSG00000172059
cluster_484	CATG00000047595	CATG00000047595.1	lncRNA_divergent	Process	positive regulation of transcription by RNA polymerase II	GO:0045944	3.64608	0.08087	4	20	664	12105	ENSG00000134317,ENSG00000169016,ENSG00000119185,ENSG00000134324
cluster_484	CATG00000047595	CATG00000047595.1	lncRNA_divergent	Process	regulation of transcription involved in G1/S transition of mitotic cell cycle	GO:0000083	113.866	0.00102523	3	21	16	12753	ENSG00000171848,ENSG00000169016,ENSG00000172059
cluster_485	CATG00000047602	CATG00000047602.1	lncRNA_divergent	Process	positive regulation of transcription by RNA polymerase II	GO:0045944	3.64608	0.08087	4	20	664	12105	ENSG00000134317,ENSG00000169016,ENSG00000119185,ENSG00000134324
cluster_485	CATG00000047602	CATG00000047602.1	lncRNA_divergent	Process	regulation of transcription involved in G1/S transition of mitotic cell cycle	GO:0000083	113.866	0.00102523	3	21	16	12753	ENSG00000171848,ENSG00000169016,ENSG00000172059
cluster_486	ENSG00000257135	RP11-320M2.1	lncRNA_divergent	Process	positive regulation of transcription by RNA polymerase II	GO:0045944	3.64608	0.08087	4	20	664	12105	ENSG00000134317,ENSG00000169016,ENSG00000119185,ENSG00000134324
cluster_486	ENSG00000257135	RP11-320M2.1	lncRNA_divergent	Process	regulation of transcription involved in G1/S transition of mitotic cell cycle	GO:0000083	113.866	0.00102523	3	21	16	12753	ENSG00000171848,ENSG00000169016,ENSG00000172059
cluster_491	ENSG00000243819	RN7SL832P	lncRNA_divergent	Process	positive regulation of transcription by RNA polymerase II	GO:0045944	3.8383	0.0880751	4	19	664	12106	ENSG00000134317,ENSG00000169016,ENSG00000119185,ENSG00000134324
cluster_491	ENSG00000243819	RN7SL832P	lncRNA_divergent	Process	regulation of transcription involved in G1/S transition of mitotic cell cycle	GO:0000083	119.569	0.000719302	3	20	16	12754	ENSG00000171848,ENSG00000169016,ENSG00000172059
cluster_492	CATG00000049589	CATG00000049589.1	lncRNA_divergent	Process	apoptotic process	GO:0006915	6.59521	0.0525717	3	15	376	12399	ENSG00000153094,ENSG00000169679,ENSG00000172985
cluster_493	ENSG00000214184	AC012487.2	lncRNA_divergent	Process	apoptotic process	GO:0006915	6.18251	0.0572433	3	16	376	12398	ENSG00000153094,ENSG00000169679,ENSG00000172985
cluster_494	CATG00000049601	CATG00000049601.1	lncRNA_divergent	Process	apoptotic process	GO:0006915	6.59521	0.0540313	3	15	376	12399	ENSG00000153094,ENSG00000169679,ENSG00000172985
cluster_495	CATG00000044155	CATG00000044155.1	lncRNA_divergent	Process	apoptotic process	GO:0006915	4.4942	0.088728	3	22	376	12392	ENSG00000153094,ENSG00000169679,ENSG00000172985
cluster_496	CATG00000047628	CATG00000047628.1	lncRNA_divergent	Process	positive regulation of transcription by RNA polymerase II	GO:0045944	3.64608	0.08087	4	20	664	12105	ENSG00000134317,ENSG00000169016,ENSG00000119185,ENSG00000134324
cluster_496	CATG00000047628	CATG00000047628.1	lncRNA_divergent	Process	regulation of transcription involved in G1/S transition of mitotic cell cycle	GO:0000083	113.866	0.00102523	3	21	16	12753	ENSG00000171848,ENSG00000169016,ENSG00000172059
cluster_497	CATG00000049645	CATG00000049645.1	lncRNA_divergent	Process	apoptotic process	GO:0006915	4.70859	0.0898649	3	21	376	12393	ENSG00000153094,ENSG00000169679,ENSG00000172985
cluster_499	CATG00000049664	CATG00000049664.1	lncRNA_divergent	Process	apoptotic process	GO:0006915	4.4942	0.088728	3	22	376	12392	ENSG00000153094,ENSG00000169679,ENSG00000172985
cluster_500	ENSG00000237753	AC079922.3	lncRNA_divergent	Process	apoptotic process	GO:0006915	4.4942	0.088728	3	22	376	12392	ENSG00000153094,ENSG00000169679,ENSG00000172985
cluster_504	ENSG00000228496	AC106875.1	lncRNA_sense_intronic	Process	positive regulation of transcription by RNA polymerase II	GO:0045944	3.64608	0.08087	4	20	664	12105	ENSG00000134317,ENSG00000169016,ENSG00000119185,ENSG00000134324
cluster_504	ENSG00000228496	AC106875.1	lncRNA_sense_intronic	Process	regulation of transcription involved in G1/S transition of mitotic cell cycle	GO:0000083	113.866	0.00102523	3	21	16	12753	ENSG00000171848,ENSG00000169016,ENSG00000172059
cluster_514	ENSG00000260163	RP11-521O16.2	lncRNA_intergenic	Process	positive regulation of apoptotic process	GO:0043065	9.62859	0.0616251	3	16	244	12530	ENSG00000136002,ENSG00000136717,ENSG00000163161
cluster_514	ENSG00000260163	RP11-521O16.2	lncRNA_intergenic	Process	transcription by RNA polymerase II	GO:0006366	12.9725	0.0616251	3	16	182	12592	ENSG00000144231,ENSG00000163166,ENSG00000163161
cluster_514	ENSG00000260163	RP11-521O16.2	lncRNA_intergenic	Process	transcription elongation from RNA polymerase II promoter	GO:0006368	39.7313	0.0106344	3	16	60	12714	ENSG00000144231,ENSG00000163166,ENSG00000163161
cluster_516	CATG00000049912	CATG00000049912.1	lncRNA_intergenic	Process	positive regulation of apoptotic process	GO:0043065	11.8534	0.0537768	3	13	244	12533	ENSG00000136002,ENSG00000136717,ENSG00000163161
cluster_516	CATG00000049912	CATG00000049912.1	lncRNA_intergenic	Process	transcription by RNA polymerase II	GO:0006366	15.97	0.0464117	3	13	182	12595	ENSG00000144231,ENSG00000163166,ENSG00000163161
cluster_516	CATG00000049912	CATG00000049912.1	lncRNA_intergenic	Process	transcription elongation from RNA polymerase II promoter	GO:0006368	48.9115	0.00584558	3	13	60	12717	ENSG00000144231,ENSG00000163166,ENSG00000163161
cluster_517	CATG00000049922	CATG00000049922.1	lncRNA_sense_intronic	Process	positive regulation of apoptotic process	GO:0043065	9.62859	0.0616251	3	16	244	12530	ENSG00000136002,ENSG00000136717,ENSG00000163161
cluster_517	CATG00000049922	CATG00000049922.1	lncRNA_sense_intronic	Process	transcription by RNA polymerase II	GO:0006366	12.9725	0.0616251	3	16	182	12592	ENSG00000144231,ENSG00000163166,ENSG00000163161
cluster_517	CATG00000049922	CATG00000049922.1	lncRNA_sense_intronic	Process	transcription elongation from RNA polymerase II promoter	GO:0006368	39.7313	0.0106344	3	16	60	12714	ENSG00000144231,ENSG00000163166,ENSG00000163161
cluster_518	CATG00000044547	CATG00000044547.1	lncRNA_divergent	Process	positive regulation of apoptotic process	GO:0043065	9.62859	0.0616251	3	16	244	12530	ENSG00000136002,ENSG00000136717,ENSG00000163161
cluster_518	CATG00000044547	CATG00000044547.1	lncRNA_divergent	Process	transcription by RNA polymerase II	GO:0006366	12.9725	0.0616251	3	16	182	12592	ENSG00000144231,ENSG00000163166,ENSG00000163161
cluster_518	CATG00000044547	CATG00000044547.1	lncRNA_divergent	Process	transcription elongation from RNA polymerase II promoter	GO:0006368	39.7313	0.0106344	3	16	60	12714	ENSG00000144231,ENSG00000163166,ENSG00000163161
cluster_519	ENSG00000272667	RP11-395A13.2	lncRNA_divergent	Process	positive regulation of apoptotic process	GO:0043065	11.8534	0.0537768	3	13	244	12533	ENSG00000136002,ENSG00000136717,ENSG00000163161
cluster_519	ENSG00000272667	RP11-395A13.2	lncRNA_divergent	Process	transcription by RNA polymerase II	GO:0006366	15.97	0.0464117	3	13	182	12595	ENSG00000144231,ENSG00000163166,ENSG00000163161
cluster_519	ENSG00000272667	RP11-395A13.2	lncRNA_divergent	Process	transcription elongation from RNA polymerase II promoter	GO:0006368	48.9115	0.00584558	3	13	60	12717	ENSG00000144231,ENSG00000163166,ENSG00000163161
cluster_520	CATG00000049931	CATG00000049931.1	lncRNA_divergent	Process	positive regulation of apoptotic process	GO:0043065	11.0059	0.05712	3	14	244	12532	ENSG00000136002,ENSG00000136717,ENSG00000163161
cluster_520	CATG00000049931	CATG00000049931.1	lncRNA_divergent	Process	transcription by RNA polymerase II	GO:0006366	14.8281	0.0557608	3	14	182	12594	ENSG00000144231,ENSG00000163166,ENSG00000163161
cluster_520	CATG00000049931	CATG00000049931.1	lncRNA_divergent	Process	transcription elongation from RNA polymerase II promoter	GO:0006368	45.4143	0.00707329	3	14	60	12716	ENSG00000144231,ENSG00000163166,ENSG00000163161
cluster_521	ENSG00000229536	AC079776.1	lncRNA_intergenic	Process	positive regulation of apoptotic process	GO:0043065	9.62859	0.0616251	3	16	244	12530	ENSG00000136002,ENSG00000136717,ENSG00000163161
cluster_521	ENSG00000229536	AC079776.1	lncRNA_intergenic	Process	transcription by RNA polymerase II	GO:0006366	12.9725	0.0616251	3	16	182	12592	ENSG00000144231,ENSG00000163166,ENSG00000163161
cluster_521	ENSG00000229536	AC079776.1	lncRNA_intergenic	Process	transcription elongation from RNA polymerase II promoter	GO:0006368	39.7313	0.0106344	3	16	60	12714	ENSG00000144231,ENSG00000163166,ENSG00000163161
cluster_526	ENSG00000231890	AC093391.2	lncRNA_divergent	Process	brain development	GO:0007420	22.6561	0.0522555	3	11	152	12627	ENSG00000150540,ENSG00000115839,ENSG00000121966
cluster_539	CATG00000050644	CATG00000050644.1	lncRNA_divergent	Process	protein phosphorylation	GO:0006468	5.26273	0.0813273	3	19	372	12399	ENSG00000198586,ENSG00000138399,ENSG00000198648
cluster_540	ENSG00000234350	AC007405.4	lncRNA_divergent	Process	cell differentiation	GO:0030154	5.80716	0.0914436	3	24	269	12497	ENSG00000091436,ENSG00000115844,ENSG00000115806
cluster_540	ENSG00000234350	AC007405.4	lncRNA_divergent	Process	protein phosphorylation	GO:0006468	5.81038	0.0914436	4	23	371	12395	ENSG00000091436,ENSG00000198586,ENSG00000138399,ENSG00000198648
cluster_541	ENSG00000239467	AC007405.6	lncRNA_intergenic	Process	cell differentiation	GO:0030154	5.80716	0.0914436	3	24	269	12497	ENSG00000091436,ENSG00000115844,ENSG00000115806
cluster_541	ENSG00000239467	AC007405.6	lncRNA_intergenic	Process	protein phosphorylation	GO:0006468	5.81038	0.0914436	4	23	371	12395	ENSG00000091436,ENSG00000198586,ENSG00000138399,ENSG00000198648
cluster_542	CATG00000050663	CATG00000050663.1	lncRNA_divergent	Process	cell differentiation	GO:0030154	5.16068	0.0954074	3	27	269	12494	ENSG00000091436,ENSG00000115844,ENSG00000115806
cluster_542	CATG00000050663	CATG00000050663.1	lncRNA_divergent	Process	intracellular signal transduction	GO:0035556	5.56133	0.0954074	3	27	250	12513	ENSG00000128656,ENSG00000198586,ENSG00000198648
cluster_542	CATG00000050663	CATG00000050663.1	lncRNA_divergent	Process	protein phosphorylation	GO:0006468	5.13871	0.0954074	4	26	371	12392	ENSG00000091436,ENSG00000198586,ENSG00000138399,ENSG00000198648
cluster_545	ENSG00000271151	RP11-394I13.2	lncRNA_divergent	Process	cell differentiation	GO:0030154	6.06013	0.0879316	3	23	269	12498	ENSG00000091436,ENSG00000115844,ENSG00000115806
cluster_545	ENSG00000271151	RP11-394I13.2	lncRNA_divergent	Process	intracellular signal transduction	GO:0035556	6.53061	0.0879316	3	23	250	12517	ENSG00000198586,ENSG00000128656,ENSG00000163328
cluster_547	CATG00000045568	CATG00000045568.1	lncRNA_divergent	Process	intracellular signal transduction	GO:0035556	8.37751	0.0836511	4	24	249	12516	ENSG00000128656,ENSG00000198586,ENSG00000198648,ENSG00000163328
cluster_548	CATG00000050743	CATG00000050743.1	lncRNA_intergenic	Process	cell differentiation	GO:0030154	6.33609	0.0853543	3	22	269	12499	ENSG00000091436,ENSG00000115844,ENSG00000115806
cluster_548	CATG00000050743	CATG00000050743.1	lncRNA_intergenic	Process	intracellular signal transduction	GO:0035556	6.828	0.0853543	3	22	250	12518	ENSG00000198586,ENSG00000128656,ENSG00000163328
cluster_548	CATG00000050743	CATG00000050743.1	lncRNA_intergenic	Process	positive regulation of transcription by RNA polymerase II	GO:0045944	3.47217	0.0980423	4	21	664	12104	ENSG00000115844,ENSG00000116044,ENSG00000172845,ENSG00000091409
cluster_551	CATG00000045599	CATG00000045599.1	lncRNA_intergenic	Process	intracellular signal transduction	GO:0035556	8.348	0.0752434	3	18	250	12522	ENSG00000198586,ENSG00000128656,ENSG00000163328
cluster_552	CATG00000045621	CATG00000045621.1	lncRNA_divergent	Process	intracellular signal transduction	GO:0035556	7.512	0.0741286	3	20	250	12520	ENSG00000198586,ENSG00000128656,ENSG00000163328
cluster_553	CATG00000045628	CATG00000045628.1	lncRNA_divergent	Process	intracellular signal transduction	GO:0035556	7.73185	0.0908012	4	26	249	12514	ENSG00000128656,ENSG00000198586,ENSG00000198648,ENSG00000163328
cluster_554	ENSG00000229337	AC079305.8	lncRNA_divergent	Process	intracellular signal transduction	GO:0035556	8.83976	0.0692632	3	17	250	12523	ENSG00000198586,ENSG00000128656,ENSG00000163328
cluster_555	ENSG00000222043	AC079305.10	lncRNA_divergent	Process	intracellular signal transduction	GO:0035556	9.393	0.0663209	3	16	250	12524	ENSG00000198586,ENSG00000128656,ENSG00000163328
cluster_556	ENSG00000213963	AC074286.1	lncRNA_divergent	Process	intracellular signal transduction	GO:0035556	9.393	0.0523092	3	16	250	12524	ENSG00000128656,ENSG00000198648,ENSG00000163328
cluster_560	CATG00000045774	CATG00000045774.1	lncRNA_divergent	Process	viral process	GO:0016032	7.59615	0.0674651	3	17	290	12483	ENSG00000163002,ENSG00000061676,ENSG00000180228
cluster_561	CATG00000045782	CATG00000045782.1	lncRNA_sense_intronic	Process	viral process	GO:0016032	9.22611	0.0544375	3	14	290	12486	ENSG00000163002,ENSG00000061676,ENSG00000180228
cluster_574	ENSG00000232732	AC073043.1	lncRNA_divergent	Process	activation of cysteine-type endopeptidase activity involved in apoptotic process	GO:0006919	29.9623	0.0042956	4	32	53	12704	ENSG00000115541,ENSG00000144381,ENSG00000003402,ENSG00000064012
cluster_574	ENSG00000232732	AC073043.1	lncRNA_divergent	Process	axonogenesis	GO:0007409	23.1036	0.0381084	3	33	50	12707	ENSG00000118263,ENSG00000118260,ENSG00000003393
cluster_576	CATG00000051258	CATG00000051258.1	lncRNA_intergenic	Process	axonogenesis	GO:0007409	17.7167	0.0746375	3	43	50	12697	ENSG00000118263,ENSG00000118260,ENSG00000003393
cluster_576	CATG00000051258	CATG00000051258.1	lncRNA_intergenic	Process	cellular response to leukemia inhibitory factor	GO:1990830	12.6349	0.0746375	3	43	70	12677	ENSG00000114948,ENSG00000118257,ENSG00000118260
cluster_576	CATG00000051258	CATG00000051258.1	lncRNA_intergenic	Process	neuron differentiation	GO:0030182	14.2742	0.0746375	3	43	62	12685	ENSG00000196290,ENSG00000155760,ENSG00000163251
cluster_576	CATG00000051258	CATG00000051258.1	lncRNA_intergenic	Process	protein localization	GO:0008104	17.368	0.0746375	3	43	51	12696	ENSG00000115993,ENSG00000116117,ENSG00000003393
cluster_577	ENSG00000273209	RP11-107N15.1	lncRNA_divergent	Process	axonogenesis	GO:0007409	17.7167	0.0746375	3	43	50	12697	ENSG00000118263,ENSG00000118260,ENSG00000003393
cluster_577	ENSG00000273209	RP11-107N15.1	lncRNA_divergent	Process	cellular response to leukemia inhibitory factor	GO:1990830	12.6349	0.0746375	3	43	70	12677	ENSG00000114948,ENSG00000118257,ENSG00000118260
cluster_577	ENSG00000273209	RP11-107N15.1	lncRNA_divergent	Process	neuron differentiation	GO:0030182	14.2742	0.0746375	3	43	62	12685	ENSG00000196290,ENSG00000155760,ENSG00000163251
cluster_577	ENSG00000273209	RP11-107N15.1	lncRNA_divergent	Process	protein localization	GO:0008104	17.368	0.0746375	3	43	51	12696	ENSG00000115993,ENSG00000116117,ENSG00000003393
cluster_578	CATG00000042034	CATG00000042034.1	lncRNA_antisense	Process	cardiolipin acyl-chain remodeling	GO:0035965	261.267	0.000713237	3	73	2	12715	ENSG00000138029,ENSG00000084754,ENSG00000172954
cluster_580	ENSG00000273456	RP11-686O6.2	lncRNA_divergent	Process	axonogenesis	GO:0007409	19.05	0.0726703	3	40	50	12700	ENSG00000118263,ENSG00000118260,ENSG00000003393
cluster_580	ENSG00000273456	RP11-686O6.2	lncRNA_divergent	Process	cellular response to leukemia inhibitory factor	GO:1990830	13.5857	0.0871573	3	40	70	12680	ENSG00000114948,ENSG00000118257,ENSG00000118260
cluster_580	ENSG00000273456	RP11-686O6.2	lncRNA_divergent	Process	protein localization	GO:0008104	18.675	0.0726703	3	40	51	12699	ENSG00000115993,ENSG00000116117,ENSG00000003393
cluster_582	CATG00000051284	CATG00000051284.1	lncRNA_divergent	Process	cellular response to leukemia inhibitory factor	GO:1990830	15.9908	0.0659919	3	34	70	12686	ENSG00000114948,ENSG00000118257,ENSG00000118260
cluster_582	CATG00000051284	CATG00000051284.1	lncRNA_divergent	Process	protein localization	GO:0008104	21.981	0.0659919	3	34	51	12705	ENSG00000115993,ENSG00000116117,ENSG00000003393
cluster_582	CATG00000051284	CATG00000051284.1	lncRNA_divergent	Process	viral process	GO:0016032	6.76432	0.0659919	5	32	288	12468	ENSG00000003402,ENSG00000138443,ENSG00000118260,ENSG00000116030,ENSG00000118257
cluster_583	CATG00000051288	CATG00000051288.1	lncRNA_divergent	Process	cell adhesion	GO:0007155	6.20975	0.078561	3	25	242	12523	ENSG00000114948,ENSG00000118257,ENSG00000116117
cluster_583	CATG00000051288	CATG00000051288.1	lncRNA_divergent	Process	cellular response to leukemia inhibitory factor	GO:1990830	21.7629	0.0297816	3	25	70	12695	ENSG00000114948,ENSG00000118257,ENSG00000118260
cluster_583	CATG00000051288	CATG00000051288.1	lncRNA_divergent	Process	protein localization	GO:0008104	29.9153	0.0297816	3	25	51	12714	ENSG00000115993,ENSG00000116117,ENSG00000003393
cluster_583	CATG00000051288	CATG00000051288.1	lncRNA_divergent	Process	protein phosphorylation	GO:0006468	5.56783	0.078561	4	24	371	12394	ENSG00000118260,ENSG00000204217,ENSG00000118246,ENSG00000082146
cluster_583	CATG00000051288	CATG00000051288.1	lncRNA_divergent	Process	viral process	GO:0016032	9.41803	0.0297816	5	23	288	12477	ENSG00000003402,ENSG00000138443,ENSG00000118260,ENSG00000116030,ENSG00000118257
cluster_584	ENSG00000256458	RP11-363J17.1	lncRNA_divergent	Process	axonogenesis	GO:0007409	23.1036	0.0449313	3	33	50	12707	ENSG00000118263,ENSG00000118260,ENSG00000003393
cluster_584	ENSG00000256458	RP11-363J17.1	lncRNA_divergent	Process	cellular response to leukemia inhibitory factor	GO:1990830	16.4766	0.0494746	3	33	70	12687	ENSG00000114948,ENSG00000118257,ENSG00000118260
cluster_584	ENSG00000256458	RP11-363J17.1	lncRNA_divergent	Process	protein localization	GO:0008104	22.6488	0.0449313	3	33	51	12706	ENSG00000115993,ENSG00000116117,ENSG00000003393
cluster_584	ENSG00000256458	RP11-363J17.1	lncRNA_divergent	Process	protein phosphorylation	GO:0006468	4.17318	0.0955623	4	32	371	12386	ENSG00000118260,ENSG00000204217,ENSG00000118246,ENSG00000082146
cluster_584	ENSG00000256458	RP11-363J17.1	lncRNA_divergent	Process	proteolysis	GO:0006508	5.32838	0.0961171	3	33	214	12543	ENSG00000064012,ENSG00000114948,ENSG00000003402
cluster_584	ENSG00000256458	RP11-363J17.1	lncRNA_divergent	Process	viral process	GO:0016032	6.98309	0.0494746	5	31	288	12469	ENSG00000003402,ENSG00000138443,ENSG00000118260,ENSG00000116030,ENSG00000118257
cluster_585	CATG00000046326	CATG00000046326.1	lncRNA_intergenic	Process	axonogenesis	GO:0007409	28.2511	0.0294231	3	27	50	12713	ENSG00000118263,ENSG00000118260,ENSG00000003393
cluster_585	CATG00000046326	CATG00000046326.1	lncRNA_intergenic	Process	cell adhesion	GO:0007155	5.74885	0.0802467	3	27	242	12521	ENSG00000114948,ENSG00000118257,ENSG00000116117
cluster_585	CATG00000046326	CATG00000046326.1	lncRNA_intergenic	Process	cellular response to leukemia inhibitory factor	GO:1990830	20.1476	0.0357981	3	27	70	12693	ENSG00000114948,ENSG00000118257,ENSG00000118260
cluster_585	CATG00000046326	CATG00000046326.1	lncRNA_intergenic	Process	protein localization	GO:0008104	27.695	0.0294231	3	27	51	12712	ENSG00000115993,ENSG00000116117,ENSG00000003393
cluster_585	CATG00000046326	CATG00000046326.1	lncRNA_intergenic	Process	protein phosphorylation	GO:0006468	5.13871	0.0791012	4	26	371	12392	ENSG00000118260,ENSG00000204217,ENSG00000118246,ENSG00000082146
cluster_585	CATG00000046326	CATG00000046326.1	lncRNA_intergenic	Process	viral process	GO:0016032	6.6404	0.0791012	4	26	289	12474	ENSG00000138443,ENSG00000118260,ENSG00000118257,ENSG00000003402
cluster_587	CATG00000051324	CATG00000051324.1	lncRNA_divergent	Process	axonogenesis	GO:0007409	17.7167	0.0746375	3	43	50	12697	ENSG00000118263,ENSG00000118260,ENSG00000003393
cluster_587	CATG00000051324	CATG00000051324.1	lncRNA_divergent	Process	cellular response to leukemia inhibitory factor	GO:1990830	12.6349	0.0746375	3	43	70	12677	ENSG00000114948,ENSG00000118257,ENSG00000118260
cluster_587	CATG00000051324	CATG00000051324.1	lncRNA_divergent	Process	neuron differentiation	GO:0030182	14.2742	0.0746375	3	43	62	12685	ENSG00000196290,ENSG00000155760,ENSG00000163251
cluster_587	CATG00000051324	CATG00000051324.1	lncRNA_divergent	Process	protein localization	GO:0008104	17.368	0.0746375	3	43	51	12696	ENSG00000115993,ENSG00000116117,ENSG00000003393
cluster_588	ENSG00000227946	AC007383.3	lncRNA_divergent	Process	G protein-coupled receptor signaling pathway	GO:0007186	4.71337	0.0767338	3	26	305	12459	ENSG00000183671,ENSG00000155760,ENSG00000163251
cluster_588	ENSG00000227946	AC007383.3	lncRNA_divergent	Process	axonogenesis	GO:0007409	29.34	0.0291133	3	26	50	12714	ENSG00000118263,ENSG00000118260,ENSG00000003393
cluster_588	ENSG00000227946	AC007383.3	lncRNA_divergent	Process	cell adhesion	GO:0007155	5.97044	0.066077	3	26	242	12522	ENSG00000114948,ENSG00000118257,ENSG00000116117
cluster_588	ENSG00000227946	AC007383.3	lncRNA_divergent	Process	cellular response to leukemia inhibitory factor	GO:1990830	20.9242	0.0291133	3	26	70	12694	ENSG00000114948,ENSG00000118257,ENSG00000118260
cluster_588	ENSG00000227946	AC007383.3	lncRNA_divergent	Process	positive regulation of transcription by RNA polymerase II	GO:0045944	2.91566	0.0914946	4	25	664	12100	ENSG00000118263,ENSG00000204217,ENSG00000118260,ENSG00000163251
cluster_588	ENSG00000227946	AC007383.3	lncRNA_divergent	Process	protein phosphorylation	GO:0006468	3.84367	0.0831327	3	26	372	12392	ENSG00000118260,ENSG00000204217,ENSG00000118246
cluster_588	ENSG00000227946	AC007383.3	lncRNA_divergent	Process	proteolysis	GO:0006508	6.76671	0.066077	3	26	214	12550	ENSG00000064012,ENSG00000114948,ENSG00000003402
cluster_588	ENSG00000227946	AC007383.3	lncRNA_divergent	Process	viral process	GO:0016032	6.90657	0.066077	4	25	289	12475	ENSG00000138443,ENSG00000118260,ENSG00000118257,ENSG00000003402
cluster_589	CATG00000046391	CATG00000046391.1	lncRNA_divergent	Process	axonogenesis	GO:0007409	20.0558	0.0505848	3	38	50	12702	ENSG00000118263,ENSG00000118260,ENSG00000003393
cluster_589	CATG00000046391	CATG00000046391.1	lncRNA_divergent	Process	cellular response to leukemia inhibitory factor	GO:1990830	14.303	0.0505848	3	38	70	12682	ENSG00000114948,ENSG00000118257,ENSG00000118260
cluster_589	CATG00000046391	CATG00000046391.1	lncRNA_divergent	Process	neuron differentiation	GO:0030182	16.1587	0.0505848	3	38	62	12690	ENSG00000196290,ENSG00000155760,ENSG00000163251
cluster_589	CATG00000046391	CATG00000046391.1	lncRNA_divergent	Process	protein localization	GO:0008104	19.661	0.0505848	3	38	51	12701	ENSG00000115993,ENSG00000116117,ENSG00000003393
cluster_589	CATG00000046391	CATG00000046391.1	lncRNA_divergent	Process	viral process	GO:0016032	4.66212	0.0996291	4	37	289	12463	ENSG00000138443,ENSG00000118260,ENSG00000118257,ENSG00000003402
cluster_590	ENSG00000223725	AC007879.5	lncRNA_divergent	Process	axonogenesis	GO:0007409	17.7167	0.0746375	3	43	50	12697	ENSG00000118263,ENSG00000118260,ENSG00000003393
cluster_590	ENSG00000223725	AC007879.5	lncRNA_divergent	Process	cellular response to leukemia inhibitory factor	GO:1990830	12.6349	0.0746375	3	43	70	12677	ENSG00000114948,ENSG00000118257,ENSG00000118260
cluster_590	ENSG00000223725	AC007879.5	lncRNA_divergent	Process	neuron differentiation	GO:0030182	14.2742	0.0746375	3	43	62	12685	ENSG00000196290,ENSG00000155760,ENSG00000163251
cluster_590	ENSG00000223725	AC007879.5	lncRNA_divergent	Process	protein localization	GO:0008104	17.368	0.0746375	3	43	51	12696	ENSG00000115993,ENSG00000116117,ENSG00000003393
cluster_591	CATG00000046401	CATG00000046401.1	lncRNA_divergent	Process	G protein-coupled receptor signaling pathway	GO:0007186	5.57213	0.0611196	3	22	305	12463	ENSG00000183671,ENSG00000155760,ENSG00000163251
cluster_591	CATG00000046401	CATG00000046401.1	lncRNA_divergent	Process	axonogenesis	GO:0007409	34.6855	0.0219204	3	22	50	12718	ENSG00000118263,ENSG00000118260,ENSG00000003393
cluster_591	CATG00000046401	CATG00000046401.1	lncRNA_divergent	Process	cell adhesion	GO:0007155	7.05823	0.0589202	3	22	242	12526	ENSG00000114948,ENSG00000118257,ENSG00000116117
cluster_591	CATG00000046401	CATG00000046401.1	lncRNA_divergent	Process	cellular response to leukemia inhibitory factor	GO:1990830	24.7364	0.0219204	3	22	70	12698	ENSG00000114948,ENSG00000118257,ENSG00000118260
cluster_591	CATG00000046401	CATG00000046401.1	lncRNA_divergent	Process	positive regulation of transcription by RNA polymerase II	GO:0045944	3.47217	0.0712374	4	21	664	12104	ENSG00000118263,ENSG00000204217,ENSG00000118260,ENSG00000163251
cluster_591	CATG00000046401	CATG00000046401.1	lncRNA_divergent	Process	protein phosphorylation	GO:0006468	4.54399	0.0692513	3	22	372	12396	ENSG00000118260,ENSG00000204217,ENSG00000118246
cluster_591	CATG00000046401	CATG00000046401.1	lncRNA_divergent	Process	proteolysis	GO:0006508	7.99958	0.0589202	3	22	214	12554	ENSG00000064012,ENSG00000114948,ENSG00000003402
cluster_591	CATG00000046401	CATG00000046401.1	lncRNA_divergent	Process	viral process	GO:0016032	5.8674	0.0611196	3	22	290	12478	ENSG00000118260,ENSG00000118257,ENSG00000003402
cluster_592	CATG00000051365	CATG00000051365.1	lncRNA_divergent	Process	G protein-coupled receptor signaling pathway	GO:0007186	7.21389	0.0483324	3	17	305	12468	ENSG00000183671,ENSG00000155760,ENSG00000163251
cluster_592	CATG00000051365	CATG00000051365.1	lncRNA_divergent	Process	axonogenesis	GO:0007409	44.9047	0.0141392	3	17	50	12723	ENSG00000118263,ENSG00000118260,ENSG00000003393
cluster_592	CATG00000051365	CATG00000051365.1	lncRNA_divergent	Process	cell adhesion	GO:0007155	9.13782	0.0483324	3	17	242	12531	ENSG00000114948,ENSG00000118257,ENSG00000116117
cluster_592	CATG00000051365	CATG00000051365.1	lncRNA_divergent	Process	cellular response to leukemia inhibitory factor	GO:1990830	32.0244	0.0141392	3	17	70	12703	ENSG00000114948,ENSG00000118257,ENSG00000118260
cluster_592	CATG00000051365	CATG00000051365.1	lncRNA_divergent	Process	positive regulation of transcription by RNA polymerase II	GO:0045944	4.55911	0.0529403	4	16	664	12109	ENSG00000118263,ENSG00000204217,ENSG00000118260,ENSG00000163251
cluster_592	CATG00000051365	CATG00000051365.1	lncRNA_divergent	Process	protein phosphorylation	GO:0006468	5.88283	0.0535391	3	17	372	12401	ENSG00000118260,ENSG00000204217,ENSG00000118246
cluster_592	CATG00000051365	CATG00000051365.1	lncRNA_divergent	Process	viral process	GO:0016032	7.59615	0.0483324	3	17	290	12483	ENSG00000118260,ENSG00000118257,ENSG00000003402
cluster_593	CATG00000046409	CATG00000046409.1	lncRNA_divergent	Process	axonogenesis	GO:0007409	22.4224	0.0403678	3	34	50	12706	ENSG00000118263,ENSG00000118260,ENSG00000003393
cluster_593	CATG00000046409	CATG00000046409.1	lncRNA_divergent	Process	cellular response to leukemia inhibitory factor	GO:1990830	15.9908	0.0403678	3	34	70	12686	ENSG00000114948,ENSG00000118257,ENSG00000118260
cluster_593	CATG00000046409	CATG00000046409.1	lncRNA_divergent	Process	neuron differentiation	GO:0030182	18.0655	0.0403678	3	34	62	12694	ENSG00000196290,ENSG00000155760,ENSG00000163251
cluster_593	CATG00000046409	CATG00000046409.1	lncRNA_divergent	Process	protein localization	GO:0008104	21.981	0.0403678	3	34	51	12705	ENSG00000115993,ENSG00000116117,ENSG00000003393
cluster_593	CATG00000046409	CATG00000046409.1	lncRNA_divergent	Process	protein phosphorylation	GO:0006468	4.04639	0.091302	4	33	371	12385	ENSG00000118260,ENSG00000204217,ENSG00000118246,ENSG00000082146
cluster_593	CATG00000046409	CATG00000046409.1	lncRNA_divergent	Process	proteolysis	GO:0006508	5.17125	0.0916298	3	34	214	12542	ENSG00000064012,ENSG00000114948,ENSG00000003402
cluster_604	CATG00000046586	CATG00000046586.1	lncRNA_intergenic	Process	double-strand break repair via nonhomologous end joining	GO:0006303	17.6333	0.064453	3	40	54	12696	ENSG00000079246,ENSG00000138376,ENSG00000187736
cluster_605	CATG00000051491	CATG00000051491.1	lncRNA_divergent	Process	regulation of insulin-like growth factor receptor signaling pathway	GO:0043567	455.214	8.78287e-05	3	42	2	12746	ENSG00000115461,ENSG00000158552,ENSG00000115457
cluster_606	ENSG00000235042	AC098820.2	lncRNA_divergent	Process	regulation of insulin-like growth factor receptor signaling pathway	GO:0043567	455.214	8.78287e-05	3	42	2	12746	ENSG00000115461,ENSG00000158552,ENSG00000115457
cluster_607	ENSG00000232485	AC098820.3	lncRNA_divergent	Process	regulation of insulin-like growth factor receptor signaling pathway	GO:0043567	455.214	8.78287e-05	3	42	2	12746	ENSG00000115461,ENSG00000158552,ENSG00000115457
cluster_608	ENSG00000224391	AC073321.3	lncRNA_intergenic	Process	regulation of insulin-like growth factor receptor signaling pathway	GO:0043567	455.214	8.78287e-05	3	42	2	12746	ENSG00000115461,ENSG00000158552,ENSG00000115457
cluster_609	CATG00000051501	CATG00000051501.1	lncRNA_divergent	Process	regulation of insulin-like growth factor receptor signaling pathway	GO:0043567	455.214	8.78287e-05	3	42	2	12746	ENSG00000115461,ENSG00000158552,ENSG00000115457
cluster_610	CATG00000051502	CATG00000051502.1	lncRNA_divergent	Process	regulation of insulin-like growth factor receptor signaling pathway	GO:0043567	455.214	8.78287e-05	3	42	2	12746	ENSG00000115461,ENSG00000158552,ENSG00000115457
cluster_611	CATG00000051510	CATG00000051510.1	lncRNA_intergenic	Process	regulation of insulin-like growth factor receptor signaling pathway	GO:0043567	455.214	8.78287e-05	3	42	2	12746	ENSG00000115461,ENSG00000158552,ENSG00000115457
cluster_612	ENSG00000223923	AC010136.2	lncRNA_divergent	Process	regulation of insulin-like growth factor receptor signaling pathway	GO:0043567	455.214	8.78287e-05	3	42	2	12746	ENSG00000115461,ENSG00000158552,ENSG00000115457
cluster_613	CATG00000051535	CATG00000051535.1	lncRNA_divergent	Process	regulation of insulin-like growth factor receptor signaling pathway	GO:0043567	455.214	8.78287e-05	3	42	2	12746	ENSG00000115461,ENSG00000158552,ENSG00000115457
cluster_614	CATG00000051537	CATG00000051537.1	lncRNA_divergent	Process	regulation of insulin-like growth factor receptor signaling pathway	GO:0043567	455.214	8.78287e-05	3	42	2	12746	ENSG00000115461,ENSG00000158552,ENSG00000115457
cluster_615	ENSG00000225062	AC021016.6	lncRNA_divergent	Process	regulation of insulin-like growth factor receptor signaling pathway	GO:0043567	455.214	8.78287e-05	3	42	2	12746	ENSG00000115461,ENSG00000158552,ENSG00000115457
cluster_616	CATG00000046669	CATG00000046669.1	lncRNA_intergenic	Process	regulation of insulin-like growth factor receptor signaling pathway	GO:0043567	455.214	8.78287e-05	3	42	2	12746	ENSG00000115461,ENSG00000158552,ENSG00000115457
cluster_617	ENSG00000228135	AC073128.10	lncRNA_divergent	Process	regulation of insulin-like growth factor receptor signaling pathway	GO:0043567	455.214	8.78287e-05	3	42	2	12746	ENSG00000115461,ENSG00000158552,ENSG00000115457
cluster_618	ENSG00000235024	AC097468.7	lncRNA_divergent	Process	regulation of insulin-like growth factor receptor signaling pathway	GO:0043567	455.214	8.78287e-05	3	42	2	12746	ENSG00000115461,ENSG00000158552,ENSG00000115457
cluster_619	CATG00000051571	CATG00000051571.1	lncRNA_intergenic	Process	regulation of insulin-like growth factor receptor signaling pathway	GO:0043567	455.214	8.78287e-05	3	42	2	12746	ENSG00000115461,ENSG00000158552,ENSG00000115457
cluster_620	CATG00000051572	CATG00000051572.1	lncRNA_divergent	Process	regulation of insulin-like growth factor receptor signaling pathway	GO:0043567	455.214	8.78287e-05	3	42	2	12746	ENSG00000115461,ENSG00000158552,ENSG00000115457
cluster_621	ENSG00000230432	AC114803.3	lncRNA_divergent	Process	regulation of insulin-like growth factor receptor signaling pathway	GO:0043567	455.214	8.78287e-05	3	42	2	12746	ENSG00000115461,ENSG00000158552,ENSG00000115457
cluster_622	ENSG00000229525	AC053503.4	lncRNA_divergent	Process	regulation of insulin-like growth factor receptor signaling pathway	GO:0043567	455.214	8.78287e-05	3	42	2	12746	ENSG00000115461,ENSG00000158552,ENSG00000115457
cluster_623	ENSG00000268603	RP11-316O14.1	lncRNA_divergent	Process	regulation of insulin-like growth factor receptor signaling pathway	GO:0043567	455.214	8.78287e-05	3	42	2	12746	ENSG00000115461,ENSG00000158552,ENSG00000115457
cluster_627	CATG00000046824	CATG00000046824.1	lncRNA_intergenic	Process	MAPK cascade	GO:0000165	13.8377	0.0638849	3	18	152	12620	ENSG00000171951,ENSG00000169047,ENSG00000173692
cluster_627	CATG00000046824	CATG00000046824.1	lncRNA_intergenic	Process	post-translational protein modification	GO:0043687	8.55738	0.0638849	3	18	244	12528	ENSG00000171951,ENSG00000173692,ENSG00000144468
cluster_627	CATG00000046824	CATG00000046824.1	lncRNA_intergenic	Process	transmembrane transport	GO:0055085	12.6566	0.0638849	3	18	166	12606	ENSG00000135917,ENSG00000163053,ENSG00000173692
cluster_628	CATG00000046847	CATG00000046847.1	lncRNA_divergent	Process	MAPK cascade	GO:0000165	13.8377	0.0638849	3	18	152	12620	ENSG00000171951,ENSG00000169047,ENSG00000173692
cluster_628	CATG00000046847	CATG00000046847.1	lncRNA_divergent	Process	post-translational protein modification	GO:0043687	8.55738	0.0638849	3	18	244	12528	ENSG00000171951,ENSG00000173692,ENSG00000144468
cluster_628	CATG00000046847	CATG00000046847.1	lncRNA_divergent	Process	transmembrane transport	GO:0055085	12.6566	0.0638849	3	18	166	12606	ENSG00000135917,ENSG00000163053,ENSG00000173692
cluster_629	CATG00000051684	CATG00000051684.1	lncRNA_intergenic	Process	MAPK cascade	GO:0000165	14.6529	0.0621182	3	17	152	12621	ENSG00000171951,ENSG00000169047,ENSG00000173692
cluster_629	CATG00000051684	CATG00000051684.1	lncRNA_intergenic	Process	post-translational protein modification	GO:0043687	9.06148	0.0621182	3	17	244	12529	ENSG00000171951,ENSG00000173692,ENSG00000144468
cluster_629	CATG00000051684	CATG00000051684.1	lncRNA_intergenic	Process	transmembrane transport	GO:0055085	13.4022	0.0621182	3	17	166	12607	ENSG00000135917,ENSG00000163053,ENSG00000173692
cluster_630	CATG00000051757	CATG00000051757.1	lncRNA_divergent	Process	MAPK cascade	GO:0000165	14.6529	0.0621639	3	17	152	12621	ENSG00000171951,ENSG00000169047,ENSG00000173692
cluster_630	CATG00000051757	CATG00000051757.1	lncRNA_divergent	Process	post-translational protein modification	GO:0043687	9.06148	0.0621639	3	17	244	12529	ENSG00000171951,ENSG00000173692,ENSG00000144468
cluster_669	CATG00000047948	CATG00000047948.1	lncRNA_divergent	Process	cardiolipin acyl-chain remodeling	GO:0035965	272.529	0.00059234	3	70	2	12718	ENSG00000138029,ENSG00000084754,ENSG00000172954
cluster_670	CATG00000047962	CATG00000047962.1	lncRNA_divergent	Process	cardiolipin acyl-chain remodeling	GO:0035965	247.617	0.000854176	3	77	2	12711	ENSG00000138029,ENSG00000084754,ENSG00000172954
cluster_671	ENSG00000272148	RP11-195B17.1	lncRNA_antisense	Process	cardiolipin acyl-chain remodeling	GO:0035965	272.529	0.00059234	3	70	2	12718	ENSG00000138029,ENSG00000084754,ENSG00000172954
cluster_673	CATG00000042205	CATG00000042205.1	lncRNA_divergent	Process	cardiolipin acyl-chain remodeling	GO:0035965	312.959	0.000336746	3	61	2	12727	ENSG00000138029,ENSG00000084754,ENSG00000172954
cluster_674	CATG00000042207	CATG00000042207.1	lncRNA_divergent	Process	cardiolipin acyl-chain remodeling	GO:0035965	312.959	0.000336746	3	61	2	12727	ENSG00000138029,ENSG00000084754,ENSG00000172954
cluster_675	CATG00000042209	CATG00000042209.1	lncRNA_divergent	Process	cardiolipin acyl-chain remodeling	GO:0035965	272.529	0.00059234	3	70	2	12718	ENSG00000138029,ENSG00000084754,ENSG00000172954
cluster_676	CATG00000042212	CATG00000042212.1	lncRNA_divergent	Process	cardiolipin acyl-chain remodeling	GO:0035965	264.917	0.000679406	3	72	2	12716	ENSG00000138029,ENSG00000084754,ENSG00000172954
cluster_677	ENSG00000259080	RP11-158I13.2	lncRNA_sense_intronic	Process	cardiolipin acyl-chain remodeling	GO:0035965	276.5	0.000530758	3	69	2	12719	ENSG00000138029,ENSG00000084754,ENSG00000172954
cluster_679	CATG00000042242	CATG00000042242.1	lncRNA_divergent	Process	cardiolipin acyl-chain remodeling	GO:0035965	335.026	0.000253327	3	57	2	12731	ENSG00000138029,ENSG00000084754,ENSG00000172954
cluster_680	ENSG00000235997	AC109642.1	lncRNA_sense_intronic	Process	cardiolipin acyl-chain remodeling	GO:0035965	335.026	0.00025625	3	57	2	12731	ENSG00000138029,ENSG00000084754,ENSG00000172954
cluster_681	CATG00000042284	CATG00000042284.1	lncRNA_sense_intronic	Process	cardiolipin acyl-chain remodeling	GO:0035965	312.959	0.000330818	3	61	2	12727	ENSG00000138029,ENSG00000084754,ENSG00000172954
cluster_694	CATG00000048245	CATG00000048245.1	lncRNA_divergent	Process	cellular response to hypoxia	GO:0071456	15.4395	0.0369113	3	32	77	12681	ENSG00000183023,ENSG00000116016,ENSG00000171132
cluster_694	CATG00000048245	CATG00000048245.1	lncRNA_divergent	Process	insulin receptor signaling pathway	GO:0008286	20.1785	0.0262561	3	32	59	12699	ENSG00000119729,ENSG00000115904,ENSG00000250565
cluster_694	CATG00000048245	CATG00000048245.1	lncRNA_divergent	Process	intracellular signal transduction	GO:0035556	4.6905	0.0911812	3	32	250	12508	ENSG00000011566,ENSG00000171132,ENSG00000171150
cluster_694	CATG00000048245	CATG00000048245.1	lncRNA_divergent	Process	post-translational protein modification	GO:0043687	4.80815	0.0898175	3	32	244	12514	ENSG00000116016,ENSG00000138081,ENSG00000171150
cluster_695	CATG00000048246	CATG00000048246.1	lncRNA_divergent	Process	cellular response to hypoxia	GO:0071456	19.7735	0.0354472	3	25	77	12688	ENSG00000183023,ENSG00000116016,ENSG00000171132
cluster_695	CATG00000048246	CATG00000048246.1	lncRNA_divergent	Process	insulin receptor signaling pathway	GO:0008286	25.8427	0.0333867	3	25	59	12706	ENSG00000119729,ENSG00000115904,ENSG00000250565
cluster_695	CATG00000048246	CATG00000048246.1	lncRNA_divergent	Process	intracellular signal transduction	GO:0035556	6.0072	0.0775197	3	25	250	12515	ENSG00000011566,ENSG00000171132,ENSG00000171150
cluster_695	CATG00000048246	CATG00000048246.1	lncRNA_divergent	Process	post-translational protein modification	GO:0043687	6.15787	0.0775197	3	25	244	12521	ENSG00000116016,ENSG00000138081,ENSG00000171150
cluster_695	CATG00000048246	CATG00000048246.1	lncRNA_divergent	Process	protein ubiquitination	GO:0016567	4.33291	0.0880514	3	25	344	12421	ENSG00000116016,ENSG00000138081,ENSG00000171150
cluster_697	CATG00000048260	CATG00000048260.1	lncRNA_divergent	Process	post-translational protein modification	GO:0043687	6.41496	0.08958	3	24	244	12522	ENSG00000116016,ENSG00000138081,ENSG00000171150
cluster_697	CATG00000048260	CATG00000048260.1	lncRNA_divergent	Process	protein ubiquitination	GO:0016567	4.51381	0.0988545	3	24	344	12422	ENSG00000116016,ENSG00000138081,ENSG00000171150
cluster_698	ENSG00000224739	AC016735.1	lncRNA_intergenic	Process	post-translational protein modification	GO:0043687	9.06148	0.0799037	3	17	244	12529	ENSG00000116016,ENSG00000138081,ENSG00000171150
cluster_698	ENSG00000224739	AC016735.1	lncRNA_intergenic	Process	protein ubiquitination	GO:0016567	6.37603	0.0799037	3	17	344	12429	ENSG00000116016,ENSG00000138081,ENSG00000171150
cluster_699	CATG00000042610	CATG00000042610.1	lncRNA_divergent	Process	post-translational protein modification	GO:0043687	6.41496	0.08958	3	24	244	12522	ENSG00000116016,ENSG00000138081,ENSG00000171150
cluster_699	CATG00000042610	CATG00000042610.1	lncRNA_divergent	Process	protein ubiquitination	GO:0016567	4.51381	0.0988545	3	24	344	12422	ENSG00000116016,ENSG00000138081,ENSG00000171150
cluster_701	ENSG00000273106	RP11-559M23.1	lncRNA_divergent	Process	post-translational protein modification	GO:0043687	6.41496	0.08958	3	24	244	12522	ENSG00000116016,ENSG00000138081,ENSG00000171150
cluster_701	ENSG00000273106	RP11-559M23.1	lncRNA_divergent	Process	protein ubiquitination	GO:0016567	4.51381	0.0988545	3	24	344	12422	ENSG00000116016,ENSG00000138081,ENSG00000171150
cluster_702	CATG00000042634	CATG00000042634.1	lncRNA_intergenic	Process	post-translational protein modification	GO:0043687	6.6944	0.0849405	3	23	244	12523	ENSG00000116016,ENSG00000138081,ENSG00000171150
cluster_702	CATG00000042634	CATG00000042634.1	lncRNA_intergenic	Process	protein ubiquitination	GO:0016567	4.71044	0.09395	3	23	344	12423	ENSG00000116016,ENSG00000138081,ENSG00000171150
cluster_703	ENSG00000259439	RP11-89K21.1	lncRNA_intergenic	Process	post-translational protein modification	GO:0043687	6.6944	0.0966737	3	23	244	12523	ENSG00000116016,ENSG00000138081,ENSG00000171150
cluster_703	ENSG00000259439	RP11-89K21.1	lncRNA_intergenic	Process	protein ubiquitination	GO:0016567	4.71044	0.0977855	3	23	344	12423	ENSG00000116016,ENSG00000138081,ENSG00000171150
cluster_704	ENSG00000231054	AC009236.2	lncRNA_intergenic	Process	post-translational protein modification	GO:0043687	6.6944	0.0849405	3	23	244	12523	ENSG00000116016,ENSG00000138081,ENSG00000171150
cluster_704	ENSG00000231054	AC009236.2	lncRNA_intergenic	Process	protein ubiquitination	GO:0016567	4.71044	0.09395	3	23	344	12423	ENSG00000116016,ENSG00000138081,ENSG00000171150
cluster_705	CATG00000042652	CATG00000042652.1	lncRNA_divergent	Process	post-translational protein modification	GO:0043687	6.6944	0.0849405	3	23	244	12523	ENSG00000116016,ENSG00000138081,ENSG00000171150
cluster_705	CATG00000042652	CATG00000042652.1	lncRNA_divergent	Process	protein ubiquitination	GO:0016567	4.71044	0.09395	3	23	344	12423	ENSG00000116016,ENSG00000138081,ENSG00000171150
cluster_706	ENSG00000228925	AC016722.4	lncRNA_antisense	Process	post-translational protein modification	GO:0043687	7.70041	0.0746793	3	20	244	12526	ENSG00000116016,ENSG00000138081,ENSG00000171150
cluster_706	ENSG00000228925	AC016722.4	lncRNA_antisense	Process	protein ubiquitination	GO:0016567	5.41831	0.0781262	3	20	344	12426	ENSG00000116016,ENSG00000138081,ENSG00000171150
cluster_707	ENSG00000234690	AC073283.4	lncRNA_divergent	Process	post-translational protein modification	GO:0043687	8.10634	0.0735937	3	19	244	12527	ENSG00000116016,ENSG00000138081,ENSG00000171150
cluster_707	ENSG00000234690	AC073283.4	lncRNA_divergent	Process	protein ubiquitination	GO:0016567	5.70395	0.0735937	3	19	344	12427	ENSG00000116016,ENSG00000138081,ENSG00000171150
cluster_708	CATG00000048346	CATG00000048346.1	lncRNA_divergent	Process	post-translational protein modification	GO:0043687	7.70041	0.0746793	3	20	244	12526	ENSG00000116016,ENSG00000138081,ENSG00000171150
cluster_708	CATG00000048346	CATG00000048346.1	lncRNA_divergent	Process	protein ubiquitination	GO:0016567	5.41831	0.0781262	3	20	344	12426	ENSG00000116016,ENSG00000138081,ENSG00000171150
cluster_709	CATG00000042728	CATG00000042728.1	lncRNA_intergenic	Process	post-translational protein modification	GO:0043687	6.41496	0.08958	3	24	244	12522	ENSG00000116016,ENSG00000138081,ENSG00000171150
cluster_709	CATG00000042728	CATG00000042728.1	lncRNA_intergenic	Process	protein ubiquitination	GO:0016567	4.51381	0.0988545	3	24	344	12422	ENSG00000116016,ENSG00000138081,ENSG00000171150
cluster_710	CATG00000042736	CATG00000042736.1	lncRNA_divergent	Process	post-translational protein modification	GO:0043687	6.99925	0.0851823	3	22	244	12524	ENSG00000116016,ENSG00000138081,ENSG00000171150
cluster_710	CATG00000042736	CATG00000042736.1	lncRNA_divergent	Process	protein ubiquitination	GO:0016567	4.92495	0.0916722	3	22	344	12424	ENSG00000116016,ENSG00000138081,ENSG00000171150
cluster_711	CATG00000048352	CATG00000048352.1	lncRNA_divergent	Process	post-translational protein modification	GO:0043687	8.10634	0.0735937	3	19	244	12527	ENSG00000116016,ENSG00000138081,ENSG00000171150
cluster_711	CATG00000048352	CATG00000048352.1	lncRNA_divergent	Process	protein ubiquitination	GO:0016567	5.70395	0.0735937	3	19	344	12427	ENSG00000116016,ENSG00000138081,ENSG00000171150
cluster_712	ENSG00000233230	AC079807.2	lncRNA_divergent	Process	post-translational protein modification	GO:0043687	5.70082	0.0964911	3	27	244	12519	ENSG00000116016,ENSG00000138081,ENSG00000171150
cluster_713	CATG00000042742	CATG00000042742.1	lncRNA_intergenic	Process	post-translational protein modification	GO:0043687	6.6944	0.0789714	3	23	244	12523	ENSG00000116016,ENSG00000138081,ENSG00000171150
cluster_713	CATG00000042742	CATG00000042742.1	lncRNA_intergenic	Process	protein ubiquitination	GO:0016567	4.71044	0.0877229	3	23	344	12423	ENSG00000116016,ENSG00000138081,ENSG00000171150
cluster_723	CATG00000048665	CATG00000048665.1	lncRNA_divergent	Process	cilium assembly	GO:0060271	13.6306	0.0677628	3	20	139	12631	ENSG00000138071,ENSG00000170264,ENSG00000138069
cluster_723	CATG00000048665	CATG00000048665.1	lncRNA_divergent	Process	protein transport	GO:0015031	7.42115	0.0677628	3	20	253	12517	ENSG00000173163,ENSG00000115504,ENSG00000119844
cluster_724	CATG00000043006	CATG00000043006.1	lncRNA_divergent	Process	cilium assembly	GO:0060271	13.6306	0.0677628	3	20	139	12631	ENSG00000138071,ENSG00000170264,ENSG00000138069
cluster_724	CATG00000043006	CATG00000043006.1	lncRNA_divergent	Process	protein transport	GO:0015031	7.42115	0.0677628	3	20	253	12517	ENSG00000173163,ENSG00000115504,ENSG00000119844
cluster_725	CATG00000048676	CATG00000048676.1	lncRNA_intergenic	Process	negative regulation of transcription by RNA polymerase II	GO:0000122	4.02886	0.0845398	3	17	536	12237	ENSG00000082898,ENSG00000162924,ENSG00000119866
cluster_725	CATG00000048676	CATG00000048676.1	lncRNA_intergenic	Process	protein transport	GO:0015031	8.73285	0.05501	3	17	253	12520	ENSG00000173163,ENSG00000115504,ENSG00000119844
cluster_726	CATG00000048679	CATG00000048679.1	lncRNA_intergenic	Process	negative regulation of transcription by RNA polymerase II	GO:0000122	4.02886	0.0845398	3	17	536	12237	ENSG00000082898,ENSG00000162924,ENSG00000119866
cluster_726	CATG00000048679	CATG00000048679.1	lncRNA_intergenic	Process	protein transport	GO:0015031	8.73285	0.05501	3	17	253	12520	ENSG00000173163,ENSG00000115504,ENSG00000119844
cluster_727	CATG00000043013	CATG00000043013.1	lncRNA_intergenic	Process	negative regulation of transcription by RNA polymerase II	GO:0000122	4.02886	0.0845398	3	17	536	12237	ENSG00000082898,ENSG00000162924,ENSG00000119866
cluster_727	CATG00000043013	CATG00000043013.1	lncRNA_intergenic	Process	protein transport	GO:0015031	8.73285	0.05501	3	17	253	12520	ENSG00000173163,ENSG00000115504,ENSG00000119844
cluster_728	CATG00000048686	CATG00000048686.1	lncRNA_divergent	Process	cilium assembly	GO:0060271	13.6306	0.0677628	3	20	139	12631	ENSG00000138071,ENSG00000170264,ENSG00000138069
cluster_728	CATG00000048686	CATG00000048686.1	lncRNA_divergent	Process	protein transport	GO:0015031	7.42115	0.0677628	3	20	253	12517	ENSG00000173163,ENSG00000115504,ENSG00000119844
cluster_729	CATG00000048692	CATG00000048692.1	lncRNA_divergent	Process	cilium assembly	GO:0060271	14.3491	0.0644204	3	19	139	12632	ENSG00000138071,ENSG00000170264,ENSG00000138069
cluster_729	CATG00000048692	CATG00000048692.1	lncRNA_divergent	Process	protein transport	GO:0015031	7.81236	0.0644204	3	19	253	12518	ENSG00000173163,ENSG00000115504,ENSG00000119844
cluster_730	CATG00000048722	CATG00000048722.1	lncRNA_sense_intronic	Process	protein transport	GO:0015031	8.73285	0.0606572	3	17	253	12520	ENSG00000173163,ENSG00000115504,ENSG00000119844
cluster_731	CATG00000048747	CATG00000048747.1	lncRNA_divergent	Process	protein transport	GO:0015031	8.73285	0.0606572	3	17	253	12520	ENSG00000173163,ENSG00000115504,ENSG00000119844
cluster_732	ENSG00000223935	AC008074.3	lncRNA_divergent	Process	protein transport	GO:0015031	8.73285	0.0606572	3	17	253	12520	ENSG00000173163,ENSG00000115504,ENSG00000119844
cluster_733	ENSG00000260101	RP11-568N6.1	lncRNA_divergent	Process	cilium assembly	GO:0060271	14.3491	0.0644204	3	19	139	12632	ENSG00000138071,ENSG00000170264,ENSG00000138069
cluster_733	ENSG00000260101	RP11-568N6.1	lncRNA_divergent	Process	protein transport	GO:0015031	7.81236	0.0644204	3	19	253	12518	ENSG00000173163,ENSG00000115504,ENSG00000119844
cluster_734	ENSG00000226756	AC007365.3	lncRNA_sense_intronic	Process	protein transport	GO:0015031	8.73285	0.0606572	3	17	253	12520	ENSG00000173163,ENSG00000115504,ENSG00000119844
cluster_735	ENSG00000234572	AC007880.1	lncRNA_intergenic	Process	cilium assembly	GO:0060271	14.3491	0.0644204	3	19	139	12632	ENSG00000138071,ENSG00000170264,ENSG00000138069
cluster_735	ENSG00000234572	AC007880.1	lncRNA_intergenic	Process	protein transport	GO:0015031	7.81236	0.0644204	3	19	253	12518	ENSG00000173163,ENSG00000115504,ENSG00000119844
cluster_736	CATG00000043119	CATG00000043119.1	lncRNA_divergent	Process	protein transport	GO:0015031	8.73285	0.0606572	3	17	253	12520	ENSG00000173163,ENSG00000115504,ENSG00000119844
cluster_737	CATG00000048786	CATG00000048786.1	lncRNA_divergent	Process	protein transport	GO:0015031	8.73285	0.0606572	3	17	253	12520	ENSG00000173163,ENSG00000115504,ENSG00000119844
cluster_738	ENSG00000204929	AC074391.1	lncRNA_divergent	Process	protein transport	GO:0015031	9.2794	0.0593913	3	16	253	12521	ENSG00000173163,ENSG00000115504,ENSG00000119844
cluster_769	ENSG00000230515	AC092580.3	lncRNA_intergenic	Process	negative regulation of transcription by RNA polymerase II	GO:0000122	3.80473	0.0952634	3	18	536	12236	ENSG00000115738,ENSG00000169016,ENSG00000172059
cluster_769	ENSG00000230515	AC092580.3	lncRNA_intergenic	Process	regulation of transcription involved in G1/S transition of mitotic cell cycle	GO:0000083	132.875	0.000639273	3	18	16	12756	ENSG00000171848,ENSG00000169016,ENSG00000172059
cluster_774	CATG00000049227	CATG00000049227.1	lncRNA_divergent	Process	protein ubiquitination	GO:0016567	4.92495	0.0976309	3	22	344	12424	ENSG00000176407,ENSG00000239305,ENSG00000168894
cluster_775	CATG00000049230	CATG00000049230.1	lncRNA_divergent	Process	protein ubiquitination	GO:0016567	4.92495	0.0976309	3	22	344	12424	ENSG00000176407,ENSG00000239305,ENSG00000168894
cluster_776	ENSG00000231435	AC011747.3	lncRNA_intergenic	Process	positive regulation of transcription by RNA polymerase II	GO:0045944	3.64608	0.08087	4	20	664	12105	ENSG00000134317,ENSG00000169016,ENSG00000119185,ENSG00000134324
cluster_776	ENSG00000231435	AC011747.3	lncRNA_intergenic	Process	regulation of transcription involved in G1/S transition of mitotic cell cycle	GO:0000083	113.866	0.00102523	3	21	16	12753	ENSG00000171848,ENSG00000169016,ENSG00000172059
cluster_777	ENSG00000236008	AC011747.4	lncRNA_sense_intronic	Process	positive regulation of transcription by RNA polymerase II	GO:0045944	3.64608	0.08087	4	20	664	12105	ENSG00000134317,ENSG00000169016,ENSG00000119185,ENSG00000134324
cluster_777	ENSG00000236008	AC011747.4	lncRNA_sense_intronic	Process	regulation of transcription involved in G1/S transition of mitotic cell cycle	GO:0000083	113.866	0.00102523	3	21	16	12753	ENSG00000171848,ENSG00000169016,ENSG00000172059
cluster_778	ENSG00000273080	RP11-301O19.1	lncRNA_divergent	Process	protein ubiquitination	GO:0016567	4.92495	0.0976309	3	22	344	12424	ENSG00000176407,ENSG00000239305,ENSG00000168894
cluster_783	CATG00000041742	CATG00000041742.1	lncRNA_divergent	Process	regulation of transcription involved in G1/S transition of mitotic cell cycle	GO:0000083	125.872	0.000739516	3	19	16	12755	ENSG00000171848,ENSG00000169016,ENSG00000172059
cluster_794	CATG00000047582	CATG00000047582.1	lncRNA_intergenic	Process	positive regulation of transcription by RNA polymerase II	GO:0045944	3.64608	0.08087	4	20	664	12105	ENSG00000134317,ENSG00000169016,ENSG00000119185,ENSG00000134324
cluster_794	CATG00000047582	CATG00000047582.1	lncRNA_intergenic	Process	regulation of transcription involved in G1/S transition of mitotic cell cycle	GO:0000083	113.866	0.00102523	3	21	16	12753	ENSG00000171848,ENSG00000169016,ENSG00000172059
cluster_805	ENSG00000243701	LINC00883	lncRNA_intergenic	Process	signal transduction	GO:0007165	3.94916	0.0971942	3	16	579	12195	ENSG00000114423,ENSG00000240891,ENSG00000170017
cluster_816	ENSG00000241155	ARHGAP31-AS1	lncRNA_divergent	Process	intracellular signal transduction	GO:0035556	6.93034	0.0771591	4	29	249	12511	ENSG00000180353,ENSG00000082701,ENSG00000160145,ENSG00000121594
cluster_816	ENSG00000241155	ARHGAP31-AS1	lncRNA_divergent	Process	positive regulation of GTPase activity	GO:0043547	8.53202	0.0547603	4	29	203	12557	ENSG00000031081,ENSG00000145087,ENSG00000082701,ENSG00000160145
cluster_816	ENSG00000241155	ARHGAP31-AS1	lncRNA_divergent	Process	protein transport	GO:0015031	6.8462	0.0771591	4	29	252	12508	ENSG00000121542,ENSG00000145087,ENSG00000163840,ENSG00000163406
cluster_817	ENSG00000272662	RP11-190C22.8	lncRNA_divergent	Process	double-strand break repair	GO:0006302	15.9648	0.0729606	3	45	53	12692	ENSG00000051341,ENSG00000138496,ENSG00000163840
cluster_817	ENSG00000272662	RP11-190C22.8	lncRNA_divergent	Process	protein transport	GO:0015031	5.78801	0.0850983	5	43	251	12494	ENSG00000163406,ENSG00000121542,ENSG00000145087,ENSG00000114520,ENSG00000163840
cluster_818	ENSG00000242622	RP11-18H7.1	lncRNA_divergent	Process	double-strand break repair	GO:0006302	16.71	0.0767046	3	43	53	12694	ENSG00000051341,ENSG00000138496,ENSG00000163840
cluster_818	ENSG00000242622	RP11-18H7.1	lncRNA_divergent	Process	protein transport	GO:0015031	6.07132	0.0784114	5	41	251	12496	ENSG00000163406,ENSG00000121542,ENSG00000145087,ENSG00000114520,ENSG00000163840
cluster_819	ENSG00000240661	RP11-174O3.3	lncRNA_divergent	Process	double-strand break repair	GO:0006302	16.3289	0.0648549	3	44	53	12693	ENSG00000051341,ENSG00000138496,ENSG00000163840
cluster_819	ENSG00000240661	RP11-174O3.3	lncRNA_divergent	Process	protein transport	GO:0015031	5.92629	0.0724947	5	42	251	12495	ENSG00000163406,ENSG00000121542,ENSG00000145087,ENSG00000114520,ENSG00000163840
cluster_820	CATG00000061518	CATG00000061518.1	lncRNA_divergent	Process	double-strand break repair	GO:0006302	14.3626	0.0760178	3	50	53	12687	ENSG00000051341,ENSG00000138496,ENSG00000163840
cluster_820	CATG00000061518	CATG00000061518.1	lncRNA_divergent	Process	mitochondrial respiratory chain complex I assembly	GO:0032981	15.865	0.0760178	3	50	48	12692	ENSG00000177646,ENSG00000113845,ENSG00000065518
cluster_821	CATG00000061544	CATG00000061544.1	lncRNA_divergent	Process	double-strand break repair	GO:0006302	14.6569	0.0745695	3	49	53	12688	ENSG00000051341,ENSG00000138496,ENSG00000163840
cluster_821	CATG00000061544	CATG00000061544.1	lncRNA_divergent	Process	mitochondrial respiratory chain complex I assembly	GO:0032981	16.1901	0.0745695	3	49	48	12693	ENSG00000177646,ENSG00000113845,ENSG00000065518
cluster_822	CATG00000065915	CATG00000065915.1	lncRNA_divergent	Process	double-strand break repair	GO:0006302	17.5278	0.0722685	3	41	53	12696	ENSG00000051341,ENSG00000138496,ENSG00000163840
cluster_822	CATG00000065915	CATG00000065915.1	lncRNA_divergent	Process	protein transport	GO:0015031	6.3837	0.0723493	5	39	251	12498	ENSG00000163406,ENSG00000121542,ENSG00000145087,ENSG00000114520,ENSG00000163840
cluster_823	CATG00000061552	CATG00000061552.1	lncRNA_divergent	Process	double-strand break repair	GO:0006302	13.8081	0.0848737	3	52	53	12685	ENSG00000051341,ENSG00000138496,ENSG00000163840
cluster_823	CATG00000061552	CATG00000061552.1	lncRNA_divergent	Process	mitochondrial respiratory chain complex I assembly	GO:0032981	15.2524	0.0848737	3	52	48	12690	ENSG00000177646,ENSG00000113845,ENSG00000065518
cluster_825	CATG00000061571	CATG00000061571.1	lncRNA_divergent	Process	double-strand break repair	GO:0006302	13.8081	0.0761631	3	52	53	12685	ENSG00000051341,ENSG00000138496,ENSG00000163840
cluster_825	CATG00000061571	CATG00000061571.1	lncRNA_divergent	Process	mitochondrial respiratory chain complex I assembly	GO:0032981	15.2524	0.0761631	3	52	48	12690	ENSG00000177646,ENSG00000113845,ENSG00000065518
cluster_825	CATG00000061571	CATG00000061571.1	lncRNA_divergent	Process	protein transport	GO:0015031	6.11657	0.0705906	6	49	250	12488	ENSG00000163406,ENSG00000075785,ENSG00000121542,ENSG00000145087,ENSG00000114520,ENSG00000163840
cluster_827	CATG00000065979	CATG00000065979.1	lncRNA_divergent	Process	Rab protein signal transduction	GO:0032482	12.269	0.0902326	3	62	50	12678	ENSG00000172780,ENSG00000144840,ENSG00000075785
cluster_827	CATG00000065979	CATG00000065979.1	lncRNA_divergent	Process	double-strand break repair	GO:0006302	11.5718	0.0902326	3	62	53	12675	ENSG00000051341,ENSG00000138496,ENSG00000163840
cluster_827	CATG00000065979	CATG00000065979.1	lncRNA_divergent	Process	positive regulation of protein binding	GO:0032092	13.3401	0.0902326	3	62	46	12682	ENSG00000082701,ENSG00000004399,ENSG00000163840
cluster_828	CATG00000061614	CATG00000061614.1	lncRNA_antisense	Process	Rab protein signal transduction	GO:0032482	12.4711	0.0934498	3	61	50	12679	ENSG00000172780,ENSG00000144840,ENSG00000075785
cluster_828	CATG00000061614	CATG00000061614.1	lncRNA_antisense	Process	double-strand break repair	GO:0006302	11.7624	0.0934498	3	61	53	12676	ENSG00000051341,ENSG00000138496,ENSG00000163840
cluster_828	CATG00000061614	CATG00000061614.1	lncRNA_antisense	Process	positive regulation of protein binding	GO:0032092	13.5599	0.0934498	3	61	46	12683	ENSG00000082701,ENSG00000004399,ENSG00000163840
cluster_831	CATG00000061649	CATG00000061649.1	lncRNA_divergent	Process	protein transport	GO:0015031	6.22361	0.0461475	5	40	251	12497	ENSG00000163406,ENSG00000075785,ENSG00000121542,ENSG00000114520,ENSG00000163840
cluster_834	CATG00000066030	CATG00000066030.1	lncRNA_divergent	Process	cellular response to DNA damage stimulus	GO:0006974	5.37222	0.0974879	3	39	180	12571	ENSG00000163840,ENSG00000183624,ENSG00000159685
cluster_834	CATG00000066030	CATG00000066030.1	lncRNA_divergent	Process	protein transport	GO:0015031	5.22097	0.0974879	4	38	252	12499	ENSG00000121542,ENSG00000114520,ENSG00000163840,ENSG00000075785
cluster_835	CATG00000061773	CATG00000061773.1	lncRNA_divergent	Process	cellular response to DNA damage stimulus	GO:0006974	5.37222	0.0974879	3	39	180	12571	ENSG00000163840,ENSG00000183624,ENSG00000159685
cluster_835	CATG00000061773	CATG00000061773.1	lncRNA_divergent	Process	protein transport	GO:0015031	5.22097	0.0974879	4	38	252	12499	ENSG00000121542,ENSG00000114520,ENSG00000163840,ENSG00000075785
cluster_836	CATG00000066070	CATG00000066070.1	lncRNA_divergent	Process	cellular response to DNA damage stimulus	GO:0006974	5.2375	0.0976921	3	40	180	12570	ENSG00000163840,ENSG00000183624,ENSG00000159685
cluster_836	CATG00000066070	CATG00000066070.1	lncRNA_divergent	Process	protein transport	GO:0015031	5.08669	0.0976921	4	39	252	12498	ENSG00000121542,ENSG00000114520,ENSG00000163840,ENSG00000075785
cluster_837	ENSG00000206417	H1FX-AS1	lncRNA_divergent	Process	cellular response to DNA damage stimulus	GO:0006974	5.37222	0.0974879	3	39	180	12571	ENSG00000163840,ENSG00000183624,ENSG00000159685
cluster_837	ENSG00000206417	H1FX-AS1	lncRNA_divergent	Process	protein transport	GO:0015031	5.22097	0.0974879	4	38	252	12499	ENSG00000121542,ENSG00000114520,ENSG00000163840,ENSG00000075785
cluster_838	CATG00000061801	CATG00000061801.1	lncRNA_intergenic	Process	intracellular protein transport	GO:0006886	6.05459	0.0748001	3	27	230	12533	ENSG00000172780,ENSG00000181789,ENSG00000075785
cluster_844	ENSG00000250608	RP11-933H2.4	lncRNA_divergent	Process	cell division	GO:0051301	6.28833	0.0812098	3	22	271	12497	ENSG00000118007,ENSG00000182923,ENSG00000129055
cluster_846	CATG00000061840	CATG00000061840.1	lncRNA_sense_intronic	Process	Wnt signaling pathway	GO:0016055	13.2991	0.0738919	3	23	124	12643	ENSG00000163785,ENSG00000114019,ENSG00000113971
cluster_848	CATG00000066135	CATG00000066135.1	lncRNA_divergent	Process	Wnt signaling pathway	GO:0016055	8.4879	0.0960745	3	36	124	12630	ENSG00000163785,ENSG00000114019,ENSG00000113971
cluster_912	ENSG00000272721	RP11-778D9.12	lncRNA_divergent	Process	Wnt signaling pathway, planar cell polarity pathway	GO:0060071	17.294	0.0821029	3	31	71	12688	ENSG00000161202,ENSG00000175166,ENSG00000161203
cluster_912	ENSG00000272721	RP11-778D9.12	lncRNA_divergent	Process	positive regulation of neuron differentiation	GO:0045666	26.7454	0.0366254	3	31	46	12713	ENSG00000113916,ENSG00000114867,ENSG00000244405
cluster_914	CATG00000063126	CATG00000063126.1	lncRNA_divergent	Process	Wnt signaling pathway, planar cell polarity pathway	GO:0060071	16.2433	0.0986975	3	33	71	12686	ENSG00000161202,ENSG00000175166,ENSG00000161203
cluster_914	CATG00000063126	CATG00000063126.1	lncRNA_divergent	Process	positive regulation of neuron differentiation	GO:0045666	25.1206	0.0441561	3	33	46	12711	ENSG00000113916,ENSG00000114867,ENSG00000244405
cluster_915	CATG00000067114	CATG00000067114.1	lncRNA_divergent	Process	Wnt signaling pathway, planar cell polarity pathway	GO:0060071	16.7522	0.0897836	3	32	71	12687	ENSG00000161202,ENSG00000175166,ENSG00000161203
cluster_915	CATG00000067114	CATG00000067114.1	lncRNA_divergent	Process	positive regulation of neuron differentiation	GO:0045666	25.9076	0.0401099	3	32	46	12712	ENSG00000113916,ENSG00000114867,ENSG00000244405
cluster_916	CATG00000063132	CATG00000063132.1	lncRNA_divergent	Process	Wnt signaling pathway, planar cell polarity pathway	GO:0060071	17.294	0.0821029	3	31	71	12688	ENSG00000161202,ENSG00000175166,ENSG00000161203
cluster_916	CATG00000063132	CATG00000063132.1	lncRNA_divergent	Process	positive regulation of neuron differentiation	GO:0045666	26.7454	0.0366254	3	31	46	12713	ENSG00000113916,ENSG00000114867,ENSG00000244405
cluster_916	CATG00000063132	CATG00000063132.1	lncRNA_divergent	Process	regulation of mRNA stability	GO:0043488	14.4296	0.0997672	3	31	85	12674	ENSG00000073792,ENSG00000114867,ENSG00000175166
cluster_917	CATG00000063144	CATG00000063144.1	lncRNA_divergent	Process	Wnt signaling pathway, planar cell polarity pathway	GO:0060071	16.7522	0.0897836	3	32	71	12687	ENSG00000161202,ENSG00000175166,ENSG00000161203
cluster_917	CATG00000063144	CATG00000063144.1	lncRNA_divergent	Process	positive regulation of neuron differentiation	GO:0045666	25.9076	0.0401099	3	32	46	12712	ENSG00000113916,ENSG00000114867,ENSG00000244405
cluster_920	ENSG00000231724	RP11-573D15.3	lncRNA_divergent	Process	Wnt signaling pathway, planar cell polarity pathway	GO:0060071	16.2433	0.0986975	3	33	71	12686	ENSG00000161202,ENSG00000175166,ENSG00000161203
cluster_920	ENSG00000231724	RP11-573D15.3	lncRNA_divergent	Process	positive regulation of neuron differentiation	GO:0045666	25.1206	0.0441561	3	33	46	12711	ENSG00000113916,ENSG00000114867,ENSG00000244405
cluster_921	ENSG00000232233	RP11-573D15.2	lncRNA_divergent	Process	Wnt signaling pathway, planar cell polarity pathway	GO:0060071	16.7522	0.0897836	3	32	71	12687	ENSG00000161202,ENSG00000175166,ENSG00000161203
cluster_921	ENSG00000232233	RP11-573D15.2	lncRNA_divergent	Process	positive regulation of neuron differentiation	GO:0045666	25.9076	0.0401099	3	32	46	12712	ENSG00000113916,ENSG00000114867,ENSG00000244405
cluster_922	ENSG00000223401	RP11-211G3.2	lncRNA_divergent	Process	Wnt signaling pathway, planar cell polarity pathway	GO:0060071	21.4546	0.0584233	3	25	71	12694	ENSG00000161202,ENSG00000175166,ENSG00000161203
cluster_928	CATG00000063406	CATG00000063406.1	lncRNA_intergenic	Process	O-glycan processing	GO:0016266	54.5786	0.00587753	3	20	35	12735	ENSG00000145113,ENSG00000173950,ENSG00000176945
cluster_929	ENSG00000231770	TMEM44-AS1	lncRNA_divergent	Process	O-glycan processing	GO:0016266	36.3571	0.023198	3	30	35	12725	ENSG00000145113,ENSG00000173950,ENSG00000176945
cluster_929	ENSG00000231770	TMEM44-AS1	lncRNA_divergent	Process	stimulatory C-type lectin receptor signaling pathway	GO:0002223	18.6647	0.0370806	3	30	68	12692	ENSG00000145113,ENSG00000176945,ENSG00000180370
cluster_930	CATG00000063444	CATG00000063444.1	lncRNA_divergent	Process	O-glycan processing	GO:0016266	40.4063	0.0162543	3	27	35	12728	ENSG00000145113,ENSG00000173950,ENSG00000176945
cluster_930	CATG00000063444	CATG00000063444.1	lncRNA_divergent	Process	stimulatory C-type lectin receptor signaling pathway	GO:0002223	20.7435	0.0261318	3	27	68	12695	ENSG00000145113,ENSG00000176945,ENSG00000180370
cluster_931	ENSG00000237222	AC090505.6	lncRNA_intergenic	Process	O-glycan processing	GO:0016266	36.3571	0.023198	3	30	35	12725	ENSG00000145113,ENSG00000173950,ENSG00000176945
cluster_931	ENSG00000237222	AC090505.6	lncRNA_intergenic	Process	stimulatory C-type lectin receptor signaling pathway	GO:0002223	18.6647	0.0370806	3	30	68	12692	ENSG00000145113,ENSG00000176945,ENSG00000180370
cluster_932	CATG00000067341	CATG00000067341.1	lncRNA_sense_intronic	Process	O-glycan processing	GO:0016266	37.6138	0.0209063	3	29	35	12726	ENSG00000145113,ENSG00000173950,ENSG00000176945
cluster_932	CATG00000067341	CATG00000067341.1	lncRNA_sense_intronic	Process	stimulatory C-type lectin receptor signaling pathway	GO:0002223	19.3098	0.0334818	3	29	68	12693	ENSG00000145113,ENSG00000176945,ENSG00000180370
cluster_933	CATG00000063461	CATG00000063461.1	lncRNA_divergent	Process	O-glycan processing	GO:0016266	41.9637	0.0146589	3	26	35	12729	ENSG00000145113,ENSG00000173950,ENSG00000176945
cluster_933	CATG00000063461	CATG00000063461.1	lncRNA_divergent	Process	stimulatory C-type lectin receptor signaling pathway	GO:0002223	21.543	0.0236123	3	26	68	12696	ENSG00000145113,ENSG00000176945,ENSG00000180370
cluster_934	CATG00000067370	CATG00000067370.1	lncRNA_intergenic	Process	O-glycan processing	GO:0016266	41.9637	0.0146589	3	26	35	12729	ENSG00000145113,ENSG00000173950,ENSG00000176945
cluster_934	CATG00000067370	CATG00000067370.1	lncRNA_intergenic	Process	stimulatory C-type lectin receptor signaling pathway	GO:0002223	21.543	0.0236123	3	26	68	12696	ENSG00000145113,ENSG00000176945,ENSG00000180370
cluster_935	ENSG00000224614	TNK2-AS1	lncRNA_divergent	Process	O-glycan processing	GO:0016266	36.3571	0.023198	3	30	35	12725	ENSG00000145113,ENSG00000173950,ENSG00000176945
cluster_935	ENSG00000224614	TNK2-AS1	lncRNA_divergent	Process	stimulatory C-type lectin receptor signaling pathway	GO:0002223	18.6647	0.0370806	3	30	68	12692	ENSG00000145113,ENSG00000176945,ENSG00000180370
cluster_936	ENSG00000225822	UBXN7-AS1	lncRNA_antisense	Process	O-glycan processing	GO:0016266	36.3571	0.023198	3	30	35	12725	ENSG00000145113,ENSG00000173950,ENSG00000176945
cluster_936	ENSG00000225822	UBXN7-AS1	lncRNA_antisense	Process	stimulatory C-type lectin receptor signaling pathway	GO:0002223	18.6647	0.0370806	3	30	68	12692	ENSG00000145113,ENSG00000176945,ENSG00000180370
cluster_937	ENSG00000232065	LINC01063	lncRNA_divergent	Process	O-glycan processing	GO:0016266	36.3571	0.023198	3	30	35	12725	ENSG00000145113,ENSG00000173950,ENSG00000176945
cluster_937	ENSG00000232065	LINC01063	lncRNA_divergent	Process	stimulatory C-type lectin receptor signaling pathway	GO:0002223	18.6647	0.0370806	3	30	68	12692	ENSG00000145113,ENSG00000176945,ENSG00000180370
cluster_938	ENSG00000270170	NCBP2-AS2	lncRNA_divergent	Process	O-glycan processing	GO:0016266	38.9602	0.0165223	3	28	35	12727	ENSG00000145113,ENSG00000173950,ENSG00000176945
cluster_938	ENSG00000270170	NCBP2-AS2	lncRNA_divergent	Process	stimulatory C-type lectin receptor signaling pathway	GO:0002223	20.0011	0.0353488	3	28	68	12694	ENSG00000145113,ENSG00000176945,ENSG00000180370
cluster_939	ENSG00000228109	MFI2-AS1	lncRNA_divergent	Process	stimulatory C-type lectin receptor signaling pathway	GO:0002223	24.3587	0.0213751	3	23	68	12699	ENSG00000145113,ENSG00000176945,ENSG00000180370
cluster_940	CATG00000067429	CATG00000067429.1	lncRNA_intergenic	Process	O-glycan processing	GO:0016266	37.6138	0.0207933	3	29	35	12726	ENSG00000145113,ENSG00000173950,ENSG00000176945
cluster_940	CATG00000067429	CATG00000067429.1	lncRNA_intergenic	Process	stimulatory C-type lectin receptor signaling pathway	GO:0002223	19.3098	0.0333008	3	29	68	12693	ENSG00000145113,ENSG00000176945,ENSG00000180370
cluster_949	ENSG00000261572	RP11-384L8.1	lncRNA_divergent	Process	neutrophil degranulation	GO:0043312	12.5658	0.0397485	3	10	298	12482	ENSG00000170266,ENSG00000091317,ENSG00000144635
cluster_950	CATG00000064154	CATG00000064154.1	lncRNA_divergent	Process	neutrophil degranulation	GO:0043312	11.4225	0.0435995	3	11	298	12481	ENSG00000170266,ENSG00000091317,ENSG00000144635
cluster_951	CATG00000064155	CATG00000064155.1	lncRNA_divergent	Process	neutrophil degranulation	GO:0043312	11.4225	0.0435995	3	11	298	12481	ENSG00000170266,ENSG00000091317,ENSG00000144635
cluster_953	ENSG00000271020	RP11-10C24.1	lncRNA_divergent	Process	neutrophil degranulation	GO:0043312	11.4225	0.0435995	3	11	298	12481	ENSG00000170266,ENSG00000091317,ENSG00000144635
cluster_954	ENSG00000271643	RP11-10C24.3	lncRNA_divergent	Process	neutrophil degranulation	GO:0043312	11.4225	0.0435995	3	11	298	12481	ENSG00000170266,ENSG00000091317,ENSG00000144635
cluster_955	ENSG00000270194	RP11-259K5.2	lncRNA_divergent	Process	cell adhesion	GO:0007155	5.35152	0.0768883	3	29	242	12519	ENSG00000144668,ENSG00000168036,ENSG00000168329
cluster_955	ENSG00000270194	RP11-259K5.2	lncRNA_divergent	Process	odontogenesis of dentin-containing tooth	GO:0042475	42.4805	0.0116622	3	29	31	12730	ENSG00000183873,ENSG00000114739,ENSG00000168036
cluster_956	ENSG00000235257	AC093415.2	lncRNA_divergent	Process	cell adhesion	GO:0007155	4.30854	0.0989259	3	36	242	12512	ENSG00000144668,ENSG00000168036,ENSG00000168329
cluster_956	ENSG00000235257	AC093415.2	lncRNA_divergent	Process	odontogenesis of dentin-containing tooth	GO:0042475	34.2016	0.0227584	3	36	31	12723	ENSG00000183873,ENSG00000114739,ENSG00000168036
cluster_957	ENSG00000229589	ACVR2B-AS1	lncRNA_intergenic	Process	neuron migration	GO:0001764	12.5784	0.0992533	3	48	63	12679	ENSG00000168036,ENSG00000144647,ENSG00000187094
cluster_957	ENSG00000229589	ACVR2B-AS1	lncRNA_intergenic	Process	odontogenesis of dentin-containing tooth	GO:0042475	25.627	0.0574532	3	48	31	12711	ENSG00000183873,ENSG00000114739,ENSG00000168036
cluster_961	CATG00000064381	CATG00000064381.1	lncRNA_divergent	Process	odontogenesis of dentin-containing tooth	GO:0042475	22.7688	0.0787129	3	54	31	12705	ENSG00000183873,ENSG00000114739,ENSG00000168036
cluster_965	ENSG00000236869	RP11-944L7.4	lncRNA_intergenic	Process	cellular response to UV-B	GO:0071493	86.5822	0.0233929	3	146	3	12641	ENSG00000068001,ENSG00000186792,ENSG00000114378
cluster_965	ENSG00000236869	RP11-944L7.4	lncRNA_intergenic	Process	hyaluronan catabolic process	GO:0030214	32.4555	0.0616304	3	146	8	12636	ENSG00000068001,ENSG00000186792,ENSG00000114378
cluster_965	ENSG00000236869	RP11-944L7.4	lncRNA_intergenic	Process	negative regulation of apoptotic signaling pathway	GO:2001234	21.7724	0.028697	4	145	16	12628	ENSG00000114353,ENSG00000168329,ENSG00000168036,ENSG00000172053
cluster_965	ENSG00000236869	RP11-944L7.4	lncRNA_intergenic	Process	response to antibiotic	GO:0046677	23.5984	0.0993857	3	146	11	12633	ENSG00000068001,ENSG00000186792,ENSG00000114378
cluster_966	CATG00000064452	CATG00000064452.1	lncRNA_divergent	Process	negative regulation of apoptotic signaling pathway	GO:2001234	25.502	0.0273324	4	124	16	12649	ENSG00000114353,ENSG00000168329,ENSG00000168036,ENSG00000172053
cluster_967	CATG00000059963	CATG00000059963.1	lncRNA_divergent	Process	negative chemotaxis	GO:0050919	21.4424	0.0432753	4	118	20	12651	ENSG00000010319,ENSG00000067560,ENSG00000001617,ENSG00000012171
cluster_967	CATG00000059963	CATG00000059963.1	lncRNA_divergent	Process	semaphorin-plexin signaling pathway	GO:0071526	17.863	0.0432753	4	118	24	12647	ENSG00000010319,ENSG00000164050,ENSG00000001617,ENSG00000012171
cluster_968	ENSG00000230530	LIMD1-AS1	lncRNA_divergent	Process	cellular response to UV-B	GO:0071493	97.3615	0.0124129	3	130	3	12657	ENSG00000068001,ENSG00000186792,ENSG00000114378
cluster_968	ENSG00000230530	LIMD1-AS1	lncRNA_divergent	Process	cellular response to fibroblast growth factor stimulus	GO:0044344	16.2077	0.0818145	3	130	18	12642	ENSG00000068001,ENSG00000241186,ENSG00000114378
cluster_968	ENSG00000230530	LIMD1-AS1	lncRNA_divergent	Process	hyaluronan catabolic process	GO:0030214	36.4962	0.0272188	3	130	8	12652	ENSG00000068001,ENSG00000186792,ENSG00000114378
cluster_968	ENSG00000230530	LIMD1-AS1	lncRNA_divergent	Process	negative chemotaxis	GO:0050919	19.5969	0.0272188	4	129	20	12640	ENSG00000010319,ENSG00000067560,ENSG00000001617,ENSG00000012171
cluster_968	ENSG00000230530	LIMD1-AS1	lncRNA_divergent	Process	negative regulation of axon extension involved in axon guidance	GO:0048843	17.1624	0.0794938	3	130	17	12643	ENSG00000010319,ENSG00000001617,ENSG00000012171
cluster_968	ENSG00000230530	LIMD1-AS1	lncRNA_divergent	Process	positive regulation of axonogenesis	GO:0050772	17.1624	0.0794938	3	130	17	12643	ENSG00000182606,ENSG00000067560,ENSG00000164050
cluster_968	ENSG00000230530	LIMD1-AS1	lncRNA_divergent	Process	response to antibiotic	GO:0046677	26.5364	0.0425076	3	130	11	12649	ENSG00000068001,ENSG00000186792,ENSG00000114378
cluster_968	ENSG00000230530	LIMD1-AS1	lncRNA_divergent	Process	semaphorin-plexin signaling pathway	GO:0071526	16.3256	0.0272188	4	129	24	12636	ENSG00000010319,ENSG00000164050,ENSG00000001617,ENSG00000012171
cluster_969	CATG00000060012	CATG00000060012.1	lncRNA_antisense	Process	cellular response to UV-B	GO:0071493	73.7778	0.0384458	3	171	3	12616	ENSG00000068001,ENSG00000186792,ENSG00000114378
cluster_970	ENSG00000227398	KIF9-AS1	lncRNA_divergent	Process	cellular response to UV-B	GO:0071493	105.558	0.00910402	3	120	3	12667	ENSG00000068001,ENSG00000186792,ENSG00000114378
cluster_970	ENSG00000227398	KIF9-AS1	lncRNA_divergent	Process	cellular response to fibroblast growth factor stimulus	GO:0044344	17.5722	0.0681011	3	120	18	12652	ENSG00000068001,ENSG00000241186,ENSG00000114378
cluster_970	ENSG00000227398	KIF9-AS1	lncRNA_divergent	Process	hyaluronan catabolic process	GO:0030214	39.5688	0.0186734	3	120	8	12662	ENSG00000068001,ENSG00000186792,ENSG00000114378
cluster_970	ENSG00000227398	KIF9-AS1	lncRNA_divergent	Process	negative chemotaxis	GO:0050919	21.2605	0.0186734	4	119	20	12650	ENSG00000010319,ENSG00000067560,ENSG00000001617,ENSG00000012171
cluster_970	ENSG00000227398	KIF9-AS1	lncRNA_divergent	Process	negative regulation of axon extension involved in axon guidance	GO:0048843	18.6074	0.0681011	3	120	17	12653	ENSG00000010319,ENSG00000001617,ENSG00000012171
cluster_970	ENSG00000227398	KIF9-AS1	lncRNA_divergent	Process	response to antibiotic	GO:0046677	28.7705	0.0313232	3	120	11	12659	ENSG00000068001,ENSG00000186792,ENSG00000114378
cluster_970	ENSG00000227398	KIF9-AS1	lncRNA_divergent	Process	semaphorin-plexin signaling pathway	GO:0071526	17.7115	0.0186734	4	119	24	12646	ENSG00000010319,ENSG00000164050,ENSG00000001617,ENSG00000012171
cluster_971	ENSG00000260236	RP11-708J19.1	lncRNA_divergent	Process	cellular response to UV-B	GO:0071493	95.8712	0.0139469	3	132	3	12655	ENSG00000068001,ENSG00000186792,ENSG00000114378
cluster_971	ENSG00000260236	RP11-708J19.1	lncRNA_divergent	Process	hyaluronan catabolic process	GO:0030214	35.9375	0.0309707	3	132	8	12650	ENSG00000068001,ENSG00000186792,ENSG00000114378
cluster_971	ENSG00000260236	RP11-708J19.1	lncRNA_divergent	Process	negative chemotaxis	GO:0050919	19.2947	0.0309707	4	131	20	12638	ENSG00000010319,ENSG00000067560,ENSG00000001617,ENSG00000012171
cluster_971	ENSG00000260236	RP11-708J19.1	lncRNA_divergent	Process	response to antibiotic	GO:0046677	26.1302	0.0477158	3	132	11	12647	ENSG00000068001,ENSG00000186792,ENSG00000114378
cluster_971	ENSG00000260236	RP11-708J19.1	lncRNA_divergent	Process	semaphorin-plexin signaling pathway	GO:0071526	16.0738	0.0309707	4	131	24	12634	ENSG00000010319,ENSG00000164050,ENSG00000001617,ENSG00000012171
cluster_972	CATG00000060027	CATG00000060027.1	lncRNA_divergent	Process	ATP-dependent chromatin remodeling	GO:0043044	13.9967	0.0985334	3	113	24	12653	ENSG00000163939,ENSG00000113812,ENSG00000173473
cluster_972	CATG00000060027	CATG00000060027.1	lncRNA_divergent	Process	cellular response to UV-B	GO:0071493	112.159	0.00753481	3	113	3	12674	ENSG00000068001,ENSG00000186792,ENSG00000114378
cluster_972	CATG00000060027	CATG00000060027.1	lncRNA_divergent	Process	cellular response to fibroblast growth factor stimulus	GO:0044344	18.6711	0.0648118	3	113	18	12659	ENSG00000068001,ENSG00000241186,ENSG00000114378
cluster_972	CATG00000060027	CATG00000060027.1	lncRNA_divergent	Process	hyaluronan catabolic process	GO:0030214	42.0431	0.0150334	3	113	8	12669	ENSG00000068001,ENSG00000186792,ENSG00000114378
cluster_972	CATG00000060027	CATG00000060027.1	lncRNA_divergent	Process	negative chemotaxis	GO:0050919	22.6018	0.0150334	4	112	20	12657	ENSG00000010319,ENSG00000067560,ENSG00000001617,ENSG00000012171
cluster_972	CATG00000060027	CATG00000060027.1	lncRNA_divergent	Process	negative regulation of axon extension involved in axon guidance	GO:0048843	19.771	0.0648118	3	113	17	12660	ENSG00000010319,ENSG00000001617,ENSG00000012171
cluster_972	CATG00000060027	CATG00000060027.1	lncRNA_divergent	Process	neural crest cell migration	GO:0001755	12.918	0.0985334	3	113	26	12651	ENSG00000010319,ENSG00000001617,ENSG00000012171
cluster_972	CATG00000060027	CATG00000060027.1	lncRNA_divergent	Process	response to antibiotic	GO:0046677	30.5696	0.0260096	3	113	11	12666	ENSG00000068001,ENSG00000186792,ENSG00000114378
cluster_972	CATG00000060027	CATG00000060027.1	lncRNA_divergent	Process	semaphorin-plexin signaling pathway	GO:0071526	18.8289	0.0150334	4	112	24	12653	ENSG00000010319,ENSG00000164050,ENSG00000001617,ENSG00000012171
cluster_973	CATG00000060029	CATG00000060029.1	lncRNA_divergent	Process	cellular response to UV-B	GO:0071493	106.454	0.00943047	3	119	3	12668	ENSG00000068001,ENSG00000186792,ENSG00000114378
cluster_973	CATG00000060029	CATG00000060029.1	lncRNA_divergent	Process	cellular response to fibroblast growth factor stimulus	GO:0044344	17.7213	0.0806915	3	119	18	12653	ENSG00000068001,ENSG00000241186,ENSG00000114378
cluster_973	CATG00000060029	CATG00000060029.1	lncRNA_divergent	Process	hyaluronan catabolic process	GO:0030214	39.9044	0.0192072	3	119	8	12663	ENSG00000068001,ENSG00000186792,ENSG00000114378
cluster_973	CATG00000060029	CATG00000060029.1	lncRNA_divergent	Process	negative chemotaxis	GO:0050919	21.4424	0.0192072	4	118	20	12651	ENSG00000010319,ENSG00000067560,ENSG00000001617,ENSG00000012171
cluster_973	CATG00000060029	CATG00000060029.1	lncRNA_divergent	Process	negative regulation of axon extension involved in axon guidance	GO:0048843	18.7652	0.0806915	3	119	17	12654	ENSG00000010319,ENSG00000001617,ENSG00000012171
cluster_973	CATG00000060029	CATG00000060029.1	lncRNA_divergent	Process	response to antibiotic	GO:0046677	29.0145	0.0324616	3	119	11	12660	ENSG00000068001,ENSG00000186792,ENSG00000114378
cluster_973	CATG00000060029	CATG00000060029.1	lncRNA_divergent	Process	semaphorin-plexin signaling pathway	GO:0071526	17.863	0.0192072	4	118	24	12647	ENSG00000010319,ENSG00000164050,ENSG00000001617,ENSG00000012171
cluster_974	CATG00000060035	CATG00000060035.1	lncRNA_divergent	Process	cellular response to UV-B	GO:0071493	114.198	0.00747543	3	111	3	12676	ENSG00000068001,ENSG00000186792,ENSG00000114378
cluster_974	CATG00000060035	CATG00000060035.1	lncRNA_divergent	Process	cellular response to fibroblast growth factor stimulus	GO:0044344	19.0105	0.064414	3	111	18	12661	ENSG00000068001,ENSG00000241186,ENSG00000114378
cluster_974	CATG00000060035	CATG00000060035.1	lncRNA_divergent	Process	hyaluronan catabolic process	GO:0030214	42.8074	0.0149237	3	111	8	12671	ENSG00000068001,ENSG00000186792,ENSG00000114378
cluster_974	CATG00000060035	CATG00000060035.1	lncRNA_divergent	Process	negative chemotaxis	GO:0050919	23.0164	0.0149237	4	110	20	12659	ENSG00000010319,ENSG00000067560,ENSG00000001617,ENSG00000012171
cluster_974	CATG00000060035	CATG00000060035.1	lncRNA_divergent	Process	negative regulation of axon extension involved in axon guidance	GO:0048843	20.1304	0.064414	3	111	17	12662	ENSG00000010319,ENSG00000001617,ENSG00000012171
cluster_974	CATG00000060035	CATG00000060035.1	lncRNA_divergent	Process	response to antibiotic	GO:0046677	31.1253	0.0258288	3	111	11	12668	ENSG00000068001,ENSG00000186792,ENSG00000114378
cluster_974	CATG00000060035	CATG00000060035.1	lncRNA_divergent	Process	semaphorin-plexin signaling pathway	GO:0071526	19.1742	0.0149237	4	110	24	12655	ENSG00000010319,ENSG00000164050,ENSG00000001617,ENSG00000012171
cluster_975	CATG00000064548	CATG00000064548.1	lncRNA_divergent	Process	cellular response to UV-B	GO:0071493	111.167	0.00784865	3	114	3	12673	ENSG00000068001,ENSG00000186792,ENSG00000114378
cluster_975	CATG00000064548	CATG00000064548.1	lncRNA_divergent	Process	cellular response to fibroblast growth factor stimulus	GO:0044344	18.5058	0.0674521	3	114	18	12658	ENSG00000068001,ENSG00000241186,ENSG00000114378
cluster_975	CATG00000064548	CATG00000064548.1	lncRNA_divergent	Process	hyaluronan catabolic process	GO:0030214	41.6711	0.015655	3	114	8	12668	ENSG00000068001,ENSG00000186792,ENSG00000114378
cluster_975	CATG00000064548	CATG00000064548.1	lncRNA_divergent	Process	negative chemotaxis	GO:0050919	22.4	0.015655	4	113	20	12656	ENSG00000010319,ENSG00000067560,ENSG00000001617,ENSG00000012171
cluster_975	CATG00000064548	CATG00000064548.1	lncRNA_divergent	Process	negative regulation of axon extension involved in axon guidance	GO:0048843	19.596	0.0674521	3	114	17	12659	ENSG00000010319,ENSG00000001617,ENSG00000012171
cluster_975	CATG00000064548	CATG00000064548.1	lncRNA_divergent	Process	response to antibiotic	GO:0046677	30.299	0.0270802	3	114	11	12665	ENSG00000068001,ENSG00000186792,ENSG00000114378
cluster_975	CATG00000064548	CATG00000064548.1	lncRNA_divergent	Process	semaphorin-plexin signaling pathway	GO:0071526	18.6608	0.015655	4	113	24	12652	ENSG00000010319,ENSG00000164050,ENSG00000001617,ENSG00000012171
cluster_976	CATG00000060061	CATG00000060061.1	lncRNA_divergent	Process	cellular response to UV-B	GO:0071493	90.9928	0.0174308	3	139	3	12648	ENSG00000068001,ENSG00000186792,ENSG00000114378
cluster_976	CATG00000060061	CATG00000060061.1	lncRNA_divergent	Process	hyaluronan catabolic process	GO:0030214	34.1088	0.0403835	3	139	8	12643	ENSG00000068001,ENSG00000186792,ENSG00000114378
cluster_976	CATG00000060061	CATG00000060061.1	lncRNA_divergent	Process	negative chemotaxis	GO:0050919	18.3058	0.0403835	4	138	20	12631	ENSG00000010319,ENSG00000067560,ENSG00000001617,ENSG00000012171
cluster_976	CATG00000060061	CATG00000060061.1	lncRNA_divergent	Process	response to antibiotic	GO:0046677	24.8005	0.0594395	3	139	11	12640	ENSG00000068001,ENSG00000186792,ENSG00000114378
cluster_976	CATG00000060061	CATG00000060061.1	lncRNA_divergent	Process	semaphorin-plexin signaling pathway	GO:0071526	15.25	0.0403835	4	138	24	12627	ENSG00000010319,ENSG00000164050,ENSG00000001617,ENSG00000012171
cluster_977	ENSG00000228350	RP11-148G20.1	lncRNA_divergent	Process	cellular response to UV-B	GO:0071493	83.125	0.0233376	3	152	3	12635	ENSG00000068001,ENSG00000186792,ENSG00000114378
cluster_977	ENSG00000228350	RP11-148G20.1	lncRNA_divergent	Process	hyaluronan catabolic process	GO:0030214	31.1595	0.0581152	3	152	8	12630	ENSG00000068001,ENSG00000186792,ENSG00000114378
cluster_977	ENSG00000228350	RP11-148G20.1	lncRNA_divergent	Process	negative chemotaxis	GO:0050919	16.7126	0.0581152	4	151	20	12618	ENSG00000010319,ENSG00000067560,ENSG00000001617,ENSG00000012171
cluster_977	ENSG00000228350	RP11-148G20.1	lncRNA_divergent	Process	response to antibiotic	GO:0046677	22.6561	0.0790973	3	152	11	12627	ENSG00000068001,ENSG00000186792,ENSG00000114378
cluster_977	ENSG00000228350	RP11-148G20.1	lncRNA_divergent	Process	semaphorin-plexin signaling pathway	GO:0071526	13.9227	0.0581152	4	151	24	12614	ENSG00000010319,ENSG00000164050,ENSG00000001617,ENSG00000012171
cluster_978	ENSG00000224424	PRKAR2A-AS1	lncRNA_divergent	Process	cartilage development	GO:0051216	10.9809	0.0939045	3	108	32	12650	ENSG00000068001,ENSG00000186792,ENSG00000114378
cluster_978	ENSG00000224424	PRKAR2A-AS1	lncRNA_divergent	Process	cellular response to UV-B	GO:0071493	117.398	0.00734848	3	108	3	12679	ENSG00000068001,ENSG00000186792,ENSG00000114378
cluster_978	ENSG00000224424	PRKAR2A-AS1	lncRNA_divergent	Process	cellular response to fibroblast growth factor stimulus	GO:0044344	19.5432	0.0634872	3	108	18	12664	ENSG00000068001,ENSG00000241186,ENSG00000114378
cluster_978	ENSG00000224424	PRKAR2A-AS1	lncRNA_divergent	Process	cellular response to interleukin-1	GO:0071347	10.3333	0.0939045	3	108	34	12648	ENSG00000068001,ENSG00000186792,ENSG00000114378
cluster_978	ENSG00000224424	PRKAR2A-AS1	lncRNA_divergent	Process	cellular response to tumor necrosis factor	GO:0071356	7.37033	0.0933733	4	107	64	12618	ENSG00000068001,ENSG00000241186,ENSG00000186792,ENSG00000114378
cluster_978	ENSG00000224424	PRKAR2A-AS1	lncRNA_divergent	Process	hyaluronan catabolic process	GO:0030214	44.0069	0.0146832	3	108	8	12674	ENSG00000068001,ENSG00000186792,ENSG00000114378
cluster_978	ENSG00000224424	PRKAR2A-AS1	lncRNA_divergent	Process	negative chemotaxis	GO:0050919	23.6673	0.0146832	4	107	20	12662	ENSG00000010319,ENSG00000067560,ENSG00000001617,ENSG00000012171
cluster_978	ENSG00000224424	PRKAR2A-AS1	lncRNA_divergent	Process	negative regulation of MAP kinase activity	GO:0043407	13.0195	0.0915589	3	108	27	12655	ENSG00000164086,ENSG00000163932,ENSG00000068001
cluster_978	ENSG00000224424	PRKAR2A-AS1	lncRNA_divergent	Process	negative regulation of axon extension involved in axon guidance	GO:0048843	20.6944	0.0634872	3	108	17	12665	ENSG00000010319,ENSG00000001617,ENSG00000012171
cluster_978	ENSG00000224424	PRKAR2A-AS1	lncRNA_divergent	Process	neural crest cell migration	GO:0001755	13.5214	0.0915589	3	108	26	12656	ENSG00000010319,ENSG00000001617,ENSG00000012171
cluster_978	ENSG00000224424	PRKAR2A-AS1	lncRNA_divergent	Process	positive regulation of cell migration	GO:0030335	4.87269	0.0915589	6	105	147	12535	ENSG00000001617,ENSG00000163832,ENSG00000114353,ENSG00000241186,ENSG00000010319,ENSG00000012171
cluster_978	ENSG00000224424	PRKAR2A-AS1	lncRNA_divergent	Process	response to antibiotic	GO:0046677	31.9975	0.025426	3	108	11	12671	ENSG00000068001,ENSG00000186792,ENSG00000114378
cluster_978	ENSG00000224424	PRKAR2A-AS1	lncRNA_divergent	Process	response to virus	GO:0009615	7.48791	0.0933733	4	107	63	12619	ENSG00000068001,ENSG00000186792,ENSG00000114378,ENSG00000164078
cluster_978	ENSG00000224424	PRKAR2A-AS1	lncRNA_divergent	Process	semaphorin-plexin signaling pathway	GO:0071526	19.7165	0.0146832	4	107	24	12658	ENSG00000010319,ENSG00000164050,ENSG00000001617,ENSG00000012171
cluster_979	ENSG00000223343	RP13-131K19.2	lncRNA_divergent	Process	cellular response to UV-B	GO:0071493	81.4968	0.0241036	3	155	3	12632	ENSG00000068001,ENSG00000186792,ENSG00000114378
cluster_979	ENSG00000223343	RP13-131K19.2	lncRNA_divergent	Process	hyaluronan catabolic process	GO:0030214	30.5492	0.0609643	3	155	8	12627	ENSG00000068001,ENSG00000186792,ENSG00000114378
cluster_979	ENSG00000223343	RP13-131K19.2	lncRNA_divergent	Process	negative chemotaxis	GO:0050919	16.3831	0.0609643	4	154	20	12615	ENSG00000010319,ENSG00000067560,ENSG00000001617,ENSG00000012171
cluster_979	ENSG00000223343	RP13-131K19.2	lncRNA_divergent	Process	response to antibiotic	GO:0046677	22.2123	0.0815782	3	155	11	12624	ENSG00000068001,ENSG00000186792,ENSG00000114378
cluster_979	ENSG00000223343	RP13-131K19.2	lncRNA_divergent	Process	semaphorin-plexin signaling pathway	GO:0071526	13.6483	0.0609643	4	154	24	12611	ENSG00000010319,ENSG00000164050,ENSG00000001617,ENSG00000012171
cluster_980	CATG00000064575	CATG00000064575.1	lncRNA_divergent	Process	cellular response to UV-B	GO:0071493	106.454	0.0102094	3	119	3	12668	ENSG00000068001,ENSG00000186792,ENSG00000114378
cluster_980	CATG00000064575	CATG00000064575.1	lncRNA_divergent	Process	cellular response to fibroblast growth factor stimulus	GO:0044344	17.7213	0.0873567	3	119	18	12653	ENSG00000068001,ENSG00000241186,ENSG00000114378
cluster_980	CATG00000064575	CATG00000064575.1	lncRNA_divergent	Process	hyaluronan catabolic process	GO:0030214	39.9044	0.0207937	3	119	8	12663	ENSG00000068001,ENSG00000186792,ENSG00000114378
cluster_980	CATG00000064575	CATG00000064575.1	lncRNA_divergent	Process	negative chemotaxis	GO:0050919	21.4424	0.0207937	4	118	20	12651	ENSG00000010319,ENSG00000067560,ENSG00000001617,ENSG00000012171
cluster_980	CATG00000064575	CATG00000064575.1	lncRNA_divergent	Process	negative regulation of axon extension involved in axon guidance	GO:0048843	18.7652	0.0873567	3	119	17	12654	ENSG00000010319,ENSG00000001617,ENSG00000012171
cluster_980	CATG00000064575	CATG00000064575.1	lncRNA_divergent	Process	response to antibiotic	GO:0046677	29.0145	0.035143	3	119	11	12660	ENSG00000068001,ENSG00000186792,ENSG00000114378
cluster_980	CATG00000064575	CATG00000064575.1	lncRNA_divergent	Process	semaphorin-plexin signaling pathway	GO:0071526	17.863	0.0207937	4	118	24	12647	ENSG00000010319,ENSG00000164050,ENSG00000001617,ENSG00000012171
cluster_981	CATG00000060071	CATG00000060071.1	lncRNA_divergent	Process	cellular response to UV-B	GO:0071493	89.6879	0.0176317	3	141	3	12646	ENSG00000068001,ENSG00000186792,ENSG00000114378
cluster_981	CATG00000060071	CATG00000060071.1	lncRNA_divergent	Process	hyaluronan catabolic process	GO:0030214	33.6197	0.0413269	3	141	8	12641	ENSG00000068001,ENSG00000186792,ENSG00000114378
cluster_981	CATG00000060071	CATG00000060071.1	lncRNA_divergent	Process	negative chemotaxis	GO:0050919	18.0414	0.0413269	4	140	20	12629	ENSG00000010319,ENSG00000067560,ENSG00000001617,ENSG00000012171
cluster_981	CATG00000060071	CATG00000060071.1	lncRNA_divergent	Process	response to antibiotic	GO:0046677	24.4449	0.060068	3	141	11	12638	ENSG00000068001,ENSG00000186792,ENSG00000114378
cluster_981	CATG00000060071	CATG00000060071.1	lncRNA_divergent	Process	semaphorin-plexin signaling pathway	GO:0071526	15.0298	0.0413269	4	140	24	12625	ENSG00000010319,ENSG00000164050,ENSG00000001617,ENSG00000012171
cluster_982	ENSG00000226913	BSN-AS2	lncRNA_divergent	Process	cellular response to UV-B	GO:0071493	85.3986	0.0214869	3	148	3	12639	ENSG00000068001,ENSG00000186792,ENSG00000114378
cluster_982	ENSG00000226913	BSN-AS2	lncRNA_divergent	Process	hyaluronan catabolic process	GO:0030214	32.0118	0.0523755	3	148	8	12634	ENSG00000068001,ENSG00000186792,ENSG00000114378
cluster_982	ENSG00000226913	BSN-AS2	lncRNA_divergent	Process	negative chemotaxis	GO:0050919	17.1728	0.0523755	4	147	20	12622	ENSG00000010319,ENSG00000067560,ENSG00000001617,ENSG00000012171
cluster_982	ENSG00000226913	BSN-AS2	lncRNA_divergent	Process	response to antibiotic	GO:0046677	23.2758	0.0729618	3	148	11	12631	ENSG00000068001,ENSG00000186792,ENSG00000114378
cluster_982	ENSG00000226913	BSN-AS2	lncRNA_divergent	Process	semaphorin-plexin signaling pathway	GO:0071526	14.3061	0.0523755	4	147	24	12618	ENSG00000010319,ENSG00000164050,ENSG00000001617,ENSG00000012171
cluster_983	CATG00000060103	CATG00000060103.1	lncRNA_divergent	Process	cellular response to UV-B	GO:0071493	95.1429	0.0147411	3	133	3	12654	ENSG00000068001,ENSG00000186792,ENSG00000114378
cluster_983	CATG00000060103	CATG00000060103.1	lncRNA_divergent	Process	hyaluronan catabolic process	GO:0030214	35.6645	0.0329388	3	133	8	12649	ENSG00000068001,ENSG00000186792,ENSG00000114378
cluster_983	CATG00000060103	CATG00000060103.1	lncRNA_divergent	Process	negative chemotaxis	GO:0050919	19.147	0.0329388	4	132	20	12637	ENSG00000010319,ENSG00000067560,ENSG00000001617,ENSG00000012171
cluster_983	CATG00000060103	CATG00000060103.1	lncRNA_divergent	Process	response to antibiotic	GO:0046677	25.9316	0.0504094	3	133	11	12646	ENSG00000068001,ENSG00000186792,ENSG00000114378
cluster_983	CATG00000060103	CATG00000060103.1	lncRNA_divergent	Process	semaphorin-plexin signaling pathway	GO:0071526	15.9508	0.0329388	4	132	24	12633	ENSG00000010319,ENSG00000164050,ENSG00000001617,ENSG00000012171
cluster_984	ENSG00000235016	RP11-493K19.3	lncRNA_divergent	Process	cellular response to UV-B	GO:0071493	87.7986	0.0188418	3	144	3	12643	ENSG00000068001,ENSG00000186792,ENSG00000114378
cluster_984	ENSG00000235016	RP11-493K19.3	lncRNA_divergent	Process	hyaluronan catabolic process	GO:0030214	32.9115	0.0449241	3	144	8	12638	ENSG00000068001,ENSG00000186792,ENSG00000114378
cluster_984	ENSG00000235016	RP11-493K19.3	lncRNA_divergent	Process	negative chemotaxis	GO:0050919	17.6587	0.0449241	4	143	20	12626	ENSG00000010319,ENSG00000067560,ENSG00000001617,ENSG00000012171
cluster_984	ENSG00000235016	RP11-493K19.3	lncRNA_divergent	Process	response to antibiotic	GO:0046677	23.9299	0.0641003	3	144	11	12635	ENSG00000068001,ENSG00000186792,ENSG00000114378
cluster_984	ENSG00000235016	RP11-493K19.3	lncRNA_divergent	Process	semaphorin-plexin signaling pathway	GO:0071526	14.711	0.0449241	4	143	24	12622	ENSG00000010319,ENSG00000164050,ENSG00000001617,ENSG00000012171
cluster_985	ENSG00000188338	SLC38A3	lncRNA_intergenic	Process	cellular response to UV-B	GO:0071493	87.7986	0.0187259	3	144	3	12643	ENSG00000068001,ENSG00000186792,ENSG00000114378
cluster_985	ENSG00000188338	SLC38A3	lncRNA_intergenic	Process	hyaluronan catabolic process	GO:0030214	32.9115	0.0446477	3	144	8	12638	ENSG00000068001,ENSG00000186792,ENSG00000114378
cluster_985	ENSG00000188338	SLC38A3	lncRNA_intergenic	Process	negative chemotaxis	GO:0050919	17.6587	0.0446477	4	143	20	12626	ENSG00000010319,ENSG00000067560,ENSG00000001617,ENSG00000012171
cluster_985	ENSG00000188338	SLC38A3	lncRNA_intergenic	Process	response to antibiotic	GO:0046677	23.9299	0.0637059	3	144	11	12635	ENSG00000068001,ENSG00000186792,ENSG00000114378
cluster_985	ENSG00000188338	SLC38A3	lncRNA_intergenic	Process	semaphorin-plexin signaling pathway	GO:0071526	14.711	0.0446477	4	143	24	12622	ENSG00000010319,ENSG00000164050,ENSG00000001617,ENSG00000012171
cluster_986	ENSG00000230454	U73166.2	lncRNA_intergenic	Process	cellular response to UV-B	GO:0071493	86.5822	0.0198312	3	146	3	12641	ENSG00000068001,ENSG00000186792,ENSG00000114378
cluster_986	ENSG00000230454	U73166.2	lncRNA_intergenic	Process	hyaluronan catabolic process	GO:0030214	32.4555	0.0478128	3	146	8	12636	ENSG00000068001,ENSG00000186792,ENSG00000114378
cluster_986	ENSG00000230454	U73166.2	lncRNA_intergenic	Process	negative chemotaxis	GO:0050919	17.4124	0.0478128	4	145	20	12624	ENSG00000010319,ENSG00000067560,ENSG00000001617,ENSG00000012171
cluster_986	ENSG00000230454	U73166.2	lncRNA_intergenic	Process	response to antibiotic	GO:0046677	23.5984	0.0674027	3	146	11	12633	ENSG00000068001,ENSG00000186792,ENSG00000114378
cluster_986	ENSG00000230454	U73166.2	lncRNA_intergenic	Process	semaphorin-plexin signaling pathway	GO:0071526	14.5057	0.0478128	4	145	24	12620	ENSG00000010319,ENSG00000164050,ENSG00000001617,ENSG00000012171
cluster_987	ENSG00000012171	SEMA3B	lncRNA_intergenic	Process	cellular response to UV-B	GO:0071493	86.5822	0.0198312	3	146	3	12641	ENSG00000068001,ENSG00000186792,ENSG00000114378
cluster_987	ENSG00000012171	SEMA3B	lncRNA_intergenic	Process	hyaluronan catabolic process	GO:0030214	32.4555	0.0478128	3	146	8	12636	ENSG00000068001,ENSG00000186792,ENSG00000114378
cluster_987	ENSG00000012171	SEMA3B	lncRNA_intergenic	Process	negative chemotaxis	GO:0050919	17.4124	0.0478128	4	145	20	12624	ENSG00000010319,ENSG00000067560,ENSG00000001617,ENSG00000012171
cluster_987	ENSG00000012171	SEMA3B	lncRNA_intergenic	Process	response to antibiotic	GO:0046677	23.5984	0.0674027	3	146	11	12633	ENSG00000068001,ENSG00000186792,ENSG00000114378
cluster_987	ENSG00000012171	SEMA3B	lncRNA_intergenic	Process	semaphorin-plexin signaling pathway	GO:0071526	14.5057	0.0478128	4	145	24	12620	ENSG00000010319,ENSG00000164050,ENSG00000001617,ENSG00000012171
cluster_989	CATG00000060128	CATG00000060128.1	lncRNA_divergent	Process	cellular response to UV-B	GO:0071493	87.7986	0.0191317	3	144	3	12643	ENSG00000068001,ENSG00000186792,ENSG00000114378
cluster_989	CATG00000060128	CATG00000060128.1	lncRNA_divergent	Process	hyaluronan catabolic process	GO:0030214	32.9115	0.0456153	3	144	8	12638	ENSG00000068001,ENSG00000186792,ENSG00000114378
cluster_989	CATG00000060128	CATG00000060128.1	lncRNA_divergent	Process	negative chemotaxis	GO:0050919	17.6587	0.0456153	4	143	20	12626	ENSG00000010319,ENSG00000067560,ENSG00000001617,ENSG00000012171
cluster_989	CATG00000060128	CATG00000060128.1	lncRNA_divergent	Process	response to antibiotic	GO:0046677	23.9299	0.0650865	3	144	11	12635	ENSG00000068001,ENSG00000186792,ENSG00000114378
cluster_989	CATG00000060128	CATG00000060128.1	lncRNA_divergent	Process	semaphorin-plexin signaling pathway	GO:0071526	14.711	0.0456153	4	143	24	12622	ENSG00000010319,ENSG00000164050,ENSG00000001617,ENSG00000012171
cluster_990	CATG00000060134	CATG00000060134.1	lncRNA_divergent	Process	cellular response to UV-B	GO:0071493	87.1862	0.0194649	3	145	3	12642	ENSG00000068001,ENSG00000186792,ENSG00000114378
cluster_990	CATG00000060134	CATG00000060134.1	lncRNA_divergent	Process	hyaluronan catabolic process	GO:0030214	32.6819	0.0466701	3	145	8	12637	ENSG00000068001,ENSG00000186792,ENSG00000114378
cluster_990	CATG00000060134	CATG00000060134.1	lncRNA_divergent	Process	negative chemotaxis	GO:0050919	17.5347	0.0466701	4	144	20	12625	ENSG00000010319,ENSG00000067560,ENSG00000001617,ENSG00000012171
cluster_990	CATG00000060134	CATG00000060134.1	lncRNA_divergent	Process	response to antibiotic	GO:0046677	23.763	0.066189	3	145	11	12634	ENSG00000068001,ENSG00000186792,ENSG00000114378
cluster_990	CATG00000060134	CATG00000060134.1	lncRNA_divergent	Process	semaphorin-plexin signaling pathway	GO:0071526	14.6076	0.0466701	4	144	24	12621	ENSG00000010319,ENSG00000164050,ENSG00000001617,ENSG00000012171
cluster_991	ENSG00000235058	ZMYND10-AS1	lncRNA_divergent	Process	cellular response to UV-B	GO:0071493	95.1429	0.0147871	3	133	3	12654	ENSG00000068001,ENSG00000186792,ENSG00000114378
cluster_991	ENSG00000235058	ZMYND10-AS1	lncRNA_divergent	Process	hyaluronan catabolic process	GO:0030214	35.6645	0.0330414	3	133	8	12649	ENSG00000068001,ENSG00000186792,ENSG00000114378
cluster_991	ENSG00000235058	ZMYND10-AS1	lncRNA_divergent	Process	negative chemotaxis	GO:0050919	19.147	0.0330414	4	132	20	12637	ENSG00000010319,ENSG00000067560,ENSG00000001617,ENSG00000012171
cluster_991	ENSG00000235058	ZMYND10-AS1	lncRNA_divergent	Process	response to antibiotic	GO:0046677	25.9316	0.0505665	3	133	11	12646	ENSG00000068001,ENSG00000186792,ENSG00000114378
cluster_991	ENSG00000235058	ZMYND10-AS1	lncRNA_divergent	Process	semaphorin-plexin signaling pathway	GO:0071526	15.9508	0.0330414	4	132	24	12633	ENSG00000010319,ENSG00000164050,ENSG00000001617,ENSG00000012171
cluster_992	ENSG00000271858	XXcos-LUCA11.4	lncRNA_divergent	Process	cellular response to UV-B	GO:0071493	90.9928	0.0169082	3	139	3	12648	ENSG00000068001,ENSG00000186792,ENSG00000114378
cluster_992	ENSG00000271858	XXcos-LUCA11.4	lncRNA_divergent	Process	hyaluronan catabolic process	GO:0030214	34.1088	0.0391726	3	139	8	12643	ENSG00000068001,ENSG00000186792,ENSG00000114378
cluster_992	ENSG00000271858	XXcos-LUCA11.4	lncRNA_divergent	Process	negative chemotaxis	GO:0050919	18.3058	0.0391726	4	138	20	12631	ENSG00000010319,ENSG00000067560,ENSG00000001617,ENSG00000012171
cluster_992	ENSG00000271858	XXcos-LUCA11.4	lncRNA_divergent	Process	response to antibiotic	GO:0046677	24.8005	0.0576572	3	139	11	12640	ENSG00000068001,ENSG00000186792,ENSG00000114378
cluster_992	ENSG00000271858	XXcos-LUCA11.4	lncRNA_divergent	Process	semaphorin-plexin signaling pathway	GO:0071526	15.25	0.0391726	4	138	24	12627	ENSG00000010319,ENSG00000164050,ENSG00000001617,ENSG00000012171
cluster_994	ENSG00000254782	RP11-155D18.12	lncRNA_divergent	Process	cellular response to UV-B	GO:0071493	107.364	0.00974995	3	118	3	12669	ENSG00000068001,ENSG00000186792,ENSG00000114378
cluster_994	ENSG00000254782	RP11-155D18.12	lncRNA_divergent	Process	cellular response to fibroblast growth factor stimulus	GO:0044344	17.8729	0.0834983	3	118	18	12654	ENSG00000068001,ENSG00000241186,ENSG00000114378
cluster_994	ENSG00000254782	RP11-155D18.12	lncRNA_divergent	Process	hyaluronan catabolic process	GO:0030214	40.2458	0.0197171	3	118	8	12664	ENSG00000068001,ENSG00000186792,ENSG00000114378
cluster_994	ENSG00000254782	RP11-155D18.12	lncRNA_divergent	Process	negative chemotaxis	GO:0050919	21.6274	0.0197171	4	117	20	12652	ENSG00000010319,ENSG00000067560,ENSG00000001617,ENSG00000012171
cluster_994	ENSG00000254782	RP11-155D18.12	lncRNA_divergent	Process	negative regulation of axon extension involved in axon guidance	GO:0048843	18.9257	0.0834983	3	118	17	12655	ENSG00000010319,ENSG00000001617,ENSG00000012171
cluster_994	ENSG00000254782	RP11-155D18.12	lncRNA_divergent	Process	response to antibiotic	GO:0046677	29.2627	0.0335771	3	118	11	12661	ENSG00000068001,ENSG00000186792,ENSG00000114378
cluster_994	ENSG00000254782	RP11-155D18.12	lncRNA_divergent	Process	semaphorin-plexin signaling pathway	GO:0071526	18.0171	0.0197171	4	117	24	12648	ENSG00000010319,ENSG00000164050,ENSG00000001617,ENSG00000012171
cluster_995	CATG00000060161	CATG00000060161.1	lncRNA_divergent	Process	ATP-dependent chromatin remodeling	GO:0043044	12.0563	0.0964135	3	131	24	12635	ENSG00000163939,ENSG00000113812,ENSG00000173473
cluster_995	CATG00000060161	CATG00000060161.1	lncRNA_divergent	Process	cartilage development	GO:0051216	12.534	0.0463088	4	130	31	12628	ENSG00000114251,ENSG00000068001,ENSG00000186792,ENSG00000114378
cluster_995	CATG00000060161	CATG00000060161.1	lncRNA_divergent	Process	cellular response to UV-B	GO:0071493	96.6107	0.0151988	3	131	3	12656	ENSG00000068001,ENSG00000186792,ENSG00000114378
cluster_995	CATG00000060161	CATG00000060161.1	lncRNA_divergent	Process	cellular response to fibroblast growth factor stimulus	GO:0044344	16.0827	0.069292	3	131	18	12641	ENSG00000068001,ENSG00000241186,ENSG00000114378
cluster_995	CATG00000060161	CATG00000060161.1	lncRNA_divergent	Process	hyaluronan catabolic process	GO:0030214	36.2147	0.0268316	3	131	8	12651	ENSG00000068001,ENSG00000186792,ENSG00000114378
cluster_995	CATG00000060161	CATG00000060161.1	lncRNA_divergent	Process	negative chemotaxis	GO:0050919	19.4446	0.0239739	4	130	20	12639	ENSG00000010319,ENSG00000067560,ENSG00000001617,ENSG00000012171
cluster_995	CATG00000060161	CATG00000060161.1	lncRNA_divergent	Process	negative regulation of axon extension involved in axon guidance	GO:0048843	24.3135	0.0169382	4	130	16	12643	ENSG00000010319,ENSG00000114251,ENSG00000001617,ENSG00000012171
cluster_995	CATG00000060161	CATG00000060161.1	lncRNA_divergent	Process	positive regulation of inflammatory response	GO:0050729	9.70692	0.0651227	4	130	40	12619	ENSG00000114251,ENSG00000056736,ENSG00000068001,ENSG00000239732
cluster_995	CATG00000060161	CATG00000060161.1	lncRNA_divergent	Process	positive regulation of interleukin-6 production	GO:0032755	18.0959	0.0651227	3	131	16	12643	ENSG00000114251,ENSG00000239732,ENSG00000172936
cluster_995	CATG00000060161	CATG00000060161.1	lncRNA_divergent	Process	response to antibiotic	GO:0046677	26.3317	0.0433527	3	131	11	12648	ENSG00000068001,ENSG00000186792,ENSG00000114378
cluster_995	CATG00000060161	CATG00000060161.1	lncRNA_divergent	Process	semaphorin-plexin signaling pathway	GO:0071526	16.1987	0.0268316	4	130	24	12635	ENSG00000010319,ENSG00000164050,ENSG00000001617,ENSG00000012171
cluster_995	CATG00000060161	CATG00000060161.1	lncRNA_divergent	Process	toll-like receptor signaling pathway	GO:0002224	19.3038	0.0651227	3	131	15	12644	ENSG00000239732,ENSG00000114738,ENSG00000172936
cluster_996	ENSG00000243224	RP5-1157M23.2	lncRNA_divergent	Process	cartilage development	GO:0051216	12.6322	0.0458591	4	129	31	12629	ENSG00000114251,ENSG00000068001,ENSG00000186792,ENSG00000114378
cluster_996	ENSG00000243224	RP5-1157M23.2	lncRNA_divergent	Process	cellular response to UV-B	GO:0071493	97.3615	0.0151403	3	130	3	12657	ENSG00000068001,ENSG00000186792,ENSG00000114378
cluster_996	ENSG00000243224	RP5-1157M23.2	lncRNA_divergent	Process	cellular response to fibroblast growth factor stimulus	GO:0044344	16.2077	0.0816472	3	130	18	12642	ENSG00000068001,ENSG00000241186,ENSG00000114378
cluster_996	ENSG00000243224	RP5-1157M23.2	lncRNA_divergent	Process	hyaluronan catabolic process	GO:0030214	36.4962	0.0265595	3	130	8	12652	ENSG00000068001,ENSG00000186792,ENSG00000114378
cluster_996	ENSG00000243224	RP5-1157M23.2	lncRNA_divergent	Process	negative chemotaxis	GO:0050919	19.5969	0.0237249	4	129	20	12640	ENSG00000010319,ENSG00000067560,ENSG00000001617,ENSG00000012171
cluster_996	ENSG00000243224	RP5-1157M23.2	lncRNA_divergent	Process	negative regulation of axon extension involved in axon guidance	GO:0048843	24.5039	0.0167581	4	129	16	12644	ENSG00000010319,ENSG00000114251,ENSG00000001617,ENSG00000012171
cluster_996	ENSG00000243224	RP5-1157M23.2	lncRNA_divergent	Process	positive regulation of inflammatory response	GO:0050729	9.78295	0.0774313	4	129	40	12620	ENSG00000114251,ENSG00000056736,ENSG00000068001,ENSG00000239732
cluster_996	ENSG00000243224	RP5-1157M23.2	lncRNA_divergent	Process	response to antibiotic	GO:0046677	26.5364	0.0432063	3	130	11	12649	ENSG00000068001,ENSG00000186792,ENSG00000114378
cluster_996	ENSG00000243224	RP5-1157M23.2	lncRNA_divergent	Process	semaphorin-plexin signaling pathway	GO:0071526	16.3256	0.0265595	4	129	24	12636	ENSG00000010319,ENSG00000164050,ENSG00000001617,ENSG00000012171
cluster_997	CATG00000060189	CATG00000060189.1	lncRNA_divergent	Process	cartilage development	GO:0051216	11.0696	0.0671282	4	147	31	12611	ENSG00000114251,ENSG00000068001,ENSG00000186792,ENSG00000114378
cluster_997	CATG00000060189	CATG00000060189.1	lncRNA_divergent	Process	cellular response to UV-B	GO:0071493	85.3986	0.0229634	3	148	3	12639	ENSG00000068001,ENSG00000186792,ENSG00000114378
cluster_997	CATG00000060189	CATG00000060189.1	lncRNA_divergent	Process	cellular response to fibroblast growth factor stimulus	GO:0044344	14.2162	0.0865351	3	148	18	12624	ENSG00000068001,ENSG00000241186,ENSG00000114378
cluster_997	CATG00000060189	CATG00000060189.1	lncRNA_divergent	Process	hyaluronan catabolic process	GO:0030214	32.0118	0.0362779	3	148	8	12634	ENSG00000068001,ENSG00000186792,ENSG00000114378
cluster_997	CATG00000060189	CATG00000060189.1	lncRNA_divergent	Process	negative chemotaxis	GO:0050919	17.1728	0.0362779	4	147	20	12622	ENSG00000010319,ENSG00000067560,ENSG00000001617,ENSG00000012171
cluster_997	CATG00000060189	CATG00000060189.1	lncRNA_divergent	Process	negative regulation of axon extension involved in axon guidance	GO:0048843	21.4728	0.0285087	4	147	16	12626	ENSG00000010319,ENSG00000114251,ENSG00000001617,ENSG00000012171
cluster_997	CATG00000060189	CATG00000060189.1	lncRNA_divergent	Process	positive regulation of inflammatory response	GO:0050729	8.57279	0.0865351	4	147	40	12602	ENSG00000114251,ENSG00000056736,ENSG00000068001,ENSG00000239732
cluster_997	CATG00000060189	CATG00000060189.1	lncRNA_divergent	Process	positive regulation of interleukin-6 production	GO:0032755	15.9958	0.0828268	3	148	16	12626	ENSG00000114251,ENSG00000239732,ENSG00000172936
cluster_997	CATG00000060189	CATG00000060189.1	lncRNA_divergent	Process	regulation of postsynapse organization	GO:0099175	32.0118	0.0362779	3	148	8	12634	ENSG00000114251,ENSG00000001617,ENSG00000168374
cluster_997	CATG00000060189	CATG00000060189.1	lncRNA_divergent	Process	response to antibiotic	GO:0046677	23.2758	0.0556966	3	148	11	12631	ENSG00000068001,ENSG00000186792,ENSG00000114378
cluster_997	CATG00000060189	CATG00000060189.1	lncRNA_divergent	Process	semaphorin-plexin signaling pathway	GO:0071526	14.3061	0.0373162	4	147	24	12618	ENSG00000010319,ENSG00000164050,ENSG00000001617,ENSG00000012171
cluster_997	CATG00000060189	CATG00000060189.1	lncRNA_divergent	Process	toll-like receptor signaling pathway	GO:0002224	17.0635	0.0828268	3	148	15	12627	ENSG00000239732,ENSG00000114738,ENSG00000172936
cluster_998	CATG00000064662	CATG00000064662.1	lncRNA_divergent	Process	cellular response to UV-B	GO:0071493	76.0301	0.0354589	3	166	3	12621	ENSG00000068001,ENSG00000186792,ENSG00000114378
cluster_998	CATG00000064662	CATG00000064662.1	lncRNA_divergent	Process	hyaluronan catabolic process	GO:0030214	28.5	0.0557226	3	166	8	12616	ENSG00000068001,ENSG00000186792,ENSG00000114378
cluster_998	CATG00000064662	CATG00000064662.1	lncRNA_divergent	Process	negative chemotaxis	GO:0050919	15.2776	0.0557226	4	165	20	12604	ENSG00000010319,ENSG00000067560,ENSG00000001617,ENSG00000012171
cluster_998	CATG00000064662	CATG00000064662.1	lncRNA_divergent	Process	negative regulation of axon extension involved in axon guidance	GO:0048843	19.103	0.0486457	4	165	16	12608	ENSG00000010319,ENSG00000114251,ENSG00000001617,ENSG00000012171
cluster_998	CATG00000064662	CATG00000064662.1	lncRNA_divergent	Process	regulation of postsynapse organization	GO:0099175	28.5	0.0557226	3	166	8	12616	ENSG00000114251,ENSG00000001617,ENSG00000168374
cluster_998	CATG00000064662	CATG00000064662.1	lncRNA_divergent	Process	response to antibiotic	GO:0046677	20.7223	0.0852797	3	166	11	12613	ENSG00000068001,ENSG00000186792,ENSG00000114378
cluster_998	CATG00000064662	CATG00000064662.1	lncRNA_divergent	Process	semaphorin-plexin signaling pathway	GO:0071526	12.7273	0.0631067	4	165	24	12600	ENSG00000010319,ENSG00000164050,ENSG00000001617,ENSG00000012171
cluster_999	CATG00000060205	CATG00000060205.1	lncRNA_divergent	Process	cellular response to UV-B	GO:0071493	75.5689	0.0351492	3	167	3	12620	ENSG00000068001,ENSG00000186792,ENSG00000114378
cluster_999	CATG00000060205	CATG00000060205.1	lncRNA_divergent	Process	hyaluronan catabolic process	GO:0030214	28.3271	0.0552197	3	167	8	12615	ENSG00000068001,ENSG00000186792,ENSG00000114378
cluster_999	CATG00000060205	CATG00000060205.1	lncRNA_divergent	Process	negative chemotaxis	GO:0050919	15.1843	0.0552197	4	166	20	12603	ENSG00000010319,ENSG00000067560,ENSG00000001617,ENSG00000012171
cluster_999	CATG00000060205	CATG00000060205.1	lncRNA_divergent	Process	negative regulation of axon extension involved in axon guidance	GO:0048843	18.9864	0.0484711	4	166	16	12607	ENSG00000010319,ENSG00000114251,ENSG00000001617,ENSG00000012171
cluster_999	CATG00000060205	CATG00000060205.1	lncRNA_divergent	Process	regulation of postsynapse organization	GO:0099175	28.3271	0.0552197	3	167	8	12615	ENSG00000114251,ENSG00000001617,ENSG00000168374
cluster_999	CATG00000060205	CATG00000060205.1	lncRNA_divergent	Process	response to antibiotic	GO:0046677	20.5966	0.0844951	3	167	11	12612	ENSG00000068001,ENSG00000186792,ENSG00000114378
cluster_999	CATG00000060205	CATG00000060205.1	lncRNA_divergent	Process	semaphorin-plexin signaling pathway	GO:0071526	12.6496	0.062849	4	166	24	12599	ENSG00000010319,ENSG00000164050,ENSG00000001617,ENSG00000012171
cluster_1000	CATG00000060206	CATG00000060206.1	lncRNA_divergent	Process	cellular response to UV-B	GO:0071493	75.5689	0.0351492	3	167	3	12620	ENSG00000068001,ENSG00000186792,ENSG00000114378
cluster_1000	CATG00000060206	CATG00000060206.1	lncRNA_divergent	Process	hyaluronan catabolic process	GO:0030214	28.3271	0.0552197	3	167	8	12615	ENSG00000068001,ENSG00000186792,ENSG00000114378
cluster_1000	CATG00000060206	CATG00000060206.1	lncRNA_divergent	Process	negative chemotaxis	GO:0050919	15.1843	0.0552197	4	166	20	12603	ENSG00000010319,ENSG00000067560,ENSG00000001617,ENSG00000012171
cluster_1000	CATG00000060206	CATG00000060206.1	lncRNA_divergent	Process	negative regulation of axon extension involved in axon guidance	GO:0048843	18.9864	0.0484711	4	166	16	12607	ENSG00000010319,ENSG00000114251,ENSG00000001617,ENSG00000012171
cluster_1000	CATG00000060206	CATG00000060206.1	lncRNA_divergent	Process	regulation of postsynapse organization	GO:0099175	28.3271	0.0552197	3	167	8	12615	ENSG00000114251,ENSG00000001617,ENSG00000168374
cluster_1000	CATG00000060206	CATG00000060206.1	lncRNA_divergent	Process	response to antibiotic	GO:0046677	20.5966	0.0844951	3	167	11	12612	ENSG00000068001,ENSG00000186792,ENSG00000114378
cluster_1000	CATG00000060206	CATG00000060206.1	lncRNA_divergent	Process	semaphorin-plexin signaling pathway	GO:0071526	12.6496	0.062849	4	166	24	12599	ENSG00000010319,ENSG00000164050,ENSG00000001617,ENSG00000012171
cluster_1001	CATG00000060210	CATG00000060210.1	lncRNA_divergent	Process	cartilage development	GO:0051216	13.2547	0.0324837	4	123	31	12635	ENSG00000114251,ENSG00000068001,ENSG00000186792,ENSG00000114378
cluster_1001	CATG00000060210	CATG00000060210.1	lncRNA_divergent	Process	cellular response to UV-B	GO:0071493	102.121	0.0127146	3	124	3	12663	ENSG00000068001,ENSG00000186792,ENSG00000114378
cluster_1001	CATG00000060210	CATG00000060210.1	lncRNA_divergent	Process	cellular response to fibroblast growth factor stimulus	GO:0044344	17	0.0541579	3	124	18	12648	ENSG00000068001,ENSG00000241186,ENSG00000114378
cluster_1001	CATG00000060210	CATG00000060210.1	lncRNA_divergent	Process	cellular response to tumor necrosis factor	GO:0071356	6.40346	0.0982127	4	123	64	12602	ENSG00000068001,ENSG00000241186,ENSG00000186792,ENSG00000114378
cluster_1001	CATG00000060210	CATG00000060210.1	lncRNA_divergent	Process	defense response to bacterium	GO:0042742	10.1903	0.0961441	3	124	30	12636	ENSG00000239732,ENSG00000163932,ENSG00000172936
cluster_1001	CATG00000060210	CATG00000060210.1	lncRNA_divergent	Process	hyaluronan catabolic process	GO:0030214	38.2802	0.0178706	3	124	8	12658	ENSG00000068001,ENSG00000186792,ENSG00000114378
cluster_1001	CATG00000060210	CATG00000060210.1	lncRNA_divergent	Process	inflammatory response	GO:0006954	4.1941	0.0961441	6	121	148	12518	ENSG00000114383,ENSG00000172936,ENSG00000114378,ENSG00000168297,ENSG00000186792,ENSG00000239732
cluster_1001	CATG00000060210	CATG00000060210.1	lncRNA_divergent	Process	negative chemotaxis	GO:0050919	20.5626	0.0178706	4	123	20	12646	ENSG00000010319,ENSG00000067560,ENSG00000001617,ENSG00000012171
cluster_1001	CATG00000060210	CATG00000060210.1	lncRNA_divergent	Process	negative regulation of MAP kinase activity	GO:0043407	11.3253	0.0879582	3	124	27	12639	ENSG00000164086,ENSG00000163932,ENSG00000068001
cluster_1001	CATG00000060210	CATG00000060210.1	lncRNA_divergent	Process	negative regulation of axon extension involved in axon guidance	GO:0048843	25.7114	0.0134905	4	123	16	12650	ENSG00000010319,ENSG00000114251,ENSG00000001617,ENSG00000012171
cluster_1001	CATG00000060210	CATG00000060210.1	lncRNA_divergent	Process	neural crest cell migration	GO:0001755	11.7618	0.0854794	3	124	26	12640	ENSG00000010319,ENSG00000001617,ENSG00000012171
cluster_1001	CATG00000060210	CATG00000060210.1	lncRNA_divergent	Process	positive regulation of inflammatory response	GO:0050729	10.265	0.0501556	4	123	40	12626	ENSG00000114251,ENSG00000056736,ENSG00000068001,ENSG00000239732
cluster_1001	CATG00000060210	CATG00000060210.1	lncRNA_divergent	Process	positive regulation of interleukin-6 production	GO:0032755	19.128	0.0501556	3	124	16	12650	ENSG00000114251,ENSG00000239732,ENSG00000172936
cluster_1001	CATG00000060210	CATG00000060210.1	lncRNA_divergent	Process	regulation of postsynapse organization	GO:0099175	38.2802	0.0178706	3	124	8	12658	ENSG00000114251,ENSG00000001617,ENSG00000168374
cluster_1001	CATG00000060210	CATG00000060210.1	lncRNA_divergent	Process	response to antibiotic	GO:0046677	27.8336	0.0311884	3	124	11	12655	ENSG00000068001,ENSG00000186792,ENSG00000114378
cluster_1001	CATG00000060210	CATG00000060210.1	lncRNA_divergent	Process	response to virus	GO:0009615	6.50561	0.0961441	4	123	63	12603	ENSG00000068001,ENSG00000186792,ENSG00000114378,ENSG00000164078
cluster_1001	CATG00000060210	CATG00000060210.1	lncRNA_divergent	Process	semaphorin-plexin signaling pathway	GO:0071526	17.1301	0.0178706	4	123	24	12642	ENSG00000010319,ENSG00000164050,ENSG00000001617,ENSG00000012171
cluster_1001	CATG00000060210	CATG00000060210.1	lncRNA_divergent	Process	toll-like receptor signaling pathway	GO:0002224	20.4048	0.0501556	3	124	15	12651	ENSG00000239732,ENSG00000114738,ENSG00000172936
cluster_1002	CATG00000060216	CATG00000060216.1	lncRNA_divergent	Process	cartilage development	GO:0051216	24.8133	0.00538945	4	66	31	12692	ENSG00000114251,ENSG00000068001,ENSG00000186792,ENSG00000114378
cluster_1002	CATG00000060216	CATG00000060216.1	lncRNA_divergent	Process	cellular response to UV-B	GO:0071493	189.851	0.00132425	3	67	3	12720	ENSG00000068001,ENSG00000186792,ENSG00000114378
cluster_1002	CATG00000060216	CATG00000060216.1	lncRNA_divergent	Process	cellular response to interleukin-1	GO:0071347	16.7107	0.0379644	3	67	34	12689	ENSG00000068001,ENSG00000186792,ENSG00000114378
cluster_1002	CATG00000060216	CATG00000060216.1	lncRNA_divergent	Process	hyaluronan catabolic process	GO:0030214	71.166	0.00535618	3	67	8	12715	ENSG00000068001,ENSG00000186792,ENSG00000114378
cluster_1002	CATG00000060216	CATG00000060216.1	lncRNA_divergent	Process	inflammatory response	GO:0006954	6.49148	0.0434919	5	65	149	12574	ENSG00000114383,ENSG00000114378,ENSG00000168297,ENSG00000186792,ENSG00000239732
cluster_1002	CATG00000060216	CATG00000060216.1	lncRNA_divergent	Process	negative regulation of MAP kinase activity	GO:0043407	21.0547	0.0260004	3	67	27	12696	ENSG00000164086,ENSG00000163932,ENSG00000068001
cluster_1002	CATG00000060216	CATG00000060216.1	lncRNA_divergent	Process	negative regulation of axon extension involved in axon guidance	GO:0048843	33.4662	0.0119071	3	67	17	12706	ENSG00000010319,ENSG00000114251,ENSG00000012171
cluster_1002	CATG00000060216	CATG00000060216.1	lncRNA_divergent	Process	positive regulation of inflammatory response	GO:0050729	19.2167	0.00807852	4	66	40	12683	ENSG00000114251,ENSG00000056736,ENSG00000068001,ENSG00000239732
cluster_1002	CATG00000060216	CATG00000060216.1	lncRNA_divergent	Process	regulation of mRNA stability	GO:0043488	9.11905	0.0413656	4	66	84	12639	ENSG00000075914,ENSG00000162290,ENSG00000163932,ENSG00000090097
cluster_1002	CATG00000060216	CATG00000060216.1	lncRNA_divergent	Process	response to antibiotic	GO:0046677	51.7449	0.00583879	3	67	11	12712	ENSG00000068001,ENSG00000186792,ENSG00000114378
cluster_1002	CATG00000060216	CATG00000060216.1	lncRNA_divergent	Process	response to virus	GO:0009615	12.1789	0.0259348	4	66	63	12660	ENSG00000068001,ENSG00000186792,ENSG00000114378,ENSG00000164078
cluster_1002	CATG00000060216	CATG00000060216.1	lncRNA_divergent	Process	viral entry into host cell	GO:0046718	11.1255	0.0800569	3	67	51	12672	ENSG00000068001,ENSG00000186792,ENSG00000114378
cluster_1003	ENSG00000265992	ESRG	lncRNA_antisense	Process	cardiac conduction	GO:0061337	22.7616	0.0754433	3	62	27	12701	ENSG00000183873,ENSG00000007402,ENSG00000157445
cluster_1004	CATG00000060242	CATG00000060242.1	lncRNA_divergent	Process	cardiac conduction	GO:0061337	20.4412	0.0542352	3	69	27	12694	ENSG00000183873,ENSG00000007402,ENSG00000157445
cluster_1005	ENSG00000272202	RP11-157F20.3	lncRNA_divergent	Process	cardiac conduction	GO:0061337	14.5086	0.0464279	3	97	27	12666	ENSG00000183873,ENSG00000007402,ENSG00000157445
cluster_1005	ENSG00000272202	RP11-157F20.3	lncRNA_divergent	Process	cartilage development	GO:0051216	17.0188	0.0121567	4	96	31	12662	ENSG00000114251,ENSG00000068001,ENSG00000186792,ENSG00000114378
cluster_1005	ENSG00000272202	RP11-157F20.3	lncRNA_divergent	Process	cellular response to UV-B	GO:0071493	130.825	0.00415327	3	97	3	12690	ENSG00000068001,ENSG00000186792,ENSG00000114378
cluster_1005	ENSG00000272202	RP11-157F20.3	lncRNA_divergent	Process	cellular response to interleukin-1	GO:0071347	11.5152	0.063786	3	97	34	12659	ENSG00000068001,ENSG00000186792,ENSG00000114378
cluster_1005	ENSG00000272202	RP11-157F20.3	lncRNA_divergent	Process	hyaluronan catabolic process	GO:0030214	49.0399	0.00784762	3	97	8	12685	ENSG00000068001,ENSG00000186792,ENSG00000114378
cluster_1005	ENSG00000272202	RP11-157F20.3	lncRNA_divergent	Process	negative chemotaxis	GO:0050919	18.6627	0.0341015	3	97	21	12672	ENSG00000010319,ENSG00000001617,ENSG00000012171
cluster_1005	ENSG00000272202	RP11-157F20.3	lncRNA_divergent	Process	negative regulation of MAP kinase activity	GO:0043407	14.5086	0.0464279	3	97	27	12666	ENSG00000164086,ENSG00000163932,ENSG00000068001
cluster_1005	ENSG00000272202	RP11-157F20.3	lncRNA_divergent	Process	negative regulation of axon extension involved in axon guidance	GO:0048843	33.013	0.00415327	4	96	16	12677	ENSG00000010319,ENSG00000114251,ENSG00000001617,ENSG00000012171
cluster_1005	ENSG00000272202	RP11-157F20.3	lncRNA_divergent	Process	neural crest cell migration	GO:0001755	15.0678	0.0464279	3	97	26	12667	ENSG00000010319,ENSG00000001617,ENSG00000012171
cluster_1005	ENSG00000272202	RP11-157F20.3	lncRNA_divergent	Process	positive regulation of inflammatory response	GO:0050729	13.1802	0.025196	4	96	40	12653	ENSG00000114251,ENSG00000056736,ENSG00000068001,ENSG00000239732
cluster_1005	ENSG00000272202	RP11-157F20.3	lncRNA_divergent	Process	regulation of postsynapse organization	GO:0099175	49.0399	0.00784762	3	97	8	12685	ENSG00000114251,ENSG00000001617,ENSG00000168374
cluster_1005	ENSG00000272202	RP11-157F20.3	lncRNA_divergent	Process	response to antibiotic	GO:0046677	35.657	0.0121567	3	97	11	12682	ENSG00000068001,ENSG00000186792,ENSG00000114378
cluster_1005	ENSG00000272202	RP11-157F20.3	lncRNA_divergent	Process	response to virus	GO:0009615	8.35317	0.0496125	4	96	63	12630	ENSG00000068001,ENSG00000186792,ENSG00000114378,ENSG00000164078
cluster_1005	ENSG00000272202	RP11-157F20.3	lncRNA_divergent	Process	semaphorin-plexin signaling pathway	GO:0071526	21.9948	0.00784762	4	96	24	12669	ENSG00000010319,ENSG00000164050,ENSG00000001617,ENSG00000012171
cluster_1006	CATG00000064744	CATG00000064744.1	lncRNA_divergent	Process	cell cycle	GO:0007049	7.55435	0.098201	3	27	185	12578	ENSG00000163932,ENSG00000157500,ENSG00000113812
cluster_1030	CATG00000065328	CATG00000065328.1	lncRNA_divergent	Process	oxidation-reduction process	GO:0055114	7.51903	0.053033	3	15	331	12444	ENSG00000170854,ENSG00000080819,ENSG00000178700
cluster_1031	CATG00000065336	CATG00000065336.1	lncRNA_intergenic	Process	biological_process	GO:0008150	4.48699	0.0803241	3	24	346	12420	ENSG00000233280,ENSG00000066422,ENSG00000080224
cluster_1031	CATG00000065336	CATG00000065336.1	lncRNA_intergenic	Process	oxidation-reduction process	GO:0055114	4.696	0.0788919	3	24	331	12435	ENSG00000170854,ENSG00000080819,ENSG00000178700
cluster_1037	CATG00000069613	CATG00000069613.1	lncRNA_divergent	Process	apoptotic process	GO:0006915	5.49468	0.0771576	3	18	376	12396	ENSG00000109332,ENSG00000109320,ENSG00000164022
cluster_1051	CATG00000070014	CATG00000070014.1	lncRNA_divergent	Process	signal transduction	GO:0007165	3.94916	0.0867696	3	16	579	12195	ENSG00000164111,ENSG00000138735,ENSG00000138685
cluster_1053	ENSG00000250312	ZNF718	lncRNA_divergent	Process	regulation of G protein-coupled receptor signaling pathway	GO:0008277	38.9418	0.0182499	3	49	20	12721	ENSG00000145214,ENSG00000159788,ENSG00000125388
cluster_1055	ENSG00000196810	CTBP1-AS2	lncRNA_divergent	Process	regulation of G protein-coupled receptor signaling pathway	GO:0008277	25.7351	0.0546036	3	74	20	12696	ENSG00000145214,ENSG00000159788,ENSG00000125388
cluster_1059	CATG00000071578	CATG00000071578.1	lncRNA_divergent	Process	regulation of G protein-coupled receptor signaling pathway	GO:0008277	25.39	0.0571197	3	75	20	12695	ENSG00000145214,ENSG00000159788,ENSG00000125388
cluster_1069	ENSG00000245112	SMARCA5-AS1	lncRNA_divergent	Process	signal transduction	GO:0007165	5.74659	0.0728142	3	11	579	12200	ENSG00000071205,ENSG00000109452,ENSG00000170365
cluster_1070	CATG00000070457	CATG00000070457.1	lncRNA_divergent	Process	signal transduction	GO:0007165	7.04564	0.0763025	5	15	577	12196	ENSG00000071205,ENSG00000151623,ENSG00000151617,ENSG00000109452,ENSG00000170365
cluster_1071	CATG00000074075	CATG00000074075.1	lncRNA_divergent	Process	signal transduction	GO:0007165	7.04564	0.0763025	5	15	577	12196	ENSG00000071205,ENSG00000151623,ENSG00000151617,ENSG00000109452,ENSG00000170365
cluster_1072	CATG00000074079	CATG00000074079.1	lncRNA_divergent	Process	signal transduction	GO:0007165	7.04564	0.0763025	5	15	577	12196	ENSG00000071205,ENSG00000151623,ENSG00000151617,ENSG00000109452,ENSG00000170365
cluster_1073	CATG00000070474	CATG00000070474.1	lncRNA_divergent	Process	signal transduction	GO:0007165	5.62676	0.0721121	4	15	578	12196	ENSG00000151623,ENSG00000071205,ENSG00000151617,ENSG00000170365
cluster_1074	ENSG00000251298	RP11-425A23.1	lncRNA_divergent	Process	signal transduction	GO:0007165	6.02916	0.0683514	4	14	578	12197	ENSG00000151623,ENSG00000071205,ENSG00000151617,ENSG00000170365
cluster_1075	CATG00000070520	CATG00000070520.1	lncRNA_divergent	Process	signal transduction	GO:0007165	7.03518	0.0559191	4	12	578	12199	ENSG00000151623,ENSG00000071205,ENSG00000151617,ENSG00000170365
cluster_1076	CATG00000070525	CATG00000070525.1	lncRNA_divergent	Process	signal transduction	GO:0007165	7.03518	0.0559191	4	12	578	12199	ENSG00000151623,ENSG00000071205,ENSG00000151617,ENSG00000170365
cluster_1077	CATG00000070585	CATG00000070585.1	lncRNA_divergent	Process	signal transduction	GO:0007165	3.83422	0.0931141	4	22	578	12189	ENSG00000151623,ENSG00000071205,ENSG00000151617,ENSG00000170365
cluster_1082	CATG00000070753	CATG00000070753.1	lncRNA_divergent	Process	G protein-coupled receptor signaling pathway	GO:0007186	7.21389	0.0649342	3	17	305	12468	ENSG00000164129,ENSG00000109756,ENSG00000164128
cluster_1082	CATG00000070753	CATG00000070753.1	lncRNA_divergent	Process	neuropeptide signaling pathway	GO:0007218	56.175	0.00488244	3	17	40	12733	ENSG00000164129,ENSG00000109756,ENSG00000164128
cluster_1082	CATG00000070753	CATG00000070753.1	lncRNA_divergent	Process	positive regulation of ERK1 and ERK2 cascade	GO:0070374	21.9221	0.0348594	3	17	102	12671	ENSG00000164129,ENSG00000145431,ENSG00000109756
cluster_1083	CATG00000074343	CATG00000074343.1	lncRNA_divergent	Process	G protein-coupled receptor signaling pathway	GO:0007186	4.71337	0.0941724	3	26	305	12459	ENSG00000164129,ENSG00000109756,ENSG00000164128
cluster_1083	CATG00000074343	CATG00000074343.1	lncRNA_divergent	Process	neuropeptide signaling pathway	GO:0007218	52.2051	0.000397993	4	25	39	12725	ENSG00000164129,ENSG00000109472,ENSG00000109756,ENSG00000164128
cluster_1083	CATG00000074343	CATG00000074343.1	lncRNA_divergent	Process	positive regulation of ERK1 and ERK2 cascade	GO:0070374	14.3235	0.0891574	3	26	102	12662	ENSG00000164129,ENSG00000145431,ENSG00000109756
cluster_1084	CATG00000074345	CATG00000074345.1	lncRNA_divergent	Process	G protein-coupled receptor signaling pathway	GO:0007186	6.81257	0.0680113	3	18	305	12467	ENSG00000164129,ENSG00000109756,ENSG00000164128
cluster_1084	CATG00000074345	CATG00000074345.1	lncRNA_divergent	Process	neuropeptide signaling pathway	GO:0007218	76.8205	8.32114e-05	4	17	39	12733	ENSG00000164129,ENSG00000109472,ENSG00000109756,ENSG00000164128
cluster_1084	CATG00000074345	CATG00000074345.1	lncRNA_divergent	Process	positive regulation of ERK1 and ERK2 cascade	GO:0070374	20.7026	0.0280211	3	18	102	12670	ENSG00000164129,ENSG00000145431,ENSG00000109756
cluster_1086	CATG00000074437	CATG00000074437.1	lncRNA_divergent	Process	neuropeptide signaling pathway	GO:0007218	63.675	0.00168146	3	15	40	12735	ENSG00000164129,ENSG00000109472,ENSG00000164128
cluster_1087	CATG00000074444	CATG00000074444.1	lncRNA_intergenic	Process	neuropeptide signaling pathway	GO:0007218	56.175	0.00283929	3	17	40	12733	ENSG00000164129,ENSG00000109472,ENSG00000164128
cluster_1088	ENSG00000207009	Y_RNA	lncRNA_sense_intronic	Process	regulation of G protein-coupled receptor signaling pathway	GO:0008277	28.8727	0.0421325	3	66	20	12704	ENSG00000145214,ENSG00000159788,ENSG00000125388
cluster_1089	CATG00000067507	CATG00000067507.1	lncRNA_divergent	Process	regulation of G protein-coupled receptor signaling pathway	GO:0008277	28.8727	0.0421325	3	66	20	12704	ENSG00000145214,ENSG00000159788,ENSG00000125388
cluster_1090	ENSG00000251445	RP11-483A20.3	lncRNA_divergent	Process	neuropeptide signaling pathway	GO:0007218	38.359	0.00152571	4	34	39	12716	ENSG00000164129,ENSG00000109472,ENSG00000109756,ENSG00000164128
cluster_1091	CATG00000070949	CATG00000070949.1	lncRNA_divergent	Process	neuropeptide signaling pathway	GO:0007218	43.4872	0.00083445	4	30	39	12720	ENSG00000164129,ENSG00000109472,ENSG00000109756,ENSG00000164128
cluster_1093	ENSG00000270195	RP11-572O17.1	lncRNA_divergent	Process	regulation of G protein-coupled receptor signaling pathway	GO:0008277	26.4542	0.0518019	3	72	20	12698	ENSG00000145214,ENSG00000159788,ENSG00000125388
cluster_1111	CATG00000067514	CATG00000067514.1	lncRNA_divergent	Process	regulation of G protein-coupled receptor signaling pathway	GO:0008277	25.39	0.0560317	3	75	20	12695	ENSG00000145214,ENSG00000159788,ENSG00000125388
cluster_1112	CATG00000067520	CATG00000067520.1	lncRNA_divergent	Process	regulation of G protein-coupled receptor signaling pathway	GO:0008277	25.0539	0.0591522	3	76	20	12694	ENSG00000145214,ENSG00000159788,ENSG00000125388
cluster_1118	CATG00000071621	CATG00000071621.1	lncRNA_intergenic	Process	regulation of G protein-coupled receptor signaling pathway	GO:0008277	25.39	0.0573011	3	75	20	12695	ENSG00000145214,ENSG00000159788,ENSG00000125388
cluster_1119	CATG00000071622	CATG00000071622.1	lncRNA_intergenic	Process	regulation of G protein-coupled receptor signaling pathway	GO:0008277	39.7563	0.0202568	3	48	20	12722	ENSG00000145214,ENSG00000159788,ENSG00000125388
cluster_1121	ENSG00000249673	NOP14-AS1	lncRNA_divergent	Process	regulation of G protein-coupled receptor signaling pathway	GO:0008277	25.0539	0.0591522	3	76	20	12694	ENSG00000145214,ENSG00000159788,ENSG00000125388
cluster_1123	CATG00000067466	CATG00000067466.1	lncRNA_intergenic	Process	regulation of G protein-coupled receptor signaling pathway	GO:0008277	39.7563	0.0174734	3	48	20	12722	ENSG00000145214,ENSG00000159788,ENSG00000125388
cluster_1126	ENSG00000253917	AC226119.5	lncRNA_divergent	Process	regulation of G protein-coupled receptor signaling pathway	GO:0008277	33.4553	0.0290461	3	57	20	12713	ENSG00000145214,ENSG00000159788,ENSG00000125388
cluster_1133	ENSG00000250781	RP11-63A11.1	lncRNA_intergenic	Process	ion transmembrane transport	GO:0034220	12.7636	0.0286173	4	33	120	12636	ENSG00000174343,ENSG00000145246,ENSG00000124406,ENSG00000163285
cluster_1133	ENSG00000250781	RP11-63A11.1	lncRNA_intergenic	Process	nervous system process	GO:0050877	56.1882	0.00500295	3	34	20	12736	ENSG00000157796,ENSG00000174343,ENSG00000163285
cluster_1134	CATG00000067584	CATG00000067584.1	lncRNA_divergent	Process	regulation of G protein-coupled receptor signaling pathway	GO:0008277	31.775	0.0320342	3	60	20	12710	ENSG00000145214,ENSG00000159788,ENSG00000125388
cluster_1135	ENSG00000260519	RP11-109E24.2	lncRNA_divergent	Process	ion transmembrane transport	GO:0034220	11.6972	0.0407754	4	36	120	12633	ENSG00000174343,ENSG00000145246,ENSG00000124406,ENSG00000163285
cluster_1135	ENSG00000260519	RP11-109E24.2	lncRNA_divergent	Process	nervous system process	GO:0050877	51.6203	0.00667537	3	37	20	12733	ENSG00000157796,ENSG00000174343,ENSG00000163285
cluster_1136	ENSG00000247708	STX18-AS1	lncRNA_divergent	Process	regulation of G protein-coupled receptor signaling pathway	GO:0008277	28.0191	0.0464175	3	68	20	12702	ENSG00000145214,ENSG00000159788,ENSG00000125388
cluster_1137	CATG00000072491	CATG00000072491.1	lncRNA_divergent	Process	ion transmembrane transport	GO:0034220	18.3275	0.011051	4	23	120	12646	ENSG00000174343,ENSG00000145246,ENSG00000124406,ENSG00000163285
cluster_1139	CATG00000072507	CATG00000072507.1	lncRNA_divergent	Process	ion transmembrane transport	GO:0034220	17.4256	0.0215044	3	18	121	12651	ENSG00000145246,ENSG00000124406,ENSG00000163285
cluster_1140	CATG00000067606	CATG00000067606.1	lncRNA_divergent	Process	regulation of G protein-coupled receptor signaling pathway	GO:0008277	28.4396	0.044825	3	67	20	12703	ENSG00000145214,ENSG00000159788,ENSG00000125388
cluster_1141	ENSG00000248866	USP46-AS1	lncRNA_divergent	Process	biological_process	GO:0008150	5.38613	0.0615289	3	20	346	12424	ENSG00000184178,ENSG00000109184,ENSG00000109220
cluster_1141	ENSG00000248866	USP46-AS1	lncRNA_divergent	Process	viral process	GO:0016032	6.45517	0.0576683	3	20	290	12480	ENSG00000090989,ENSG00000134853,ENSG00000128052
cluster_1142	CATG00000072538	CATG00000072538.1	lncRNA_intergenic	Process	biological_process	GO:0008150	5.38613	0.0615289	3	20	346	12424	ENSG00000184178,ENSG00000109184,ENSG00000109220
cluster_1142	CATG00000072538	CATG00000072538.1	lncRNA_intergenic	Process	viral process	GO:0016032	6.45517	0.0576683	3	20	290	12480	ENSG00000090989,ENSG00000134853,ENSG00000128052
cluster_1143	ENSG00000226950	DANCR	lncRNA_intergenic	Process	biological_process	GO:0008150	5.38613	0.0615289	3	20	346	12424	ENSG00000184178,ENSG00000109184,ENSG00000109220
cluster_1143	ENSG00000226950	DANCR	lncRNA_intergenic	Process	viral process	GO:0016032	6.45517	0.0576683	3	20	290	12480	ENSG00000090989,ENSG00000134853,ENSG00000128052
cluster_1144	ENSG00000249700	SRD5A3-AS1	lncRNA_divergent	Process	viral process	GO:0016032	6.14729	0.0609693	3	21	290	12479	ENSG00000090989,ENSG00000134853,ENSG00000128052
cluster_1145	ENSG00000272969	RP11-528I4.2	lncRNA_divergent	Process	viral process	GO:0016032	5.37759	0.0684708	3	24	290	12476	ENSG00000090989,ENSG00000134853,ENSG00000128052
cluster_1146	ENSG00000269921	RP11-646I6.5	lncRNA_divergent	Process	viral process	GO:0016032	5.16207	0.0707718	3	25	290	12475	ENSG00000090989,ENSG00000134853,ENSG00000128052
cluster_1147	ENSG00000249896	RP11-586D19.1	lncRNA_divergent	Process	regulation of G protein-coupled receptor signaling pathway	GO:0008277	26.8289	0.0512445	3	71	20	12699	ENSG00000145214,ENSG00000159788,ENSG00000125388
cluster_1148	ENSG00000242686	RP11-1191J2.2	lncRNA_divergent	Process	regulation of G protein-coupled receptor signaling pathway	GO:0008277	39.7563	0.0192516	3	48	20	12722	ENSG00000145214,ENSG00000159788,ENSG00000125388
cluster_1149	ENSG00000272927	RP11-1191J2.5	lncRNA_divergent	Process	regulation of G protein-coupled receptor signaling pathway	GO:0008277	39.7563	0.0192516	3	48	20	12722	ENSG00000145214,ENSG00000159788,ENSG00000125388
cluster_1150	ENSG00000251580	RP11-539L10.3	lncRNA_divergent	Process	regulation of G protein-coupled receptor signaling pathway	GO:0008277	27.6109	0.0465004	3	69	20	12701	ENSG00000145214,ENSG00000159788,ENSG00000125388
cluster_1151	ENSG00000170846	AC093323.3	lncRNA_intergenic	Process	regulation of G protein-coupled receptor signaling pathway	GO:0008277	27.6109	0.0465004	3	69	20	12701	ENSG00000145214,ENSG00000159788,ENSG00000125388
cluster_1153	CATG00000071723	CATG00000071723.1	lncRNA_divergent	Process	regulation of G protein-coupled receptor signaling pathway	GO:0008277	36.6865	0.0278162	3	52	20	12718	ENSG00000145214,ENSG00000159788,ENSG00000125388
cluster_1155	CATG00000071726	CATG00000071726.1	lncRNA_divergent	Process	regulation of G protein-coupled receptor signaling pathway	GO:0008277	25.7351	0.056194	3	74	20	12696	ENSG00000145214,ENSG00000159788,ENSG00000125388
cluster_1156	CATG00000067650	CATG00000067650.1	lncRNA_divergent	Process	regulation of G protein-coupled receptor signaling pathway	GO:0008277	29.3192	0.0683628	3	65	20	12705	ENSG00000145214,ENSG00000159788,ENSG00000125388
cluster_1159	ENSG00000245468	RP11-367J11.3	lncRNA_intergenic	Process	regulation of G protein-coupled receptor signaling pathway	GO:0008277	30.7452	0.035491	3	62	20	12708	ENSG00000145214,ENSG00000159788,ENSG00000125388
cluster_1160	ENSG00000200867	RN7SKP36	lncRNA_intergenic	Process	regulation of G protein-coupled receptor signaling pathway	GO:0008277	28.0191	0.0464175	3	68	20	12702	ENSG00000145214,ENSG00000159788,ENSG00000125388
cluster_1162	CATG00000068906	CATG00000068906.1	lncRNA_divergent	Process	G protein-coupled receptor signaling pathway	GO:0007186	7.45395	0.0395436	4	22	304	12463	ENSG00000081041,ENSG00000163734,ENSG00000124875,ENSG00000163735
cluster_1162	CATG00000068906	CATG00000068906.1	lncRNA_divergent	Process	antimicrobial humoral immune response mediated by antimicrobial peptide	GO:0061844	193.258	9.75662e-07	4	22	12	12755	ENSG00000081041,ENSG00000163734,ENSG00000124875,ENSG00000163735
cluster_1162	CATG00000068906	CATG00000068906.1	lncRNA_divergent	Process	cellular response to lipopolysaccharide	GO:0071222	28.8341	0.000565121	4	22	80	12687	ENSG00000081041,ENSG00000163734,ENSG00000124875,ENSG00000163735
cluster_1162	CATG00000068906	CATG00000068906.1	lncRNA_divergent	Process	chemokine-mediated signaling pathway	GO:0070098	257.737	5.77324e-07	4	22	9	12758	ENSG00000081041,ENSG00000163734,ENSG00000124875,ENSG00000163735
cluster_1162	CATG00000068906	CATG00000068906.1	lncRNA_divergent	Process	chemotaxis	GO:0006935	41.5011	0.00151876	3	23	40	12727	ENSG00000081041,ENSG00000124875,ENSG00000163735
cluster_1162	CATG00000068906	CATG00000068906.1	lncRNA_divergent	Process	defense response to bacterium	GO:0042742	55.3783	0.000793991	3	23	30	12737	ENSG00000132466,ENSG00000138772,ENSG00000124875
cluster_1162	CATG00000068906	CATG00000068906.1	lncRNA_divergent	Process	immune response	GO:0006955	19.0023	0.00167658	4	22	121	12646	ENSG00000081041,ENSG00000163734,ENSG00000124875,ENSG00000163735
cluster_1162	CATG00000068906	CATG00000068906.1	lncRNA_divergent	Process	inflammatory response	GO:0006954	15.2933	0.00332928	4	22	150	12617	ENSG00000081041,ENSG00000163734,ENSG00000124875,ENSG00000163735
cluster_1162	CATG00000068906	CATG00000068906.1	lncRNA_divergent	Process	leukocyte chemotaxis	GO:0030595	464.073	2.046e-07	4	22	5	12762	ENSG00000081041,ENSG00000163734,ENSG00000124875,ENSG00000163735
cluster_1162	CATG00000068906	CATG00000068906.1	lncRNA_divergent	Process	neutrophil chemotaxis	GO:0030593	154.57	1.55195e-06	4	22	15	12752	ENSG00000081041,ENSG00000163734,ENSG00000124875,ENSG00000163735
cluster_1162	CATG00000068906	CATG00000068906.1	lncRNA_divergent	Process	viral process	GO:0016032	5.61184	0.0751614	3	23	290	12477	ENSG00000132466,ENSG00000138750,ENSG00000138757
cluster_1163	ENSG00000250220	RP11-692D12.1	lncRNA_divergent	Process	G protein-coupled receptor signaling pathway	GO:0007186	8.63296	0.0203182	4	19	304	12466	ENSG00000081041,ENSG00000163734,ENSG00000124875,ENSG00000163735
cluster_1163	ENSG00000250220	RP11-692D12.1	lncRNA_divergent	Process	antimicrobial humoral immune response mediated by antimicrobial peptide	GO:0061844	223.825	4.74751e-07	4	19	12	12758	ENSG00000081041,ENSG00000163734,ENSG00000124875,ENSG00000163735
cluster_1163	ENSG00000250220	RP11-692D12.1	lncRNA_divergent	Process	cellular response to lipopolysaccharide	GO:0071222	33.3947	0.000278514	4	19	80	12690	ENSG00000081041,ENSG00000163734,ENSG00000124875,ENSG00000163735
cluster_1163	ENSG00000250220	RP11-692D12.1	lncRNA_divergent	Process	chemokine-mediated signaling pathway	GO:0070098	298.503	2.80764e-07	4	19	9	12761	ENSG00000081041,ENSG00000163734,ENSG00000124875,ENSG00000163735
cluster_1163	ENSG00000250220	RP11-692D12.1	lncRNA_divergent	Process	chemotaxis	GO:0006935	47.7375	0.000951596	3	20	40	12730	ENSG00000081041,ENSG00000124875,ENSG00000163735
cluster_1163	ENSG00000250220	RP11-692D12.1	lncRNA_divergent	Process	immune response	GO:0006955	22.0078	0.000951596	4	19	121	12649	ENSG00000081041,ENSG00000163734,ENSG00000124875,ENSG00000163735
cluster_1163	ENSG00000250220	RP11-692D12.1	lncRNA_divergent	Process	inflammatory response	GO:0006954	17.7123	0.00187021	4	19	150	12620	ENSG00000081041,ENSG00000163734,ENSG00000124875,ENSG00000163735
cluster_1163	ENSG00000250220	RP11-692D12.1	lncRNA_divergent	Process	leukocyte chemotaxis	GO:0030595	537.474	9.94265e-08	4	19	5	12765	ENSG00000081041,ENSG00000163734,ENSG00000124875,ENSG00000163735
cluster_1163	ENSG00000250220	RP11-692D12.1	lncRNA_divergent	Process	neutrophil chemotaxis	GO:0030593	179.018	7.55596e-07	4	19	15	12755	ENSG00000081041,ENSG00000163734,ENSG00000124875,ENSG00000163735
cluster_1163	ENSG00000250220	RP11-692D12.1	lncRNA_divergent	Process	viral process	GO:0016032	6.45517	0.0555652	3	20	290	12480	ENSG00000132466,ENSG00000138750,ENSG00000138757
cluster_1164	CATG00000068938	CATG00000068938.1	lncRNA_divergent	Process	G protein-coupled receptor signaling pathway	GO:0007186	10.9386	0.0076753	4	15	304	12470	ENSG00000081041,ENSG00000163734,ENSG00000124875,ENSG00000163735
cluster_1164	CATG00000068938	CATG00000068938.1	lncRNA_divergent	Process	antimicrobial humoral immune response mediated by antimicrobial peptide	GO:0061844	283.6	1.50072e-07	4	15	12	12762	ENSG00000081041,ENSG00000163734,ENSG00000124875,ENSG00000163735
cluster_1164	CATG00000068938	CATG00000068938.1	lncRNA_divergent	Process	cellular response to lipopolysaccharide	GO:0071222	42.3133	8.95505e-05	4	15	80	12694	ENSG00000081041,ENSG00000163734,ENSG00000124875,ENSG00000163735
cluster_1164	CATG00000068938	CATG00000068938.1	lncRNA_divergent	Process	chemokine-mediated signaling pathway	GO:0070098	378.222	8.86846e-08	4	15	9	12765	ENSG00000081041,ENSG00000163734,ENSG00000124875,ENSG00000163735
cluster_1164	CATG00000068938	CATG00000068938.1	lncRNA_divergent	Process	chemotaxis	GO:0006935	59.6906	0.000339577	3	16	40	12734	ENSG00000081041,ENSG00000124875,ENSG00000163735
cluster_1164	CATG00000068938	CATG00000068938.1	lncRNA_divergent	Process	immune response	GO:0006955	27.8854	0.000339577	4	15	121	12653	ENSG00000081041,ENSG00000163734,ENSG00000124875,ENSG00000163735
cluster_1164	CATG00000068938	CATG00000068938.1	lncRNA_divergent	Process	inflammatory response	GO:0006954	22.4427	0.000611932	4	15	150	12624	ENSG00000081041,ENSG00000163734,ENSG00000124875,ENSG00000163735
cluster_1164	CATG00000068938	CATG00000068938.1	lncRNA_divergent	Process	leukocyte chemotaxis	GO:0030595	681.013	3.13743e-08	4	15	5	12769	ENSG00000081041,ENSG00000163734,ENSG00000124875,ENSG00000163735
cluster_1164	CATG00000068938	CATG00000068938.1	lncRNA_divergent	Process	neutrophil chemotaxis	GO:0030593	226.827	2.39028e-07	4	15	15	12759	ENSG00000081041,ENSG00000163734,ENSG00000124875,ENSG00000163735
cluster_1164	CATG00000068938	CATG00000068938.1	lncRNA_divergent	Process	signal transduction	GO:0007165	3.94916	0.092661	3	16	579	12195	ENSG00000124875,ENSG00000163735,ENSG00000138769
cluster_1166	CATG00000068978	CATG00000068978.1	lncRNA_divergent	Process	G protein-coupled receptor signaling pathway	GO:0007186	7.45395	0.0395436	4	22	304	12463	ENSG00000081041,ENSG00000163734,ENSG00000124875,ENSG00000163735
cluster_1166	CATG00000068978	CATG00000068978.1	lncRNA_divergent	Process	antimicrobial humoral immune response mediated by antimicrobial peptide	GO:0061844	193.258	9.75662e-07	4	22	12	12755	ENSG00000081041,ENSG00000163734,ENSG00000124875,ENSG00000163735
cluster_1166	CATG00000068978	CATG00000068978.1	lncRNA_divergent	Process	cellular response to lipopolysaccharide	GO:0071222	28.8341	0.000565121	4	22	80	12687	ENSG00000081041,ENSG00000163734,ENSG00000124875,ENSG00000163735
cluster_1166	CATG00000068978	CATG00000068978.1	lncRNA_divergent	Process	chemokine-mediated signaling pathway	GO:0070098	257.737	5.77324e-07	4	22	9	12758	ENSG00000081041,ENSG00000163734,ENSG00000124875,ENSG00000163735
cluster_1166	CATG00000068978	CATG00000068978.1	lncRNA_divergent	Process	chemotaxis	GO:0006935	41.5011	0.00151876	3	23	40	12727	ENSG00000081041,ENSG00000124875,ENSG00000163735
cluster_1166	CATG00000068978	CATG00000068978.1	lncRNA_divergent	Process	defense response to bacterium	GO:0042742	55.3783	0.000793991	3	23	30	12737	ENSG00000132466,ENSG00000138772,ENSG00000124875
cluster_1166	CATG00000068978	CATG00000068978.1	lncRNA_divergent	Process	immune response	GO:0006955	19.0023	0.00167658	4	22	121	12646	ENSG00000081041,ENSG00000163734,ENSG00000124875,ENSG00000163735
cluster_1166	CATG00000068978	CATG00000068978.1	lncRNA_divergent	Process	inflammatory response	GO:0006954	15.2933	0.00332928	4	22	150	12617	ENSG00000081041,ENSG00000163734,ENSG00000124875,ENSG00000163735
cluster_1166	CATG00000068978	CATG00000068978.1	lncRNA_divergent	Process	leukocyte chemotaxis	GO:0030595	464.073	2.046e-07	4	22	5	12762	ENSG00000081041,ENSG00000163734,ENSG00000124875,ENSG00000163735
cluster_1166	CATG00000068978	CATG00000068978.1	lncRNA_divergent	Process	neutrophil chemotaxis	GO:0030593	154.57	1.55195e-06	4	22	15	12752	ENSG00000081041,ENSG00000163734,ENSG00000124875,ENSG00000163735
cluster_1166	CATG00000068978	CATG00000068978.1	lncRNA_divergent	Process	viral process	GO:0016032	5.61184	0.0751614	3	23	290	12477	ENSG00000132466,ENSG00000138750,ENSG00000138757
cluster_1167	CATG00000068980	CATG00000068980.1	lncRNA_intergenic	Process	G protein-coupled receptor signaling pathway	GO:0007186	7.45395	0.0395436	4	22	304	12463	ENSG00000081041,ENSG00000163734,ENSG00000124875,ENSG00000163735
cluster_1167	CATG00000068980	CATG00000068980.1	lncRNA_intergenic	Process	antimicrobial humoral immune response mediated by antimicrobial peptide	GO:0061844	193.258	9.75662e-07	4	22	12	12755	ENSG00000081041,ENSG00000163734,ENSG00000124875,ENSG00000163735
cluster_1167	CATG00000068980	CATG00000068980.1	lncRNA_intergenic	Process	cellular response to lipopolysaccharide	GO:0071222	28.8341	0.000565121	4	22	80	12687	ENSG00000081041,ENSG00000163734,ENSG00000124875,ENSG00000163735
cluster_1167	CATG00000068980	CATG00000068980.1	lncRNA_intergenic	Process	chemokine-mediated signaling pathway	GO:0070098	257.737	5.77324e-07	4	22	9	12758	ENSG00000081041,ENSG00000163734,ENSG00000124875,ENSG00000163735
cluster_1167	CATG00000068980	CATG00000068980.1	lncRNA_intergenic	Process	chemotaxis	GO:0006935	41.5011	0.00151876	3	23	40	12727	ENSG00000081041,ENSG00000124875,ENSG00000163735
cluster_1167	CATG00000068980	CATG00000068980.1	lncRNA_intergenic	Process	defense response to bacterium	GO:0042742	55.3783	0.000793991	3	23	30	12737	ENSG00000132466,ENSG00000138772,ENSG00000124875
cluster_1167	CATG00000068980	CATG00000068980.1	lncRNA_intergenic	Process	immune response	GO:0006955	19.0023	0.00167658	4	22	121	12646	ENSG00000081041,ENSG00000163734,ENSG00000124875,ENSG00000163735
cluster_1167	CATG00000068980	CATG00000068980.1	lncRNA_intergenic	Process	inflammatory response	GO:0006954	15.2933	0.00332928	4	22	150	12617	ENSG00000081041,ENSG00000163734,ENSG00000124875,ENSG00000163735
cluster_1167	CATG00000068980	CATG00000068980.1	lncRNA_intergenic	Process	leukocyte chemotaxis	GO:0030595	464.073	2.046e-07	4	22	5	12762	ENSG00000081041,ENSG00000163734,ENSG00000124875,ENSG00000163735
cluster_1167	CATG00000068980	CATG00000068980.1	lncRNA_intergenic	Process	neutrophil chemotaxis	GO:0030593	154.57	1.55195e-06	4	22	15	12752	ENSG00000081041,ENSG00000163734,ENSG00000124875,ENSG00000163735
cluster_1167	CATG00000068980	CATG00000068980.1	lncRNA_intergenic	Process	viral process	GO:0016032	5.61184	0.0751614	3	23	290	12477	ENSG00000132466,ENSG00000138750,ENSG00000138757
cluster_1168	CATG00000068989	CATG00000068989.1	lncRNA_divergent	Process	viral process	GO:0016032	6.45517	0.0770013	3	20	290	12480	ENSG00000132466,ENSG00000138750,ENSG00000138757
cluster_1169	ENSG00000224218	RP11-359D14.3	lncRNA_antisense	Process	G protein-coupled receptor signaling pathway	GO:0007186	6.83169	0.0564278	4	24	304	12461	ENSG00000081041,ENSG00000163734,ENSG00000124875,ENSG00000163735
cluster_1169	ENSG00000224218	RP11-359D14.3	lncRNA_antisense	Process	antimicrobial humoral immune response mediated by antimicrobial peptide	GO:0061844	177.125	1.44359e-06	4	24	12	12753	ENSG00000081041,ENSG00000163734,ENSG00000124875,ENSG00000163735
cluster_1169	ENSG00000224218	RP11-359D14.3	lncRNA_antisense	Process	cellular response to lipopolysaccharide	GO:0071222	26.4271	0.000829078	4	24	80	12685	ENSG00000081041,ENSG00000163734,ENSG00000124875,ENSG00000163735
cluster_1169	ENSG00000224218	RP11-359D14.3	lncRNA_antisense	Process	chemokine-mediated signaling pathway	GO:0070098	236.222	8.54529e-07	4	24	9	12756	ENSG00000081041,ENSG00000163734,ENSG00000124875,ENSG00000163735
cluster_1169	ENSG00000224218	RP11-359D14.3	lncRNA_antisense	Process	chemotaxis	GO:0006935	38.175	0.00206081	3	25	40	12725	ENSG00000081041,ENSG00000124875,ENSG00000163735
cluster_1169	ENSG00000224218	RP11-359D14.3	lncRNA_antisense	Process	defense response to bacterium	GO:0042742	50.94	0.00107863	3	25	30	12735	ENSG00000132466,ENSG00000138772,ENSG00000124875
cluster_1169	ENSG00000224218	RP11-359D14.3	lncRNA_antisense	Process	immune response	GO:0006955	17.416	0.00244715	4	24	121	12644	ENSG00000081041,ENSG00000163734,ENSG00000124875,ENSG00000163735
cluster_1169	ENSG00000224218	RP11-359D14.3	lncRNA_antisense	Process	inflammatory response	GO:0006954	14.0167	0.00484197	4	24	150	12615	ENSG00000081041,ENSG00000163734,ENSG00000124875,ENSG00000163735
cluster_1169	ENSG00000224218	RP11-359D14.3	lncRNA_antisense	Process	leukocyte chemotaxis	GO:0030595	425.333	3.02992e-07	4	24	5	12760	ENSG00000081041,ENSG00000163734,ENSG00000124875,ENSG00000163735
cluster_1169	ENSG00000224218	RP11-359D14.3	lncRNA_antisense	Process	neutrophil chemotaxis	GO:0030593	141.667	2.29541e-06	4	24	15	12750	ENSG00000081041,ENSG00000163734,ENSG00000124875,ENSG00000163735
cluster_1169	ENSG00000224218	RP11-359D14.3	lncRNA_antisense	Process	viral process	GO:0016032	5.16207	0.0889615	3	25	290	12475	ENSG00000132466,ENSG00000138750,ENSG00000138757
cluster_1170	CATG00000072866	CATG00000072866.1	lncRNA_divergent	Process	G protein-coupled receptor signaling pathway	GO:0007186	5.10697	0.0875757	3	24	305	12461	ENSG00000081041,ENSG00000163734,ENSG00000124875
cluster_1170	CATG00000072866	CATG00000072866.1	lncRNA_divergent	Process	antimicrobial humoral immune response mediated by antimicrobial peptide	GO:0061844	122.625	0.00020284	3	24	13	12753	ENSG00000081041,ENSG00000163734,ENSG00000124875
cluster_1170	CATG00000072866	CATG00000072866.1	lncRNA_divergent	Process	cellular response to lipopolysaccharide	GO:0071222	19.5756	0.0156829	3	24	81	12685	ENSG00000081041,ENSG00000163734,ENSG00000124875
cluster_1170	CATG00000072866	CATG00000072866.1	lncRNA_divergent	Process	chemokine-mediated signaling pathway	GO:0070098	159.45	0.000156047	3	24	10	12756	ENSG00000081041,ENSG00000163734,ENSG00000124875
cluster_1170	CATG00000072866	CATG00000072866.1	lncRNA_divergent	Process	defense response to bacterium	GO:0042742	53.0667	0.00115771	3	24	30	12736	ENSG00000132466,ENSG00000138772,ENSG00000124875
cluster_1170	CATG00000072866	CATG00000072866.1	lncRNA_divergent	Process	immune response	GO:0006955	12.9549	0.0423209	3	24	122	12644	ENSG00000081041,ENSG00000163734,ENSG00000124875
cluster_1170	CATG00000072866	CATG00000072866.1	lncRNA_divergent	Process	inflammatory response	GO:0006954	10.4429	0.0593713	3	24	151	12615	ENSG00000081041,ENSG00000163734,ENSG00000124875
cluster_1170	CATG00000072866	CATG00000072866.1	lncRNA_divergent	Process	leukocyte chemotaxis	GO:0030595	265.833	9.21819e-05	3	24	6	12760	ENSG00000081041,ENSG00000163734,ENSG00000124875
cluster_1170	CATG00000072866	CATG00000072866.1	lncRNA_divergent	Process	neutrophil chemotaxis	GO:0030593	99.6094	0.000262129	3	24	16	12750	ENSG00000081041,ENSG00000163734,ENSG00000124875
cluster_1170	CATG00000072866	CATG00000072866.1	lncRNA_divergent	Process	viral process	GO:0016032	5.37759	0.0875757	3	24	290	12476	ENSG00000132466,ENSG00000138750,ENSG00000138757
cluster_1171	CATG00000072877	CATG00000072877.1	lncRNA_divergent	Process	G protein-coupled receptor signaling pathway	GO:0007186	6.83169	0.0564278	4	24	304	12461	ENSG00000081041,ENSG00000163734,ENSG00000124875,ENSG00000163735
cluster_1171	CATG00000072877	CATG00000072877.1	lncRNA_divergent	Process	antimicrobial humoral immune response mediated by antimicrobial peptide	GO:0061844	177.125	1.44359e-06	4	24	12	12753	ENSG00000081041,ENSG00000163734,ENSG00000124875,ENSG00000163735
cluster_1171	CATG00000072877	CATG00000072877.1	lncRNA_divergent	Process	cellular response to lipopolysaccharide	GO:0071222	26.4271	0.000829078	4	24	80	12685	ENSG00000081041,ENSG00000163734,ENSG00000124875,ENSG00000163735
cluster_1171	CATG00000072877	CATG00000072877.1	lncRNA_divergent	Process	chemokine-mediated signaling pathway	GO:0070098	236.222	8.54529e-07	4	24	9	12756	ENSG00000081041,ENSG00000163734,ENSG00000124875,ENSG00000163735
cluster_1171	CATG00000072877	CATG00000072877.1	lncRNA_divergent	Process	chemotaxis	GO:0006935	38.175	0.00206081	3	25	40	12725	ENSG00000081041,ENSG00000124875,ENSG00000163735
cluster_1171	CATG00000072877	CATG00000072877.1	lncRNA_divergent	Process	defense response to bacterium	GO:0042742	50.94	0.00107863	3	25	30	12735	ENSG00000132466,ENSG00000138772,ENSG00000124875
cluster_1171	CATG00000072877	CATG00000072877.1	lncRNA_divergent	Process	immune response	GO:0006955	17.416	0.00244715	4	24	121	12644	ENSG00000081041,ENSG00000163734,ENSG00000124875,ENSG00000163735
cluster_1171	CATG00000072877	CATG00000072877.1	lncRNA_divergent	Process	inflammatory response	GO:0006954	14.0167	0.00484197	4	24	150	12615	ENSG00000081041,ENSG00000163734,ENSG00000124875,ENSG00000163735
cluster_1171	CATG00000072877	CATG00000072877.1	lncRNA_divergent	Process	leukocyte chemotaxis	GO:0030595	425.333	3.02992e-07	4	24	5	12760	ENSG00000081041,ENSG00000163734,ENSG00000124875,ENSG00000163735
cluster_1171	CATG00000072877	CATG00000072877.1	lncRNA_divergent	Process	neutrophil chemotaxis	GO:0030593	141.667	2.29541e-06	4	24	15	12750	ENSG00000081041,ENSG00000163734,ENSG00000124875,ENSG00000163735
cluster_1171	CATG00000072877	CATG00000072877.1	lncRNA_divergent	Process	viral process	GO:0016032	5.16207	0.0889615	3	25	290	12475	ENSG00000132466,ENSG00000138750,ENSG00000138757
cluster_1172	CATG00000072898	CATG00000072898.1	lncRNA_divergent	Process	protein phosphorylation	GO:0006468	5.55556	0.0778755	3	18	372	12400	ENSG00000138756,ENSG00000138764,ENSG00000138769
cluster_1173	ENSG00000249592	RP11-440L14.1	lncRNA_intergenic	Process	regulation of G protein-coupled receptor signaling pathway	GO:0008277	27.6109	0.0468093	3	69	20	12701	ENSG00000145214,ENSG00000159788,ENSG00000125388
cluster_1178	CATG00000069206	CATG00000069206.1	lncRNA_divergent	Process	cellular protein metabolic process	GO:0044267	11.3973	0.0897951	3	25	133	12632	ENSG00000118785,ENSG00000152583,ENSG00000145335
cluster_1178	CATG00000069206	CATG00000069206.1	lncRNA_divergent	Process	oxidation-reduction process	GO:0055114	4.50779	0.0927598	3	25	331	12434	ENSG00000145284,ENSG00000198189,ENSG00000145335
cluster_1178	CATG00000069206	CATG00000069206.1	lncRNA_divergent	Process	signal transduction	GO:0007165	3.51413	0.0927598	4	24	578	12187	ENSG00000163624,ENSG00000118785,ENSG00000152583,ENSG00000138639
cluster_1181	CATG00000073040	CATG00000073040.1	lncRNA_divergent	Process	cellular protein metabolic process	GO:0044267	15.0036	0.0691782	3	19	133	12638	ENSG00000118785,ENSG00000152583,ENSG00000145335
cluster_1181	CATG00000073040	CATG00000073040.1	lncRNA_divergent	Process	oxidation-reduction process	GO:0055114	5.93417	0.0691782	3	19	331	12440	ENSG00000145284,ENSG00000198189,ENSG00000145335
cluster_1181	CATG00000073040	CATG00000073040.1	lncRNA_divergent	Process	signal transduction	GO:0007165	6.21572	0.0691782	5	17	577	12194	ENSG00000138640,ENSG00000118785,ENSG00000163624,ENSG00000152583,ENSG00000138639
cluster_1182	CATG00000073056	CATG00000073056.1	lncRNA_intergenic	Process	cellular protein metabolic process	GO:0044267	15.8383	0.0643146	3	18	133	12639	ENSG00000118785,ENSG00000152583,ENSG00000145335
cluster_1182	CATG00000073056	CATG00000073056.1	lncRNA_intergenic	Process	oxidation-reduction process	GO:0055114	6.26435	0.0643146	3	18	331	12441	ENSG00000145284,ENSG00000198189,ENSG00000145335
cluster_1182	CATG00000073056	CATG00000073056.1	lncRNA_intergenic	Process	signal transduction	GO:0007165	6.60474	0.0643146	5	16	577	12195	ENSG00000138640,ENSG00000118785,ENSG00000163624,ENSG00000152583,ENSG00000138639
cluster_1183	CATG00000069341	CATG00000069341.1	lncRNA_sense_intronic	Process	cellular protein metabolic process	GO:0044267	11.3973	0.0887884	3	25	133	12632	ENSG00000118785,ENSG00000152583,ENSG00000145335
cluster_1183	CATG00000069341	CATG00000069341.1	lncRNA_sense_intronic	Process	oxidation-reduction process	GO:0055114	4.50779	0.0973124	3	25	331	12434	ENSG00000145284,ENSG00000198189,ENSG00000145335
cluster_1183	CATG00000069341	CATG00000069341.1	lncRNA_sense_intronic	Process	signal transduction	GO:0007165	4.59197	0.0887884	5	23	577	12188	ENSG00000138640,ENSG00000118785,ENSG00000163624,ENSG00000152583,ENSG00000138639
cluster_1184	CATG00000073068	CATG00000073068.1	lncRNA_divergent	Process	cellular protein metabolic process	GO:0044267	16.7713	0.0646463	3	17	133	12640	ENSG00000118785,ENSG00000152583,ENSG00000145335
cluster_1184	CATG00000073068	CATG00000073068.1	lncRNA_divergent	Process	signal transduction	GO:0007165	7.04564	0.0646463	5	15	577	12196	ENSG00000138640,ENSG00000118785,ENSG00000163624,ENSG00000152583,ENSG00000138639
cluster_1185	CATG00000073077	CATG00000073077.1	lncRNA_divergent	Process	cellular protein metabolic process	GO:0044267	15.0036	0.0673736	3	19	133	12638	ENSG00000118785,ENSG00000152583,ENSG00000145335
cluster_1185	CATG00000073077	CATG00000073077.1	lncRNA_divergent	Process	oxidation-reduction process	GO:0055114	5.93417	0.0673736	3	19	331	12440	ENSG00000145284,ENSG00000198189,ENSG00000145335
cluster_1185	CATG00000073077	CATG00000073077.1	lncRNA_divergent	Process	signal transduction	GO:0007165	6.21572	0.0673736	5	17	577	12194	ENSG00000138640,ENSG00000118785,ENSG00000163624,ENSG00000152583,ENSG00000138639
cluster_1186	ENSG00000271359	RP11-84C13.1	lncRNA_divergent	Process	cellular protein metabolic process	GO:0044267	15.8383	0.071235	3	18	133	12639	ENSG00000118785,ENSG00000152583,ENSG00000145335
cluster_1186	ENSG00000271359	RP11-84C13.1	lncRNA_divergent	Process	signal transduction	GO:0007165	6.60474	0.071235	5	16	577	12195	ENSG00000138640,ENSG00000118785,ENSG00000163624,ENSG00000152583,ENSG00000138639
cluster_1187	ENSG00000251095	RP11-115D19.1	lncRNA_sense_intronic	Process	cellular protein metabolic process	GO:0044267	15.8383	0.0701252	3	18	133	12639	ENSG00000118785,ENSG00000152583,ENSG00000145335
cluster_1187	ENSG00000251095	RP11-115D19.1	lncRNA_sense_intronic	Process	signal transduction	GO:0007165	4.96397	0.0701252	4	17	578	12194	ENSG00000138640,ENSG00000118785,ENSG00000152583,ENSG00000138639
cluster_1188	CATG00000069391	CATG00000069391.1	lncRNA_divergent	Process	cellular protein metabolic process	GO:0044267	25.9316	0.0251262	3	11	133	12646	ENSG00000118785,ENSG00000152583,ENSG00000145335
cluster_1188	CATG00000069391	CATG00000069391.1	lncRNA_divergent	Process	signal transduction	GO:0007165	8.4436	0.0486778	4	10	578	12201	ENSG00000138640,ENSG00000118785,ENSG00000152583,ENSG00000138639
cluster_1232	CATG00000081246	CATG00000081246.1	lncRNA_intergenic	Process	cell adhesion	GO:0007155	11.2275	2.6966e-10	18	88	227	12460	ENSG00000242419,ENSG00000254122,ENSG00000253305,ENSG00000120708,ENSG00000243232,ENSG00000253910,ENSG00000152377,ENSG00000254221,ENSG00000253873,ENSG00000253846,ENSG00000261934,ENSG00000251664,ENSG00000249158,ENSG00000250120,ENSG00000081842,ENSG00000156453,ENSG00000044115,ENSG00000113248
cluster_1232	CATG00000081246	CATG00000081246.1	lncRNA_intergenic	Process	homophilic cell adhesion via plasma membrane adhesion molecules	GO:0007156	29.7104	9.2931e-14	15	91	70	12617	ENSG00000242419,ENSG00000254122,ENSG00000253305,ENSG00000243232,ENSG00000253910,ENSG00000254221,ENSG00000253873,ENSG00000253846,ENSG00000261934,ENSG00000251664,ENSG00000249158,ENSG00000250120,ENSG00000081842,ENSG00000156453,ENSG00000113248
cluster_1232	CATG00000081246	CATG00000081246.1	lncRNA_intergenic	Process	nervous system development	GO:0007399	7.36229	0.000429334	10	96	177	12510	ENSG00000243232,ENSG00000152377,ENSG00000156453,ENSG00000249158,ENSG00000250120,ENSG00000081842,ENSG00000146013,ENSG00000145819,ENSG00000185129,ENSG00000113248
cluster_1233	CATG00000077557	CATG00000077557.1	lncRNA_divergent	Process	cell adhesion	GO:0007155	11.2275	2.6966e-10	18	88	227	12460	ENSG00000242419,ENSG00000254122,ENSG00000253305,ENSG00000120708,ENSG00000243232,ENSG00000253910,ENSG00000152377,ENSG00000254221,ENSG00000253873,ENSG00000253846,ENSG00000261934,ENSG00000251664,ENSG00000249158,ENSG00000250120,ENSG00000081842,ENSG00000156453,ENSG00000044115,ENSG00000113248
cluster_1233	CATG00000077557	CATG00000077557.1	lncRNA_divergent	Process	homophilic cell adhesion via plasma membrane adhesion molecules	GO:0007156	29.7104	9.2931e-14	15	91	70	12617	ENSG00000242419,ENSG00000254122,ENSG00000253305,ENSG00000243232,ENSG00000253910,ENSG00000254221,ENSG00000253873,ENSG00000253846,ENSG00000261934,ENSG00000251664,ENSG00000249158,ENSG00000250120,ENSG00000081842,ENSG00000156453,ENSG00000113248
cluster_1233	CATG00000077557	CATG00000077557.1	lncRNA_divergent	Process	nervous system development	GO:0007399	7.36229	0.000429334	10	96	177	12510	ENSG00000243232,ENSG00000152377,ENSG00000156453,ENSG00000249158,ENSG00000250120,ENSG00000081842,ENSG00000146013,ENSG00000145819,ENSG00000185129,ENSG00000113248
cluster_1234	ENSG00000248245	CTB-49A3.2	lncRNA_antisense	Process	cell adhesion	GO:0007155	6.80501	0.0209305	7	54	238	12494	ENSG00000242419,ENSG00000253305,ENSG00000120708,ENSG00000243232,ENSG00000152377,ENSG00000251664,ENSG00000156453
cluster_1234	ENSG00000248245	CTB-49A3.2	lncRNA_antisense	Process	homophilic cell adhesion via plasma membrane adhesion molecules	GO:0007156	14.1205	0.0136365	5	56	80	12652	ENSG00000242419,ENSG00000253305,ENSG00000243232,ENSG00000251664,ENSG00000156453
cluster_1235	ENSG00000271737	CTB-113I20.2	lncRNA_divergent	Process	homophilic cell adhesion via plasma membrane adhesion molecules	GO:0007156	13.6315	0.0160043	5	58	80	12650	ENSG00000242419,ENSG00000253305,ENSG00000243232,ENSG00000251664,ENSG00000156453
cluster_1236	CATG00000081281	CATG00000081281.1	lncRNA_divergent	Process	cell adhesion	GO:0007155	15.661	3.04265e-13	19	67	226	12481	ENSG00000120708,ENSG00000242419,ENSG00000253305,ENSG00000253910,ENSG00000254221,ENSG00000152377,ENSG00000261934,ENSG00000113248,ENSG00000120322,ENSG00000243232,ENSG00000248383,ENSG00000251664,ENSG00000249158,ENSG00000250120,ENSG00000081842,ENSG00000204967,ENSG00000255408,ENSG00000204969,ENSG00000156453
cluster_1236	CATG00000081281	CATG00000081281.1	lncRNA_divergent	Process	homophilic cell adhesion via plasma membrane adhesion molecules	GO:0007156	45.7935	1.49398e-18	17	69	68	12639	ENSG00000120322,ENSG00000242419,ENSG00000253305,ENSG00000243232,ENSG00000253910,ENSG00000254221,ENSG00000248383,ENSG00000251664,ENSG00000261934,ENSG00000249158,ENSG00000250120,ENSG00000081842,ENSG00000156453,ENSG00000204967,ENSG00000255408,ENSG00000204969,ENSG00000113248
cluster_1236	CATG00000081281	CATG00000081281.1	lncRNA_divergent	Process	nervous system development	GO:0007399	12.827	3.19205e-08	13	73	174	12533	ENSG00000243232,ENSG00000152377,ENSG00000248383,ENSG00000156453,ENSG00000249158,ENSG00000250120,ENSG00000081842,ENSG00000204967,ENSG00000255408,ENSG00000204969,ENSG00000146013,ENSG00000185129,ENSG00000113248
cluster_1238	CATG00000077602	CATG00000077602.1	lncRNA_divergent	Process	cell adhesion	GO:0007155	9.19555	2.24274e-06	13	76	232	12472	ENSG00000120322,ENSG00000242419,ENSG00000253305,ENSG00000120708,ENSG00000243232,ENSG00000253910,ENSG00000254221,ENSG00000152377,ENSG00000249158,ENSG00000261934,ENSG00000156453,ENSG00000081842,ENSG00000113248
cluster_1238	CATG00000077602	CATG00000077602.1	lncRNA_divergent	Process	homophilic cell adhesion via plasma membrane adhesion molecules	GO:0007156	24.0696	4.69341e-09	11	78	74	12630	ENSG00000120322,ENSG00000242419,ENSG00000253305,ENSG00000243232,ENSG00000253910,ENSG00000254221,ENSG00000156453,ENSG00000249158,ENSG00000261934,ENSG00000081842,ENSG00000113248
cluster_1238	CATG00000077602	CATG00000077602.1	lncRNA_divergent	Process	nervous system development	GO:0007399	7.91671	0.00066565	9	80	178	12526	ENSG00000243232,ENSG00000152377,ENSG00000156453,ENSG00000249158,ENSG00000081842,ENSG00000146013,ENSG00000145819,ENSG00000185129,ENSG00000113248
cluster_1240	CATG00000081290	CATG00000081290.1	lncRNA_divergent	Process	cell adhesion	GO:0007155	6.89702	0.00290934	9	69	236	12479	ENSG00000242419,ENSG00000253305,ENSG00000120708,ENSG00000243232,ENSG00000152377,ENSG00000254221,ENSG00000251664,ENSG00000156453,ENSG00000044115
cluster_1240	CATG00000081290	CATG00000081290.1	lncRNA_divergent	Process	homophilic cell adhesion via plasma membrane adhesion molecules	GO:0007156	13.3291	0.00290934	6	72	79	12636	ENSG00000242419,ENSG00000253305,ENSG00000243232,ENSG00000254221,ENSG00000251664,ENSG00000156453
cluster_1241	CATG00000077606	CATG00000077606.1	lncRNA_sense_intronic	Process	cell adhesion	GO:0007155	14.6693	1.76688e-15	23	88	222	12460	ENSG00000120708,ENSG00000242419,ENSG00000254122,ENSG00000253305,ENSG00000253910,ENSG00000152377,ENSG00000254221,ENSG00000253873,ENSG00000253846,ENSG00000261934,ENSG00000113248,ENSG00000120322,ENSG00000243232,ENSG00000248383,ENSG00000251664,ENSG00000249158,ENSG00000250120,ENSG00000081842,ENSG00000204967,ENSG00000255408,ENSG00000204969,ENSG00000044115,ENSG00000156453
cluster_1241	CATG00000077606	CATG00000077606.1	lncRNA_sense_intronic	Process	homophilic cell adhesion via plasma membrane adhesion molecules	GO:0007156	42.661	3.36519e-21	20	91	65	12617	ENSG00000242419,ENSG00000254122,ENSG00000253305,ENSG00000253910,ENSG00000254221,ENSG00000253873,ENSG00000253846,ENSG00000261934,ENSG00000113248,ENSG00000120322,ENSG00000243232,ENSG00000248383,ENSG00000251664,ENSG00000249158,ENSG00000250120,ENSG00000081842,ENSG00000204967,ENSG00000255408,ENSG00000204969,ENSG00000156453
cluster_1241	CATG00000077606	CATG00000077606.1	lncRNA_sense_intronic	Process	nervous system development	GO:0007399	10.436	9.86614e-08	14	97	173	12509	ENSG00000243232,ENSG00000152377,ENSG00000248383,ENSG00000156453,ENSG00000249158,ENSG00000250120,ENSG00000081842,ENSG00000204967,ENSG00000255408,ENSG00000204969,ENSG00000146013,ENSG00000145819,ENSG00000185129,ENSG00000113248
cluster_1243	ENSG00000250564	RP11-215P8.4	lncRNA_intergenic	Process	cell adhesion	GO:0007155	16.1466	2.7318e-16	23	80	222	12468	ENSG00000120708,ENSG00000242419,ENSG00000254122,ENSG00000253305,ENSG00000253910,ENSG00000152377,ENSG00000254221,ENSG00000253873,ENSG00000253846,ENSG00000261934,ENSG00000113248,ENSG00000120322,ENSG00000243232,ENSG00000248383,ENSG00000251664,ENSG00000249158,ENSG00000250120,ENSG00000081842,ENSG00000204967,ENSG00000255408,ENSG00000204969,ENSG00000044115,ENSG00000156453
cluster_1243	ENSG00000250564	RP11-215P8.4	lncRNA_intergenic	Process	homophilic cell adhesion via plasma membrane adhesion molecules	GO:0007156	46.8026	6.25079e-22	20	83	65	12625	ENSG00000242419,ENSG00000254122,ENSG00000253305,ENSG00000253910,ENSG00000254221,ENSG00000253873,ENSG00000253846,ENSG00000261934,ENSG00000113248,ENSG00000120322,ENSG00000243232,ENSG00000248383,ENSG00000251664,ENSG00000249158,ENSG00000250120,ENSG00000081842,ENSG00000204967,ENSG00000255408,ENSG00000204969,ENSG00000156453
cluster_1243	ENSG00000250564	RP11-215P8.4	lncRNA_intergenic	Process	nervous system development	GO:0007399	10.39	3.74255e-07	13	90	174	12516	ENSG00000243232,ENSG00000152377,ENSG00000248383,ENSG00000156453,ENSG00000249158,ENSG00000250120,ENSG00000081842,ENSG00000204967,ENSG00000255408,ENSG00000204969,ENSG00000146013,ENSG00000185129,ENSG00000113248
cluster_1248	ENSG00000250159	RP11-381K20.2	lncRNA_divergent	Process	cell adhesion	GO:0007155	13.746	1.21868e-13	21	85	224	12463	ENSG00000120708,ENSG00000242419,ENSG00000254122,ENSG00000253305,ENSG00000253910,ENSG00000152377,ENSG00000254221,ENSG00000253873,ENSG00000253846,ENSG00000261934,ENSG00000113248,ENSG00000120322,ENSG00000243232,ENSG00000248383,ENSG00000251664,ENSG00000249158,ENSG00000250120,ENSG00000081842,ENSG00000204969,ENSG00000044115,ENSG00000156453
cluster_1248	ENSG00000250159	RP11-381K20.2	lncRNA_divergent	Process	homophilic cell adhesion via plasma membrane adhesion molecules	GO:0007156	38.5278	2.09525e-18	18	88	67	12620	ENSG00000120322,ENSG00000242419,ENSG00000254122,ENSG00000253305,ENSG00000243232,ENSG00000253910,ENSG00000254221,ENSG00000253873,ENSG00000253846,ENSG00000261934,ENSG00000248383,ENSG00000251664,ENSG00000249158,ENSG00000250120,ENSG00000081842,ENSG00000156453,ENSG00000204969,ENSG00000113248
cluster_1248	ENSG00000250159	RP11-381K20.2	lncRNA_divergent	Process	nervous system development	GO:0007399	9.12729	5.37593e-06	12	94	175	12512	ENSG00000243232,ENSG00000152377,ENSG00000248383,ENSG00000156453,ENSG00000249158,ENSG00000250120,ENSG00000081842,ENSG00000204969,ENSG00000146013,ENSG00000145819,ENSG00000185129,ENSG00000113248
cluster_1249	CATG00000081377	CATG00000081377.1	lncRNA_divergent	Process	cell adhesion	GO:0007155	15.3728	7.30287e-16	23	84	222	12464	ENSG00000120708,ENSG00000242419,ENSG00000254122,ENSG00000253305,ENSG00000253910,ENSG00000152377,ENSG00000254221,ENSG00000253873,ENSG00000253846,ENSG00000261934,ENSG00000113248,ENSG00000120322,ENSG00000243232,ENSG00000248383,ENSG00000251664,ENSG00000249158,ENSG00000250120,ENSG00000081842,ENSG00000204967,ENSG00000255408,ENSG00000204969,ENSG00000044115,ENSG00000156453
cluster_1249	CATG00000081377	CATG00000081377.1	lncRNA_divergent	Process	homophilic cell adhesion via plasma membrane adhesion molecules	GO:0007156	44.6366	1.51959e-21	20	87	65	12621	ENSG00000242419,ENSG00000254122,ENSG00000253305,ENSG00000253910,ENSG00000254221,ENSG00000253873,ENSG00000253846,ENSG00000261934,ENSG00000113248,ENSG00000120322,ENSG00000243232,ENSG00000248383,ENSG00000251664,ENSG00000249158,ENSG00000250120,ENSG00000081842,ENSG00000204967,ENSG00000255408,ENSG00000204969,ENSG00000156453
cluster_1249	CATG00000081377	CATG00000081377.1	lncRNA_divergent	Process	nervous system development	GO:0007399	10.8883	5.95974e-08	14	93	173	12513	ENSG00000243232,ENSG00000152377,ENSG00000248383,ENSG00000156453,ENSG00000249158,ENSG00000250120,ENSG00000081842,ENSG00000204967,ENSG00000255408,ENSG00000204969,ENSG00000146013,ENSG00000145819,ENSG00000185129,ENSG00000113248
cluster_1250	CATG00000077721	CATG00000077721.1	lncRNA_divergent	Process	cell adhesion	GO:0007155	10.123	9.77444e-06	11	58	234	12490	ENSG00000242419,ENSG00000120708,ENSG00000243232,ENSG00000152377,ENSG00000254221,ENSG00000251664,ENSG00000248383,ENSG00000249158,ENSG00000156453,ENSG00000081842,ENSG00000044115
cluster_1250	CATG00000077721	CATG00000077721.1	lncRNA_divergent	Process	homophilic cell adhesion via plasma membrane adhesion molecules	GO:0007156	21.5406	4.59023e-06	8	61	77	12647	ENSG00000242419,ENSG00000243232,ENSG00000248383,ENSG00000254221,ENSG00000251664,ENSG00000249158,ENSG00000156453,ENSG00000081842
cluster_1250	CATG00000077721	CATG00000077721.1	lncRNA_divergent	Process	nervous system development	GO:0007399	9.19132	0.000656205	8	61	179	12545	ENSG00000243232,ENSG00000248383,ENSG00000152377,ENSG00000156453,ENSG00000249158,ENSG00000081842,ENSG00000146013,ENSG00000185129
cluster_1251	CATG00000077722	CATG00000077722.1	lncRNA_divergent	Process	cell adhesion	GO:0007155	9.16361	8.57707e-05	10	58	235	12490	ENSG00000242419,ENSG00000120708,ENSG00000243232,ENSG00000152377,ENSG00000254221,ENSG00000248383,ENSG00000249158,ENSG00000251664,ENSG00000156453,ENSG00000044115
cluster_1251	CATG00000077722	CATG00000077722.1	lncRNA_divergent	Process	homophilic cell adhesion via plasma membrane adhesion molecules	GO:0007156	18.6063	8.57707e-05	7	61	78	12647	ENSG00000242419,ENSG00000243232,ENSG00000248383,ENSG00000254221,ENSG00000251664,ENSG00000249158,ENSG00000156453
cluster_1251	CATG00000077722	CATG00000077722.1	lncRNA_divergent	Process	nervous system development	GO:0007399	7.99772	0.00549102	7	61	180	12545	ENSG00000243232,ENSG00000248383,ENSG00000152377,ENSG00000156453,ENSG00000249158,ENSG00000146013,ENSG00000185129
cluster_1252	ENSG00000253404	AC034243.1	lncRNA_divergent	Process	cell adhesion	GO:0007155	9.53237	0.000308252	9	50	236	12498	ENSG00000242419,ENSG00000120708,ENSG00000243232,ENSG00000152377,ENSG00000254221,ENSG00000248383,ENSG00000251664,ENSG00000156453,ENSG00000044115
cluster_1252	ENSG00000253404	AC034243.1	lncRNA_divergent	Process	homophilic cell adhesion via plasma membrane adhesion molecules	GO:0007156	18.1347	0.000308252	6	53	79	12655	ENSG00000242419,ENSG00000243232,ENSG00000248383,ENSG00000254221,ENSG00000251664,ENSG00000156453
cluster_1252	ENSG00000253404	AC034243.1	lncRNA_divergent	Process	nervous system development	GO:0007399	7.85135	0.0179091	6	53	181	12553	ENSG00000243232,ENSG00000248383,ENSG00000152377,ENSG00000156453,ENSG00000146013,ENSG00000185129
cluster_1253	CATG00000077729	CATG00000077729.1	lncRNA_sense_intronic	Process	cell adhesion	GO:0007155	14.6693	1.76688e-15	23	88	222	12460	ENSG00000120708,ENSG00000242419,ENSG00000254122,ENSG00000253305,ENSG00000253910,ENSG00000152377,ENSG00000254221,ENSG00000253873,ENSG00000253846,ENSG00000261934,ENSG00000113248,ENSG00000120322,ENSG00000243232,ENSG00000248383,ENSG00000251664,ENSG00000249158,ENSG00000250120,ENSG00000081842,ENSG00000204967,ENSG00000255408,ENSG00000204969,ENSG00000044115,ENSG00000156453
cluster_1253	CATG00000077729	CATG00000077729.1	lncRNA_sense_intronic	Process	homophilic cell adhesion via plasma membrane adhesion molecules	GO:0007156	42.661	3.36519e-21	20	91	65	12617	ENSG00000242419,ENSG00000254122,ENSG00000253305,ENSG00000253910,ENSG00000254221,ENSG00000253873,ENSG00000253846,ENSG00000261934,ENSG00000113248,ENSG00000120322,ENSG00000243232,ENSG00000248383,ENSG00000251664,ENSG00000249158,ENSG00000250120,ENSG00000081842,ENSG00000204967,ENSG00000255408,ENSG00000204969,ENSG00000156453
cluster_1253	CATG00000077729	CATG00000077729.1	lncRNA_sense_intronic	Process	nervous system development	GO:0007399	10.436	9.86614e-08	14	97	173	12509	ENSG00000243232,ENSG00000152377,ENSG00000248383,ENSG00000156453,ENSG00000249158,ENSG00000250120,ENSG00000081842,ENSG00000204967,ENSG00000255408,ENSG00000204969,ENSG00000146013,ENSG00000145819,ENSG00000185129,ENSG00000113248
cluster_1254	ENSG00000250635	CTD-3224K15.2	lncRNA_antisense	Process	cell adhesion	GO:0007155	15.1907	9.17106e-16	23	85	222	12463	ENSG00000120708,ENSG00000242419,ENSG00000254122,ENSG00000253305,ENSG00000253910,ENSG00000152377,ENSG00000254221,ENSG00000253873,ENSG00000253846,ENSG00000261934,ENSG00000113248,ENSG00000120322,ENSG00000243232,ENSG00000248383,ENSG00000251664,ENSG00000249158,ENSG00000250120,ENSG00000081842,ENSG00000204967,ENSG00000255408,ENSG00000204969,ENSG00000044115,ENSG00000156453
cluster_1254	ENSG00000250635	CTD-3224K15.2	lncRNA_antisense	Process	homophilic cell adhesion via plasma membrane adhesion molecules	GO:0007156	44.1259	1.86548e-21	20	88	65	12620	ENSG00000242419,ENSG00000254122,ENSG00000253305,ENSG00000253910,ENSG00000254221,ENSG00000253873,ENSG00000253846,ENSG00000261934,ENSG00000113248,ENSG00000120322,ENSG00000243232,ENSG00000248383,ENSG00000251664,ENSG00000249158,ENSG00000250120,ENSG00000081842,ENSG00000204967,ENSG00000255408,ENSG00000204969,ENSG00000156453
cluster_1254	ENSG00000250635	CTD-3224K15.2	lncRNA_antisense	Process	nervous system development	GO:0007399	10.7716	6.79578e-08	14	94	173	12512	ENSG00000243232,ENSG00000152377,ENSG00000248383,ENSG00000156453,ENSG00000249158,ENSG00000250120,ENSG00000081842,ENSG00000204967,ENSG00000255408,ENSG00000204969,ENSG00000146013,ENSG00000145819,ENSG00000185129,ENSG00000113248
cluster_1255	ENSG00000249526	CTB-35F21.1	lncRNA_intergenic	Process	cell adhesion	GO:0007155	15.5593	5.67954e-16	23	83	222	12465	ENSG00000120708,ENSG00000242419,ENSG00000254122,ENSG00000253305,ENSG00000253910,ENSG00000152377,ENSG00000254221,ENSG00000253873,ENSG00000253846,ENSG00000261934,ENSG00000113248,ENSG00000120322,ENSG00000243232,ENSG00000248383,ENSG00000251664,ENSG00000249158,ENSG00000250120,ENSG00000081842,ENSG00000204967,ENSG00000255408,ENSG00000204969,ENSG00000044115,ENSG00000156453
cluster_1255	ENSG00000249526	CTB-35F21.1	lncRNA_intergenic	Process	homophilic cell adhesion via plasma membrane adhesion molecules	GO:0007156	45.1592	1.20944e-21	20	86	65	12622	ENSG00000242419,ENSG00000254122,ENSG00000253305,ENSG00000253910,ENSG00000254221,ENSG00000253873,ENSG00000253846,ENSG00000261934,ENSG00000113248,ENSG00000120322,ENSG00000243232,ENSG00000248383,ENSG00000251664,ENSG00000249158,ENSG00000250120,ENSG00000081842,ENSG00000204967,ENSG00000255408,ENSG00000204969,ENSG00000156453
cluster_1255	ENSG00000249526	CTB-35F21.1	lncRNA_intergenic	Process	nervous system development	GO:0007399	11.0075	5.1104e-08	14	92	173	12514	ENSG00000243232,ENSG00000152377,ENSG00000248383,ENSG00000156453,ENSG00000249158,ENSG00000250120,ENSG00000081842,ENSG00000204967,ENSG00000255408,ENSG00000204969,ENSG00000146013,ENSG00000145819,ENSG00000185129,ENSG00000113248
cluster_1256	CATG00000081405	CATG00000081405.1	lncRNA_intergenic	Process	cell adhesion	GO:0007155	18.106	1.64894e-16	22	68	223	12480	ENSG00000120708,ENSG00000242419,ENSG00000254122,ENSG00000253305,ENSG00000253910,ENSG00000254221,ENSG00000253873,ENSG00000253846,ENSG00000261934,ENSG00000113248,ENSG00000120322,ENSG00000243232,ENSG00000248383,ENSG00000251664,ENSG00000249158,ENSG00000250120,ENSG00000081842,ENSG00000204967,ENSG00000255408,ENSG00000204969,ENSG00000044115,ENSG00000156453
cluster_1256	CATG00000081405	CATG00000081405.1	lncRNA_intergenic	Process	homophilic cell adhesion via plasma membrane adhesion molecules	GO:0007156	55.5516	2.85369e-23	20	70	65	12638	ENSG00000242419,ENSG00000254122,ENSG00000253305,ENSG00000253910,ENSG00000254221,ENSG00000253873,ENSG00000253846,ENSG00000261934,ENSG00000113248,ENSG00000120322,ENSG00000243232,ENSG00000248383,ENSG00000251664,ENSG00000249158,ENSG00000250120,ENSG00000081842,ENSG00000204967,ENSG00000255408,ENSG00000204969,ENSG00000156453
cluster_1256	CATG00000081405	CATG00000081405.1	lncRNA_intergenic	Process	nervous system development	GO:0007399	12.1568	5.8782e-08	13	77	174	12529	ENSG00000243232,ENSG00000248383,ENSG00000156453,ENSG00000249158,ENSG00000250120,ENSG00000081842,ENSG00000204967,ENSG00000255408,ENSG00000204969,ENSG00000146013,ENSG00000145819,ENSG00000185129,ENSG00000113248
cluster_1257	CATG00000081410	CATG00000081410.1	lncRNA_divergent	Process	cell adhesion	GO:0007155	17.23	7.82251e-17	23	75	222	12473	ENSG00000120708,ENSG00000242419,ENSG00000254122,ENSG00000253305,ENSG00000253910,ENSG00000152377,ENSG00000254221,ENSG00000253873,ENSG00000253846,ENSG00000261934,ENSG00000113248,ENSG00000120322,ENSG00000243232,ENSG00000248383,ENSG00000251664,ENSG00000249158,ENSG00000250120,ENSG00000081842,ENSG00000204967,ENSG00000255408,ENSG00000204969,ENSG00000044115,ENSG00000156453
cluster_1257	CATG00000081410	CATG00000081410.1	lncRNA_divergent	Process	homophilic cell adhesion via plasma membrane adhesion molecules	GO:0007156	49.8225	2.03614e-22	20	78	65	12630	ENSG00000242419,ENSG00000254122,ENSG00000253305,ENSG00000253910,ENSG00000254221,ENSG00000253873,ENSG00000253846,ENSG00000261934,ENSG00000113248,ENSG00000120322,ENSG00000243232,ENSG00000248383,ENSG00000251664,ENSG00000249158,ENSG00000250120,ENSG00000081842,ENSG00000204967,ENSG00000255408,ENSG00000204969,ENSG00000156453
cluster_1257	CATG00000081410	CATG00000081410.1	lncRNA_divergent	Process	nervous system development	GO:0007399	12.0636	1.60704e-08	14	84	173	12522	ENSG00000243232,ENSG00000152377,ENSG00000248383,ENSG00000156453,ENSG00000249158,ENSG00000250120,ENSG00000081842,ENSG00000204967,ENSG00000255408,ENSG00000204969,ENSG00000146013,ENSG00000145819,ENSG00000185129,ENSG00000113248
cluster_1258	CATG00000077754	CATG00000077754.1	lncRNA_divergent	Process	cell adhesion	GO:0007155	19.8678	3.12591e-17	22	62	223	12486	ENSG00000120708,ENSG00000242419,ENSG00000254122,ENSG00000253305,ENSG00000253910,ENSG00000254221,ENSG00000253873,ENSG00000253846,ENSG00000261934,ENSG00000113248,ENSG00000120322,ENSG00000243232,ENSG00000248383,ENSG00000251664,ENSG00000249158,ENSG00000250120,ENSG00000081842,ENSG00000204967,ENSG00000255408,ENSG00000204969,ENSG00000044115,ENSG00000156453
cluster_1258	CATG00000077754	CATG00000077754.1	lncRNA_divergent	Process	homophilic cell adhesion via plasma membrane adhesion molecules	GO:0007156	60.7885	6.02993e-24	20	64	65	12644	ENSG00000242419,ENSG00000254122,ENSG00000253305,ENSG00000253910,ENSG00000254221,ENSG00000253873,ENSG00000253846,ENSG00000261934,ENSG00000113248,ENSG00000120322,ENSG00000243232,ENSG00000248383,ENSG00000251664,ENSG00000249158,ENSG00000250120,ENSG00000081842,ENSG00000204967,ENSG00000255408,ENSG00000204969,ENSG00000156453
cluster_1258	CATG00000077754	CATG00000077754.1	lncRNA_divergent	Process	nervous system development	GO:0007399	13.1905	2.3543e-08	13	71	174	12535	ENSG00000243232,ENSG00000248383,ENSG00000156453,ENSG00000249158,ENSG00000250120,ENSG00000081842,ENSG00000204967,ENSG00000255408,ENSG00000204969,ENSG00000146013,ENSG00000145819,ENSG00000185129,ENSG00000113248
cluster_1259	ENSG00000249637	CTC-329D1.2	lncRNA_divergent	Process	cell adhesion	GO:0007155	22.102	2.46914e-17	21	53	224	12495	ENSG00000120708,ENSG00000242419,ENSG00000254122,ENSG00000253305,ENSG00000253910,ENSG00000254221,ENSG00000253873,ENSG00000253846,ENSG00000261934,ENSG00000113248,ENSG00000120322,ENSG00000243232,ENSG00000248383,ENSG00000251664,ENSG00000249158,ENSG00000250120,ENSG00000081842,ENSG00000204967,ENSG00000255408,ENSG00000204969,ENSG00000156453
cluster_1259	ENSG00000249637	CTC-329D1.2	lncRNA_divergent	Process	homophilic cell adhesion via plasma membrane adhesion molecules	GO:0007156	72.1026	2.56235e-25	20	54	65	12654	ENSG00000242419,ENSG00000254122,ENSG00000253305,ENSG00000253910,ENSG00000254221,ENSG00000253873,ENSG00000253846,ENSG00000261934,ENSG00000113248,ENSG00000120322,ENSG00000243232,ENSG00000248383,ENSG00000251664,ENSG00000249158,ENSG00000250120,ENSG00000081842,ENSG00000204967,ENSG00000255408,ENSG00000204969,ENSG00000156453
cluster_1259	ENSG00000249637	CTC-329D1.2	lncRNA_divergent	Process	nervous system development	GO:0007399	13.8735	4.99008e-08	12	62	175	12544	ENSG00000243232,ENSG00000248383,ENSG00000156453,ENSG00000249158,ENSG00000250120,ENSG00000081842,ENSG00000204967,ENSG00000255408,ENSG00000204969,ENSG00000145819,ENSG00000185129,ENSG00000113248
cluster_1260	CATG00000077763	CATG00000077763.1	lncRNA_divergent	Process	cell adhesion	GO:0007155	20.9129	7.18426e-17	21	56	224	12492	ENSG00000242419,ENSG00000254122,ENSG00000253305,ENSG00000253910,ENSG00000254221,ENSG00000253873,ENSG00000253846,ENSG00000261934,ENSG00000113248,ENSG00000120322,ENSG00000243232,ENSG00000248383,ENSG00000251664,ENSG00000249158,ENSG00000250120,ENSG00000081842,ENSG00000204967,ENSG00000255408,ENSG00000204969,ENSG00000044115,ENSG00000156453
cluster_1260	CATG00000077763	CATG00000077763.1	lncRNA_divergent	Process	homophilic cell adhesion via plasma membrane adhesion molecules	GO:0007156	68.2915	7.32293e-25	20	57	65	12651	ENSG00000242419,ENSG00000254122,ENSG00000253305,ENSG00000253910,ENSG00000254221,ENSG00000253873,ENSG00000253846,ENSG00000261934,ENSG00000113248,ENSG00000120322,ENSG00000243232,ENSG00000248383,ENSG00000251664,ENSG00000249158,ENSG00000250120,ENSG00000081842,ENSG00000204967,ENSG00000255408,ENSG00000204969,ENSG00000156453
cluster_1260	CATG00000077763	CATG00000077763.1	lncRNA_divergent	Process	nervous system development	GO:0007399	13.2301	9.33111e-08	12	65	175	12541	ENSG00000243232,ENSG00000248383,ENSG00000156453,ENSG00000249158,ENSG00000250120,ENSG00000081842,ENSG00000204967,ENSG00000255408,ENSG00000204969,ENSG00000145819,ENSG00000185129,ENSG00000113248
cluster_1261	CATG00000077764	CATG00000077764.1	lncRNA_divergent	Process	cell adhesion	GO:0007155	19.5936	6.80378e-18	23	66	222	12482	ENSG00000120708,ENSG00000242419,ENSG00000254122,ENSG00000253305,ENSG00000253910,ENSG00000152377,ENSG00000254221,ENSG00000253873,ENSG00000253846,ENSG00000261934,ENSG00000113248,ENSG00000120322,ENSG00000243232,ENSG00000248383,ENSG00000251664,ENSG00000249158,ENSG00000250120,ENSG00000081842,ENSG00000204967,ENSG00000255408,ENSG00000204969,ENSG00000044115,ENSG00000156453
cluster_1261	CATG00000077764	CATG00000077764.1	lncRNA_divergent	Process	homophilic cell adhesion via plasma membrane adhesion molecules	GO:0007156	56.3612	2.30878e-23	20	69	65	12639	ENSG00000242419,ENSG00000254122,ENSG00000253305,ENSG00000253910,ENSG00000254221,ENSG00000253873,ENSG00000253846,ENSG00000261934,ENSG00000113248,ENSG00000120322,ENSG00000243232,ENSG00000248383,ENSG00000251664,ENSG00000249158,ENSG00000250120,ENSG00000081842,ENSG00000204967,ENSG00000255408,ENSG00000204969,ENSG00000156453
cluster_1261	CATG00000077764	CATG00000077764.1	lncRNA_divergent	Process	nervous system development	GO:0007399	13.5209	3.9477e-09	14	75	173	12531	ENSG00000243232,ENSG00000152377,ENSG00000248383,ENSG00000156453,ENSG00000249158,ENSG00000250120,ENSG00000081842,ENSG00000204967,ENSG00000255408,ENSG00000204969,ENSG00000146013,ENSG00000145819,ENSG00000185129,ENSG00000113248
cluster_1262	CATG00000081437	CATG00000081437.1	lncRNA_intergenic	Process	cell adhesion	GO:0007155	15.1907	8.91106e-16	23	85	222	12463	ENSG00000120708,ENSG00000242419,ENSG00000254122,ENSG00000253305,ENSG00000253910,ENSG00000152377,ENSG00000254221,ENSG00000253873,ENSG00000253846,ENSG00000261934,ENSG00000113248,ENSG00000120322,ENSG00000243232,ENSG00000248383,ENSG00000251664,ENSG00000249158,ENSG00000250120,ENSG00000081842,ENSG00000204967,ENSG00000255408,ENSG00000204969,ENSG00000044115,ENSG00000156453
cluster_1262	CATG00000081437	CATG00000081437.1	lncRNA_intergenic	Process	homophilic cell adhesion via plasma membrane adhesion molecules	GO:0007156	44.1259	1.81259e-21	20	88	65	12620	ENSG00000242419,ENSG00000254122,ENSG00000253305,ENSG00000253910,ENSG00000254221,ENSG00000253873,ENSG00000253846,ENSG00000261934,ENSG00000113248,ENSG00000120322,ENSG00000243232,ENSG00000248383,ENSG00000251664,ENSG00000249158,ENSG00000250120,ENSG00000081842,ENSG00000204967,ENSG00000255408,ENSG00000204969,ENSG00000156453
cluster_1262	CATG00000081437	CATG00000081437.1	lncRNA_intergenic	Process	nervous system development	GO:0007399	10.7716	6.60311e-08	14	94	173	12512	ENSG00000243232,ENSG00000152377,ENSG00000248383,ENSG00000156453,ENSG00000249158,ENSG00000250120,ENSG00000081842,ENSG00000204967,ENSG00000255408,ENSG00000204969,ENSG00000146013,ENSG00000145819,ENSG00000185129,ENSG00000113248
cluster_1263	CATG00000081438	CATG00000081438.1	lncRNA_intergenic	Process	cell adhesion	GO:0007155	26.4677	7.97061e-18	20	42	225	12506	ENSG00000242419,ENSG00000254122,ENSG00000253305,ENSG00000253910,ENSG00000254221,ENSG00000253873,ENSG00000253846,ENSG00000261934,ENSG00000113248,ENSG00000120322,ENSG00000243232,ENSG00000248383,ENSG00000251664,ENSG00000249158,ENSG00000250120,ENSG00000081842,ENSG00000204967,ENSG00000255408,ENSG00000204969,ENSG00000156453
cluster_1263	CATG00000081438	CATG00000081438.1	lncRNA_intergenic	Process	homophilic cell adhesion via plasma membrane adhesion molecules	GO:0007156	92.7912	3.30275e-27	20	42	65	12666	ENSG00000242419,ENSG00000254122,ENSG00000253305,ENSG00000253910,ENSG00000254221,ENSG00000253873,ENSG00000253846,ENSG00000261934,ENSG00000113248,ENSG00000120322,ENSG00000243232,ENSG00000248383,ENSG00000251664,ENSG00000249158,ENSG00000250120,ENSG00000081842,ENSG00000204967,ENSG00000255408,ENSG00000204969,ENSG00000156453
cluster_1263	CATG00000081438	CATG00000081438.1	lncRNA_intergenic	Process	nervous system development	GO:0007399	17.2197	4.45031e-09	12	50	175	12556	ENSG00000243232,ENSG00000248383,ENSG00000156453,ENSG00000249158,ENSG00000250120,ENSG00000081842,ENSG00000204967,ENSG00000255408,ENSG00000204969,ENSG00000145819,ENSG00000185129,ENSG00000113248
cluster_1264	ENSG00000272070	AC005618.6	lncRNA_intergenic	Process	cell adhesion	GO:0007155	16.8591	6.12569e-16	22	73	223	12475	ENSG00000120708,ENSG00000242419,ENSG00000254122,ENSG00000253305,ENSG00000253910,ENSG00000152377,ENSG00000254221,ENSG00000253873,ENSG00000253846,ENSG00000261934,ENSG00000113248,ENSG00000120322,ENSG00000243232,ENSG00000248383,ENSG00000251664,ENSG00000249158,ENSG00000250120,ENSG00000081842,ENSG00000204967,ENSG00000255408,ENSG00000204969,ENSG00000156453
cluster_1264	ENSG00000272070	AC005618.6	lncRNA_intergenic	Process	homophilic cell adhesion via plasma membrane adhesion molecules	GO:0007156	51.8277	9.79706e-23	20	75	65	12633	ENSG00000242419,ENSG00000254122,ENSG00000253305,ENSG00000253910,ENSG00000254221,ENSG00000253873,ENSG00000253846,ENSG00000261934,ENSG00000113248,ENSG00000120322,ENSG00000243232,ENSG00000248383,ENSG00000251664,ENSG00000249158,ENSG00000250120,ENSG00000081842,ENSG00000204967,ENSG00000255408,ENSG00000204969,ENSG00000156453
cluster_1264	ENSG00000272070	AC005618.6	lncRNA_intergenic	Process	nervous system development	GO:0007399	12.5134	9.91542e-09	14	81	173	12525	ENSG00000243232,ENSG00000152377,ENSG00000248383,ENSG00000156453,ENSG00000249158,ENSG00000250120,ENSG00000081842,ENSG00000204967,ENSG00000255408,ENSG00000204969,ENSG00000146013,ENSG00000145819,ENSG00000185129,ENSG00000113248
cluster_1265	ENSG00000228737	AC008781.7	lncRNA_divergent	Process	cell adhesion	GO:0007155	20.5444	9.74023e-17	21	57	224	12491	ENSG00000242419,ENSG00000254122,ENSG00000253305,ENSG00000253910,ENSG00000254221,ENSG00000253873,ENSG00000253846,ENSG00000261934,ENSG00000113248,ENSG00000120322,ENSG00000243232,ENSG00000248383,ENSG00000251664,ENSG00000249158,ENSG00000250120,ENSG00000081842,ENSG00000204967,ENSG00000255408,ENSG00000204969,ENSG00000044115,ENSG00000156453
cluster_1265	ENSG00000228737	AC008781.7	lncRNA_divergent	Process	homophilic cell adhesion via plasma membrane adhesion molecules	GO:0007156	67.1088	9.87527e-25	20	58	65	12650	ENSG00000242419,ENSG00000254122,ENSG00000253305,ENSG00000253910,ENSG00000254221,ENSG00000253873,ENSG00000253846,ENSG00000261934,ENSG00000113248,ENSG00000120322,ENSG00000243232,ENSG00000248383,ENSG00000251664,ENSG00000249158,ENSG00000250120,ENSG00000081842,ENSG00000204967,ENSG00000255408,ENSG00000204969,ENSG00000156453
cluster_1265	ENSG00000228737	AC008781.7	lncRNA_divergent	Process	nervous system development	GO:0007399	13.0286	1.09718e-07	12	66	175	12540	ENSG00000243232,ENSG00000248383,ENSG00000156453,ENSG00000249158,ENSG00000250120,ENSG00000081842,ENSG00000204967,ENSG00000255408,ENSG00000204969,ENSG00000145819,ENSG00000185129,ENSG00000113248
cluster_1266	CATG00000077786	CATG00000077786.1	lncRNA_divergent	Process	cell adhesion	GO:0007155	14.4651	1.10029e-14	22	85	223	12463	ENSG00000120708,ENSG00000242419,ENSG00000254122,ENSG00000253305,ENSG00000253910,ENSG00000254221,ENSG00000253873,ENSG00000253846,ENSG00000261934,ENSG00000113248,ENSG00000120322,ENSG00000243232,ENSG00000248383,ENSG00000251664,ENSG00000249158,ENSG00000250120,ENSG00000081842,ENSG00000204967,ENSG00000255408,ENSG00000204969,ENSG00000044115,ENSG00000156453
cluster_1266	CATG00000077786	CATG00000077786.1	lncRNA_divergent	Process	homophilic cell adhesion via plasma membrane adhesion molecules	GO:0007156	44.6366	1.50778e-21	20	87	65	12621	ENSG00000242419,ENSG00000254122,ENSG00000253305,ENSG00000253910,ENSG00000254221,ENSG00000253873,ENSG00000253846,ENSG00000261934,ENSG00000113248,ENSG00000120322,ENSG00000243232,ENSG00000248383,ENSG00000251664,ENSG00000249158,ENSG00000250120,ENSG00000081842,ENSG00000204967,ENSG00000255408,ENSG00000204969,ENSG00000156453
cluster_1266	CATG00000077786	CATG00000077786.1	lncRNA_divergent	Process	nervous system development	GO:0007399	9.94473	6.38595e-07	13	94	174	12512	ENSG00000243232,ENSG00000248383,ENSG00000156453,ENSG00000249158,ENSG00000250120,ENSG00000081842,ENSG00000204967,ENSG00000255408,ENSG00000204969,ENSG00000146013,ENSG00000145819,ENSG00000185129,ENSG00000113248
cluster_1267	CATG00000077806	CATG00000077806.1	lncRNA_divergent	Process	cell adhesion	GO:0007155	21.2949	5.27335e-17	21	55	224	12493	ENSG00000242419,ENSG00000254122,ENSG00000253305,ENSG00000253910,ENSG00000254221,ENSG00000253873,ENSG00000253846,ENSG00000261934,ENSG00000113248,ENSG00000120322,ENSG00000243232,ENSG00000248383,ENSG00000251664,ENSG00000249158,ENSG00000250120,ENSG00000081842,ENSG00000204967,ENSG00000255408,ENSG00000204969,ENSG00000044115,ENSG00000156453
cluster_1267	CATG00000077806	CATG00000077806.1	lncRNA_divergent	Process	homophilic cell adhesion via plasma membrane adhesion molecules	GO:0007156	69.5165	5.40562e-25	20	56	65	12652	ENSG00000242419,ENSG00000254122,ENSG00000253305,ENSG00000253910,ENSG00000254221,ENSG00000253873,ENSG00000253846,ENSG00000261934,ENSG00000113248,ENSG00000120322,ENSG00000243232,ENSG00000248383,ENSG00000251664,ENSG00000249158,ENSG00000250120,ENSG00000081842,ENSG00000204967,ENSG00000255408,ENSG00000204969,ENSG00000156453
cluster_1267	CATG00000077806	CATG00000077806.1	lncRNA_divergent	Process	nervous system development	GO:0007399	13.4379	7.91656e-08	12	64	175	12542	ENSG00000243232,ENSG00000248383,ENSG00000156453,ENSG00000249158,ENSG00000250120,ENSG00000081842,ENSG00000204967,ENSG00000255408,ENSG00000204969,ENSG00000145819,ENSG00000185129,ENSG00000113248
cluster_1268	CATG00000081477	CATG00000081477.1	lncRNA_divergent	Process	cell adhesion	GO:0007155	13.9686	2.06234e-14	22	88	223	12460	ENSG00000120708,ENSG00000242419,ENSG00000254122,ENSG00000253305,ENSG00000253910,ENSG00000254221,ENSG00000253873,ENSG00000253846,ENSG00000261934,ENSG00000113248,ENSG00000120322,ENSG00000243232,ENSG00000248383,ENSG00000251664,ENSG00000249158,ENSG00000250120,ENSG00000081842,ENSG00000204967,ENSG00000255408,ENSG00000204969,ENSG00000044115,ENSG00000156453
cluster_1268	CATG00000081477	CATG00000081477.1	lncRNA_divergent	Process	homophilic cell adhesion via plasma membrane adhesion molecules	GO:0007156	43.1385	2.73673e-21	20	90	65	12618	ENSG00000242419,ENSG00000254122,ENSG00000253305,ENSG00000253910,ENSG00000254221,ENSG00000253873,ENSG00000253846,ENSG00000261934,ENSG00000113248,ENSG00000120322,ENSG00000243232,ENSG00000248383,ENSG00000251664,ENSG00000249158,ENSG00000250120,ENSG00000081842,ENSG00000204967,ENSG00000255408,ENSG00000204969,ENSG00000156453
cluster_1268	CATG00000081477	CATG00000081477.1	lncRNA_divergent	Process	nervous system development	GO:0007399	9.63485	9.02101e-07	13	97	174	12509	ENSG00000243232,ENSG00000248383,ENSG00000156453,ENSG00000249158,ENSG00000250120,ENSG00000081842,ENSG00000204967,ENSG00000255408,ENSG00000204969,ENSG00000146013,ENSG00000145819,ENSG00000185129,ENSG00000113248
cluster_1269	ENSG00000231185	AC005592.2	lncRNA_divergent	Process	cell adhesion	GO:0007155	17.2097	6.63531e-14	19	61	226	12487	ENSG00000120708,ENSG00000242419,ENSG00000254122,ENSG00000253305,ENSG00000253910,ENSG00000152377,ENSG00000254221,ENSG00000253873,ENSG00000253846,ENSG00000261934,ENSG00000113248,ENSG00000120322,ENSG00000243232,ENSG00000248383,ENSG00000251664,ENSG00000249158,ENSG00000250120,ENSG00000081842,ENSG00000156453
cluster_1269	ENSG00000231185	AC005592.2	lncRNA_divergent	Process	homophilic cell adhesion via plasma membrane adhesion molecules	GO:0007156	50.1786	3.64342e-19	17	63	68	12645	ENSG00000120322,ENSG00000242419,ENSG00000254122,ENSG00000253305,ENSG00000243232,ENSG00000253910,ENSG00000254221,ENSG00000253873,ENSG00000253846,ENSG00000261934,ENSG00000248383,ENSG00000251664,ENSG00000249158,ENSG00000250120,ENSG00000081842,ENSG00000156453,ENSG00000113248
cluster_1269	ENSG00000231185	AC005592.2	lncRNA_divergent	Process	nervous system development	GO:0007399	11.356	1.99436e-06	11	69	176	12537	ENSG00000243232,ENSG00000152377,ENSG00000248383,ENSG00000156453,ENSG00000249158,ENSG00000250120,ENSG00000081842,ENSG00000146013,ENSG00000145819,ENSG00000185129,ENSG00000113248
cluster_1270	ENSG00000236714	AC005592.1	lncRNA_intergenic	Process	cell adhesion	GO:0007155	20.9129	7.10168e-17	21	56	224	12492	ENSG00000120708,ENSG00000242419,ENSG00000254122,ENSG00000253305,ENSG00000253910,ENSG00000254221,ENSG00000253873,ENSG00000253846,ENSG00000261934,ENSG00000113248,ENSG00000120322,ENSG00000243232,ENSG00000248383,ENSG00000251664,ENSG00000249158,ENSG00000250120,ENSG00000081842,ENSG00000204967,ENSG00000255408,ENSG00000204969,ENSG00000156453
cluster_1270	ENSG00000236714	AC005592.1	lncRNA_intergenic	Process	homophilic cell adhesion via plasma membrane adhesion molecules	GO:0007156	68.2915	7.23876e-25	20	57	65	12651	ENSG00000242419,ENSG00000254122,ENSG00000253305,ENSG00000253910,ENSG00000254221,ENSG00000253873,ENSG00000253846,ENSG00000261934,ENSG00000113248,ENSG00000120322,ENSG00000243232,ENSG00000248383,ENSG00000251664,ENSG00000249158,ENSG00000250120,ENSG00000081842,ENSG00000204967,ENSG00000255408,ENSG00000204969,ENSG00000156453
cluster_1270	ENSG00000236714	AC005592.1	lncRNA_intergenic	Process	nervous system development	GO:0007399	13.2301	9.22386e-08	12	65	175	12541	ENSG00000243232,ENSG00000248383,ENSG00000156453,ENSG00000249158,ENSG00000250120,ENSG00000081842,ENSG00000204967,ENSG00000255408,ENSG00000204969,ENSG00000145819,ENSG00000185129,ENSG00000113248
cluster_1271	ENSG00000261757	AC005592.3	lncRNA_intergenic	Process	cell adhesion	GO:0007155	20.9129	7.10168e-17	21	56	224	12492	ENSG00000120708,ENSG00000242419,ENSG00000254122,ENSG00000253305,ENSG00000253910,ENSG00000254221,ENSG00000253873,ENSG00000253846,ENSG00000261934,ENSG00000113248,ENSG00000120322,ENSG00000243232,ENSG00000248383,ENSG00000251664,ENSG00000249158,ENSG00000250120,ENSG00000081842,ENSG00000204967,ENSG00000255408,ENSG00000204969,ENSG00000156453
cluster_1271	ENSG00000261757	AC005592.3	lncRNA_intergenic	Process	homophilic cell adhesion via plasma membrane adhesion molecules	GO:0007156	68.2915	7.23876e-25	20	57	65	12651	ENSG00000242419,ENSG00000254122,ENSG00000253305,ENSG00000253910,ENSG00000254221,ENSG00000253873,ENSG00000253846,ENSG00000261934,ENSG00000113248,ENSG00000120322,ENSG00000243232,ENSG00000248383,ENSG00000251664,ENSG00000249158,ENSG00000250120,ENSG00000081842,ENSG00000204967,ENSG00000255408,ENSG00000204969,ENSG00000156453
cluster_1271	ENSG00000261757	AC005592.3	lncRNA_intergenic	Process	nervous system development	GO:0007399	13.2301	9.22386e-08	12	65	175	12541	ENSG00000243232,ENSG00000248383,ENSG00000156453,ENSG00000249158,ENSG00000250120,ENSG00000081842,ENSG00000204967,ENSG00000255408,ENSG00000204969,ENSG00000145819,ENSG00000185129,ENSG00000113248
cluster_1277	CATG00000081638	CATG00000081638.1	lncRNA_divergent	Process	negative regulation of apoptotic process	GO:0043066	5.08987	0.0839571	3	24	306	12460	ENSG00000177556,ENSG00000019582,ENSG00000113721
cluster_1278	CATG00000078045	CATG00000078045.1	lncRNA_divergent	Process	negative regulation of apoptotic process	GO:0043066	5.08987	0.0839571	3	24	306	12460	ENSG00000177556,ENSG00000019582,ENSG00000113721
cluster_1279	CATG00000078047	CATG00000078047.1	lncRNA_divergent	Process	negative regulation of apoptotic process	GO:0043066	5.08987	0.0839571	3	24	306	12460	ENSG00000177556,ENSG00000019582,ENSG00000113721
cluster_1280	ENSG00000254333	CTC-367J11.1	lncRNA_divergent	Process	negative regulation of apoptotic process	GO:0043066	5.08987	0.0839571	3	24	306	12460	ENSG00000177556,ENSG00000019582,ENSG00000113721
cluster_1281	ENSG00000253852	CTB-140J7.2	lncRNA_divergent	Process	negative regulation of apoptotic process	GO:0043066	5.08987	0.0839571	3	24	306	12460	ENSG00000177556,ENSG00000019582,ENSG00000113721
cluster_1282	ENSG00000250309	CTC-345K18.2	lncRNA_divergent	Process	negative regulation of apoptotic process	GO:0043066	5.08987	0.0839571	3	24	306	12460	ENSG00000177556,ENSG00000019582,ENSG00000113721
cluster_1283	CATG00000078055	CATG00000078055.1	lncRNA_divergent	Process	negative regulation of apoptotic process	GO:0043066	5.08987	0.0839571	3	24	306	12460	ENSG00000177556,ENSG00000019582,ENSG00000113721
cluster_1284	CATG00000078073	CATG00000078073.1	lncRNA_divergent	Process	negative regulation of apoptotic process	GO:0043066	5.08987	0.0839571	3	24	306	12460	ENSG00000177556,ENSG00000019582,ENSG00000113721
cluster_1285	CATG00000078096	CATG00000078096.1	lncRNA_intergenic	Process	negative regulation of apoptotic process	GO:0043066	5.08987	0.0839571	3	24	306	12460	ENSG00000177556,ENSG00000019582,ENSG00000113721
cluster_1286	ENSG00000253921	CTB-113P19.3	lncRNA_divergent	Process	negative regulation of apoptotic process	GO:0043066	5.31159	0.0806867	3	23	306	12461	ENSG00000177556,ENSG00000019582,ENSG00000113721
cluster_1302	CATG00000081927	CATG00000081927.1	lncRNA_divergent	Process	negative regulation of cell proliferation	GO:0008285	7.908	0.0905958	3	19	250	12521	ENSG00000184347,ENSG00000120129,ENSG00000181163
cluster_1302	CATG00000081927	CATG00000081927.1	lncRNA_divergent	Process	protein ubiquitination	GO:0016567	5.70395	0.0905958	3	19	344	12427	ENSG00000072803,ENSG00000214357,ENSG00000048140
cluster_1308	CATG00000078672	CATG00000078672.1	lncRNA_divergent	Process	ribosomal large subunit biogenesis	GO:0042273	30.147	0.0632016	3	55	23	12712	ENSG00000037241,ENSG00000048162,ENSG00000181163
cluster_1310	CATG00000082042	CATG00000082042.1	lncRNA_divergent	Process	ribosomal large subunit biogenesis	GO:0042273	29.6064	0.0626786	3	56	23	12711	ENSG00000037241,ENSG00000048162,ENSG00000181163
cluster_1311	CATG00000078703	CATG00000078703.1	lncRNA_sense_intronic	Process	ribosomal large subunit biogenesis	GO:0042273	29.6064	0.0626786	3	56	23	12711	ENSG00000037241,ENSG00000048162,ENSG00000181163
cluster_1312	ENSG00000204758	CTC-308K20.1	lncRNA_divergent	Process	ribosomal large subunit biogenesis	GO:0042273	33.8545	0.0405468	3	49	23	12718	ENSG00000037241,ENSG00000048162,ENSG00000181163
cluster_1317	ENSG00000253428	CTB-43E15.2	lncRNA_intergenic	Process	protein N-linked glycosylation	GO:0006487	19.2027	0.0414827	4	91	29	12669	ENSG00000131459,ENSG00000161013,ENSG00000131446,ENSG00000027847
cluster_1318	ENSG00000253686	CTB-43E15.3	lncRNA_intergenic	Process	protein N-linked glycosylation	GO:0006487	20.3272	0.032636	4	86	29	12674	ENSG00000131459,ENSG00000161013,ENSG00000131446,ENSG00000027847
cluster_1320	CATG00000082141	CATG00000082141.1	lncRNA_divergent	Process	protein N-linked glycosylation	GO:0006487	19.2027	0.0411856	4	91	29	12669	ENSG00000131459,ENSG00000161013,ENSG00000131446,ENSG00000027847
cluster_1321	ENSG00000248859	RP11-375B1.3	lncRNA_intergenic	Process	protein N-linked glycosylation	GO:0006487	20.3272	0.0322351	4	86	29	12674	ENSG00000131459,ENSG00000161013,ENSG00000131446,ENSG00000027847
cluster_1322	ENSG00000246334	PRR7-AS1	lncRNA_divergent	Process	protein N-linked glycosylation	GO:0006487	23.6459	0.0159207	4	74	29	12686	ENSG00000131459,ENSG00000161013,ENSG00000131446,ENSG00000027847
cluster_1323	CATG00000078853	CATG00000078853.1	lncRNA_divergent	Process	protein N-linked glycosylation	GO:0006487	23.3287	0.0168356	4	75	29	12685	ENSG00000131459,ENSG00000161013,ENSG00000131446,ENSG00000027847
cluster_1324	CATG00000082172	CATG00000082172.1	lncRNA_divergent	Process	protein N-linked glycosylation	GO:0006487	23.9717	0.0150012	4	73	29	12687	ENSG00000131459,ENSG00000161013,ENSG00000131446,ENSG00000027847
cluster_1325	CATG00000082184	CATG00000082184.1	lncRNA_divergent	Process	protein N-linked glycosylation	GO:0006487	24.3065	0.0141239	4	72	29	12688	ENSG00000131459,ENSG00000161013,ENSG00000131446,ENSG00000027847
cluster_1326	CATG00000078868	CATG00000078868.1	lncRNA_divergent	Process	protein N-linked glycosylation	GO:0006487	27.7986	0.00734799	4	63	29	12697	ENSG00000131459,ENSG00000161013,ENSG00000131446,ENSG00000027847
cluster_1327	ENSG00000272431	RP11-281O15.8	lncRNA_divergent	Process	protein N-linked glycosylation	GO:0006487	23.3287	0.0165951	4	75	29	12685	ENSG00000131459,ENSG00000161013,ENSG00000131446,ENSG00000027847
cluster_1329	CATG00000078888	CATG00000078888.1	lncRNA_divergent	Process	protein N-linked glycosylation	GO:0006487	54.8621	0.000385341	4	32	29	12728	ENSG00000131459,ENSG00000161013,ENSG00000131446,ENSG00000027847
cluster_1330	ENSG00000250999	RP11-1379J22.5	lncRNA_intergenic	Process	protein N-linked glycosylation	GO:0006487	33.0696	0.00332973	4	53	29	12707	ENSG00000131459,ENSG00000161013,ENSG00000131446,ENSG00000027847
cluster_1331	CATG00000082226	CATG00000082226.1	lncRNA_divergent	Process	protein N-linked glycosylation	GO:0006487	23.3287	0.0174128	4	75	29	12685	ENSG00000131459,ENSG00000161013,ENSG00000131446,ENSG00000027847
cluster_1331	CATG00000082226	CATG00000082226.1	lncRNA_divergent	Process	retrograde vesicle-mediated transport, Golgi to ER	GO:0006890	10.7098	0.092749	4	75	63	12651	ENSG00000169223,ENSG00000113734,ENSG00000184840,ENSG00000113719
cluster_1331	CATG00000082226	CATG00000082226.1	lncRNA_divergent	Process	ribosomal large subunit biogenesis	GO:0042273	21.7809	0.092749	3	76	23	12691	ENSG00000037241,ENSG00000048162,ENSG00000181163
cluster_1332	CATG00000082228	CATG00000082228.1	lncRNA_divergent	Process	protein N-linked glycosylation	GO:0006487	28.7145	0.00655862	4	61	29	12699	ENSG00000131459,ENSG00000161013,ENSG00000131446,ENSG00000027847
cluster_1333	ENSG00000248367	CTB-129O4.1	lncRNA_divergent	Process	protein N-linked glycosylation	GO:0006487	20.3272	0.032636	4	86	29	12674	ENSG00000131459,ENSG00000161013,ENSG00000131446,ENSG00000027847
cluster_1334	CATG00000082255	CATG00000082255.1	lncRNA_divergent	Process	protein N-linked glycosylation	GO:0006487	33.0696	0.00355346	4	53	29	12707	ENSG00000131459,ENSG00000161013,ENSG00000131446,ENSG00000027847
cluster_1335	CATG00000078933	CATG00000078933.1	lncRNA_divergent	Process	protein N-linked glycosylation	GO:0006487	22.4262	0.0205501	4	78	29	12682	ENSG00000131459,ENSG00000161013,ENSG00000131446,ENSG00000027847
cluster_1357	CATG00000075679	CATG00000075679.1	lncRNA_divergent	Process	apoptotic process	GO:0006915	7.61109	0.0593565	3	13	376	12401	ENSG00000153071,ENSG00000132357,ENSG00000112996
cluster_1358	ENSG00000248668	OXCT1-AS1	lncRNA_divergent	Process	apoptotic process	GO:0006915	6.59521	0.0628133	3	15	376	12399	ENSG00000153071,ENSG00000132357,ENSG00000112996
cluster_1358	ENSG00000248668	OXCT1-AS1	lncRNA_divergent	Process	brain development	GO:0007420	16.6092	0.0500934	3	15	152	12623	ENSG00000083720,ENSG00000112972,ENSG00000250722
cluster_1359	CATG00000079648	CATG00000079648.1	lncRNA_divergent	Process	apoptotic process	GO:0006915	6.59521	0.0628133	3	15	376	12399	ENSG00000153071,ENSG00000132357,ENSG00000112996
cluster_1359	CATG00000079648	CATG00000079648.1	lncRNA_divergent	Process	brain development	GO:0007420	16.6092	0.0500934	3	15	152	12623	ENSG00000083720,ENSG00000112972,ENSG00000250722
cluster_1360	CATG00000075710	CATG00000075710.1	lncRNA_divergent	Process	apoptotic process	GO:0006915	6.59521	0.0628133	3	15	376	12399	ENSG00000153071,ENSG00000132357,ENSG00000112996
cluster_1360	CATG00000075710	CATG00000075710.1	lncRNA_divergent	Process	brain development	GO:0007420	16.6092	0.0500934	3	15	152	12623	ENSG00000083720,ENSG00000112972,ENSG00000250722
cluster_1361	ENSG00000177738	CTD-2201E18.3	lncRNA_intergenic	Process	apoptotic process	GO:0006915	6.59521	0.0628133	3	15	376	12399	ENSG00000153071,ENSG00000132357,ENSG00000112996
cluster_1361	ENSG00000177738	CTD-2201E18.3	lncRNA_intergenic	Process	brain development	GO:0007420	16.6092	0.0500934	3	15	152	12623	ENSG00000083720,ENSG00000112972,ENSG00000250722
cluster_1362	ENSG00000248240	RP11-159F24.5	lncRNA_divergent	Process	brain development	GO:0007420	22.6561	0.0266995	3	11	152	12627	ENSG00000083720,ENSG00000112972,ENSG00000250722
cluster_1363	ENSG00000251141	RP11-53O19.1	lncRNA_divergent	Process	apoptotic process	GO:0006915	6.59521	0.0628133	3	15	376	12399	ENSG00000153071,ENSG00000132357,ENSG00000112996
cluster_1363	ENSG00000251141	RP11-53O19.1	lncRNA_divergent	Process	brain development	GO:0007420	16.6092	0.0500934	3	15	152	12623	ENSG00000083720,ENSG00000112972,ENSG00000250722
cluster_1385	CATG00000080176	CATG00000080176.1	lncRNA_divergent	Process	response to endoplasmic reticulum stress	GO:0034976	17.3402	0.036045	3	36	61	12693	ENSG00000113296,ENSG00000113319,ENSG00000113163
cluster_1387	ENSG00000272081	CTD-2376I4.2	lncRNA_divergent	Process	blood coagulation	GO:0007596	13.0976	0.0707667	3	29	100	12661	ENSG00000132842,ENSG00000181104,ENSG00000164251
cluster_1387	ENSG00000272081	CTD-2376I4.2	lncRNA_divergent	Process	positive regulation of ERK1 and ERK2 cascade	GO:0070374	12.8387	0.0707667	3	29	102	12659	ENSG00000113161,ENSG00000181104,ENSG00000164251
cluster_1389	ENSG00000271714	CTD-2377O17.1	lncRNA_divergent	Process	response to endoplasmic reticulum stress	GO:0034976	13.8623	0.0556665	3	45	61	12684	ENSG00000113296,ENSG00000113319,ENSG00000113163
cluster_1390	ENSG00000250889	RP11-229C3.2	lncRNA_intergenic	Process	blood coagulation	GO:0007596	11.8669	0.0679899	3	32	100	12658	ENSG00000132842,ENSG00000181104,ENSG00000164251
cluster_1390	ENSG00000250889	RP11-229C3.2	lncRNA_intergenic	Process	positive regulation of ERK1 and ERK2 cascade	GO:0070374	11.6324	0.0679899	3	32	102	12656	ENSG00000113161,ENSG00000181104,ENSG00000164251
cluster_1391	ENSG00000249856	CTD-2503O16.4	lncRNA_intergenic	Process	blood coagulation	GO:0007596	11.8669	0.0679899	3	32	100	12658	ENSG00000132842,ENSG00000181104,ENSG00000164251
cluster_1391	ENSG00000249856	CTD-2503O16.4	lncRNA_intergenic	Process	positive regulation of ERK1 and ERK2 cascade	GO:0070374	11.6324	0.0679899	3	32	102	12656	ENSG00000113161,ENSG00000181104,ENSG00000164251
cluster_1392	CATG00000076298	CATG00000076298.1	lncRNA_intergenic	Process	blood coagulation	GO:0007596	18.0986	0.0202507	3	21	100	12669	ENSG00000132842,ENSG00000181104,ENSG00000164251
cluster_1392	CATG00000076298	CATG00000076298.1	lncRNA_intergenic	Process	positive regulation of ERK1 and ERK2 cascade	GO:0070374	17.7409	0.0202507	3	21	102	12667	ENSG00000113161,ENSG00000181104,ENSG00000164251
cluster_1393	ENSG00000247372	CTD-2235C13.2	lncRNA_divergent	Process	blood coagulation	GO:0007596	18.0986	0.0202507	3	21	100	12669	ENSG00000132842,ENSG00000181104,ENSG00000164251
cluster_1393	ENSG00000247372	CTD-2235C13.2	lncRNA_divergent	Process	positive regulation of ERK1 and ERK2 cascade	GO:0070374	17.7409	0.0202507	3	21	102	12667	ENSG00000113161,ENSG00000181104,ENSG00000164251
cluster_1394	ENSG00000250802	ZBED3-AS1	lncRNA_divergent	Process	blood coagulation	GO:0007596	10.2592	0.0925143	3	37	100	12653	ENSG00000132842,ENSG00000181104,ENSG00000164251
cluster_1394	ENSG00000250802	ZBED3-AS1	lncRNA_divergent	Process	positive regulation of ERK1 and ERK2 cascade	GO:0070374	10.0564	0.0925143	3	37	102	12651	ENSG00000113161,ENSG00000181104,ENSG00000164251
cluster_1394	ENSG00000250802	ZBED3-AS1	lncRNA_divergent	Process	response to endoplasmic reticulum stress	GO:0034976	16.8702	0.0375978	3	37	61	12692	ENSG00000113296,ENSG00000113319,ENSG00000113163
cluster_1395	ENSG00000245556	CTD-2037K23.2	lncRNA_divergent	Process	blood coagulation	GO:0007596	11.8669	0.0680962	3	32	100	12658	ENSG00000132842,ENSG00000181104,ENSG00000164251
cluster_1395	ENSG00000245556	CTD-2037K23.2	lncRNA_divergent	Process	response to endoplasmic reticulum stress	GO:0034976	19.5138	0.0272609	3	32	61	12697	ENSG00000113296,ENSG00000113319,ENSG00000113163
cluster_1396	CATG00000076373	CATG00000076373.1	lncRNA_divergent	Process	G protein-coupled receptor signaling pathway	GO:0007186	4.22476	0.0914377	3	29	305	12456	ENSG00000113319,ENSG00000181104,ENSG00000164251
cluster_1396	CATG00000076373	CATG00000076373.1	lncRNA_divergent	Process	blood coagulation	GO:0007596	13.0976	0.0518325	3	29	100	12661	ENSG00000132842,ENSG00000181104,ENSG00000164251
cluster_1397	CATG00000076377	CATG00000076377.1	lncRNA_divergent	Process	G protein-coupled receptor signaling pathway	GO:0007186	4.71337	0.0766797	3	26	305	12459	ENSG00000113319,ENSG00000181104,ENSG00000164251
cluster_1397	CATG00000076377	CATG00000076377.1	lncRNA_divergent	Process	blood coagulation	GO:0007596	14.6123	0.0359039	3	26	100	12664	ENSG00000132842,ENSG00000181104,ENSG00000164251
cluster_1398	CATG00000080294	CATG00000080294.1	lncRNA_divergent	Process	G protein-coupled receptor signaling pathway	GO:0007186	4.376	0.0816352	3	28	305	12457	ENSG00000113319,ENSG00000181104,ENSG00000164251
cluster_1398	CATG00000080294	CATG00000080294.1	lncRNA_divergent	Process	autophagy	GO:0006914	16.9848	0.0244734	3	28	80	12682	ENSG00000113273,ENSG00000152348,ENSG00000164253
cluster_1398	CATG00000080294	CATG00000080294.1	lncRNA_divergent	Process	blood coagulation	GO:0007596	13.5664	0.0398911	3	28	100	12662	ENSG00000132842,ENSG00000181104,ENSG00000164251
cluster_1398	CATG00000080294	CATG00000080294.1	lncRNA_divergent	Process	protein transport	GO:0015031	5.29743	0.0786657	3	28	253	12509	ENSG00000177034,ENSG00000085365,ENSG00000152348
cluster_1399	CATG00000080304	CATG00000080304.1	lncRNA_divergent	Process	autophagy	GO:0006914	14.857	0.0393214	3	32	80	12678	ENSG00000113273,ENSG00000152348,ENSG00000164253
cluster_1399	CATG00000080304	CATG00000080304.1	lncRNA_divergent	Process	blood coagulation	GO:0007596	11.8669	0.0559979	3	32	100	12658	ENSG00000132842,ENSG00000181104,ENSG00000164251
cluster_1399	CATG00000080304	CATG00000080304.1	lncRNA_divergent	Process	positive regulation of ERK1 and ERK2 cascade	GO:0070374	11.6324	0.0559979	3	32	102	12656	ENSG00000113161,ENSG00000181104,ENSG00000164251
cluster_1399	CATG00000080304	CATG00000080304.1	lncRNA_divergent	Process	protein transport	GO:0015031	4.63377	0.0906957	3	32	253	12505	ENSG00000177034,ENSG00000085365,ENSG00000152348
cluster_1399	CATG00000080304	CATG00000080304.1	lncRNA_divergent	Process	response to endoplasmic reticulum stress	GO:0034976	19.5138	0.0291884	3	32	61	12697	ENSG00000113296,ENSG00000113319,ENSG00000113163
cluster_1400	ENSG00000249042	CTD-2015H6.3	lncRNA_divergent	Process	autophagy	GO:0006914	10.5542	0.0939504	3	45	80	12665	ENSG00000113273,ENSG00000152348,ENSG00000164253
cluster_1400	ENSG00000249042	CTD-2015H6.3	lncRNA_divergent	Process	response to endoplasmic reticulum stress	GO:0034976	13.8623	0.0562694	3	45	61	12684	ENSG00000113296,ENSG00000113319,ENSG00000113163
cluster_1403	ENSG00000250320	CTD-2269F5.1	lncRNA_divergent	Process	cell adhesion	GO:0007155	14.1289	0.0516895	3	11	242	12537	ENSG00000145681,ENSG00000164176,ENSG00000038427
cluster_1405	CATG00000080408	CATG00000080408.1	lncRNA_divergent	Process	cell adhesion	GO:0007155	14.1289	0.0516895	3	11	242	12537	ENSG00000145681,ENSG00000164176,ENSG00000038427
cluster_1406	CATG00000076556	CATG00000076556.1	lncRNA_divergent	Process	cell adhesion	GO:0007155	15.543	0.0503928	3	10	242	12538	ENSG00000145681,ENSG00000164176,ENSG00000038427
cluster_1407	CATG00000080429	CATG00000080429.1	lncRNA_intergenic	Process	cell adhesion	GO:0007155	17.2713	0.045326	3	9	242	12539	ENSG00000145681,ENSG00000164176,ENSG00000038427
cluster_1408	CATG00000080447	CATG00000080447.1	lncRNA_sense_intronic	Process	cell adhesion	GO:0007155	14.1289	0.0516895	3	11	242	12537	ENSG00000145681,ENSG00000164176,ENSG00000038427
cluster_1409	ENSG00000247828	TMEM161B-AS1	lncRNA_divergent	Process	cell adhesion	GO:0007155	12.9504	0.05536	3	12	242	12536	ENSG00000145681,ENSG00000164176,ENSG00000038427
cluster_1410	CATG00000080486	CATG00000080486.1	lncRNA_divergent	Process	cell adhesion	GO:0007155	12.9504	0.05536	3	12	242	12536	ENSG00000145681,ENSG00000164176,ENSG00000038427
cluster_1418	CATG00000076772	CATG00000076772.1	lncRNA_divergent	Process	proteolysis	GO:0006508	22.0234	0.0147239	3	8	214	12568	ENSG00000247121,ENSG00000175426,ENSG00000113441
cluster_1419	ENSG00000251513	RP11-155G15.2	lncRNA_divergent	Process	proteolysis	GO:0006508	16.0132	0.0378354	3	11	214	12565	ENSG00000247121,ENSG00000175426,ENSG00000113441
cluster_1420	ENSG00000246763	RGMB-AS1	lncRNA_divergent	Process	proteolysis	GO:0006508	29.3692	0.0069366	3	6	214	12570	ENSG00000247121,ENSG00000175426,ENSG00000113441
cluster_1421	ENSG00000248489	CTD-2007H13.3	lncRNA_divergent	Process	proteolysis	GO:0006508	29.3692	0.0069366	3	6	214	12570	ENSG00000247121,ENSG00000175426,ENSG00000113441
cluster_1422	CATG00000089370	CATG00000089370.1	lncRNA_intergenic	Process	ubiquitin-dependent protein catabolic process	GO:0006511	15.0347	0.0494519	3	12	209	12569	ENSG00000112234,ENSG00000085382,ENSG00000123552
cluster_1423	ENSG00000260000	RP3-467N11.1	lncRNA_divergent	Process	ubiquitin-dependent protein catabolic process	GO:0006511	15.0347	0.0494519	3	12	209	12569	ENSG00000112234,ENSG00000085382,ENSG00000123552
cluster_1428	CATG00000085276	CATG00000085276.1	lncRNA_divergent	Process	positive regulation of neuron projection development	GO:0010976	20.6853	0.0540979	3	23	80	12687	ENSG00000112367,ENSG00000112335,ENSG00000010810
cluster_1430	CATG00000085291	CATG00000085291.1	lncRNA_divergent	Process	intracellular signal transduction	GO:0035556	6.53061	0.0908644	3	23	250	12517	ENSG00000010810,ENSG00000135587,ENSG00000056972
cluster_1430	CATG00000085291	CATG00000085291.1	lncRNA_divergent	Process	positive regulation of neuron projection development	GO:0010976	20.6853	0.0544053	3	23	80	12687	ENSG00000112367,ENSG00000112335,ENSG00000010810
cluster_1431	CATG00000089591	CATG00000089591.1	lncRNA_divergent	Process	positive regulation of neuron projection development	GO:0010976	16.9848	0.0960397	3	28	80	12682	ENSG00000112367,ENSG00000112335,ENSG00000010810
cluster_1433	CATG00000089598	CATG00000089598.1	lncRNA_divergent	Process	intracellular signal transduction	GO:0035556	6.0072	0.0973557	3	25	250	12515	ENSG00000010810,ENSG00000135587,ENSG00000056972
cluster_1433	CATG00000089598	CATG00000089598.1	lncRNA_divergent	Process	positive regulation of neuron projection development	GO:0010976	19.0275	0.0690639	3	25	80	12685	ENSG00000112367,ENSG00000112335,ENSG00000010810
cluster_1437	CATG00000089661	CATG00000089661.1	lncRNA_intergenic	Process	nucleosome assembly	GO:0006334	25.1925	0.0380028	3	21	72	12697	ENSG00000111875,ENSG00000189241,ENSG00000187189
cluster_1438	ENSG00000228624	RP3-399L15.3	lncRNA_antisense	Process	nucleosome assembly	GO:0006334	19.5849	0.0876533	3	27	72	12691	ENSG00000111875,ENSG00000189241,ENSG00000187189
cluster_1440	ENSG00000237021	RP3-486I3.7	lncRNA_divergent	Process	nucleosome assembly	GO:0006334	22.9982	0.0529753	3	23	72	12695	ENSG00000111875,ENSG00000189241,ENSG00000187189
cluster_1441	ENSG00000240050	RP1-93H18.1	lncRNA_divergent	Process	nucleosome assembly	GO:0006334	22.9982	0.0529753	3	23	72	12695	ENSG00000111875,ENSG00000189241,ENSG00000187189
cluster_1442	CATG00000089707	CATG00000089707.1	lncRNA_divergent	Process	nucleosome assembly	GO:0006334	24.0455	0.0462491	3	22	72	12696	ENSG00000111875,ENSG00000189241,ENSG00000187189
cluster_1443	CATG00000089719	CATG00000089719.1	lncRNA_divergent	Process	nucleosome assembly	GO:0006334	25.1925	0.0387198	3	21	72	12697	ENSG00000111875,ENSG00000189241,ENSG00000187189
cluster_1444	CATG00000089720	CATG00000089720.1	lncRNA_divergent	Process	nucleosome assembly	GO:0006334	18.2313	0.0970857	3	29	72	12689	ENSG00000111875,ENSG00000189241,ENSG00000187189
cluster_1445	CATG00000089721	CATG00000089721.1	lncRNA_divergent	Process	nucleosome assembly	GO:0006334	18.2313	0.0970857	3	29	72	12689	ENSG00000111875,ENSG00000189241,ENSG00000187189
cluster_1446	CATG00000089732	CATG00000089732.1	lncRNA_divergent	Process	nucleosome assembly	GO:0006334	22.9982	0.072156	3	23	72	12695	ENSG00000111875,ENSG00000189241,ENSG00000187189
cluster_1457	CATG00000085904	CATG00000085904.1	lncRNA_divergent	Process	cell adhesion	GO:0007155	14.1289	0.0531147	3	11	242	12537	ENSG00000118523,ENSG00000152894,ENSG00000196569
cluster_1462	ENSG00000232876	CTA-212D2.2	lncRNA_divergent	Process	positive regulation of transcription by RNA polymerase II	GO:0045944	13.6703	0.0316173	3	4	665	12121	ENSG00000118513,ENSG00000135541,ENSG00000028839
cluster_1482	CATG00000086519	CATG00000086519.1	lncRNA_divergent	Process	cell division	GO:0051301	11.5378	0.0461373	3	12	271	12507	ENSG00000186625,ENSG00000131023,ENSG00000120253
cluster_1482	CATG00000086519	CATG00000086519.1	lncRNA_divergent	Process	viral process	GO:0016032	10.7655	0.0461373	3	12	290	12488	ENSG00000111981,ENSG00000131019,ENSG00000120253
cluster_1484	CATG00000086520	CATG00000086520.1	lncRNA_divergent	Process	cell division	GO:0051301	11.5378	0.0461373	3	12	271	12507	ENSG00000186625,ENSG00000131023,ENSG00000120253
cluster_1484	CATG00000086520	CATG00000086520.1	lncRNA_divergent	Process	viral process	GO:0016032	10.7655	0.0461373	3	12	290	12488	ENSG00000111981,ENSG00000131019,ENSG00000120253
cluster_1485	ENSG00000268592	RP11-244K5.8	lncRNA_divergent	Process	cell division	GO:0051301	12.5877	0.0418738	3	11	271	12508	ENSG00000186625,ENSG00000131023,ENSG00000120253
cluster_1485	ENSG00000268592	RP11-244K5.8	lncRNA_divergent	Process	viral process	GO:0016032	11.7451	0.0418738	3	11	290	12489	ENSG00000111981,ENSG00000131019,ENSG00000120253
cluster_1487	ENSG00000232891	RP11-136K14.1	lncRNA_sense_intronic	Process	cell division	GO:0051301	11.5378	0.0461373	3	12	271	12507	ENSG00000186625,ENSG00000131023,ENSG00000120253
cluster_1487	ENSG00000232891	RP11-136K14.1	lncRNA_sense_intronic	Process	viral process	GO:0016032	10.7655	0.0461373	3	12	290	12488	ENSG00000111981,ENSG00000131019,ENSG00000120253
cluster_1488	ENSG00000227627	RP1-101K10.6	lncRNA_divergent	Process	G protein-coupled receptor signaling pathway	GO:0007186	15.3406	0.0314067	3	8	305	12477	ENSG00000146426,ENSG00000131016,ENSG00000091844
cluster_1489	CATG00000090542	CATG00000090542.1	lncRNA_divergent	Process	G protein-coupled receptor signaling pathway	GO:0007186	24.5508	0.021662	3	5	305	12480	ENSG00000146426,ENSG00000131016,ENSG00000091844
cluster_1490	CATG00000090546	CATG00000090546.1	lncRNA_divergent	Process	G protein-coupled receptor signaling pathway	GO:0007186	15.3406	0.0314067	3	8	305	12477	ENSG00000146426,ENSG00000131016,ENSG00000091844
cluster_1491	CATG00000090619	CATG00000090619.1	lncRNA_sense_intronic	Process	membrane organization	GO:0061024	33.734	0.019437	3	12	94	12684	ENSG00000197081,ENSG00000130340,ENSG00000078269
cluster_1492	ENSG00000271265	RP11-230C9.4	lncRNA_intergenic	Process	membrane organization	GO:0061024	31.1367	0.0237911	3	13	94	12683	ENSG00000197081,ENSG00000130340,ENSG00000078269
cluster_1493	ENSG00000270487	RP11-230C9.3	lncRNA_antisense	Process	membrane organization	GO:0061024	31.1367	0.0237911	3	13	94	12683	ENSG00000197081,ENSG00000130340,ENSG00000078269
cluster_1494	ENSG00000271040	RP5-933K21.3	lncRNA_divergent	Process	membrane organization	GO:0061024	28.9103	0.0316569	3	14	94	12682	ENSG00000197081,ENSG00000130340,ENSG00000078269
cluster_1495	CATG00000086727	CATG00000086727.1	lncRNA_divergent	Process	membrane organization	GO:0061024	26.9809	0.0275833	3	15	94	12681	ENSG00000197081,ENSG00000130340,ENSG00000078269
cluster_1496	CATG00000090679	CATG00000090679.1	lncRNA_sense_intronic	Process	membrane organization	GO:0061024	26.9809	0.0275833	3	15	94	12681	ENSG00000197081,ENSG00000130340,ENSG00000078269
cluster_1497	CATG00000090680	CATG00000090680.1	lncRNA_divergent	Process	membrane organization	GO:0061024	26.9809	0.0275833	3	15	94	12681	ENSG00000197081,ENSG00000130340,ENSG00000078269
cluster_1498	CATG00000090695	CATG00000090695.1	lncRNA_sense_intronic	Process	membrane organization	GO:0061024	26.9809	0.0275833	3	15	94	12681	ENSG00000197081,ENSG00000130340,ENSG00000078269
cluster_1499	CATG00000086775	CATG00000086775.1	lncRNA_divergent	Process	membrane organization	GO:0061024	26.9809	0.0275833	3	15	94	12681	ENSG00000197081,ENSG00000130340,ENSG00000078269
cluster_1500	CATG00000090718	CATG00000090718.1	lncRNA_divergent	Process	membrane organization	GO:0061024	26.9809	0.0275833	3	15	94	12681	ENSG00000197081,ENSG00000130340,ENSG00000078269
cluster_1504	CATG00000090839	CATG00000090839.1	lncRNA_divergent	Process	biological_process	GO:0008150	5.67006	0.0684313	3	19	346	12425	ENSG00000130023,ENSG00000060762,ENSG00000229921
cluster_1505	ENSG00000261420	RP1-168L15.5	lncRNA_divergent	Process	biological_process	GO:0008150	6.33815	0.0638865	3	17	346	12427	ENSG00000130023,ENSG00000060762,ENSG00000229921
cluster_1506	ENSG00000227598	RP1-167A14.2	lncRNA_divergent	Process	biological_process	GO:0008150	6.33815	0.0638865	3	17	346	12427	ENSG00000130023,ENSG00000060762,ENSG00000229921
cluster_1507	ENSG00000272980	RP11-517H2.6	lncRNA_intergenic	Process	biological_process	GO:0008150	6.33815	0.0638865	3	17	346	12427	ENSG00000130023,ENSG00000060762,ENSG00000229921
cluster_1508	ENSG00000228648	RP11-568A7.2	lncRNA_intergenic	Process	biological_process	GO:0008150	6.33815	0.0638865	3	17	346	12427	ENSG00000130023,ENSG00000060762,ENSG00000229921
cluster_1509	ENSG00000198221	MLLT4-AS1	lncRNA_divergent	Process	biological_process	GO:0008150	6.33815	0.0638865	3	17	346	12427	ENSG00000130023,ENSG00000060762,ENSG00000229921
cluster_1510	ENSG00000229921	KIF25-AS1	lncRNA_divergent	Process	biological_process	GO:0008150	6.33815	0.0638865	3	17	346	12427	ENSG00000130023,ENSG00000060762,ENSG00000229921
cluster_1511	ENSG00000226445	XXyac-YX65C7_A.2	lncRNA_divergent	Process	biological_process	GO:0008150	6.33815	0.0638865	3	17	346	12427	ENSG00000130023,ENSG00000060762,ENSG00000229921
cluster_1512	ENSG00000227704	RP1-266L20.4	lncRNA_divergent	Process	biological_process	GO:0008150	6.33815	0.0638865	3	17	346	12427	ENSG00000130023,ENSG00000060762,ENSG00000229921
cluster_1513	ENSG00000231690	LINC00574	lncRNA_intergenic	Process	biological_process	GO:0008150	6.33815	0.0638865	3	17	346	12427	ENSG00000130023,ENSG00000060762,ENSG00000229921
cluster_1514	ENSG00000271234	RP5-894D12.4	lncRNA_divergent	Process	biological_process	GO:0008150	6.33815	0.0638865	3	17	346	12427	ENSG00000130023,ENSG00000060762,ENSG00000229921
cluster_1515	CATG00000087066	CATG00000087066.1	lncRNA_divergent	Process	biological_process	GO:0008150	6.33815	0.0638865	3	17	346	12427	ENSG00000130023,ENSG00000060762,ENSG00000229921
cluster_1522	ENSG00000250903	GMDS-AS1	lncRNA_divergent	Process	negative regulation of endopeptidase activity	GO:0010951	27.6727	0.0324041	3	26	53	12711	ENSG00000170542,ENSG00000124570,ENSG00000021355
cluster_1522	ENSG00000250903	GMDS-AS1	lncRNA_divergent	Process	neutrophil degranulation	GO:0043312	4.82679	0.0923388	3	26	298	12466	ENSG00000021355,ENSG00000124570,ENSG00000239264
cluster_1525	CATG00000087800	CATG00000087800.1	lncRNA_sense_intronic	Process	CENP-A containing nucleosome assembly	GO:0034080	45.256	8.88334e-13	11	106	29	12647	ENSG00000198339,ENSG00000196176,ENSG00000188987,ENSG00000198327,ENSG00000197914,ENSG00000197238,ENSG00000197061,ENSG00000158406,ENSG00000124529,ENSG00000198518,ENSG00000198558
cluster_1525	CATG00000087800	CATG00000087800.1	lncRNA_sense_intronic	Process	DNA replication-dependent nucleosome assembly	GO:0006335	261.155	7.47083e-33	20	97	10	12666	ENSG00000256316,ENSG00000198366,ENSG00000197409,ENSG00000196532,ENSG00000196966,ENSG00000182572,ENSG00000256018,ENSG00000197153,ENSG00000124693,ENSG00000196176,ENSG00000188987,ENSG00000198327,ENSG00000197914,ENSG00000197238,ENSG00000197061,ENSG00000158406,ENSG00000124529,ENSG00000198518,ENSG00000198558,ENSG00000198339
cluster_1525	CATG00000087800	CATG00000087800.1	lncRNA_sense_intronic	Process	DNA replication-independent nucleosome assembly	GO:0006336	101.083	1.31601e-15	11	106	13	12663	ENSG00000198339,ENSG00000196176,ENSG00000188987,ENSG00000198327,ENSG00000197914,ENSG00000197238,ENSG00000197061,ENSG00000158406,ENSG00000124529,ENSG00000198518,ENSG00000198558
cluster_1525	CATG00000087800	CATG00000087800.1	lncRNA_sense_intronic	Process	DNA-templated transcription, initiation	GO:0006352	77.2747	1.02491e-14	11	106	17	12659	ENSG00000198339,ENSG00000196176,ENSG00000188987,ENSG00000198327,ENSG00000197914,ENSG00000197238,ENSG00000197061,ENSG00000158406,ENSG00000124529,ENSG00000198518,ENSG00000198558
cluster_1525	CATG00000087800	CATG00000087800.1	lncRNA_sense_intronic	Process	antibacterial humoral response	GO:0019731	141.429	1.09968e-07	5	112	4	12672	ENSG00000124635,ENSG00000197903,ENSG00000168242,ENSG00000180596,ENSG00000204592
cluster_1525	CATG00000087800	CATG00000087800.1	lncRNA_sense_intronic	Process	antigen processing and presentation of endogenous peptide antigen via MHC class I via ER pathway, TAP-independent	GO:0002486	112.142	5.48889e-06	4	113	4	12672	ENSG00000204592,ENSG00000010704,ENSG00000204642,ENSG00000204632
cluster_1525	CATG00000087800	CATG00000087800.1	lncRNA_sense_intronic	Process	antigen processing and presentation of endogenous peptide antigen via MHC class Ib	GO:0002476	112.142	5.48889e-06	4	113	4	12672	ENSG00000204592,ENSG00000010704,ENSG00000204642,ENSG00000204632
cluster_1525	CATG00000087800	CATG00000087800.1	lncRNA_sense_intronic	Process	antigen processing and presentation of exogenous peptide antigen via MHC class I, TAP-dependent	GO:0002479	6.78142	0.0805552	3	114	49	12627	ENSG00000204592,ENSG00000204642,ENSG00000204632
cluster_1525	CATG00000087800	CATG00000087800.1	lncRNA_sense_intronic	Process	antigen processing and presentation of exogenous peptide antigen via MHC class I, TAP-independent	GO:0002480	166.763	8.35377e-05	3	114	2	12674	ENSG00000204592,ENSG00000204642,ENSG00000204632
cluster_1525	CATG00000087800	CATG00000087800.1	lncRNA_sense_intronic	Process	antigen processing and presentation of peptide antigen via MHC class I	GO:0002474	26.3592	0.000335499	4	113	17	12659	ENSG00000204592,ENSG00000010704,ENSG00000204642,ENSG00000204632
cluster_1525	CATG00000087800	CATG00000087800.1	lncRNA_sense_intronic	Process	antimicrobial humoral immune response mediated by antimicrobial peptide	GO:0061844	37.3569	0.000122209	4	113	12	12664	ENSG00000168242,ENSG00000124635,ENSG00000197903,ENSG00000180596
cluster_1525	CATG00000087800	CATG00000087800.1	lncRNA_sense_intronic	Process	biological_process	GO:0008150	2.6549	0.096033	8	109	341	12335	ENSG00000204618,ENSG00000196866,ENSG00000196747,ENSG00000184348,ENSG00000196787,ENSG00000198374,ENSG00000233224,ENSG00000184825
cluster_1525	CATG00000087800	CATG00000087800.1	lncRNA_sense_intronic	Process	blood coagulation	GO:0007596	12.645	4.7033e-07	10	107	93	12583	ENSG00000196532,ENSG00000196966,ENSG00000182572,ENSG00000256018,ENSG00000197153,ENSG00000124693,ENSG00000256316,ENSG00000079691,ENSG00000198366,ENSG00000197409
cluster_1525	CATG00000087800	CATG00000087800.1	lncRNA_sense_intronic	Process	cellular protein metabolic process	GO:0044267	22.3249	1.85155e-17	20	97	116	12560	ENSG00000256316,ENSG00000198366,ENSG00000197409,ENSG00000196532,ENSG00000196966,ENSG00000182572,ENSG00000256018,ENSG00000197153,ENSG00000124693,ENSG00000196176,ENSG00000188987,ENSG00000198327,ENSG00000197914,ENSG00000197238,ENSG00000197061,ENSG00000158406,ENSG00000124529,ENSG00000198518,ENSG00000198558,ENSG00000198339
cluster_1525	CATG00000087800	CATG00000087800.1	lncRNA_sense_intronic	Process	chromatin organization	GO:0006325	27.0189	8.30955e-19	20	97	96	12580	ENSG00000256316,ENSG00000196747,ENSG00000184348,ENSG00000196787,ENSG00000198374,ENSG00000180573,ENSG00000137259,ENSG00000233224,ENSG00000198366,ENSG00000197409,ENSG00000196532,ENSG00000196966,ENSG00000182572,ENSG00000256018,ENSG00000197153,ENSG00000124693,ENSG00000184357,ENSG00000168274,ENSG00000196866,ENSG00000184825
cluster_1525	CATG00000087800	CATG00000087800.1	lncRNA_sense_intronic	Process	chromatin silencing at rDNA	GO:0000183	261.155	7.47083e-33	20	97	10	12666	ENSG00000256316,ENSG00000198366,ENSG00000197409,ENSG00000196532,ENSG00000196966,ENSG00000182572,ENSG00000256018,ENSG00000197153,ENSG00000124693,ENSG00000196176,ENSG00000188987,ENSG00000198327,ENSG00000197914,ENSG00000197238,ENSG00000197061,ENSG00000158406,ENSG00000124529,ENSG00000198518,ENSG00000198558,ENSG00000198339
cluster_1525	CATG00000087800	CATG00000087800.1	lncRNA_sense_intronic	Process	chromosome condensation	GO:0030261	114.144	7.99735e-09	6	111	6	12670	ENSG00000168298,ENSG00000184357,ENSG00000187475,ENSG00000124610,ENSG00000187837,ENSG00000124575
cluster_1525	CATG00000087800	CATG00000087800.1	lncRNA_sense_intronic	Process	defense response to Gram-positive bacterium	GO:0050830	36.0085	1.11292e-06	6	111	19	12657	ENSG00000124635,ENSG00000204619,ENSG00000197903,ENSG00000168242,ENSG00000180596,ENSG00000204592
cluster_1525	CATG00000087800	CATG00000087800.1	lncRNA_sense_intronic	Process	double-strand break repair via nonhomologous end joining	GO:0006303	32.0787	1.8853e-12	12	105	45	12631	ENSG00000198339,ENSG00000196176,ENSG00000188987,ENSG00000198327,ENSG00000197914,ENSG00000197238,ENSG00000197061,ENSG00000158406,ENSG00000124529,ENSG00000198518,ENSG00000198558,ENSG00000137337
cluster_1525	CATG00000087800	CATG00000087800.1	lncRNA_sense_intronic	Process	histone H3-K4 trimethylation	GO:0080182	33.3316	0.00180008	3	114	10	12666	ENSG00000168298,ENSG00000187837,ENSG00000124575
cluster_1525	CATG00000087800	CATG00000087800.1	lncRNA_sense_intronic	Process	innate immune response in mucosa	GO:0002227	149.534	3.08289e-06	4	113	3	12673	ENSG00000168242,ENSG00000124635,ENSG00000197903,ENSG00000180596
cluster_1525	CATG00000087800	CATG00000087800.1	lncRNA_sense_intronic	Process	interferon-gamma secretion	GO:0072643	111.167	0.000151316	3	114	3	12673	ENSG00000204713,ENSG00000186470,ENSG00000026950
cluster_1525	CATG00000087800	CATG00000087800.1	lncRNA_sense_intronic	Process	interferon-gamma-mediated signaling pathway	GO:0060333	15.6746	0.000330768	5	112	36	12640	ENSG00000112343,ENSG00000234127,ENSG00000204592,ENSG00000204642,ENSG00000204632
cluster_1525	CATG00000087800	CATG00000087800.1	lncRNA_sense_intronic	Process	interleukin-7-mediated signaling pathway	GO:0038111	117.287	3.27011e-13	9	108	9	12667	ENSG00000196532,ENSG00000196966,ENSG00000182572,ENSG00000256018,ENSG00000197153,ENSG00000124693,ENSG00000256316,ENSG00000198366,ENSG00000197409
cluster_1525	CATG00000087800	CATG00000087800.1	lncRNA_sense_intronic	Process	negative regulation of DNA recombination	GO:0045910	97.8301	1.34016e-08	6	111	7	12669	ENSG00000168298,ENSG00000184357,ENSG00000187475,ENSG00000124610,ENSG00000187837,ENSG00000124575
cluster_1525	CATG00000087800	CATG00000087800.1	lncRNA_sense_intronic	Process	negative regulation of chromatin silencing	GO:0031936	136.984	4.24067e-09	6	111	5	12671	ENSG00000168298,ENSG00000184357,ENSG00000187475,ENSG00000124610,ENSG00000187837,ENSG00000124575
cluster_1525	CATG00000087800	CATG00000087800.1	lncRNA_sense_intronic	Process	negative regulation of gene expression, epigenetic	GO:0045814	120.341	2.77004e-30	21	96	23	12653	ENSG00000256316,ENSG00000198366,ENSG00000197409,ENSG00000196532,ENSG00000196966,ENSG00000182572,ENSG00000256018,ENSG00000197153,ENSG00000124693,ENSG00000196176,ENSG00000188987,ENSG00000198327,ENSG00000197914,ENSG00000197238,ENSG00000197061,ENSG00000158406,ENSG00000124529,ENSG00000198518,ENSG00000198558,ENSG00000204713,ENSG00000198339
cluster_1525	CATG00000087800	CATG00000087800.1	lncRNA_sense_intronic	Process	negative regulation of megakaryocyte differentiation	GO:0045653	328.755	1.07915e-18	11	106	4	12672	ENSG00000198339,ENSG00000196176,ENSG00000188987,ENSG00000198327,ENSG00000197914,ENSG00000197238,ENSG00000197061,ENSG00000158406,ENSG00000124529,ENSG00000198518,ENSG00000198558
cluster_1525	CATG00000087800	CATG00000087800.1	lncRNA_sense_intronic	Process	negative regulation of natural killer cell mediated cytotoxicity	GO:0045953	111.167	0.000151316	3	114	3	12673	ENSG00000204592,ENSG00000204642,ENSG00000204632
cluster_1525	CATG00000087800	CATG00000087800.1	lncRNA_sense_intronic	Process	nucleosome assembly	GO:0006334	153.818	6.18562e-55	37	80	38	12638	ENSG00000256316,ENSG00000124635,ENSG00000185130,ENSG00000233822,ENSG00000197459,ENSG00000168242,ENSG00000180596,ENSG00000196331,ENSG00000198366,ENSG00000204256,ENSG00000196532,ENSG00000196966,ENSG00000182572,ENSG00000256018,ENSG00000197153,ENSG00000197409,ENSG00000124693,ENSG00000196176,ENSG00000188987,ENSG00000198327,ENSG00000197914,ENSG00000197238,ENSG00000197061,ENSG00000158406,ENSG00000124529…
cluster_1525	CATG00000087800	CATG00000087800.1	lncRNA_sense_intronic	Process	nucleosome positioning	GO:0016584	97.8301	1.34016e-08	6	111	7	12669	ENSG00000168298,ENSG00000184357,ENSG00000187475,ENSG00000124610,ENSG00000187837,ENSG00000124575
cluster_1525	CATG00000087800	CATG00000087800.1	lncRNA_sense_intronic	Process	positive regulation of NF-kappaB transcription factor activity	GO:0051092	5.00626	0.0717281	4	113	89	12587	ENSG00000204388,ENSG00000204305,ENSG00000112343,ENSG00000137312
cluster_1525	CATG00000087800	CATG00000087800.1	lncRNA_sense_intronic	Process	positive regulation of T cell mediated cytotoxicity	GO:0001916	56.0531	3.64722e-05	4	113	8	12668	ENSG00000204592,ENSG00000010704,ENSG00000204642,ENSG00000204632
cluster_1525	CATG00000087800	CATG00000087800.1	lncRNA_sense_intronic	Process	protein heterotetramerization	GO:0051290	104.338	4.71208e-28	20	97	25	12651	ENSG00000256316,ENSG00000198366,ENSG00000197409,ENSG00000196532,ENSG00000196966,ENSG00000182572,ENSG00000256018,ENSG00000197153,ENSG00000124693,ENSG00000196176,ENSG00000188987,ENSG00000198327,ENSG00000197914,ENSG00000197238,ENSG00000197061,ENSG00000158406,ENSG00000124529,ENSG00000198518,ENSG00000198558,ENSG00000198339
cluster_1525	CATG00000087800	CATG00000087800.1	lncRNA_sense_intronic	Process	protein ubiquitination	GO:0016567	4.21015	0.000722581	12	105	335	12341	ENSG00000187990,ENSG00000124635,ENSG00000196226,ENSG00000204619,ENSG00000204599,ENSG00000185130,ENSG00000233822,ENSG00000197903,ENSG00000197459,ENSG00000168242,ENSG00000180596,ENSG00000196331
cluster_1525	CATG00000087800	CATG00000087800.1	lncRNA_sense_intronic	Process	regulation of gene silencing	GO:0060968	1056.25	9.53241e-17	9	108	1	12675	ENSG00000196532,ENSG00000196966,ENSG00000182572,ENSG00000256018,ENSG00000197153,ENSG00000124693,ENSG00000256316,ENSG00000198366,ENSG00000197409
cluster_1525	CATG00000087800	CATG00000087800.1	lncRNA_sense_intronic	Process	regulation of gene silencing by miRNA	GO:0060964	51.041	2.07962e-23	20	97	51	12625	ENSG00000256316,ENSG00000198366,ENSG00000197409,ENSG00000196532,ENSG00000196966,ENSG00000182572,ENSG00000256018,ENSG00000197153,ENSG00000124693,ENSG00000196176,ENSG00000188987,ENSG00000198327,ENSG00000197914,ENSG00000197238,ENSG00000197061,ENSG00000158406,ENSG00000124529,ENSG00000198518,ENSG00000198558,ENSG00000198339
cluster_1525	CATG00000087800	CATG00000087800.1	lncRNA_sense_intronic	Process	regulation of immune response	GO:0050776	18.2694	4.83439e-06	7	110	44	12632	ENSG00000186470,ENSG00000026950,ENSG00000112763,ENSG00000124508,ENSG00000204592,ENSG00000204642,ENSG00000204632
cluster_1525	CATG00000087800	CATG00000087800.1	lncRNA_sense_intronic	Process	regulation of megakaryocyte differentiation	GO:0045652	70.4319	1.41322e-25	20	97	37	12639	ENSG00000256316,ENSG00000198366,ENSG00000197409,ENSG00000196532,ENSG00000196966,ENSG00000182572,ENSG00000256018,ENSG00000197153,ENSG00000124693,ENSG00000196176,ENSG00000188987,ENSG00000198327,ENSG00000197914,ENSG00000197238,ENSG00000197061,ENSG00000158406,ENSG00000124529,ENSG00000198518,ENSG00000198558,ENSG00000198339
cluster_1525	CATG00000087800	CATG00000087800.1	lncRNA_sense_intronic	Process	regulation of transcription, DNA-templated	GO:0006355	3.74093	0.000153605	17	100	551	12125	ENSG00000235109,ENSG00000198315,ENSG00000137185,ENSG00000137338,ENSG00000168298,ENSG00000232040,ENSG00000184357,ENSG00000187475,ENSG00000197935,ENSG00000196812,ENSG00000124610,ENSG00000204531,ENSG00000187626,ENSG00000158691,ENSG00000096654,ENSG00000187837,ENSG00000124575
cluster_1525	CATG00000087800	CATG00000087800.1	lncRNA_sense_intronic	Process	telomere capping	GO:0016233	109.516	7.73557e-16	11	106	12	12664	ENSG00000198339,ENSG00000196176,ENSG00000188987,ENSG00000198327,ENSG00000197914,ENSG00000197238,ENSG00000197061,ENSG00000158406,ENSG00000124529,ENSG00000198518,ENSG00000198558
cluster_1525	CATG00000087800	CATG00000087800.1	lncRNA_sense_intronic	Process	telomere organization	GO:0032200	653.196	5.51973e-36	20	97	4	12672	ENSG00000256316,ENSG00000198366,ENSG00000197409,ENSG00000196532,ENSG00000196966,ENSG00000182572,ENSG00000256018,ENSG00000197153,ENSG00000124693,ENSG00000196176,ENSG00000188987,ENSG00000198327,ENSG00000197914,ENSG00000197238,ENSG00000197061,ENSG00000158406,ENSG00000124529,ENSG00000198518,ENSG00000198558,ENSG00000198339
cluster_1525	CATG00000087800	CATG00000087800.1	lncRNA_sense_intronic	Process	type I interferon signaling pathway	GO:0060337	10.0821	0.0330711	3	114	33	12643	ENSG00000204592,ENSG00000204642,ENSG00000204632
cluster_1526	CATG00000087818	CATG00000087818.1	lncRNA_divergent	Process	CENP-A containing nucleosome assembly	GO:0034080	61.6379	1.99364e-14	11	78	29	12675	ENSG00000198339,ENSG00000196176,ENSG00000188987,ENSG00000198327,ENSG00000197914,ENSG00000197238,ENSG00000197061,ENSG00000158406,ENSG00000124529,ENSG00000198518,ENSG00000198558
cluster_1526	CATG00000087818	CATG00000087818.1	lncRNA_divergent	Process	DNA replication-dependent nucleosome assembly	GO:0006335	367.942	8.96747e-36	20	69	10	12694	ENSG00000256316,ENSG00000198366,ENSG00000197409,ENSG00000196532,ENSG00000196966,ENSG00000182572,ENSG00000256018,ENSG00000197153,ENSG00000124693,ENSG00000196176,ENSG00000188987,ENSG00000198327,ENSG00000197914,ENSG00000197238,ENSG00000197061,ENSG00000158406,ENSG00000124529,ENSG00000198518,ENSG00000198558,ENSG00000198339
cluster_1526	CATG00000087818	CATG00000087818.1	lncRNA_divergent	Process	DNA replication-independent nucleosome assembly	GO:0006336	137.674	2.85951e-17	11	78	13	12691	ENSG00000198339,ENSG00000196176,ENSG00000188987,ENSG00000198327,ENSG00000197914,ENSG00000197238,ENSG00000197061,ENSG00000158406,ENSG00000124529,ENSG00000198518,ENSG00000198558
cluster_1526	CATG00000087818	CATG00000087818.1	lncRNA_divergent	Process	DNA-templated transcription, initiation	GO:0006352	105.247	2.24505e-16	11	78	17	12687	ENSG00000198339,ENSG00000196176,ENSG00000188987,ENSG00000198327,ENSG00000197914,ENSG00000197238,ENSG00000197061,ENSG00000158406,ENSG00000124529,ENSG00000198518,ENSG00000198558
cluster_1526	CATG00000087818	CATG00000087818.1	lncRNA_divergent	Process	T cell receptor signaling pathway	GO:0050852	5.8721	0.0293462	4	85	101	12603	ENSG00000112763,ENSG00000124508,ENSG00000186470,ENSG00000026950
cluster_1526	CATG00000087818	CATG00000087818.1	lncRNA_divergent	Process	antibacterial humoral response	GO:0019731	119.52	1.90123e-06	4	85	5	12699	ENSG00000168242,ENSG00000124635,ENSG00000197903,ENSG00000180596
cluster_1526	CATG00000087818	CATG00000087818.1	lncRNA_divergent	Process	antimicrobial humoral immune response mediated by antimicrobial peptide	GO:0061844	49.7725	2.44977e-05	4	85	12	12692	ENSG00000168242,ENSG00000124635,ENSG00000197903,ENSG00000180596
cluster_1526	CATG00000087818	CATG00000087818.1	lncRNA_divergent	Process	biological_process	GO:0008150	3.58075	0.0148157	8	81	341	12363	ENSG00000204618,ENSG00000196866,ENSG00000196747,ENSG00000184348,ENSG00000196787,ENSG00000198374,ENSG00000233224,ENSG00000184825
cluster_1526	CATG00000087818	CATG00000087818.1	lncRNA_divergent	Process	blood coagulation	GO:0007596	17.1648	1.69455e-08	10	79	93	12611	ENSG00000196532,ENSG00000196966,ENSG00000182572,ENSG00000256018,ENSG00000197153,ENSG00000124693,ENSG00000256316,ENSG00000079691,ENSG00000198366,ENSG00000197409
cluster_1526	CATG00000087818	CATG00000087818.1	lncRNA_divergent	Process	cellular protein metabolic process	GO:0044267	31.4543	2.77856e-20	20	69	116	12588	ENSG00000256316,ENSG00000198366,ENSG00000197409,ENSG00000196532,ENSG00000196966,ENSG00000182572,ENSG00000256018,ENSG00000197153,ENSG00000124693,ENSG00000196176,ENSG00000188987,ENSG00000198327,ENSG00000197914,ENSG00000197238,ENSG00000197061,ENSG00000158406,ENSG00000124529,ENSG00000198518,ENSG00000198558,ENSG00000198339
cluster_1526	CATG00000087818	CATG00000087818.1	lncRNA_divergent	Process	chromatin organization	GO:0006325	38.0676	1.19544e-21	20	69	96	12608	ENSG00000256316,ENSG00000196747,ENSG00000184348,ENSG00000196787,ENSG00000198374,ENSG00000180573,ENSG00000137259,ENSG00000233224,ENSG00000198366,ENSG00000197409,ENSG00000196532,ENSG00000196966,ENSG00000182572,ENSG00000256018,ENSG00000197153,ENSG00000124693,ENSG00000184357,ENSG00000168274,ENSG00000196866,ENSG00000184825
cluster_1526	CATG00000087818	CATG00000087818.1	lncRNA_divergent	Process	chromatin silencing at rDNA	GO:0000183	367.942	8.96747e-36	20	69	10	12694	ENSG00000256316,ENSG00000198366,ENSG00000197409,ENSG00000196532,ENSG00000196966,ENSG00000182572,ENSG00000256018,ENSG00000197153,ENSG00000124693,ENSG00000196176,ENSG00000188987,ENSG00000198327,ENSG00000197914,ENSG00000197238,ENSG00000197061,ENSG00000158406,ENSG00000124529,ENSG00000198518,ENSG00000198558,ENSG00000198339
cluster_1526	CATG00000087818	CATG00000087818.1	lncRNA_divergent	Process	chromosome condensation	GO:0030261	152.988	7.55688e-10	6	83	6	12698	ENSG00000168298,ENSG00000184357,ENSG00000187475,ENSG00000124610,ENSG00000187837,ENSG00000124575
cluster_1526	CATG00000087818	CATG00000087818.1	lncRNA_divergent	Process	defense response to Gram-positive bacterium	GO:0050830	28.4213	0.000151121	4	85	21	12683	ENSG00000124635,ENSG00000180596,ENSG00000197903,ENSG00000168242
cluster_1526	CATG00000087818	CATG00000087818.1	lncRNA_divergent	Process	double-strand break repair via nonhomologous end joining	GO:0006303	38.8066	1.36592e-12	11	78	46	12658	ENSG00000198339,ENSG00000196176,ENSG00000188987,ENSG00000198327,ENSG00000197914,ENSG00000197238,ENSG00000197061,ENSG00000158406,ENSG00000124529,ENSG00000198518,ENSG00000198558
cluster_1526	CATG00000087818	CATG00000087818.1	lncRNA_divergent	Process	histone H3-K4 trimethylation	GO:0080182	44.2814	0.000522234	3	86	10	12694	ENSG00000168298,ENSG00000187837,ENSG00000124575
cluster_1526	CATG00000087818	CATG00000087818.1	lncRNA_divergent	Process	innate immune response in mucosa	GO:0002227	199.231	5.56019e-07	4	85	3	12701	ENSG00000168242,ENSG00000124635,ENSG00000197903,ENSG00000180596
cluster_1526	CATG00000087818	CATG00000087818.1	lncRNA_divergent	Process	interferon-gamma secretion	GO:0072643	147.686	4.05356e-05	3	86	3	12701	ENSG00000204713,ENSG00000186470,ENSG00000026950
cluster_1526	CATG00000087818	CATG00000087818.1	lncRNA_divergent	Process	interleukin-7-mediated signaling pathway	GO:0038111	158.688	1.28833e-14	9	80	9	12695	ENSG00000196532,ENSG00000196966,ENSG00000182572,ENSG00000256018,ENSG00000197153,ENSG00000124693,ENSG00000256316,ENSG00000198366,ENSG00000197409
cluster_1526	CATG00000087818	CATG00000087818.1	lncRNA_divergent	Process	negative regulation of DNA recombination	GO:0045910	131.122	1.26874e-09	6	83	7	12697	ENSG00000168298,ENSG00000184357,ENSG00000187475,ENSG00000124610,ENSG00000187837,ENSG00000124575
cluster_1526	CATG00000087818	CATG00000087818.1	lncRNA_divergent	Process	negative regulation of chromatin silencing	GO:0031936	183.6	3.99955e-10	6	83	5	12699	ENSG00000168298,ENSG00000184357,ENSG00000187475,ENSG00000124610,ENSG00000187837,ENSG00000124575
cluster_1526	CATG00000087818	CATG00000087818.1	lncRNA_divergent	Process	negative regulation of gene expression, epigenetic	GO:0045814	170.269	2.43098e-33	21	68	23	12681	ENSG00000256316,ENSG00000198366,ENSG00000197409,ENSG00000196532,ENSG00000196966,ENSG00000182572,ENSG00000256018,ENSG00000197153,ENSG00000124693,ENSG00000196176,ENSG00000188987,ENSG00000198327,ENSG00000197914,ENSG00000197238,ENSG00000197061,ENSG00000158406,ENSG00000124529,ENSG00000198518,ENSG00000198558,ENSG00000204713,ENSG00000198339
cluster_1526	CATG00000087818	CATG00000087818.1	lncRNA_divergent	Process	negative regulation of megakaryocyte differentiation	GO:0045653	447.756	2.30258e-20	11	78	4	12700	ENSG00000198339,ENSG00000196176,ENSG00000188987,ENSG00000198327,ENSG00000197914,ENSG00000197238,ENSG00000197061,ENSG00000158406,ENSG00000124529,ENSG00000198518,ENSG00000198558
cluster_1526	CATG00000087818	CATG00000087818.1	lncRNA_divergent	Process	nucleosome assembly	GO:0006334	220.581	2.82445e-58	36	53	39	12665	ENSG00000256316,ENSG00000124635,ENSG00000185130,ENSG00000233822,ENSG00000197459,ENSG00000168242,ENSG00000180596,ENSG00000196331,ENSG00000198366,ENSG00000197409,ENSG00000196532,ENSG00000196966,ENSG00000182572,ENSG00000256018,ENSG00000197153,ENSG00000124693,ENSG00000196176,ENSG00000188987,ENSG00000198327,ENSG00000197914,ENSG00000197238,ENSG00000197061,ENSG00000158406,ENSG00000124529,ENSG00000198518…
cluster_1526	CATG00000087818	CATG00000087818.1	lncRNA_divergent	Process	nucleosome positioning	GO:0016584	131.122	1.26874e-09	6	83	7	12697	ENSG00000168298,ENSG00000184357,ENSG00000187475,ENSG00000124610,ENSG00000187837,ENSG00000124575
cluster_1526	CATG00000087818	CATG00000087818.1	lncRNA_divergent	Process	protein heterotetramerization	GO:0051290	147.003	5.83727e-31	20	69	25	12679	ENSG00000256316,ENSG00000198366,ENSG00000197409,ENSG00000196532,ENSG00000196966,ENSG00000182572,ENSG00000256018,ENSG00000197153,ENSG00000124693,ENSG00000196176,ENSG00000188987,ENSG00000198327,ENSG00000197914,ENSG00000197238,ENSG00000197061,ENSG00000158406,ENSG00000124529,ENSG00000198518,ENSG00000198558,ENSG00000198339
cluster_1526	CATG00000087818	CATG00000087818.1	lncRNA_divergent	Process	protein ubiquitination	GO:0016567	4.64523	0.000820258	10	79	337	12367	ENSG00000187990,ENSG00000124635,ENSG00000196226,ENSG00000185130,ENSG00000233822,ENSG00000197903,ENSG00000197459,ENSG00000168242,ENSG00000180596,ENSG00000196331
cluster_1526	CATG00000087818	CATG00000087818.1	lncRNA_divergent	Process	regulation of gene silencing	GO:0060968	1429.09	3.69637e-18	9	80	1	12703	ENSG00000196532,ENSG00000196966,ENSG00000182572,ENSG00000256018,ENSG00000197153,ENSG00000124693,ENSG00000256316,ENSG00000198366,ENSG00000197409
cluster_1526	CATG00000087818	CATG00000087818.1	lncRNA_divergent	Process	regulation of gene silencing by miRNA	GO:0060964	71.9125	2.72109e-26	20	69	51	12653	ENSG00000256316,ENSG00000198366,ENSG00000197409,ENSG00000196532,ENSG00000196966,ENSG00000182572,ENSG00000256018,ENSG00000197153,ENSG00000124693,ENSG00000196176,ENSG00000188987,ENSG00000198327,ENSG00000197914,ENSG00000197238,ENSG00000197061,ENSG00000158406,ENSG00000124529,ENSG00000198518,ENSG00000198558,ENSG00000198339
cluster_1526	CATG00000087818	CATG00000087818.1	lncRNA_divergent	Process	regulation of immune response	GO:0050776	12.6728	0.00235712	4	85	47	12657	ENSG00000112763,ENSG00000124508,ENSG00000186470,ENSG00000026950
cluster_1526	CATG00000087818	CATG00000087818.1	lncRNA_divergent	Process	regulation of megakaryocyte differentiation	GO:0045652	99.2323	1.79544e-28	20	69	37	12667	ENSG00000256316,ENSG00000198366,ENSG00000197409,ENSG00000196532,ENSG00000196966,ENSG00000182572,ENSG00000256018,ENSG00000197153,ENSG00000124693,ENSG00000196176,ENSG00000188987,ENSG00000198327,ENSG00000197914,ENSG00000197238,ENSG00000197061,ENSG00000158406,ENSG00000124529,ENSG00000198518,ENSG00000198558,ENSG00000198339
cluster_1526	CATG00000087818	CATG00000087818.1	lncRNA_divergent	Process	regulation of transcription, DNA-templated	GO:0006355	5.20773	2.09276e-06	17	72	551	12153	ENSG00000235109,ENSG00000198315,ENSG00000137185,ENSG00000137338,ENSG00000168298,ENSG00000232040,ENSG00000184357,ENSG00000187475,ENSG00000187987,ENSG00000197935,ENSG00000196812,ENSG00000124610,ENSG00000187626,ENSG00000158691,ENSG00000096654,ENSG00000187837,ENSG00000124575
cluster_1526	CATG00000087818	CATG00000087818.1	lncRNA_divergent	Process	telomere capping	GO:0016233	149.158	1.67744e-17	11	78	12	12692	ENSG00000198339,ENSG00000196176,ENSG00000188987,ENSG00000198327,ENSG00000197914,ENSG00000197238,ENSG00000197061,ENSG00000158406,ENSG00000124529,ENSG00000198518,ENSG00000198558
cluster_1526	CATG00000087818	CATG00000087818.1	lncRNA_divergent	Process	telomere organization	GO:0032200	920.29	6.5425e-39	20	69	4	12700	ENSG00000256316,ENSG00000198366,ENSG00000197409,ENSG00000196532,ENSG00000196966,ENSG00000182572,ENSG00000256018,ENSG00000197153,ENSG00000124693,ENSG00000196176,ENSG00000188987,ENSG00000198327,ENSG00000197914,ENSG00000197238,ENSG00000197061,ENSG00000158406,ENSG00000124529,ENSG00000198518,ENSG00000198558,ENSG00000198339
cluster_1527	ENSG00000272462	U91328.19	lncRNA_intergenic	Process	CENP-A containing nucleosome assembly	GO:0034080	65.8857	1.03043e-14	11	73	29	12680	ENSG00000198339,ENSG00000196176,ENSG00000188987,ENSG00000198327,ENSG00000197914,ENSG00000197238,ENSG00000197061,ENSG00000158406,ENSG00000124529,ENSG00000198518,ENSG00000198558
cluster_1527	ENSG00000272462	U91328.19	lncRNA_intergenic	Process	DNA replication-dependent nucleosome assembly	GO:0006335	396.844	2.4509e-36	20	64	10	12699	ENSG00000256316,ENSG00000198366,ENSG00000197409,ENSG00000196532,ENSG00000196966,ENSG00000182572,ENSG00000256018,ENSG00000197153,ENSG00000124693,ENSG00000196176,ENSG00000188987,ENSG00000198327,ENSG00000197914,ENSG00000197238,ENSG00000197061,ENSG00000158406,ENSG00000124529,ENSG00000198518,ENSG00000198558,ENSG00000198339
cluster_1527	ENSG00000272462	U91328.19	lncRNA_intergenic	Process	DNA replication-independent nucleosome assembly	GO:0006336	147.161	1.46946e-17	11	73	13	12696	ENSG00000198339,ENSG00000196176,ENSG00000188987,ENSG00000198327,ENSG00000197914,ENSG00000197238,ENSG00000197061,ENSG00000158406,ENSG00000124529,ENSG00000198518,ENSG00000198558
cluster_1527	ENSG00000272462	U91328.19	lncRNA_intergenic	Process	DNA-templated transcription, initiation	GO:0006352	112.5	1.15536e-16	11	73	17	12692	ENSG00000198339,ENSG00000196176,ENSG00000188987,ENSG00000198327,ENSG00000197914,ENSG00000197238,ENSG00000197061,ENSG00000158406,ENSG00000124529,ENSG00000198518,ENSG00000198558
cluster_1527	ENSG00000272462	U91328.19	lncRNA_intergenic	Process	T cell receptor signaling pathway	GO:0050852	6.24158	0.0247274	4	80	101	12608	ENSG00000112763,ENSG00000124508,ENSG00000186470,ENSG00000026950
cluster_1527	ENSG00000272462	U91328.19	lncRNA_intergenic	Process	antibacterial humoral response	GO:0019731	127.04	1.51332e-06	4	80	5	12704	ENSG00000168242,ENSG00000124635,ENSG00000197903,ENSG00000180596
cluster_1527	ENSG00000272462	U91328.19	lncRNA_intergenic	Process	antimicrobial humoral immune response mediated by antimicrobial peptide	GO:0061844	52.9042	2.02938e-05	4	80	12	12697	ENSG00000168242,ENSG00000124635,ENSG00000197903,ENSG00000180596
cluster_1527	ENSG00000272462	U91328.19	lncRNA_intergenic	Process	biological_process	GO:0008150	3.28735	0.0372366	7	77	342	12367	ENSG00000196866,ENSG00000196747,ENSG00000184348,ENSG00000196787,ENSG00000198374,ENSG00000233224,ENSG00000184825
cluster_1527	ENSG00000272462	U91328.19	lncRNA_intergenic	Process	blood coagulation	GO:0007596	18.3319	9.56544e-09	10	74	93	12616	ENSG00000196532,ENSG00000196966,ENSG00000182572,ENSG00000256018,ENSG00000197153,ENSG00000124693,ENSG00000256316,ENSG00000079691,ENSG00000198366,ENSG00000197409
cluster_1527	ENSG00000272462	U91328.19	lncRNA_intergenic	Process	cellular protein metabolic process	GO:0044267	33.9251	8.69304e-21	20	64	116	12593	ENSG00000256316,ENSG00000198366,ENSG00000197409,ENSG00000196532,ENSG00000196966,ENSG00000182572,ENSG00000256018,ENSG00000197153,ENSG00000124693,ENSG00000196176,ENSG00000188987,ENSG00000198327,ENSG00000197914,ENSG00000197238,ENSG00000197061,ENSG00000158406,ENSG00000124529,ENSG00000198518,ENSG00000198558,ENSG00000198339
cluster_1527	ENSG00000272462	U91328.19	lncRNA_intergenic	Process	chromatin organization	GO:0006325	41.0579	3.37455e-22	20	64	96	12613	ENSG00000256316,ENSG00000196747,ENSG00000184348,ENSG00000196787,ENSG00000198374,ENSG00000180573,ENSG00000137259,ENSG00000233224,ENSG00000198366,ENSG00000197409,ENSG00000196532,ENSG00000196966,ENSG00000182572,ENSG00000256018,ENSG00000197153,ENSG00000124693,ENSG00000184357,ENSG00000168274,ENSG00000196866,ENSG00000184825
cluster_1527	ENSG00000272462	U91328.19	lncRNA_intergenic	Process	chromatin silencing at rDNA	GO:0000183	396.844	2.4509e-36	20	64	10	12699	ENSG00000256316,ENSG00000198366,ENSG00000197409,ENSG00000196532,ENSG00000196966,ENSG00000182572,ENSG00000256018,ENSG00000197153,ENSG00000124693,ENSG00000196176,ENSG00000188987,ENSG00000198327,ENSG00000197914,ENSG00000197238,ENSG00000197061,ENSG00000158406,ENSG00000124529,ENSG00000198518,ENSG00000198558,ENSG00000198339
cluster_1527	ENSG00000272462	U91328.19	lncRNA_intergenic	Process	chromosome condensation	GO:0030261	162.859	5.32662e-10	6	78	6	12703	ENSG00000168298,ENSG00000184357,ENSG00000187475,ENSG00000124610,ENSG00000187837,ENSG00000124575
cluster_1527	ENSG00000272462	U91328.19	lncRNA_intergenic	Process	defense response to Gram-positive bacterium	GO:0050830	30.2095	0.000120891	4	80	21	12688	ENSG00000124635,ENSG00000180596,ENSG00000197903,ENSG00000168242
cluster_1527	ENSG00000272462	U91328.19	lncRNA_intergenic	Process	double-strand break repair via nonhomologous end joining	GO:0006303	41.4809	7.10326e-13	11	73	46	12663	ENSG00000198339,ENSG00000196176,ENSG00000188987,ENSG00000198327,ENSG00000197914,ENSG00000197238,ENSG00000197061,ENSG00000158406,ENSG00000124529,ENSG00000198518,ENSG00000198558
cluster_1527	ENSG00000272462	U91328.19	lncRNA_intergenic	Process	histone H3-K4 trimethylation	GO:0080182	47.0333	0.000441944	3	81	10	12699	ENSG00000168298,ENSG00000187837,ENSG00000124575
cluster_1527	ENSG00000272462	U91328.19	lncRNA_intergenic	Process	innate immune response in mucosa	GO:0002227	211.767	4.42295e-07	4	80	3	12706	ENSG00000168242,ENSG00000124635,ENSG00000197903,ENSG00000180596
cluster_1527	ENSG00000272462	U91328.19	lncRNA_intergenic	Process	interferon-gamma secretion	GO:0072643	156.864	3.42331e-05	3	81	3	12706	ENSG00000204713,ENSG00000186470,ENSG00000026950
cluster_1527	ENSG00000272462	U91328.19	lncRNA_intergenic	Process	interleukin-7-mediated signaling pathway	GO:0038111	169.333	7.52773e-15	9	75	9	12700	ENSG00000196532,ENSG00000196966,ENSG00000182572,ENSG00000256018,ENSG00000197153,ENSG00000124693,ENSG00000256316,ENSG00000198366,ENSG00000197409
cluster_1527	ENSG00000272462	U91328.19	lncRNA_intergenic	Process	negative regulation of DNA recombination	GO:0045910	139.582	8.94598e-10	6	78	7	12702	ENSG00000168298,ENSG00000184357,ENSG00000187475,ENSG00000124610,ENSG00000187837,ENSG00000124575
cluster_1527	ENSG00000272462	U91328.19	lncRNA_intergenic	Process	negative regulation of chromatin silencing	GO:0031936	195.446	2.81822e-10	6	78	5	12704	ENSG00000168298,ENSG00000184357,ENSG00000187475,ENSG00000124610,ENSG00000187837,ENSG00000124575
cluster_1527	ENSG00000272462	U91328.19	lncRNA_intergenic	Process	negative regulation of gene expression, epigenetic	GO:0045814	183.855	6.1929e-34	21	63	23	12686	ENSG00000256316,ENSG00000198366,ENSG00000197409,ENSG00000196532,ENSG00000196966,ENSG00000182572,ENSG00000256018,ENSG00000197153,ENSG00000124693,ENSG00000196176,ENSG00000188987,ENSG00000198327,ENSG00000197914,ENSG00000197238,ENSG00000197061,ENSG00000158406,ENSG00000124529,ENSG00000198518,ENSG00000198558,ENSG00000204713,ENSG00000198339
cluster_1527	ENSG00000272462	U91328.19	lncRNA_intergenic	Process	negative regulation of megakaryocyte differentiation	GO:0045653	478.613	1.0722e-20	11	73	4	12705	ENSG00000198339,ENSG00000196176,ENSG00000188987,ENSG00000198327,ENSG00000197914,ENSG00000197238,ENSG00000197061,ENSG00000158406,ENSG00000124529,ENSG00000198518,ENSG00000198558
cluster_1527	ENSG00000272462	U91328.19	lncRNA_intergenic	Process	nucleosome assembly	GO:0006334	243.654	1.99333e-59	36	48	39	12670	ENSG00000256316,ENSG00000124635,ENSG00000185130,ENSG00000233822,ENSG00000197459,ENSG00000168242,ENSG00000180596,ENSG00000196331,ENSG00000198366,ENSG00000197409,ENSG00000196532,ENSG00000196966,ENSG00000182572,ENSG00000256018,ENSG00000197153,ENSG00000124693,ENSG00000196176,ENSG00000188987,ENSG00000198327,ENSG00000197914,ENSG00000197238,ENSG00000197061,ENSG00000158406,ENSG00000124529,ENSG00000198518…
cluster_1527	ENSG00000272462	U91328.19	lncRNA_intergenic	Process	nucleosome positioning	GO:0016584	139.582	8.94598e-10	6	78	7	12702	ENSG00000168298,ENSG00000184357,ENSG00000187475,ENSG00000124610,ENSG00000187837,ENSG00000124575
cluster_1527	ENSG00000272462	U91328.19	lncRNA_intergenic	Process	protein heterotetramerization	GO:0051290	158.55	1.60438e-31	20	64	25	12684	ENSG00000256316,ENSG00000198366,ENSG00000197409,ENSG00000196532,ENSG00000196966,ENSG00000182572,ENSG00000256018,ENSG00000197153,ENSG00000124693,ENSG00000196176,ENSG00000188987,ENSG00000198327,ENSG00000197914,ENSG00000197238,ENSG00000197061,ENSG00000158406,ENSG00000124529,ENSG00000198518,ENSG00000198558,ENSG00000198339
cluster_1527	ENSG00000272462	U91328.19	lncRNA_intergenic	Process	protein ubiquitination	GO:0016567	4.9611	0.000504873	10	74	337	12372	ENSG00000187990,ENSG00000124635,ENSG00000196226,ENSG00000185130,ENSG00000233822,ENSG00000197903,ENSG00000197459,ENSG00000168242,ENSG00000180596,ENSG00000196331
cluster_1527	ENSG00000272462	U91328.19	lncRNA_intergenic	Process	regulation of gene silencing	GO:0060968	1524.96	2.15369e-18	9	75	1	12708	ENSG00000196532,ENSG00000196966,ENSG00000182572,ENSG00000256018,ENSG00000197153,ENSG00000124693,ENSG00000256316,ENSG00000198366,ENSG00000197409
cluster_1527	ENSG00000272462	U91328.19	lncRNA_intergenic	Process	regulation of gene silencing by miRNA	GO:0060964	77.5613	7.5523e-27	20	64	51	12658	ENSG00000256316,ENSG00000198366,ENSG00000197409,ENSG00000196532,ENSG00000196966,ENSG00000182572,ENSG00000256018,ENSG00000197153,ENSG00000124693,ENSG00000196176,ENSG00000188987,ENSG00000198327,ENSG00000197914,ENSG00000197238,ENSG00000197061,ENSG00000158406,ENSG00000124529,ENSG00000198518,ENSG00000198558,ENSG00000198339
cluster_1527	ENSG00000272462	U91328.19	lncRNA_intergenic	Process	regulation of immune response	GO:0050776	13.4702	0.00190088	4	80	47	12662	ENSG00000112763,ENSG00000124508,ENSG00000186470,ENSG00000026950
cluster_1527	ENSG00000272462	U91328.19	lncRNA_intergenic	Process	regulation of megakaryocyte differentiation	GO:0045652	107.027	4.95706e-29	20	64	37	12672	ENSG00000256316,ENSG00000198366,ENSG00000197409,ENSG00000196532,ENSG00000196966,ENSG00000182572,ENSG00000256018,ENSG00000197153,ENSG00000124693,ENSG00000196176,ENSG00000188987,ENSG00000198327,ENSG00000197914,ENSG00000197238,ENSG00000197061,ENSG00000158406,ENSG00000124529,ENSG00000198518,ENSG00000198558,ENSG00000198339
cluster_1527	ENSG00000272462	U91328.19	lncRNA_intergenic	Process	regulation of transcription, DNA-templated	GO:0006355	4.77868	2.43509e-05	15	69	553	12156	ENSG00000235109,ENSG00000198315,ENSG00000137185,ENSG00000137338,ENSG00000168298,ENSG00000184357,ENSG00000187475,ENSG00000197935,ENSG00000196812,ENSG00000124610,ENSG00000187626,ENSG00000158691,ENSG00000096654,ENSG00000187837,ENSG00000124575
cluster_1527	ENSG00000272462	U91328.19	lncRNA_intergenic	Process	telomere capping	GO:0016233	159.437	8.61696e-18	11	73	12	12697	ENSG00000198339,ENSG00000196176,ENSG00000188987,ENSG00000198327,ENSG00000197914,ENSG00000197238,ENSG00000197061,ENSG00000158406,ENSG00000124529,ENSG00000198518,ENSG00000198558
cluster_1527	ENSG00000272462	U91328.19	lncRNA_intergenic	Process	telomere organization	GO:0032200	992.578	1.78411e-39	20	64	4	12705	ENSG00000256316,ENSG00000198366,ENSG00000197409,ENSG00000196532,ENSG00000196966,ENSG00000182572,ENSG00000256018,ENSG00000197153,ENSG00000124693,ENSG00000196176,ENSG00000188987,ENSG00000198327,ENSG00000197914,ENSG00000197238,ENSG00000197061,ENSG00000158406,ENSG00000124529,ENSG00000198518,ENSG00000198558,ENSG00000198339
cluster_1528	CATG00000087830	CATG00000087830.1	lncRNA_divergent	Process	CENP-A containing nucleosome assembly	GO:0034080	23.8074	1.2701e-09	11	200	29	12553	ENSG00000198339,ENSG00000196176,ENSG00000188987,ENSG00000198327,ENSG00000197914,ENSG00000197238,ENSG00000197061,ENSG00000158406,ENSG00000124529,ENSG00000198518,ENSG00000198558
cluster_1528	CATG00000087830	CATG00000087830.1	lncRNA_divergent	Process	DNA replication-dependent nucleosome assembly	GO:0006335	131.644	4.33925e-27	20	191	10	12572	ENSG00000256316,ENSG00000198366,ENSG00000197409,ENSG00000196532,ENSG00000196966,ENSG00000182572,ENSG00000256018,ENSG00000197153,ENSG00000124693,ENSG00000196176,ENSG00000188987,ENSG00000198327,ENSG00000197914,ENSG00000197238,ENSG00000197061,ENSG00000158406,ENSG00000124529,ENSG00000198518,ENSG00000198558,ENSG00000198339
cluster_1528	CATG00000087830	CATG00000087830.1	lncRNA_divergent	Process	DNA replication-independent nucleosome assembly	GO:0006336	53.1765	2.25936e-12	11	200	13	12569	ENSG00000198339,ENSG00000196176,ENSG00000188987,ENSG00000198327,ENSG00000197914,ENSG00000197238,ENSG00000197061,ENSG00000158406,ENSG00000124529,ENSG00000198518,ENSG00000198558
cluster_1528	CATG00000087830	CATG00000087830.1	lncRNA_divergent	Process	DNA-templated transcription, initiation	GO:0006352	40.6515	1.59001e-11	11	200	17	12565	ENSG00000198339,ENSG00000196176,ENSG00000188987,ENSG00000198327,ENSG00000197914,ENSG00000197238,ENSG00000197061,ENSG00000158406,ENSG00000124529,ENSG00000198518,ENSG00000198558
cluster_1528	CATG00000087830	CATG00000087830.1	lncRNA_divergent	Process	T cell receptor signaling pathway	GO:0050852	4.37115	0.0311894	7	204	98	12484	ENSG00000204264,ENSG00000240065,ENSG00000231389,ENSG00000186470,ENSG00000026950,ENSG00000112763,ENSG00000124508
cluster_1528	CATG00000087830	CATG00000087830.1	lncRNA_divergent	Process	adaptive immune response	GO:0002250	7.16127	0.00235394	7	204	60	12522	ENSG00000242574,ENSG00000204252,ENSG00000231389,ENSG00000168394,ENSG00000026950,ENSG00000204516,ENSG00000204592
cluster_1528	CATG00000087830	CATG00000087830.1	lncRNA_divergent	Process	antibacterial humoral response	GO:0019731	76.3228	4.17047e-06	5	206	4	12578	ENSG00000124635,ENSG00000197903,ENSG00000168242,ENSG00000180596,ENSG00000204592
cluster_1528	CATG00000087830	CATG00000087830.1	lncRNA_divergent	Process	antigen processing and presentation of endogenous peptide antigen via MHC class I via ER pathway, TAP-independent	GO:0002486	101.772	1.95702e-06	5	206	3	12579	ENSG00000010704,ENSG00000204520,ENSG00000204516,ENSG00000204592,ENSG00000204642
cluster_1528	CATG00000087830	CATG00000087830.1	lncRNA_divergent	Process	antigen processing and presentation of endogenous peptide antigen via MHC class Ib	GO:0002476	101.772	1.95702e-06	5	206	3	12579	ENSG00000010704,ENSG00000204520,ENSG00000204516,ENSG00000204592,ENSG00000204642
cluster_1528	CATG00000087830	CATG00000087830.1	lncRNA_divergent	Process	antigen processing and presentation of exogenous peptide antigen via MHC class I, TAP-dependent	GO:0002479	7.97625	0.00411029	6	205	46	12536	ENSG00000204264,ENSG00000240065,ENSG00000168394,ENSG00000231925,ENSG00000204592,ENSG00000204642
cluster_1528	CATG00000087830	CATG00000087830.1	lncRNA_divergent	Process	antigen processing and presentation of peptide antigen via MHC class I	GO:0002474	19.0625	0.000447646	5	206	16	12566	ENSG00000010704,ENSG00000168394,ENSG00000231925,ENSG00000204592,ENSG00000204642
cluster_1528	CATG00000087830	CATG00000087830.1	lncRNA_divergent	Process	antimicrobial humoral immune response mediated by antimicrobial peptide	GO:0061844	20.2415	0.00235394	4	207	12	12570	ENSG00000168242,ENSG00000124635,ENSG00000197903,ENSG00000180596
cluster_1528	CATG00000087830	CATG00000087830.1	lncRNA_divergent	Process	blood coagulation	GO:0007596	6.68111	0.000186781	10	201	93	12489	ENSG00000196532,ENSG00000196966,ENSG00000182572,ENSG00000256018,ENSG00000197153,ENSG00000124693,ENSG00000256316,ENSG00000079691,ENSG00000198366,ENSG00000197409
cluster_1528	CATG00000087830	CATG00000087830.1	lncRNA_divergent	Process	cellular protein metabolic process	GO:0044267	11.2529	3.98323e-12	20	191	116	12466	ENSG00000256316,ENSG00000198366,ENSG00000197409,ENSG00000196532,ENSG00000196966,ENSG00000182572,ENSG00000256018,ENSG00000197153,ENSG00000124693,ENSG00000196176,ENSG00000188987,ENSG00000198327,ENSG00000197914,ENSG00000197238,ENSG00000197061,ENSG00000158406,ENSG00000124529,ENSG00000198518,ENSG00000198558,ENSG00000198339
cluster_1528	CATG00000087830	CATG00000087830.1	lncRNA_divergent	Process	cellular response to heat	GO:0034605	6.92726	0.0539959	4	207	35	12547	ENSG00000204209,ENSG00000204390,ENSG00000204388,ENSG00000204389
cluster_1528	CATG00000087830	CATG00000087830.1	lncRNA_divergent	Process	cellular response to unfolded protein	GO:0034620	21.7892	0.000271248	5	206	14	12568	ENSG00000030110,ENSG00000204389,ENSG00000204388,ENSG00000204390,ENSG00000204209
cluster_1528	CATG00000087830	CATG00000087830.1	lncRNA_divergent	Process	chaperone cofactor-dependent protein refolding	GO:0051085	8.62706	0.085896	3	208	21	12561	ENSG00000204388,ENSG00000204390,ENSG00000204389
cluster_1528	CATG00000087830	CATG00000087830.1	lncRNA_divergent	Process	chromatin organization	GO:0006325	15.4641	1.19444e-15	22	189	94	12488	ENSG00000112511,ENSG00000256316,ENSG00000196747,ENSG00000184348,ENSG00000196787,ENSG00000198374,ENSG00000180573,ENSG00000137259,ENSG00000233224,ENSG00000198366,ENSG00000197409,ENSG00000196532,ENSG00000196966,ENSG00000182572,ENSG00000256018,ENSG00000197153,ENSG00000124693,ENSG00000184357,ENSG00000168274,ENSG00000196866,ENSG00000204463,ENSG00000184825
cluster_1528	CATG00000087830	CATG00000087830.1	lncRNA_divergent	Process	chromatin silencing at rDNA	GO:0000183	131.644	4.33925e-27	20	191	10	12572	ENSG00000256316,ENSG00000198366,ENSG00000197409,ENSG00000196532,ENSG00000196966,ENSG00000182572,ENSG00000256018,ENSG00000197153,ENSG00000124693,ENSG00000196176,ENSG00000188987,ENSG00000198327,ENSG00000197914,ENSG00000197238,ENSG00000197061,ENSG00000158406,ENSG00000124529,ENSG00000198518,ENSG00000198558,ENSG00000198339
cluster_1528	CATG00000087830	CATG00000087830.1	lncRNA_divergent	Process	chromosome condensation	GO:0030261	61.3463	5.98262e-07	6	205	6	12576	ENSG00000168298,ENSG00000184357,ENSG00000187475,ENSG00000124610,ENSG00000187837,ENSG00000124575
cluster_1528	CATG00000087830	CATG00000087830.1	lncRNA_divergent	Process	defense response to Gram-positive bacterium	GO:0050830	19.3525	6.60942e-05	6	205	19	12563	ENSG00000124635,ENSG00000204619,ENSG00000197903,ENSG00000168242,ENSG00000180596,ENSG00000204592
cluster_1528	CATG00000087830	CATG00000087830.1	lncRNA_divergent	Process	double-strand break repair via nonhomologous end joining	GO:0006303	16.8	4.31189e-09	12	199	45	12537	ENSG00000198339,ENSG00000196176,ENSG00000188987,ENSG00000198327,ENSG00000197914,ENSG00000197238,ENSG00000197061,ENSG00000158406,ENSG00000124529,ENSG00000198518,ENSG00000198558,ENSG00000137337
cluster_1528	CATG00000087830	CATG00000087830.1	lncRNA_divergent	Process	histone H3-K4 trimethylation	GO:0080182	18.1327	0.0204816	3	208	10	12572	ENSG00000168298,ENSG00000187837,ENSG00000124575
cluster_1528	CATG00000087830	CATG00000087830.1	lncRNA_divergent	Process	immune response	GO:0006955	3.62446	0.0633592	7	204	118	12464	ENSG00000204482,ENSG00000231389,ENSG00000231925,ENSG00000204520,ENSG00000204516,ENSG00000204592,ENSG00000204642
cluster_1528	CATG00000087830	CATG00000087830.1	lncRNA_divergent	Process	innate immune response in mucosa	GO:0002227	81.0242	6.48671e-05	4	207	3	12579	ENSG00000168242,ENSG00000124635,ENSG00000197903,ENSG00000180596
cluster_1528	CATG00000087830	CATG00000087830.1	lncRNA_divergent	Process	interferon-gamma secretion	GO:0072643	60.476	0.00188134	3	208	3	12579	ENSG00000204713,ENSG00000186470,ENSG00000026950
cluster_1528	CATG00000087830	CATG00000087830.1	lncRNA_divergent	Process	interferon-gamma-mediated signaling pathway	GO:0060333	8.45874	0.0103471	5	206	36	12546	ENSG00000231389,ENSG00000112343,ENSG00000234127,ENSG00000204592,ENSG00000204642
cluster_1528	CATG00000087830	CATG00000087830.1	lncRNA_divergent	Process	interleukin-7-mediated signaling pathway	GO:0038111	62.2426	1.52647e-10	9	202	9	12573	ENSG00000196532,ENSG00000196966,ENSG00000182572,ENSG00000256018,ENSG00000197153,ENSG00000124693,ENSG00000256316,ENSG00000198366,ENSG00000197409
cluster_1528	CATG00000087830	CATG00000087830.1	lncRNA_divergent	Process	mRNA catabolic process	GO:0006402	12.0837	0.0450924	3	208	15	12567	ENSG00000204388,ENSG00000204348,ENSG00000204389
cluster_1528	CATG00000087830	CATG00000087830.1	lncRNA_divergent	Process	negative regulation of DNA recombination	GO:0045910	52.5784	9.96192e-07	6	205	7	12575	ENSG00000168298,ENSG00000184357,ENSG00000187475,ENSG00000124610,ENSG00000187837,ENSG00000124575
cluster_1528	CATG00000087830	CATG00000087830.1	lncRNA_divergent	Process	negative regulation of chromatin silencing	GO:0031936	107.9	3.90926e-09	7	204	4	12578	ENSG00000168298,ENSG00000184357,ENSG00000187475,ENSG00000124610,ENSG00000137309,ENSG00000187837,ENSG00000124575
cluster_1528	CATG00000087830	CATG00000087830.1	lncRNA_divergent	Process	negative regulation of gene expression, epigenetic	GO:0045814	66.455	4.56094e-26	22	189	22	12560	ENSG00000112511,ENSG00000256316,ENSG00000198366,ENSG00000197409,ENSG00000196532,ENSG00000196966,ENSG00000182572,ENSG00000256018,ENSG00000197153,ENSG00000124693,ENSG00000196176,ENSG00000188987,ENSG00000198327,ENSG00000197914,ENSG00000197238,ENSG00000197061,ENSG00000158406,ENSG00000124529,ENSG00000198518,ENSG00000198558,ENSG00000204713,ENSG00000198339
cluster_1528	CATG00000087830	CATG00000087830.1	lncRNA_divergent	Process	negative regulation of megakaryocyte differentiation	GO:0045653	172.947	1.82914e-15	11	200	4	12578	ENSG00000198339,ENSG00000196176,ENSG00000188987,ENSG00000198327,ENSG00000197914,ENSG00000197238,ENSG00000197061,ENSG00000158406,ENSG00000124529,ENSG00000198518,ENSG00000198558
cluster_1528	CATG00000087830	CATG00000087830.1	lncRNA_divergent	Process	negative regulation of natural killer cell mediated cytotoxicity	GO:0045953	60.476	0.00188134	3	208	3	12579	ENSG00000204520,ENSG00000204592,ENSG00000204642
cluster_1528	CATG00000087830	CATG00000087830.1	lncRNA_divergent	Process	nucleosome assembly	GO:0006334	74.4743	8.68618e-46	38	173	37	12545	ENSG00000256316,ENSG00000124635,ENSG00000185130,ENSG00000233822,ENSG00000197459,ENSG00000168242,ENSG00000180596,ENSG00000196331,ENSG00000198366,ENSG00000204256,ENSG00000196532,ENSG00000196966,ENSG00000182572,ENSG00000256018,ENSG00000197153,ENSG00000197409,ENSG00000124693,ENSG00000196176,ENSG00000188987,ENSG00000198327,ENSG00000197914,ENSG00000197238,ENSG00000197061,ENSG00000158406,ENSG00000124529…
cluster_1528	CATG00000087830	CATG00000087830.1	lncRNA_divergent	Process	nucleosome positioning	GO:0016584	52.5784	9.96192e-07	6	205	7	12575	ENSG00000168298,ENSG00000184357,ENSG00000187475,ENSG00000124610,ENSG00000187837,ENSG00000124575
cluster_1528	CATG00000087830	CATG00000087830.1	lncRNA_divergent	Process	positive regulation of T cell mediated cytotoxicity	GO:0001916	43.6026	2.42062e-05	5	206	7	12575	ENSG00000010704,ENSG00000204520,ENSG00000204516,ENSG00000204592,ENSG00000204642
cluster_1528	CATG00000087830	CATG00000087830.1	lncRNA_divergent	Process	positive regulation of T cell proliferation	GO:0042102	9.05913	0.0794112	3	208	20	12562	ENSG00000231389,ENSG00000242574,ENSG00000204472
cluster_1528	CATG00000087830	CATG00000087830.1	lncRNA_divergent	Process	protein heterotetramerization	GO:0051290	57.8329	4.4485e-24	21	190	24	12558	ENSG00000256316,ENSG00000198366,ENSG00000197409,ENSG00000196532,ENSG00000196966,ENSG00000182572,ENSG00000256018,ENSG00000197153,ENSG00000124693,ENSG00000196176,ENSG00000188987,ENSG00000198327,ENSG00000197914,ENSG00000197238,ENSG00000197061,ENSG00000158406,ENSG00000124529,ENSG00000198518,ENSG00000198558,ENSG00000198339,ENSG00000204228
cluster_1528	CATG00000087830	CATG00000087830.1	lncRNA_divergent	Process	protein refolding	GO:0042026	8.62706	0.085896	3	208	21	12561	ENSG00000204388,ENSG00000204390,ENSG00000204389
cluster_1528	CATG00000087830	CATG00000087830.1	lncRNA_divergent	Process	protein ubiquitination	GO:0016567	2.40767	0.0672687	13	198	334	12248	ENSG00000112659,ENSG00000124635,ENSG00000187990,ENSG00000196226,ENSG00000204619,ENSG00000204599,ENSG00000185130,ENSG00000233822,ENSG00000197903,ENSG00000197459,ENSG00000168242,ENSG00000180596,ENSG00000196331
cluster_1528	CATG00000087830	CATG00000087830.1	lncRNA_divergent	Process	regulation of gene silencing	GO:0060968	560.54	5.12092e-14	9	202	1	12581	ENSG00000196532,ENSG00000196966,ENSG00000182572,ENSG00000256018,ENSG00000197153,ENSG00000124693,ENSG00000256316,ENSG00000198366,ENSG00000197409
cluster_1528	CATG00000087830	CATG00000087830.1	lncRNA_divergent	Process	regulation of gene silencing by miRNA	GO:0060964	25.7284	9.03199e-18	20	191	51	12531	ENSG00000256316,ENSG00000198366,ENSG00000197409,ENSG00000196532,ENSG00000196966,ENSG00000182572,ENSG00000256018,ENSG00000197153,ENSG00000124693,ENSG00000196176,ENSG00000188987,ENSG00000198327,ENSG00000197914,ENSG00000197238,ENSG00000197061,ENSG00000158406,ENSG00000124529,ENSG00000198518,ENSG00000198558,ENSG00000198339
cluster_1528	CATG00000087830	CATG00000087830.1	lncRNA_divergent	Process	regulation of immune response	GO:0050776	11.4918	4.61296e-05	8	203	43	12539	ENSG00000204520,ENSG00000186470,ENSG00000026950,ENSG00000112763,ENSG00000124508,ENSG00000204516,ENSG00000204592,ENSG00000204642
cluster_1528	CATG00000087830	CATG00000087830.1	lncRNA_divergent	Process	regulation of megakaryocyte differentiation	GO:0045652	35.503	6.77847e-20	20	191	37	12545	ENSG00000256316,ENSG00000198366,ENSG00000197409,ENSG00000196532,ENSG00000196966,ENSG00000182572,ENSG00000256018,ENSG00000197153,ENSG00000124693,ENSG00000196176,ENSG00000188987,ENSG00000198327,ENSG00000197914,ENSG00000197238,ENSG00000197061,ENSG00000158406,ENSG00000124529,ENSG00000198518,ENSG00000198558,ENSG00000198339
cluster_1528	CATG00000087830	CATG00000087830.1	lncRNA_divergent	Process	regulation of protein ubiquitination	GO:0031396	18.1327	0.0204816	3	208	10	12572	ENSG00000204388,ENSG00000204209,ENSG00000204389
cluster_1528	CATG00000087830	CATG00000087830.1	lncRNA_divergent	Process	regulation of transcription, DNA-templated	GO:0006355	2.43178	0.00908716	21	190	547	12035	ENSG00000232040,ENSG00000197935,ENSG00000158691,ENSG00000137310,ENSG00000235109,ENSG00000096654,ENSG00000187837,ENSG00000124575,ENSG00000168298,ENSG00000198315,ENSG00000137185,ENSG00000137338,ENSG00000184357,ENSG00000187475,ENSG00000204209,ENSG00000124610,ENSG00000204531,ENSG00000137309,ENSG00000187626,ENSG00000196812,ENSG00000187987
cluster_1528	CATG00000087830	CATG00000087830.1	lncRNA_divergent	Process	telomere capping	GO:0016233	57.6125	1.34509e-12	11	200	12	12570	ENSG00000198339,ENSG00000196176,ENSG00000188987,ENSG00000198327,ENSG00000197914,ENSG00000197238,ENSG00000197061,ENSG00000158406,ENSG00000124529,ENSG00000198518,ENSG00000198558
cluster_1528	CATG00000087830	CATG00000087830.1	lncRNA_divergent	Process	telomere organization	GO:0032200	329.267	3.34525e-30	20	191	4	12578	ENSG00000256316,ENSG00000198366,ENSG00000197409,ENSG00000196532,ENSG00000196966,ENSG00000182572,ENSG00000256018,ENSG00000197153,ENSG00000124693,ENSG00000196176,ENSG00000188987,ENSG00000198327,ENSG00000197914,ENSG00000197238,ENSG00000197061,ENSG00000158406,ENSG00000124529,ENSG00000198518,ENSG00000198558,ENSG00000198339
cluster_1529	CATG00000087834	CATG00000087834.1	lncRNA_divergent	Process	CENP-A containing nucleosome assembly	GO:0034080	29.2977	1.05704e-10	11	163	29	12590	ENSG00000198339,ENSG00000196176,ENSG00000188987,ENSG00000198327,ENSG00000197914,ENSG00000197238,ENSG00000197061,ENSG00000158406,ENSG00000124529,ENSG00000198518,ENSG00000198558
cluster_1529	CATG00000087834	CATG00000087834.1	lncRNA_divergent	Process	DNA replication-dependent nucleosome assembly	GO:0006335	163.753	5.22512e-29	20	154	10	12609	ENSG00000256316,ENSG00000198366,ENSG00000197409,ENSG00000196532,ENSG00000196966,ENSG00000182572,ENSG00000256018,ENSG00000197153,ENSG00000124693,ENSG00000196176,ENSG00000188987,ENSG00000198327,ENSG00000197914,ENSG00000197238,ENSG00000197061,ENSG00000158406,ENSG00000124529,ENSG00000198518,ENSG00000198558,ENSG00000198339
cluster_1529	CATG00000087834	CATG00000087834.1	lncRNA_divergent	Process	DNA replication-independent nucleosome assembly	GO:0006336	65.4394	1.6727e-13	11	163	13	12606	ENSG00000198339,ENSG00000196176,ENSG00000188987,ENSG00000198327,ENSG00000197914,ENSG00000197238,ENSG00000197061,ENSG00000158406,ENSG00000124529,ENSG00000198518,ENSG00000198558
cluster_1529	CATG00000087834	CATG00000087834.1	lncRNA_divergent	Process	DNA-templated transcription, initiation	GO:0006352	50.026	1.28138e-12	11	163	17	12602	ENSG00000198339,ENSG00000196176,ENSG00000188987,ENSG00000198327,ENSG00000197914,ENSG00000197238,ENSG00000197061,ENSG00000158406,ENSG00000124529,ENSG00000198518,ENSG00000198558
cluster_1529	CATG00000087834	CATG00000087834.1	lncRNA_divergent	Process	adaptive immune response	GO:0002250	5.99208	0.0233163	5	169	62	12557	ENSG00000204257,ENSG00000242574,ENSG00000026950,ENSG00000204516,ENSG00000204592
cluster_1529	CATG00000087834	CATG00000087834.1	lncRNA_divergent	Process	antibacterial humoral response	GO:0019731	93.3062	1.00091e-06	5	169	4	12615	ENSG00000124635,ENSG00000197903,ENSG00000168242,ENSG00000180596,ENSG00000204592
cluster_1529	CATG00000087834	CATG00000087834.1	lncRNA_divergent	Process	antigen processing and presentation of endogenous peptide antigen via MHC class I via ER pathway, TAP-independent	GO:0002486	225.304	4.05501e-09	6	168	2	12617	ENSG00000010704,ENSG00000204520,ENSG00000204516,ENSG00000204592,ENSG00000204642,ENSG00000204632
cluster_1529	CATG00000087834	CATG00000087834.1	lncRNA_divergent	Process	antigen processing and presentation of endogenous peptide antigen via MHC class Ib	GO:0002476	225.304	4.05501e-09	6	168	2	12617	ENSG00000010704,ENSG00000204520,ENSG00000204516,ENSG00000204592,ENSG00000204642,ENSG00000204632
cluster_1529	CATG00000087834	CATG00000087834.1	lncRNA_divergent	Process	antigen processing and presentation of exogenous peptide antigen via MHC class I, TAP-dependent	GO:0002479	7.91389	0.00890613	5	169	47	12572	ENSG00000204264,ENSG00000231925,ENSG00000204592,ENSG00000204642,ENSG00000204632
cluster_1529	CATG00000087834	CATG00000087834.1	lncRNA_divergent	Process	antigen processing and presentation of exogenous peptide antigen via MHC class I, TAP-independent	GO:0002480	110.675	0.00037464	3	171	2	12617	ENSG00000204592,ENSG00000204642,ENSG00000204632
cluster_1529	CATG00000087834	CATG00000087834.1	lncRNA_divergent	Process	antigen processing and presentation of peptide antigen via MHC class I	GO:0002474	23.3044	0.000119456	5	169	16	12603	ENSG00000010704,ENSG00000231925,ENSG00000204592,ENSG00000204642,ENSG00000204632
cluster_1529	CATG00000087834	CATG00000087834.1	lncRNA_divergent	Process	antimicrobial humoral immune response mediated by antimicrobial peptide	GO:0061844	24.7196	0.000771631	4	170	12	12607	ENSG00000168242,ENSG00000124635,ENSG00000197903,ENSG00000180596
cluster_1529	CATG00000087834	CATG00000087834.1	lncRNA_divergent	Process	blood coagulation	GO:0007596	8.21269	2.18131e-05	10	164	93	12526	ENSG00000196532,ENSG00000196966,ENSG00000182572,ENSG00000256018,ENSG00000197153,ENSG00000124693,ENSG00000256316,ENSG00000079691,ENSG00000198366,ENSG00000197409
cluster_1529	CATG00000087834	CATG00000087834.1	lncRNA_divergent	Process	cellular protein metabolic process	GO:0044267	13.998	7.52676e-14	20	154	116	12503	ENSG00000256316,ENSG00000198366,ENSG00000197409,ENSG00000196532,ENSG00000196966,ENSG00000182572,ENSG00000256018,ENSG00000197153,ENSG00000124693,ENSG00000196176,ENSG00000188987,ENSG00000198327,ENSG00000197914,ENSG00000197238,ENSG00000197061,ENSG00000158406,ENSG00000124529,ENSG00000198518,ENSG00000198558,ENSG00000198339
cluster_1529	CATG00000087834	CATG00000087834.1	lncRNA_divergent	Process	cellular response to unfolded protein	GO:0034620	13.8191	0.0226331	3	171	16	12603	ENSG00000204388,ENSG00000204390,ENSG00000204389
cluster_1529	CATG00000087834	CATG00000087834.1	lncRNA_divergent	Process	chaperone cofactor-dependent protein refolding	GO:0051085	10.5246	0.0376175	3	171	21	12598	ENSG00000204388,ENSG00000204390,ENSG00000204389
cluster_1529	CATG00000087834	CATG00000087834.1	lncRNA_divergent	Process	chromatin organization	GO:0006325	19.2854	1.18264e-17	22	152	94	12525	ENSG00000112511,ENSG00000256316,ENSG00000196747,ENSG00000184348,ENSG00000196787,ENSG00000198374,ENSG00000180573,ENSG00000137259,ENSG00000233224,ENSG00000198366,ENSG00000197409,ENSG00000196532,ENSG00000196966,ENSG00000182572,ENSG00000256018,ENSG00000197153,ENSG00000124693,ENSG00000184357,ENSG00000168274,ENSG00000196866,ENSG00000204463,ENSG00000184825
cluster_1529	CATG00000087834	CATG00000087834.1	lncRNA_divergent	Process	chromatin silencing at rDNA	GO:0000183	163.753	5.22512e-29	20	154	10	12609	ENSG00000256316,ENSG00000198366,ENSG00000197409,ENSG00000196532,ENSG00000196966,ENSG00000182572,ENSG00000256018,ENSG00000197153,ENSG00000124693,ENSG00000196176,ENSG00000188987,ENSG00000198327,ENSG00000197914,ENSG00000197238,ENSG00000197061,ENSG00000158406,ENSG00000124529,ENSG00000198518,ENSG00000198558,ENSG00000198339
cluster_1529	CATG00000087834	CATG00000087834.1	lncRNA_divergent	Process	chromosome condensation	GO:0030261	75.0774	1.11211e-07	6	168	6	12613	ENSG00000168298,ENSG00000184357,ENSG00000187475,ENSG00000124610,ENSG00000187837,ENSG00000124575
cluster_1529	CATG00000087834	CATG00000087834.1	lncRNA_divergent	Process	defense response to Gram-positive bacterium	GO:0050830	23.6842	1.45954e-05	6	168	19	12600	ENSG00000124635,ENSG00000204619,ENSG00000197903,ENSG00000168242,ENSG00000180596,ENSG00000204592
cluster_1529	CATG00000087834	CATG00000087834.1	lncRNA_divergent	Process	double-strand break repair via nonhomologous end joining	GO:0006303	20.6979	3.22524e-10	12	162	45	12574	ENSG00000198339,ENSG00000196176,ENSG00000188987,ENSG00000198327,ENSG00000197914,ENSG00000197238,ENSG00000197061,ENSG00000158406,ENSG00000124529,ENSG00000198518,ENSG00000198558,ENSG00000137337
cluster_1529	CATG00000087834	CATG00000087834.1	lncRNA_divergent	Process	histone H3-K4 trimethylation	GO:0080182	22.1211	0.00858648	3	171	10	12609	ENSG00000168298,ENSG00000187837,ENSG00000124575
cluster_1529	CATG00000087834	CATG00000087834.1	lncRNA_divergent	Process	immune response	GO:0006955	4.44063	0.0197084	7	167	118	12501	ENSG00000204482,ENSG00000231925,ENSG00000204520,ENSG00000204516,ENSG00000204592,ENSG00000204642,ENSG00000204632
cluster_1529	CATG00000087834	CATG00000087834.1	lncRNA_divergent	Process	innate immune response in mucosa	GO:0002227	98.949	1.90558e-05	4	170	3	12616	ENSG00000168242,ENSG00000124635,ENSG00000197903,ENSG00000180596
cluster_1529	CATG00000087834	CATG00000087834.1	lncRNA_divergent	Process	interferon-gamma secretion	GO:0072643	73.7778	0.000719958	3	171	3	12616	ENSG00000204713,ENSG00000186470,ENSG00000026950
cluster_1529	CATG00000087834	CATG00000087834.1	lncRNA_divergent	Process	interferon-gamma-mediated signaling pathway	GO:0060333	10.3411	0.00313821	5	169	36	12583	ENSG00000112343,ENSG00000234127,ENSG00000204592,ENSG00000204642,ENSG00000204632
cluster_1529	CATG00000087834	CATG00000087834.1	lncRNA_divergent	Process	interleukin-7-mediated signaling pathway	GO:0038111	76.4242	1.80578e-11	9	165	9	12610	ENSG00000196532,ENSG00000196966,ENSG00000182572,ENSG00000256018,ENSG00000197153,ENSG00000124693,ENSG00000256316,ENSG00000198366,ENSG00000197409
cluster_1529	CATG00000087834	CATG00000087834.1	lncRNA_divergent	Process	mRNA catabolic process	GO:0006402	14.7415	0.0202919	3	171	15	12604	ENSG00000204388,ENSG00000204348,ENSG00000204389
cluster_1529	CATG00000087834	CATG00000087834.1	lncRNA_divergent	Process	negative regulation of DNA recombination	GO:0045910	64.3469	1.87874e-07	6	168	7	12612	ENSG00000168298,ENSG00000184357,ENSG00000187475,ENSG00000124610,ENSG00000187837,ENSG00000124575
cluster_1529	CATG00000087834	CATG00000087834.1	lncRNA_divergent	Process	negative regulation of chromatin silencing	GO:0031936	90.1	6.15941e-08	6	168	5	12614	ENSG00000168298,ENSG00000184357,ENSG00000187475,ENSG00000124610,ENSG00000187837,ENSG00000124575
cluster_1529	CATG00000087834	CATG00000087834.1	lncRNA_divergent	Process	negative regulation of gene expression, epigenetic	GO:0045814	82.875	3.6885e-28	22	152	22	12597	ENSG00000112511,ENSG00000256316,ENSG00000198366,ENSG00000197409,ENSG00000196532,ENSG00000196966,ENSG00000182572,ENSG00000256018,ENSG00000197153,ENSG00000124693,ENSG00000196176,ENSG00000188987,ENSG00000198327,ENSG00000197914,ENSG00000197238,ENSG00000197061,ENSG00000158406,ENSG00000124529,ENSG00000198518,ENSG00000198558,ENSG00000204713,ENSG00000198339
cluster_1529	CATG00000087834	CATG00000087834.1	lncRNA_divergent	Process	negative regulation of megakaryocyte differentiation	GO:0045653	212.83	1.42352e-16	11	163	4	12615	ENSG00000198339,ENSG00000196176,ENSG00000188987,ENSG00000198327,ENSG00000197914,ENSG00000197238,ENSG00000197061,ENSG00000158406,ENSG00000124529,ENSG00000198518,ENSG00000198558
cluster_1529	CATG00000087834	CATG00000087834.1	lncRNA_divergent	Process	negative regulation of natural killer cell mediated cytotoxicity	GO:0045953	148.435	8.84409e-06	4	170	2	12617	ENSG00000204520,ENSG00000204592,ENSG00000204642,ENSG00000204632
cluster_1529	CATG00000087834	CATG00000087834.1	lncRNA_divergent	Process	nucleosome assembly	GO:0006334	89.4155	1.75258e-47	37	137	38	12581	ENSG00000256316,ENSG00000124635,ENSG00000185130,ENSG00000233822,ENSG00000197459,ENSG00000168242,ENSG00000180596,ENSG00000196331,ENSG00000198366,ENSG00000204256,ENSG00000196532,ENSG00000196966,ENSG00000182572,ENSG00000256018,ENSG00000197153,ENSG00000197409,ENSG00000124693,ENSG00000196176,ENSG00000188987,ENSG00000198327,ENSG00000197914,ENSG00000197238,ENSG00000197061,ENSG00000158406,ENSG00000124529…
cluster_1529	CATG00000087834	CATG00000087834.1	lncRNA_divergent	Process	nucleosome positioning	GO:0016584	64.3469	1.87874e-07	6	168	7	12612	ENSG00000168298,ENSG00000184357,ENSG00000187475,ENSG00000124610,ENSG00000187837,ENSG00000124575
cluster_1529	CATG00000087834	CATG00000087834.1	lncRNA_divergent	Process	positive regulation of NF-kappaB transcription factor activity	GO:0051092	4.21295	0.0695145	5	169	88	12531	ENSG00000137312,ENSG00000204389,ENSG00000204388,ENSG00000112343,ENSG00000204305
cluster_1529	CATG00000087834	CATG00000087834.1	lncRNA_divergent	Process	positive regulation of T cell mediated cytotoxicity	GO:0001916	75.0774	1.11211e-07	6	168	6	12613	ENSG00000010704,ENSG00000204520,ENSG00000204516,ENSG00000204592,ENSG00000204642,ENSG00000204632
cluster_1529	CATG00000087834	CATG00000087834.1	lncRNA_divergent	Process	protein heterotetramerization	GO:0051290	65.4234	3.09013e-24	20	154	25	12594	ENSG00000256316,ENSG00000198366,ENSG00000197409,ENSG00000196532,ENSG00000196966,ENSG00000182572,ENSG00000256018,ENSG00000197153,ENSG00000124693,ENSG00000196176,ENSG00000188987,ENSG00000198327,ENSG00000197914,ENSG00000197238,ENSG00000197061,ENSG00000158406,ENSG00000124529,ENSG00000198518,ENSG00000198558,ENSG00000198339
cluster_1529	CATG00000087834	CATG00000087834.1	lncRNA_divergent	Process	protein refolding	GO:0042026	10.5246	0.0376175	3	171	21	12598	ENSG00000204388,ENSG00000204390,ENSG00000204389
cluster_1529	CATG00000087834	CATG00000087834.1	lncRNA_divergent	Process	protein stabilization	GO:0050821	3.59879	0.0695145	6	168	124	12495	ENSG00000184357,ENSG00000137312,ENSG00000204315,ENSG00000204388,ENSG00000204389,ENSG00000204463
cluster_1529	CATG00000087834	CATG00000087834.1	lncRNA_divergent	Process	protein ubiquitination	GO:0016567	2.7162	0.0275509	12	162	335	12284	ENSG00000187990,ENSG00000124635,ENSG00000196226,ENSG00000204619,ENSG00000204599,ENSG00000185130,ENSG00000233822,ENSG00000197903,ENSG00000197459,ENSG00000168242,ENSG00000180596,ENSG00000196331
cluster_1529	CATG00000087834	CATG00000087834.1	lncRNA_divergent	Process	regulation of gene silencing	GO:0060968	688.255	5.93148e-15	9	165	1	12618	ENSG00000196532,ENSG00000196966,ENSG00000182572,ENSG00000256018,ENSG00000197153,ENSG00000124693,ENSG00000256316,ENSG00000198366,ENSG00000197409
cluster_1529	CATG00000087834	CATG00000087834.1	lncRNA_divergent	Process	regulation of gene silencing by miRNA	GO:0060964	32.0041	1.21969e-19	20	154	51	12568	ENSG00000256316,ENSG00000198366,ENSG00000197409,ENSG00000196532,ENSG00000196966,ENSG00000182572,ENSG00000256018,ENSG00000197153,ENSG00000124693,ENSG00000196176,ENSG00000188987,ENSG00000198327,ENSG00000197914,ENSG00000197238,ENSG00000197061,ENSG00000158406,ENSG00000124529,ENSG00000198518,ENSG00000198558,ENSG00000198339
cluster_1529	CATG00000087834	CATG00000087834.1	lncRNA_divergent	Process	regulation of immune response	GO:0050776	16.3338	4.73111e-07	9	165	42	12577	ENSG00000204520,ENSG00000186470,ENSG00000026950,ENSG00000112763,ENSG00000124508,ENSG00000204516,ENSG00000204592,ENSG00000204642,ENSG00000204632
cluster_1529	CATG00000087834	CATG00000087834.1	lncRNA_divergent	Process	regulation of megakaryocyte differentiation	GO:0045652	44.1629	8.80227e-22	20	154	37	12582	ENSG00000256316,ENSG00000198366,ENSG00000197409,ENSG00000196532,ENSG00000196966,ENSG00000182572,ENSG00000256018,ENSG00000197153,ENSG00000124693,ENSG00000196176,ENSG00000188987,ENSG00000198327,ENSG00000197914,ENSG00000197238,ENSG00000197061,ENSG00000158406,ENSG00000124529,ENSG00000198518,ENSG00000198558,ENSG00000198339
cluster_1529	CATG00000087834	CATG00000087834.1	lncRNA_divergent	Process	regulation of transcription, DNA-templated	GO:0006355	2.69499	0.00365303	19	155	549	12070	ENSG00000232040,ENSG00000197935,ENSG00000158691,ENSG00000137310,ENSG00000235109,ENSG00000096654,ENSG00000187837,ENSG00000124575,ENSG00000168298,ENSG00000198315,ENSG00000137185,ENSG00000137338,ENSG00000184357,ENSG00000187475,ENSG00000124610,ENSG00000204531,ENSG00000187626,ENSG00000196812,ENSG00000187987
cluster_1529	CATG00000087834	CATG00000087834.1	lncRNA_divergent	Process	telomere capping	GO:0016233	70.8983	9.87282e-14	11	163	12	12607	ENSG00000198339,ENSG00000196176,ENSG00000188987,ENSG00000198327,ENSG00000197914,ENSG00000197238,ENSG00000197061,ENSG00000158406,ENSG00000124529,ENSG00000198518,ENSG00000198558
cluster_1529	CATG00000087834	CATG00000087834.1	lncRNA_divergent	Process	telomere organization	GO:0032200	409.578	3.9612e-32	20	154	4	12615	ENSG00000256316,ENSG00000198366,ENSG00000197409,ENSG00000196532,ENSG00000196966,ENSG00000182572,ENSG00000256018,ENSG00000197153,ENSG00000124693,ENSG00000196176,ENSG00000188987,ENSG00000198327,ENSG00000197914,ENSG00000197238,ENSG00000197061,ENSG00000158406,ENSG00000124529,ENSG00000198518,ENSG00000198558,ENSG00000198339
cluster_1529	CATG00000087834	CATG00000087834.1	lncRNA_divergent	Process	type I interferon signaling pathway	GO:0060337	9.25515	0.0176779	4	170	32	12587	ENSG00000204264,ENSG00000204592,ENSG00000204642,ENSG00000204632
cluster_1530	CATG00000087835	CATG00000087835.1	lncRNA_divergent	Process	CENP-A containing nucleosome assembly	GO:0034080	22.9895	1.76665e-09	11	207	29	12546	ENSG00000198339,ENSG00000196176,ENSG00000188987,ENSG00000198327,ENSG00000197914,ENSG00000197238,ENSG00000197061,ENSG00000158406,ENSG00000124529,ENSG00000198518,ENSG00000198558
cluster_1530	CATG00000087835	CATG00000087835.1	lncRNA_divergent	Process	DNA replication-dependent nucleosome assembly	GO:0006335	126.919	8.35628e-27	20	198	10	12565	ENSG00000256316,ENSG00000198366,ENSG00000197409,ENSG00000196532,ENSG00000196966,ENSG00000182572,ENSG00000256018,ENSG00000197153,ENSG00000124693,ENSG00000196176,ENSG00000188987,ENSG00000198327,ENSG00000197914,ENSG00000197238,ENSG00000197061,ENSG00000158406,ENSG00000124529,ENSG00000198518,ENSG00000198558,ENSG00000198339
cluster_1530	CATG00000087835	CATG00000087835.1	lncRNA_divergent	Process	DNA replication-independent nucleosome assembly	GO:0006336	51.3497	3.1683e-12	11	207	13	12562	ENSG00000198339,ENSG00000196176,ENSG00000188987,ENSG00000198327,ENSG00000197914,ENSG00000197238,ENSG00000197061,ENSG00000158406,ENSG00000124529,ENSG00000198518,ENSG00000198558
cluster_1530	CATG00000087835	CATG00000087835.1	lncRNA_divergent	Process	DNA-templated transcription, initiation	GO:0006352	39.2549	2.22514e-11	11	207	17	12558	ENSG00000198339,ENSG00000196176,ENSG00000188987,ENSG00000198327,ENSG00000197914,ENSG00000197238,ENSG00000197061,ENSG00000158406,ENSG00000124529,ENSG00000198518,ENSG00000198558
cluster_1530	CATG00000087835	CATG00000087835.1	lncRNA_divergent	Process	T cell receptor signaling pathway	GO:0050852	4.90054	0.0068858	8	210	97	12478	ENSG00000204264,ENSG00000240065,ENSG00000231389,ENSG00000186470,ENSG00000026950,ENSG00000112763,ENSG00000124508,ENSG00000204287
cluster_1530	CATG00000087835	CATG00000087835.1	lncRNA_divergent	Process	adaptive immune response	GO:0002250	11.8797	5.0706e-07	11	207	56	12519	ENSG00000204257,ENSG00000242574,ENSG00000112561,ENSG00000204252,ENSG00000231389,ENSG00000168394,ENSG00000250264,ENSG00000026950,ENSG00000204287,ENSG00000204516,ENSG00000204592
cluster_1530	CATG00000087835	CATG00000087835.1	lncRNA_divergent	Process	antibacterial humoral response	GO:0019731	73.7735	4.24539e-06	5	213	4	12571	ENSG00000124635,ENSG00000197903,ENSG00000168242,ENSG00000180596,ENSG00000204592
cluster_1530	CATG00000087835	CATG00000087835.1	lncRNA_divergent	Process	antigen processing and presentation of endogenous peptide antigen via MHC class I	GO:0019885	87.7186	0.000872133	3	215	2	12573	ENSG00000168394,ENSG00000250264,ENSG00000231925
cluster_1530	CATG00000087835	CATG00000087835.1	lncRNA_divergent	Process	antigen processing and presentation of endogenous peptide antigen via MHC class I via ER pathway, TAP-independent	GO:0002486	177.92	2.17215e-08	6	212	2	12573	ENSG00000010704,ENSG00000204520,ENSG00000204516,ENSG00000204592,ENSG00000204642,ENSG00000204632
cluster_1530	CATG00000087835	CATG00000087835.1	lncRNA_divergent	Process	antigen processing and presentation of endogenous peptide antigen via MHC class Ib	GO:0002476	177.92	2.17215e-08	6	212	2	12573	ENSG00000010704,ENSG00000204520,ENSG00000204516,ENSG00000204592,ENSG00000204642,ENSG00000204632
cluster_1530	CATG00000087835	CATG00000087835.1	lncRNA_divergent	Process	antigen processing and presentation of exogenous peptide antigen via MHC class I, TAP-dependent	GO:0002479	10.8494	5.83915e-05	8	210	44	12531	ENSG00000204264,ENSG00000240065,ENSG00000168394,ENSG00000250264,ENSG00000231925,ENSG00000204592,ENSG00000204642,ENSG00000204632
cluster_1530	CATG00000087835	CATG00000087835.1	lncRNA_divergent	Process	antigen processing and presentation of exogenous peptide antigen via MHC class I, TAP-independent	GO:0002480	87.7186	0.000872133	3	215	2	12573	ENSG00000204592,ENSG00000204642,ENSG00000204632
cluster_1530	CATG00000087835	CATG00000087835.1	lncRNA_divergent	Process	antigen processing and presentation of exogenous peptide antigen via MHC class II	GO:0019886	4.38231	0.0809143	5	213	67	12508	ENSG00000204257,ENSG00000242574,ENSG00000204252,ENSG00000231389,ENSG00000204287
cluster_1530	CATG00000087835	CATG00000087835.1	lncRNA_divergent	Process	antigen processing and presentation of peptide antigen via MHC class I	GO:0002474	29.7654	9.76676e-07	7	211	14	12561	ENSG00000010704,ENSG00000168394,ENSG00000250264,ENSG00000231925,ENSG00000204592,ENSG00000204642,ENSG00000204632
cluster_1530	CATG00000087835	CATG00000087835.1	lncRNA_divergent	Process	antimicrobial humoral immune response mediated by antimicrobial peptide	GO:0061844	19.5685	0.00221825	4	214	12	12563	ENSG00000168242,ENSG00000124635,ENSG00000197903,ENSG00000180596
cluster_1530	CATG00000087835	CATG00000087835.1	lncRNA_divergent	Process	blood coagulation	GO:0007596	6.45265	0.00020846	10	208	93	12482	ENSG00000196532,ENSG00000196966,ENSG00000182572,ENSG00000256018,ENSG00000197153,ENSG00000124693,ENSG00000256316,ENSG00000079691,ENSG00000198366,ENSG00000197409
cluster_1530	CATG00000087835	CATG00000087835.1	lncRNA_divergent	Process	cellular protein metabolic process	GO:0044267	10.849	7.25185e-12	20	198	116	12459	ENSG00000256316,ENSG00000198366,ENSG00000197409,ENSG00000196532,ENSG00000196966,ENSG00000182572,ENSG00000256018,ENSG00000197153,ENSG00000124693,ENSG00000196176,ENSG00000188987,ENSG00000198327,ENSG00000197914,ENSG00000197238,ENSG00000197061,ENSG00000158406,ENSG00000124529,ENSG00000198518,ENSG00000198558,ENSG00000198339
cluster_1530	CATG00000087835	CATG00000087835.1	lncRNA_divergent	Process	cellular response to heat	GO:0034605	6.69693	0.0543833	4	214	35	12540	ENSG00000204209,ENSG00000204390,ENSG00000204388,ENSG00000204389
cluster_1530	CATG00000087835	CATG00000087835.1	lncRNA_divergent	Process	cellular response to unfolded protein	GO:0034620	21.0614	0.000267431	5	213	14	12561	ENSG00000030110,ENSG00000204389,ENSG00000204388,ENSG00000204390,ENSG00000204209
cluster_1530	CATG00000087835	CATG00000087835.1	lncRNA_divergent	Process	chaperone cofactor-dependent protein refolding	GO:0051085	8.34153	0.0809143	3	215	21	12554	ENSG00000204388,ENSG00000204390,ENSG00000204389
cluster_1530	CATG00000087835	CATG00000087835.1	lncRNA_divergent	Process	chromatin organization	GO:0006325	14.9035	2.36414e-15	22	196	94	12481	ENSG00000112511,ENSG00000256316,ENSG00000196747,ENSG00000184348,ENSG00000196787,ENSG00000198374,ENSG00000180573,ENSG00000137259,ENSG00000233224,ENSG00000198366,ENSG00000197409,ENSG00000196532,ENSG00000196966,ENSG00000182572,ENSG00000256018,ENSG00000197153,ENSG00000124693,ENSG00000184357,ENSG00000168274,ENSG00000196866,ENSG00000204463,ENSG00000184825
cluster_1530	CATG00000087835	CATG00000087835.1	lncRNA_divergent	Process	chromatin silencing at rDNA	GO:0000183	126.919	8.35628e-27	20	198	10	12565	ENSG00000256316,ENSG00000198366,ENSG00000197409,ENSG00000196532,ENSG00000196966,ENSG00000182572,ENSG00000256018,ENSG00000197153,ENSG00000124693,ENSG00000196176,ENSG00000188987,ENSG00000198327,ENSG00000197914,ENSG00000197238,ENSG00000197061,ENSG00000158406,ENSG00000124529,ENSG00000198518,ENSG00000198558,ENSG00000198339
cluster_1530	CATG00000087835	CATG00000087835.1	lncRNA_divergent	Process	chromosome condensation	GO:0030261	59.2877	5.92335e-07	6	212	6	12569	ENSG00000168298,ENSG00000184357,ENSG00000187475,ENSG00000124610,ENSG00000187837,ENSG00000124575
cluster_1530	CATG00000087835	CATG00000087835.1	lncRNA_divergent	Process	defense response to Gram-positive bacterium	GO:0050830	18.7031	6.85861e-05	6	212	19	12556	ENSG00000124635,ENSG00000204619,ENSG00000197903,ENSG00000168242,ENSG00000180596,ENSG00000204592
cluster_1530	CATG00000087835	CATG00000087835.1	lncRNA_divergent	Process	double-strand break repair via nonhomologous end joining	GO:0006303	16.2201	6.15633e-09	12	206	45	12530	ENSG00000198339,ENSG00000196176,ENSG00000188987,ENSG00000198327,ENSG00000197914,ENSG00000197238,ENSG00000197061,ENSG00000158406,ENSG00000124529,ENSG00000198518,ENSG00000198558,ENSG00000137337
cluster_1530	CATG00000087835	CATG00000087835.1	lncRNA_divergent	Process	histone H3-K4 trimethylation	GO:0080182	17.5326	0.0191877	3	215	10	12565	ENSG00000168298,ENSG00000187837,ENSG00000124575
cluster_1530	CATG00000087835	CATG00000087835.1	lncRNA_divergent	Process	immune response	GO:0006955	4.6251	0.00473541	9	209	116	12459	ENSG00000204482,ENSG00000231389,ENSG00000231925,ENSG00000204520,ENSG00000204287,ENSG00000204516,ENSG00000204592,ENSG00000204642,ENSG00000204632
cluster_1530	CATG00000087835	CATG00000087835.1	lncRNA_divergent	Process	innate immune response in mucosa	GO:0002227	78.3302	6.31822e-05	4	214	3	12572	ENSG00000168242,ENSG00000124635,ENSG00000197903,ENSG00000180596
cluster_1530	CATG00000087835	CATG00000087835.1	lncRNA_divergent	Process	interferon-gamma secretion	GO:0072643	58.4744	0.0016803	3	215	3	12572	ENSG00000204713,ENSG00000186470,ENSG00000026950
cluster_1530	CATG00000087835	CATG00000087835.1	lncRNA_divergent	Process	interferon-gamma-mediated signaling pathway	GO:0060333	12.2368	0.000112238	7	211	34	12541	ENSG00000231389,ENSG00000112343,ENSG00000234127,ENSG00000204287,ENSG00000204592,ENSG00000204642,ENSG00000204632
cluster_1530	CATG00000087835	CATG00000087835.1	lncRNA_divergent	Process	interleukin-7-mediated signaling pathway	GO:0038111	60.1244	2.0035e-10	9	209	9	12566	ENSG00000196532,ENSG00000196966,ENSG00000182572,ENSG00000256018,ENSG00000197153,ENSG00000124693,ENSG00000256316,ENSG00000198366,ENSG00000197409
cluster_1530	CATG00000087835	CATG00000087835.1	lncRNA_divergent	Process	mRNA catabolic process	GO:0006402	11.6837	0.0464685	3	215	15	12560	ENSG00000204388,ENSG00000204348,ENSG00000204389
cluster_1530	CATG00000087835	CATG00000087835.1	lncRNA_divergent	Process	negative regulation of DNA recombination	GO:0045910	50.814	9.76676e-07	6	212	7	12568	ENSG00000168298,ENSG00000184357,ENSG00000187475,ENSG00000124610,ENSG00000187837,ENSG00000124575
cluster_1530	CATG00000087835	CATG00000087835.1	lncRNA_divergent	Process	negative regulation of chromatin silencing	GO:0031936	104.262	4.8076e-09	7	211	4	12571	ENSG00000168298,ENSG00000184357,ENSG00000187475,ENSG00000124610,ENSG00000137309,ENSG00000187837,ENSG00000124575
cluster_1530	CATG00000087835	CATG00000087835.1	lncRNA_divergent	Process	negative regulation of gene expression, epigenetic	GO:0045814	64.0459	9.38023e-26	22	196	22	12553	ENSG00000112511,ENSG00000256316,ENSG00000198366,ENSG00000197409,ENSG00000196532,ENSG00000196966,ENSG00000182572,ENSG00000256018,ENSG00000197153,ENSG00000124693,ENSG00000196176,ENSG00000188987,ENSG00000198327,ENSG00000197914,ENSG00000197238,ENSG00000197061,ENSG00000158406,ENSG00000124529,ENSG00000198518,ENSG00000198558,ENSG00000204713,ENSG00000198339
cluster_1530	CATG00000087835	CATG00000087835.1	lncRNA_divergent	Process	negative regulation of megakaryocyte differentiation	GO:0045653	167.006	2.57677e-15	11	207	4	12571	ENSG00000198339,ENSG00000196176,ENSG00000188987,ENSG00000198327,ENSG00000197914,ENSG00000197238,ENSG00000197061,ENSG00000158406,ENSG00000124529,ENSG00000198518,ENSG00000198558
cluster_1530	CATG00000087835	CATG00000087835.1	lncRNA_divergent	Process	negative regulation of natural killer cell mediated cytotoxicity	GO:0045953	117.505	2.92748e-05	4	214	2	12573	ENSG00000204520,ENSG00000204592,ENSG00000204642,ENSG00000204632
cluster_1530	CATG00000087835	CATG00000087835.1	lncRNA_divergent	Process	nucleosome assembly	GO:0006334	71.5381	3.24692e-45	38	180	37	12538	ENSG00000256316,ENSG00000124635,ENSG00000185130,ENSG00000233822,ENSG00000197459,ENSG00000168242,ENSG00000180596,ENSG00000196331,ENSG00000198366,ENSG00000204256,ENSG00000196532,ENSG00000196966,ENSG00000182572,ENSG00000256018,ENSG00000197153,ENSG00000197409,ENSG00000124693,ENSG00000196176,ENSG00000188987,ENSG00000198327,ENSG00000197914,ENSG00000197238,ENSG00000197061,ENSG00000158406,ENSG00000124529…
cluster_1530	CATG00000087835	CATG00000087835.1	lncRNA_divergent	Process	nucleosome positioning	GO:0016584	50.814	9.76676e-07	6	212	7	12568	ENSG00000168298,ENSG00000184357,ENSG00000187475,ENSG00000124610,ENSG00000187837,ENSG00000124575
cluster_1530	CATG00000087835	CATG00000087835.1	lncRNA_divergent	Process	peptide transport	GO:0015833	87.7186	0.000872133	3	215	2	12573	ENSG00000168394,ENSG00000250264,ENSG00000231925
cluster_1530	CATG00000087835	CATG00000087835.1	lncRNA_divergent	Process	positive regulation of T cell mediated cytotoxicity	GO:0001916	59.2877	5.92335e-07	6	212	6	12569	ENSG00000010704,ENSG00000204520,ENSG00000204516,ENSG00000204592,ENSG00000204642,ENSG00000204632
cluster_1530	CATG00000087835	CATG00000087835.1	lncRNA_divergent	Process	positive regulation of T cell proliferation	GO:0042102	8.7593	0.0781954	3	215	20	12555	ENSG00000231389,ENSG00000242574,ENSG00000204472
cluster_1530	CATG00000087835	CATG00000087835.1	lncRNA_divergent	Process	proteasomal protein catabolic process	GO:0010498	7.61496	0.0965634	3	215	23	12552	ENSG00000204264,ENSG00000240065,ENSG00000204463
cluster_1530	CATG00000087835	CATG00000087835.1	lncRNA_divergent	Process	protein heterotetramerization	GO:0051290	55.7468	8.81473e-24	21	197	24	12551	ENSG00000256316,ENSG00000198366,ENSG00000197409,ENSG00000196532,ENSG00000196966,ENSG00000182572,ENSG00000256018,ENSG00000197153,ENSG00000124693,ENSG00000196176,ENSG00000188987,ENSG00000198327,ENSG00000197914,ENSG00000197238,ENSG00000197061,ENSG00000158406,ENSG00000124529,ENSG00000198518,ENSG00000198558,ENSG00000198339,ENSG00000204228
cluster_1530	CATG00000087835	CATG00000087835.1	lncRNA_divergent	Process	protein refolding	GO:0042026	8.34153	0.0809143	3	215	21	12554	ENSG00000204388,ENSG00000204390,ENSG00000204389
cluster_1530	CATG00000087835	CATG00000087835.1	lncRNA_divergent	Process	protein stabilization	GO:0050821	3.35853	0.0783079	7	211	123	12452	ENSG00000184357,ENSG00000137312,ENSG00000204389,ENSG00000204388,ENSG00000204315,ENSG00000137193,ENSG00000204463
cluster_1530	CATG00000087835	CATG00000087835.1	lncRNA_divergent	Process	protein ubiquitination	GO:0016567	2.32413	0.0781954	13	205	334	12241	ENSG00000112659,ENSG00000124635,ENSG00000187990,ENSG00000196226,ENSG00000204619,ENSG00000204599,ENSG00000185130,ENSG00000233822,ENSG00000197903,ENSG00000197459,ENSG00000168242,ENSG00000180596,ENSG00000196331
cluster_1530	CATG00000087835	CATG00000087835.1	lncRNA_divergent	Process	regulation of gene silencing	GO:0060968	541.464	6.74814e-14	9	209	1	12574	ENSG00000196532,ENSG00000196966,ENSG00000182572,ENSG00000256018,ENSG00000197153,ENSG00000124693,ENSG00000256316,ENSG00000198366,ENSG00000197409
cluster_1530	CATG00000087835	CATG00000087835.1	lncRNA_divergent	Process	regulation of gene silencing by miRNA	GO:0060964	24.8049	1.70196e-17	20	198	51	12524	ENSG00000256316,ENSG00000198366,ENSG00000197409,ENSG00000196532,ENSG00000196966,ENSG00000182572,ENSG00000256018,ENSG00000197153,ENSG00000124693,ENSG00000196176,ENSG00000188987,ENSG00000198327,ENSG00000197914,ENSG00000197238,ENSG00000197061,ENSG00000158406,ENSG00000124529,ENSG00000198518,ENSG00000198558,ENSG00000198339
cluster_1530	CATG00000087835	CATG00000087835.1	lncRNA_divergent	Process	regulation of immune response	GO:0050776	12.85	4.24539e-06	9	209	42	12533	ENSG00000204520,ENSG00000186470,ENSG00000026950,ENSG00000112763,ENSG00000124508,ENSG00000204516,ENSG00000204592,ENSG00000204642,ENSG00000204632
cluster_1530	CATG00000087835	CATG00000087835.1	lncRNA_divergent	Process	regulation of megakaryocyte differentiation	GO:0045652	34.2288	1.28682e-19	20	198	37	12538	ENSG00000256316,ENSG00000198366,ENSG00000197409,ENSG00000196532,ENSG00000196966,ENSG00000182572,ENSG00000256018,ENSG00000197153,ENSG00000124693,ENSG00000196176,ENSG00000188987,ENSG00000198327,ENSG00000197914,ENSG00000197238,ENSG00000197061,ENSG00000158406,ENSG00000124529,ENSG00000198518,ENSG00000198558,ENSG00000198339
cluster_1530	CATG00000087835	CATG00000087835.1	lncRNA_divergent	Process	regulation of protein ubiquitination	GO:0031396	17.5326	0.0191877	3	215	10	12565	ENSG00000204388,ENSG00000204209,ENSG00000204389
cluster_1530	CATG00000087835	CATG00000087835.1	lncRNA_divergent	Process	regulation of transcription, DNA-templated	GO:0006355	2.47288	0.00473541	22	196	546	12029	ENSG00000232040,ENSG00000112561,ENSG00000197935,ENSG00000158691,ENSG00000137310,ENSG00000235109,ENSG00000096654,ENSG00000187837,ENSG00000124575,ENSG00000168298,ENSG00000198315,ENSG00000137185,ENSG00000137338,ENSG00000184357,ENSG00000187475,ENSG00000204209,ENSG00000124610,ENSG00000204531,ENSG00000137309,ENSG00000187626,ENSG00000196812,ENSG00000187987
cluster_1530	CATG00000087835	CATG00000087835.1	lncRNA_divergent	Process	telomere capping	GO:0016233	55.6333	1.88718e-12	11	207	12	12563	ENSG00000198339,ENSG00000196176,ENSG00000188987,ENSG00000198327,ENSG00000197914,ENSG00000197238,ENSG00000197061,ENSG00000158406,ENSG00000124529,ENSG00000198518,ENSG00000198558
cluster_1530	CATG00000087835	CATG00000087835.1	lncRNA_divergent	Process	telomere organization	GO:0032200	317.449	6.4626e-30	20	198	4	12571	ENSG00000256316,ENSG00000198366,ENSG00000197409,ENSG00000196532,ENSG00000196966,ENSG00000182572,ENSG00000256018,ENSG00000197153,ENSG00000124693,ENSG00000196176,ENSG00000188987,ENSG00000198327,ENSG00000197914,ENSG00000197238,ENSG00000197061,ENSG00000158406,ENSG00000124529,ENSG00000198518,ENSG00000198558,ENSG00000198339
cluster_1530	CATG00000087835	CATG00000087835.1	lncRNA_divergent	Process	termination of RNA polymerase I transcription	GO:0006363	8.7593	0.0781954	3	215	20	12555	ENSG00000213780,ENSG00000066379,ENSG00000171453
cluster_1530	CATG00000087835	CATG00000087835.1	lncRNA_divergent	Process	transcription elongation from RNA polymerase I promoter	GO:0006362	9.73411	0.0654004	3	215	18	12557	ENSG00000213780,ENSG00000066379,ENSG00000171453
cluster_1530	CATG00000087835	CATG00000087835.1	lncRNA_divergent	Process	transcription initiation from RNA polymerase I promoter	GO:0006361	8.7593	0.0781954	3	215	20	12555	ENSG00000213780,ENSG00000066379,ENSG00000171453
cluster_1530	CATG00000087835	CATG00000087835.1	lncRNA_divergent	Process	type I interferon signaling pathway	GO:0060337	7.32652	0.0452929	4	214	32	12543	ENSG00000204264,ENSG00000204592,ENSG00000204642,ENSG00000204632
cluster_1530	CATG00000087835	CATG00000087835.1	lncRNA_divergent	Process	vesicle fusion with endoplasmic reticulum-Golgi intermediate compartment (ERGIC) membrane	GO:1990668	87.7186	0.000872133	3	215	2	12573	ENSG00000168394,ENSG00000250264,ENSG00000231925
cluster_1531	ENSG00000228223	HCG11	lncRNA_intergenic	Process	CENP-A containing nucleosome assembly	GO:0034080	53.369	9.56111e-14	11	90	29	12663	ENSG00000198339,ENSG00000196176,ENSG00000188987,ENSG00000198327,ENSG00000197914,ENSG00000197238,ENSG00000197061,ENSG00000158406,ENSG00000124529,ENSG00000198518,ENSG00000198558
cluster_1531	ENSG00000228223	HCG11	lncRNA_intergenic	Process	DNA replication-dependent nucleosome assembly	GO:0006335	313.136	1.69256e-34	20	81	10	12682	ENSG00000256316,ENSG00000198366,ENSG00000197409,ENSG00000196532,ENSG00000196966,ENSG00000182572,ENSG00000256018,ENSG00000197153,ENSG00000124693,ENSG00000196176,ENSG00000188987,ENSG00000198327,ENSG00000197914,ENSG00000197238,ENSG00000197061,ENSG00000158406,ENSG00000124529,ENSG00000198518,ENSG00000198558,ENSG00000198339
cluster_1531	ENSG00000228223	HCG11	lncRNA_intergenic	Process	DNA replication-independent nucleosome assembly	GO:0006336	119.204	1.39049e-16	11	90	13	12679	ENSG00000198339,ENSG00000196176,ENSG00000188987,ENSG00000198327,ENSG00000197914,ENSG00000197238,ENSG00000197061,ENSG00000158406,ENSG00000124529,ENSG00000198518,ENSG00000198558
cluster_1531	ENSG00000228223	HCG11	lncRNA_intergenic	Process	DNA-templated transcription, initiation	GO:0006352	91.1275	1.08792e-15	11	90	17	12675	ENSG00000198339,ENSG00000196176,ENSG00000188987,ENSG00000198327,ENSG00000197914,ENSG00000197238,ENSG00000197061,ENSG00000158406,ENSG00000124529,ENSG00000198518,ENSG00000198558
cluster_1531	ENSG00000228223	HCG11	lncRNA_intergenic	Process	T cell receptor signaling pathway	GO:0050852	5.14076	0.046446	4	97	101	12591	ENSG00000112763,ENSG00000124508,ENSG00000186470,ENSG00000026950
cluster_1531	ENSG00000228223	HCG11	lncRNA_intergenic	Process	antibacterial humoral response	GO:0019731	104.635	3.57887e-06	4	97	5	12687	ENSG00000168242,ENSG00000124635,ENSG00000197903,ENSG00000180596
cluster_1531	ENSG00000228223	HCG11	lncRNA_intergenic	Process	antimicrobial humoral immune response mediated by antimicrobial peptide	GO:0061844	43.5739	4.58722e-05	4	97	12	12680	ENSG00000168242,ENSG00000124635,ENSG00000197903,ENSG00000180596
cluster_1531	ENSG00000228223	HCG11	lncRNA_intergenic	Process	biological_process	GO:0008150	3.11569	0.0316646	8	93	341	12351	ENSG00000204618,ENSG00000196866,ENSG00000196747,ENSG00000184348,ENSG00000196787,ENSG00000198374,ENSG00000233224,ENSG00000184825
cluster_1531	ENSG00000228223	HCG11	lncRNA_intergenic	Process	blood coagulation	GO:0007596	14.8872	6.68008e-08	10	91	93	12599	ENSG00000196532,ENSG00000196966,ENSG00000182572,ENSG00000256018,ENSG00000197153,ENSG00000124693,ENSG00000256316,ENSG00000079691,ENSG00000198366,ENSG00000197409
cluster_1531	ENSG00000228223	HCG11	lncRNA_intergenic	Process	cellular protein metabolic process	GO:0044267	26.7688	4.76592e-19	20	81	116	12576	ENSG00000256316,ENSG00000198366,ENSG00000197409,ENSG00000196532,ENSG00000196966,ENSG00000182572,ENSG00000256018,ENSG00000197153,ENSG00000124693,ENSG00000196176,ENSG00000188987,ENSG00000198327,ENSG00000197914,ENSG00000197238,ENSG00000197061,ENSG00000158406,ENSG00000124529,ENSG00000198518,ENSG00000198558,ENSG00000198339
cluster_1531	ENSG00000228223	HCG11	lncRNA_intergenic	Process	chromatin organization	GO:0006325	32.3971	2.0879e-20	20	81	96	12596	ENSG00000256316,ENSG00000196747,ENSG00000184348,ENSG00000196787,ENSG00000198374,ENSG00000180573,ENSG00000137259,ENSG00000233224,ENSG00000198366,ENSG00000197409,ENSG00000196532,ENSG00000196966,ENSG00000182572,ENSG00000256018,ENSG00000197153,ENSG00000124693,ENSG00000184357,ENSG00000168274,ENSG00000196866,ENSG00000184825
cluster_1531	ENSG00000228223	HCG11	lncRNA_intergenic	Process	chromatin silencing at rDNA	GO:0000183	313.136	1.69256e-34	20	81	10	12682	ENSG00000256316,ENSG00000198366,ENSG00000197409,ENSG00000196532,ENSG00000196966,ENSG00000182572,ENSG00000256018,ENSG00000197153,ENSG00000124693,ENSG00000196176,ENSG00000188987,ENSG00000198327,ENSG00000197914,ENSG00000197238,ENSG00000197061,ENSG00000158406,ENSG00000124529,ENSG00000198518,ENSG00000198558,ENSG00000198339
cluster_1531	ENSG00000228223	HCG11	lncRNA_intergenic	Process	chromosome condensation	GO:0030261	133.537	1.85323e-09	6	95	6	12686	ENSG00000168298,ENSG00000184357,ENSG00000187475,ENSG00000124610,ENSG00000187837,ENSG00000124575
cluster_1531	ENSG00000228223	HCG11	lncRNA_intergenic	Process	defense response to Gram-positive bacterium	GO:0050830	24.8817	0.000281073	4	97	21	12671	ENSG00000124635,ENSG00000180596,ENSG00000197903,ENSG00000168242
cluster_1531	ENSG00000228223	HCG11	lncRNA_intergenic	Process	double-strand break repair via nonhomologous end joining	GO:0006303	37.8936	1.75565e-13	12	89	45	12647	ENSG00000198339,ENSG00000196176,ENSG00000188987,ENSG00000198327,ENSG00000197914,ENSG00000197238,ENSG00000197061,ENSG00000158406,ENSG00000124529,ENSG00000198518,ENSG00000198558,ENSG00000137337
cluster_1531	ENSG00000228223	HCG11	lncRNA_intergenic	Process	histone H3-K4 trimethylation	GO:0080182	38.8224	0.00080611	3	98	10	12682	ENSG00000168298,ENSG00000187837,ENSG00000124575
cluster_1531	ENSG00000228223	HCG11	lncRNA_intergenic	Process	innate immune response in mucosa	GO:0002227	174.419	1.04823e-06	4	97	3	12689	ENSG00000168242,ENSG00000124635,ENSG00000197903,ENSG00000180596
cluster_1531	ENSG00000228223	HCG11	lncRNA_intergenic	Process	interferon-gamma secretion	GO:0072643	129.48	6.70713e-05	3	98	3	12689	ENSG00000204713,ENSG00000186470,ENSG00000026950
cluster_1531	ENSG00000228223	HCG11	lncRNA_intergenic	Process	interleukin-7-mediated signaling pathway	GO:0038111	137.859	4.74632e-14	9	92	9	12683	ENSG00000196532,ENSG00000196966,ENSG00000182572,ENSG00000256018,ENSG00000197153,ENSG00000124693,ENSG00000256316,ENSG00000198366,ENSG00000197409
cluster_1531	ENSG00000228223	HCG11	lncRNA_intergenic	Process	negative regulation of DNA recombination	GO:0045910	114.451	3.10891e-09	6	95	7	12685	ENSG00000168298,ENSG00000184357,ENSG00000187475,ENSG00000124610,ENSG00000187837,ENSG00000124575
cluster_1531	ENSG00000228223	HCG11	lncRNA_intergenic	Process	negative regulation of chromatin silencing	GO:0031936	160.257	9.81631e-10	6	95	5	12687	ENSG00000168298,ENSG00000184357,ENSG00000187475,ENSG00000124610,ENSG00000187837,ENSG00000124575
[truncated: 12,448 more rows]

## Sheet: H1hESC
clusterID	ref_geneID	ref_geneName	ref_CAT_geneClass	Category	GO_term	GO_ID	OR	fdr_val	clst_genes_in_GO_term	clst_genes_not_in_GO_term	other_genes_in_GO_term	other_genes_not_in_GO_term	GO_genes
[truncated: 13,206 more rows]

[truncated: 16 more sheets: DMFB, RPE1, MEC, KER, BetaH1, Islets, IMR90, HUVEC, Ery, SkMC, A549, HepG2, K562, THP1, THP1 PMA, HeLa]
