# Supplementary material for: Annotation of nuclear lncRNAs based on chromatin interactions
Source: PLoS One. 2024 May 6;19(5):e0295971. doi: 10.1371/journal.pone.0295971 (PMC11073715; doi:10.1371/journal.pone.0295971)
Supplement: S8 Table — (XLSX) [file pone.0295971.s013.xlsx]

## Sheet: Sheet1
S8 Table: The number of nuclear intergenic and non-intergenic lncRNAs with at least one TFBSs enriched in their target genes.
Cell type	Intergenic lncRNAs	Non-intergenic lncRNAs
iPSC	267	947
K562	138	458
DMFB	68	265
RPE1	99	414
MEC	117	514
KER	84	354
BetaH1	74	282
Islets	84	298
H1hESC	146	483
IMR90	48	225
HUVEC	84	289
Ery	63	323
SkMC	176	910
A549	63	197
HepG2	167	507
THP1	133	652
THP1 PMA	206	1056
HeLa	157	504
