# Supplementary material for: Annotation of nuclear lncRNAs based on chromatin interactions
Source: PLoS One. 2024 May 6;19(5):e0295971. doi: 10.1371/journal.pone.0295971 (PMC11073715; doi:10.1371/journal.pone.0295971)
Supplement: S10 Table — (XLSX) [file pone.0295971.s015.xlsx]

## Sheet: Sheet1
S10 Table: Chi-squared test P-value for each TFBS motif in every cell type
motifID	HepG2	A549	MEC	HeLa	SkMC	K562	H1hESC	Islets	IMR90	HUVEC	RPE1	iPSC	Ery	BetaH1	KER	THP1 PMA	THP1	DMFB
FOX{D1,D2}.p2	0	N/A	0	0	0	0	0	0	N/A	0	6e-06	0	N/A	7e-06	N/A	0	0	N/A
GTF2I.p2	0	0	0	0	0	0	0	0	0	0	0	0	0	0	0	0	0	0
SMAD1..7,9.p2	0	0.00036	0	0	0	0	0	0	0	0.004239	0	0	0	0	0	0	0	0
STAT2,4,6.p2	0	0	0	0	1e-06	0	0.033534	0	0	0	0	0	0	0	0	1.9e-05	0.031592	0
HIC1.p2	0	0	0	0	0	0	0	0	0	0	0	0	0	0	0	0	0	0
HIF1A.p2	0	0	0	0	0	0	0	0	0	0	0	0	0	0	0	0	0	0
MYB.p2	0	0.010992	0	0	0	0	0	0	0	0	0	0	0	0	0	0	0.089285	0.019907
NHLH1,2.p2	0	2.2e-05	0	0	0	0	0	0	0	0	0	0	0	0	0	0	0	1e-06
PAX5.p2	0	0	0	0	0	0	0	0	0	0	0	0	0	0	0	0	0	0
RXR{A,B,G}.p2	0	0	0	0	0	0	0	0	0	0	0	0	0	0	0	0	0	0
SP1.p2	0	0	0	0	0	0	0	0	0	0	0	0	0	0	0	0	0	0
TFAP2B.p2	0	0	0	0	0	0	0	0	0	0	0	0	0	0	0	0	0	0
TFAP2{A,C}.p2	0	0	0	0	0	0	0	0	0	0	0	0	0	0	0	0	0	0
TFDP1.p2	0	0	0	0	0	0	0	0	0	0	0	0	0	0	0	0	0	0
HOX{A5,B5}.p2	0.00063	0.254001	0.000271	0	0	0	0	0.000103	0.000313	0	1.2e-05	0	0.097504	0	6.6e-05	0	0	0.006622
ATF5_CREB3.p2	0	0	0	0	0	0	0	0	0	0	0	0	0	0	0	0	0	0
EGR1..3.p2	0	0	0	0	0	0	0	0	0	0	0	0	0	0	0	0	0	0
ELK1,4_GABP{A,B1}.p3	0	0	0	0	0	0	0	0	0	0	0	0	0	0	0	0	0	0
MAZ.p2	0	0.056965	0	0	0	0	0	0	0	0	0	0	0	0	0	0	0	0
RUNX1..3.p2	0	0	0	0	0	0	0	0	0	1e-06	0	0	7.9e-05	1e-06	0	6.6e-05	0	0
SPIB.p2	0	0	0	0	0	0	0	0	0	0	0	0	0	0	0	0	0	0
ZNF423.p2	0	0.034752	0	0	0	0	0.00078	0	1.1e-05	0	0	0.040397	0.148073	0.002594	0	0	0.001187	7.5e-05
RBPJ.p2	0	5.2e-05	0	0	0	0	0	0	0.002927	1.2e-05	0	0	0	0	1.2e-05	0.026338	0.758736	6e-06
CREB1.p2	0	0.000998	0	0	0	0	0	0	0	0	0	0	0	0	0	0	0	0
EBF1.p2	0	0	0	0	0	0	0	0	0.000271	0	0	0	0	0	0	0	0	0
EWSR1-FLI1.p2	4.1e-05	N/A	N/A	0	0	N/A	0	N/A	N/A	0	N/A	4e-06	N/A	N/A	N/A	0.940481	0.490827	N/A
HNF4A_NR2F1,2.p2	0	0	0	0	0	0	0	0	0.004443	3.6e-05	0	0	0.241584	0.031141	0	0	0	0.000401
NKX3-2.p2	0	0	0	0	0	0	0	0	0	0	0	0	0	4e-06	0	0	0	0
ELF1,2,4.p2	0	0	0	0	0	0	0	0	0	0	0	0	0	0	0	0	0	0
ETS1,2.p2	0	0	0	0	0	0	0	0	0	0.00017	0	0	0	0	7.6e-05	0	0	1e-06
KLF4.p3	0	0	0	0	0	0	0	0	0	0	0	0	0	0	0	0	0	0
NRF1.p2	0	0	0	0	0	0	0	0	0	0	0	0	0	0	0	0	0	0
TP53.p2	0	0	0	0	0	0	0	0	0	0	0	0	0	0	1e-06	0	1e-06	0
MYFfamily.p2	0	0.010159	0	0	0	0	0	0	0	0	0	0	0	0	0	0	0	0.000694
NFY{A,B,C}.p2	0	0.001896	0	0	0	0	0	0	0	0	0	0	0	0	0	0	0	0
SOX17.p2	0	0	0	0	0	0	0	0	0	0	0	0	0	0	0	0	0	0
CEBPA,B_DDIT3.p2	5e-06	0	0	0	0	0	0	0	N/A	0.00178	0	0	N/A	N/A	0	0	0	N/A
EP300.p2	0	0.011713	0.021026	0	0	0	0	0.198956	0.000854	5e-06	0	0	0	0.053079	0.094141	0	0.158047	0.148104
HAND1,2.p2	0.777312	2.4e-05	0.070707	8.2e-05	1.2e-05	0.022703	1e-06	0.128179	0.869177	5.2e-05	0.272976	0	0.027649	0.987867	0.001556	0.004072	0.610862	0.006942
HES1.p2	0	0	0	0	0	0	0	0	0	0	0	0	0	0	0	0	0	0
KLF12.p2	0	5e-06	1e-06	0	0	0	0	0.008657	4e-06	3e-06	5e-05	0	0	0.003654	0	0	0	0.007276
MAFB.p2	0	3e-06	0	0	0	0	0	0	0	0	0	0	0	0	0	0	0	0
MZF1.p2	0	0	0	0	0	0	0	0	0	0	0	0	0	0	0	0	0	0
NFE2L2.p2	0.813252	0	0	0	0	0	0.000323	0	1.9e-05	0	0	0.054702	0	0	0	0	0	0
TFCP2.p2	0	0	0	0	0	0	0	0	0.012629	0	0	0	0	0	0	0	0	0.001488
YY1.p2	0	0	0	0	0	0	0	0	0	0	0	0	0	0	0	0	0	0
ESR1.p3	0	0	0	0	0	0.000204	0.000563	0	0.112546	0	0	0.278788	0	0.000113	0.008432	0	0.001	0
FOS_FOS{B,L1}_JUN{B,D}.p2	0	0	0	0	0	0.062626	4e-06	0.000114	0	0	0	0.005595	N/A	0.008916	0	0	0	0
GFI1.p2	0	0	0	0	0	0	0	0	0	0	0	0	0	0	0	0	0	0
IKZF2.p2	0	0	0	0	0	0	0	0	0	0	0	0	N/A	0	0	0	0	0
MYOD1.p2	0	0	0	0	0	0	0	7e-06	0	0	0	0	0	0.00083	0.000183	0	0	0
ATF4.p2	0	0	0	0	0	0	0	0	0	0	0	0	0	0	0	0	0	0
RREB1.p2	0	0	0	0	0	0	0	0	0	0	0	0	0	0	0	0	0	0
MTF1.p2	0	0	0	0	0	0	0	0	0	0	0	0	0	0	0	0	0	0
PAX2.p2	0	0.312817	0	0	0	0	0	0	1.4e-05	0	0	0	0	0.003749	0.000325	0	0	0
SPI1.p2	0	0	0	0	0	0	0	0	0	0	0	0	0	0	0	0	0	0
ZEB1.p2	0	8e-05	0	0	0	0	0	0	0	0	0	0	0	0	0	0	0	0
CTCF.p2	0.005883	0.069953	0	0	1e-06	0	0	0	3e-06	0	0	0	0.000354	0.000306	0.004188	0	0	0
PAX4.p2	0	N/A	0	0.000395	0	1e-06	0	N/A	N/A	0.001483	0	0	N/A	N/A	0.92594	0.370549	0	N/A
AHR_ARNT_ARNT2.p2	0	0	0	0	0	0	0	1e-06	1e-06	0	0	0	0	0	0	0	0	0
DMAP1_NCOR{1,2}_SMARC.p2	0	N/A	0	5e-06	0	N/A	0	N/A	N/A	0	N/A	0	N/A	N/A	N/A	0	0	N/A
FOSL2.p2	0	4.7e-05	0	0	0	0	0.000102	3.4e-05	8e-06	0	0	0	0.000851	0.000275	1e-05	0	9e-06	0
RXRA_VDR{dimer}.p2	1.1e-05	0	0	0	0	0	0	0	6.6e-05	0.001242	0	0	0.095845	0	0	0.000153	0	0
SREBF1,2.p2	0	0	0	0	0	0	0	0	2.4e-05	0	0	0	0	0	0	0	0	0
TFAP4.p2	0	0	0	0	0	0	0	0	0	0	0	0	0	0.000335	0	0	0	0
ZFP161.p2	0	0	0	0	0	0	0	0	0	0	0	0	0	0	0	0	0	0
NR3C1.p2	0	0.176677	0	0	0	0	0	0	3e-06	3e-06	0.020415	0	N/A	2.4e-05	0.030183	0	0	N/A
PATZ1.p2	0	0	0	0	0	0	0	0	0	0	0	0	0	0	0	0	0	0
ZNF143.p2	0	0	0	0	0	0	0	0	0	0	0	0	0	0	0	0	0	0
GLI1..3.p2	0.000438	0.964247	1.2e-05	0	0	1e-06	0	0.304365	0.021981	0	0	0	0.009574	0.007694	0.000235	0	0.000404	5.7e-05
SPZ1.p2	0	0.124691	0	0	0	0	0	0.002796	0.001845	0	9.2e-05	0	0.000142	0.003518	1.1e-05	0	0	0
ZNF148.p2	0	0	0	0	0	0	0	0	0	0	0	0	0	0	0	0	0	0
DBP.p2	0	0	0	0	0	0	0	0	0	0	0	0	N/A	0	0.001953	0	0	0
SNAI1..3.p2	0	0.010535	0	0	0	0	0	2e-06	0.403686	0.000291	3.8e-05	0	0.046276	0.000868	1e-06	0.00013	0	0.113128
ATF6.p2	0	0	0	0	0	0	0	0	0	0	0	0	0	0	0	0	0	0
ZBTB6.p2	0	0.006693	0	0	0	0	0	0.001979	3.8e-05	0	0.000559	0	0	0.001698	0	0	0.999963	0.175065
NFE2L1.p2	0	0	0	0	0	0	0	0	0	0	0	0	0	0	0	0	0	0
NR5A1,2.p2	0.952824	0.735598	0	0.026655	0.018394	1e-06	0	0	0.639165	1e-06	0	0	0.363967	0	0.003517	0.06086	0.332711	2e-06
GTF2A1,2.p2	0.030807	0.261004	0.035827	0	0	0.000762	1e-06	0.492937	0.364623	0	7e-06	0	2e-05	0.027182	0.00205	0	2.7e-05	1e-06
FOXN1.p2	0	0	0	0	0	0	0	0	9.4e-05	0	0	0	0	0	0	0	0	0
NFIX.p2	0	0	0	0	0	0	0	0	2.1e-05	0	0	0	0	0	0	0	0	0
RFX1..5_RFXANK_RFXAP.p2	0	2e-06	0	0	0	0	0	0	0	0	0	0	0	0	0	0	0	0
TLX2.p2	0	8e-06	0	0	0	0	0	0	0.008287	0.002578	0.000192	0	0	0	0	0	0	0.142212
E2F1..5.p2	0	0	0	0	0	0	0	0	8e-06	0	0	0	0	0	0	0	0	0
TEAD1.p2	0	0	0	0.000166	0	0	0	9e-06	0.012086	0	0	0	0	0	0	0	0	0
IKZF1.p2	7.4e-05	0.002934	0	0	0	3e-06	0	0.007933	4.2e-05	5.1e-05	2e-05	0	1.5e-05	1e-06	1e-05	0	0	0.000125
ZIC1..3.p2	2e-06	0.000216	0.056746	0	0	0	5e-06	1.3e-05	0.001004	0.008927	1.9e-05	0	0.003736	0.125411	0.012316	0	0	0.000143
bHLH_family.p2	0	0.662704	0.00025	0	0	0	0	0	2e-06	0	0.006054	0	1e-06	0.000375	0	0	0	2e-06
NANOG{mouse}.p2	8.7e-05	0.000157	0.009779	0.014939	0.002546	0	0	4e-06	0.006418	0.125062	0	0	1e-06	1.4e-05	1e-06	0	0	0.021551
FOX{F1,F2,J1}.p2	0	N/A	N/A	N/A	N/A	N/A	0	N/A	N/A	N/A	N/A	N/A	N/A	N/A	N/A	0	N/A	N/A
HSF1,2.p2	0	0.000189	0	0	0	0	0	0	0	0	0	0	0	0	0	0	0	0
TBX4,5.p2	0	0	0	0	0	0	0	0	0	0	0	0	0	0	0	0	0	0
FOXO1,3,4.p2	0	N/A	0	0	0	N/A	0	N/A	N/A	0	N/A	0	N/A	N/A	N/A	0	0	N/A
FOXD3.p2	0	N/A	N/A	0	0	N/A	0	N/A	N/A	0	N/A	N/A	N/A	N/A	N/A	0	0.000105	N/A
NR4A2.p2	0	0	0.154268	0	0	0.003403	0	0	N/A	0.000318	0	0	N/A	0	N/A	0	0.001222	N/A
ARNT_ARNT2_BHLHB2_MAX_MYC_USF1.p2	0	0	0	0	0	0	0	0	0	0	0	0	0	0	0	0	0	0
HMX1.p2	0.165663	0.482097	0.111087	0.000831	0	0.192705	1.4e-05	0.080234	0.219212	0.056209	0.90494	0	0.274008	0.473634	0.186455	0	6.7e-05	0.115051
GATA1..3.p2	0	0.011248	0	0	0	0	1.2e-05	0	0	0	6.9e-05	0	2e-06	0	0.000359	0	0	0
HLF.p2	0	N/A	N/A	0	0	N/A	N/A	N/A	N/A	N/A	N/A	N/A	N/A	N/A	N/A	0	0	N/A
FEV.p2	0	0	0	0	0	0	0	0	0	0	0	0	1e-06	0	0	0	0	0
TGIF1.p2	0	0	0	0.032241	0	1e-06	0.003642	0.046282	0.000408	0	0.003948	0	0	0.235182	0.043887	0	0	0
NFKB1_REL_RELA.p2	0	0	0	0	0	0	0	2.2e-05	0	0	0	0	0	0.080651	0.000685	0	6e-06	0.000219
TCF4_dimer.p2	0	0.257741	1.2e-05	0	0.265094	0	3e-06	0	0	0	0	0	0.051899	0.341034	1.3e-05	0	0	0
BPTF.p2	0	4.9e-05	0	0	0	0	0	0.000963	0	0	0	0	0	0.000337	1.5e-05	0	0	0
LEF1_TCF7_TCF7L1,2.p2	0	0.000251	0	0	0	0	0	0	0	0	0	0	0	0.0011	9.8e-05	0	0	0
PITX1..3.p2	0.013148	2.6e-05	0.000199	0	0	0.000565	0	0.059089	0	0.005846	0.270632	0	0.04049	0.862541	0.003443	0	0	0.001676
PPARG.p2	0	0.000138	0.000485	0	0	3e-06	3.1e-05	0.00024	0.006853	0	4.4e-05	0	0.088296	0.000927	0	0	0	0
FOXA2.p3	0	N/A	N/A	0	0	N/A	0	N/A	N/A	N/A	N/A	N/A	N/A	N/A	N/A	0	N/A	N/A
FOXP3.p2	0	N/A	N/A	1.5e-05	0	N/A	0	N/A	N/A	N/A	N/A	N/A	N/A	N/A	N/A	0	N/A	N/A
PBX1.p2	0	N/A	0	0	0	0	0	N/A	N/A	0	N/A	0	N/A	N/A	N/A	0	0	N/A
CRX.p2	0	N/A	0	0	0	0	0	N/A	N/A	0	0	0	N/A	N/A	0.009737	0	0	N/A
EOMES.p2	0.00019	N/A	0	5.3e-05	0	N/A	0.000215	N/A	N/A	0.224566	N/A	0.000528	N/A	N/A	N/A	0.0108	0.157952	N/A
EHF.p2	0	0	0	0	0	0	0	0	0	0	0	0	0	0	0	0	0	1e-06
NFATC1..3.p2	0	0	0	0	0	0	0	0	0.004702	0	0	0	0	0	0	0	0	0
SOX{8,9,10}.p2	0	0	0	0	0	0	0	0	0	0	0	0	0	0	0	0	0	0
TAL1_TCF{3,4,12}.p2	0.222666	N/A	0.00556	2e-06	0	N/A	0	N/A	N/A	0.033266	N/A	0.049284	N/A	N/A	N/A	0	0.665681	N/A
EN1,2.p2	0.013298	6e-06	0	0	0	0.016425	0	2.7e-05	0.000408	3e-06	0	0.027336	0.543376	0.000134	1e-05	0	0	0
TLX1..3_NFIC{dimer}.p2	2e-06	0.004224	0	0	0	0	0.00095	0.055404	0.00014	0	0.000801	0.009467	0.045039	0.007764	0.177463	9e-06	0.999994	3e-06
SOX5.p2	0	N/A	N/A	0	0	N/A	0	N/A	N/A	N/A	N/A	N/A	N/A	N/A	N/A	0	N/A	N/A
MEF2{A,B,C,D}.p2	0	N/A	N/A	0	0	N/A	0	N/A	N/A	N/A	N/A	0	N/A	N/A	N/A	0	0	N/A
ESRRA.p2	0	0	0	0	0.141578	0	0	1e-06	0.017331	0	5e-06	0	N/A	0.026291	0	0	3e-06	0
EVI1.p2	0	N/A	0	0	0	N/A	0	N/A	N/A	0	N/A	0	N/A	N/A	N/A	0	0	N/A
SRF.p3	0.120864	N/A	0	0	0	N/A	5e-05	N/A	N/A	0	N/A	0	N/A	N/A	N/A	0	0	N/A
NFE2.p2	0	0.000194	0	3e-06	0	0	0	0.045692	N/A	0	2e-06	3e-06	N/A	0.90717	2.6e-05	0.000152	1	0
GATA6.p2	0	N/A	N/A	0	0	0	0	N/A	N/A	0	N/A	N/A	0	N/A	N/A	0	N/A	N/A
SOX2.p2	0	7.2e-05	0	0.003143	0	0	0	1e-06	0	0	0	0	N/A	0	0	0	0	N/A
ZNF384.p2	0	0	0	0.182392	0	0	0	0	0	0	0	0	N/A	0	2.5e-05	0	0	0
IRF1,2,7.p3	0	0	0	0	0	0	0	0	0	0	0	0	0	0	0	0	0	0
POU5F1.p2	0	0	0	0	0	0	0	0	0	0	0	0	N/A	0	0	0	0	0
LMO2.p2	0	1e-06	0.001371	0	0	0	0	0	0	5e-06	1e-06	0	0	0.032706	0	0	0	4e-06
BACH2.p2	0	9e-06	0	0	0	0	0.000257	0.000182	0	0	0	0	N/A	1.3e-05	0	0	0.157022	0
ZNF238.p2	0.007448	N/A	0.013498	0	0	N/A	0.060634	N/A	N/A	0	0	0	N/A	N/A	N/A	0	0.806674	N/A
TFEB.p2	0	0	0	0	0	0	1e-06	3.8e-05	0.010781	0	0	0	N/A	0.008123	5e-06	0	0	N/A
TBP.p2	0	0	0	0	0	0	0	0	0	0	0	0	0	0	0	0	0	0.000499
NR6A1.p2	0	N/A	N/A	N/A	0	N/A	0.000753	N/A	N/A	N/A	N/A	N/A	N/A	N/A	N/A	0	N/A	N/A
XBP1.p3	0	0	0	0	0	0	0	0	0	0	0	0	0	0	0	0	0	0
STAT1,3.p3	6e-06	N/A	N/A	0.000391	1e-06	0	3e-06	N/A	N/A	2.2e-05	N/A	0	N/A	N/A	N/A	0.000239	0.789604	N/A
STAT5{A,B}.p2	0	0	0	0	0	0	0	0	N/A	0	0	0	N/A	0	0	0	0	0
NR1H4.p2	0	0.179204	0	0	0	0	0	1e-05	0.069908	0.134083	0.007941	0	0	0	0.001012	8e-06	0	0.017853
JUN.p2	0	0	0	0	0	0	0	0	0	0	0	0	0	0	0	0	0	0
PRRX1,2.p2	0	N/A	N/A	0	0	N/A	0	N/A	N/A	0	N/A	0	N/A	N/A	N/A	0	0	N/A
AR.p2	0	N/A	3.1e-05	0	0	N/A	0	N/A	N/A	0.003008	N/A	0.012269	N/A	N/A	N/A	0	0	N/A
POU2F1..3.p2	0	N/A	0	0	0	0	0	N/A	N/A	0	N/A	0	N/A	N/A	N/A	0	0	N/A
FOX{I1,J2}.p2	0	N/A	0	1e-06	0	0	0	0	N/A	0	0	0	N/A	N/A	0	0	0	N/A
HNF1A.p2	0	N/A	N/A	N/A	N/A	N/A	N/A	N/A	N/A	N/A	N/A	N/A	N/A	N/A	N/A	N/A	N/A	N/A
HOX{A4,D4}.p2	N/A	N/A	N/A	N/A	0	N/A	0	N/A	N/A	N/A	N/A	N/A	N/A	N/A	N/A	0	N/A	N/A
POU5F1_SOX2{dimer}.p2	N/A	N/A	N/A	N/A	N/A	N/A	0	N/A	N/A	N/A	N/A	N/A	N/A	N/A	N/A	0	N/A	N/A
SRY.p2	N/A	N/A	N/A	N/A	N/A	N/A	0	N/A	N/A	N/A	N/A	N/A	N/A	N/A	N/A	0	N/A	N/A
GFI1B.p2	N/A	N/A	N/A	N/A	N/A	N/A	0	N/A	N/A	N/A	N/A	N/A	N/A	N/A	N/A	0	N/A	N/A
HMGA1,2.p2	N/A	N/A	N/A	N/A	N/A	N/A	0	N/A	N/A	N/A	N/A	N/A	N/A	N/A	N/A	0	N/A	N/A
T.p2	N/A	N/A	N/A	N/A	N/A	N/A	0	N/A	N/A	N/A	N/A	N/A	N/A	N/A	N/A	0.000579	N/A	N/A
PAX3,7.p2	N/A	N/A	N/A	N/A	N/A	N/A	N/A	N/A	N/A	N/A	N/A	N/A	N/A	N/A	N/A	0	N/A	N/A
FOXQ1.p2	N/A	N/A	N/A	N/A	N/A	N/A	N/A	N/A	N/A	N/A	N/A	N/A	N/A	N/A	N/A	0	N/A	N/A
NKX2-2,8.p2	N/A	N/A	N/A	N/A	N/A	N/A	N/A	N/A	N/A	N/A	N/A	N/A	N/A	N/A	N/A	0	N/A	N/A
POU3F1..4.p2	N/A	N/A	N/A	N/A	N/A	N/A	N/A	N/A	N/A	N/A	N/A	N/A	N/A	N/A	N/A	0	N/A	N/A
HOXA9_MEIS1.p2	N/A	N/A	N/A	N/A	N/A	N/A	N/A	N/A	N/A	N/A	N/A	N/A	N/A	N/A	N/A	0	N/A	N/A
PAX6.p2	N/A	N/A	N/A	N/A	N/A	N/A	N/A	N/A	N/A	N/A	N/A	N/A	N/A	N/A	N/A	0	N/A	N/A
PRDM1.p3	N/A	N/A	N/A	N/A	N/A	N/A	N/A	N/A	N/A	N/A	N/A	N/A	N/A	N/A	N/A	0	N/A	N/A
HBP1_HMGB_SSRP1_UBTF.p2	N/A	N/A	N/A	N/A	N/A	N/A	N/A	N/A	N/A	N/A	N/A	N/A	N/A	N/A	N/A	0	N/A	N/A
PDX1.p2	N/A	N/A	N/A	N/A	N/A	N/A	N/A	N/A	N/A	N/A	N/A	N/A	N/A	N/A	N/A	0	N/A	N/A
ARID5B.p2	N/A	N/A	N/A	N/A	N/A	N/A	N/A	N/A	N/A	N/A	N/A	N/A	N/A	N/A	N/A	0	N/A	N/A
CDX1,2,4.p2	N/A	N/A	N/A	N/A	N/A	N/A	N/A	N/A	N/A	N/A	N/A	N/A	N/A	N/A	N/A	0	N/A	N/A
MYBL2.p2	N/A	N/A	N/A	N/A	N/A	N/A	N/A	N/A	N/A	N/A	N/A	N/A	N/A	N/A	N/A	0	N/A	N/A
PAX8.p2	N/A	N/A	N/A	N/A	N/A	N/A	N/A	N/A	N/A	N/A	N/A	N/A	N/A	N/A	N/A	0	N/A	N/A
RORA.p2	N/A	N/A	N/A	N/A	N/A	N/A	N/A	N/A	N/A	N/A	N/A	N/A	N/A	N/A	N/A	0.001018	N/A	N/A
ZBTB16.p2	N/A	N/A	N/A	N/A	N/A	N/A	N/A	N/A	N/A	N/A	N/A	N/A	N/A	N/A	N/A	0	N/A	N/A
ADNP_IRX_SIX_ZHX.p2	N/A	N/A	N/A	N/A	N/A	N/A	N/A	N/A	N/A	N/A	N/A	N/A	N/A	N/A	N/A	0	N/A	N/A
NKX2-1,4.p2	N/A	N/A	N/A	N/A	N/A	N/A	N/A	N/A	N/A	N/A	N/A	N/A	N/A	N/A	N/A	0	N/A	N/A
