# Supplementary material for: Annotation of nuclear lncRNAs based on chromatin interactions
Source: PLoS One. 2024 May 6;19(5):e0295971. doi: 10.1371/journal.pone.0295971 (PMC11073715; doi:10.1371/journal.pone.0295971)
Supplement: S11 Table — (XLSX) [file pone.0295971.s016.xlsx]

## Sheet: Sheet3
	S11 Table: Enrichment of differentially expressed genes in candidate target genes as result of knockdown of RBPs that bound to nuclear lncRNAs
	K562
	HepG2

## Sheet: K562
RBP	# Nuclear lncRNAs with RBP binding and DE candidate target genes due to RBP knockdown	# Nuclear lncRNAs with RBP binding and no DE candidate target genes due to RBP knockdown	# Nuclear lncRNAs without RBP binding and DE candidate target genes due to RBP knockdown	# Nuclear lncRNAs without RBP binding and no DE candidate target genes due to RBP knockdown	Odds ratio	P-value
SSB	215	127	591	721	2.0653	0
FXR2	367	81	830	376	2.05254	0
AQR	70	87	367	1130	2.47737	0
EFTUD2	165	396	199	894	1.87186	0
BOP1	158	100	616	780	2.00065	0
FMR1	358	369	351	576	1.59211	2e-06
BUD13	98	221	251	1084	1.91509	4e-06
AATF	92	42	735	785	2.33949	4e-06
FASTKD2	23	156	59	1416	3.53846	7e-06
PRPF8	318	83	858	395	1.76384	1.4e-05
EIF3G	58	34	632	930	2.51024	1.8e-05
LARP4	103	102	507	942	1.8762	2.1e-05
SUPV3L1	117	193	348	996	1.73504	2.8e-05
SF3B4	118	351	197	988	1.68603	6.1e-05
FAM120A	53	218	151	1232	1.9836	0.000122
DDX51	282	69	921	382	1.69513	0.000147
EIF3D	74	25	876	679	2.29434	0.000175
RBM22	135	154	481	884	1.61109	0.000183
UCHL5	87	41	795	731	1.95113	0.000332
XRN2	174	464	205	811	1.48354	0.000552
DROSHA	516	115	766	257	1.50541	0.000613
CSTF2T	168	197	471	818	1.48107	0.000673
CPSF6	166	293	333	862	1.46657	0.000676
XRCC6	187	247	419	801	1.44731	0.000762
ZC3H8	171	137	615	731	1.4836	0.001137
NOL12	12	291	16	1335	3.44072	0.002119
ZRANB2	38	206	136	1274	1.72801	0.005108
ABCF1	17	4	849	784	3.92462	0.006373
FXR1	477	155	713	309	1.33369	0.006823
U2AF2	360	401	368	525	1.28076	0.00735
DDX3X	498	219	597	340	1.29506	0.008229
MTPAP	56	71	505	1022	1.59621	0.008449
TARDBP	270	425	317	642	1.28662	0.008759
PUS1	17	157	73	1407	2.08699	0.010039
NONO	120	583	123	828	1.3856	0.011584
WDR3	212	73	925	444	1.39397	0.013423
AKAP1	28	25	595	1006	1.89365	0.016033
CSTF2	171	310	352	821	1.28657	0.016438
PPIG	123	85	738	708	1.38824	0.017156
AGGF1	83	82	622	867	1.41089	0.022116
SF3B1	406	29	1098	121	1.5428	0.024092
HNRNPA1	350	537	266	501	1.22758	0.025305
PTBP1	383	405	379	487	1.21516	0.027248
RPS3	121	8	1343	182	2.0497	0.028062
DDX21	87	568	101	898	1.36184	0.028749
QKI	109	453	170	922	1.305	0.029512
EIF3H	268	13	1266	107	1.74238	0.036132
BCCIP	19	55	264	1316	1.72204	0.037249
GEMIN5	107	264	309	974	1.27756	0.037587
DDX6	79	593	88	894	1.3534	0.03899
DDX52	64	197	272	1121	1.33891	0.041317
EIF4G2	15	331	31	1277	1.86678	0.04132
PUM1	15	267	41	1331	1.82379	0.04209
FTO	196	44	1081	333	1.37221	0.042641
AKAP8L	46	175	228	1205	1.38922	0.044536
TBRG4	17	88	159	1390	1.68882	0.046317
SF3A3	115	197	427	915	1.25091	0.051089
IGF2BP2	23	49	361	1221	1.5876	0.052845
TIA1	155	605	154	740	1.23108	0.056677
METAP2	39	34	691	890	1.4774	0.065414
YBX3	11	85	108	1450	1.73747	0.077962
HNRNPU	128	745	95	686	1.24066	0.078627
POLR2G	141	435	232	846	1.18199	0.095556
G3BP1	62	507	98	987	1.23161	0.129451
ZNF800	3	162	10	1479	2.73889	0.13243
DHX30	10	439	16	1189	1.69277	0.139577
SLBP	11	398	21	1224	1.61091	0.142758
SRSF7	54	685	54	861	1.25693	0.146857
FUS	48	768	40	798	1.24687	0.185362
PCBP1	57	520	91	986	1.1877	0.188922
EWSR1	57	495	98	1004	1.17972	0.19606
HNRNPK	39	764	33	818	1.26535	0.19636
CPEB4	4	82	41	1527	1.81678	0.202981
SRSF9	48	653	55	898	1.20017	0.213736
SUGP2	7	338	17	1292	1.57396	0.218617
SRSF1	207	628	189	630	1.09873	0.223992
SUB1	15	66	234	1339	1.30051	0.226547
TIAL1	487	281	545	341	1.08438	0.228398
DDX24	134	319	333	868	1.09494	0.245821
FKBP4	21	113	201	1319	1.21952	0.248337
HNRNPL	462	322	498	372	1.07177	0.259696
SND1	7	414	14	1219	1.47222	0.271609
DDX55	7	323	20	1304	1.413	0.283254
GTF2F1	22	530	37	1065	1.1948	0.301864
UTP3	11	344	32	1267	1.26608	0.307134
NPM1	15	571	22	1046	1.249	0.3102
PABPN1	594	20	1000	40	1.188	0.317841
SAFB	46	560	72	976	1.11349	0.324471
WDR43	83	178	421	972	1.07657	0.329862
GRWD1	14	121	141	1378	1.13077	0.384383
GPKOW	161	128	746	619	1.04368	0.396762
DKC1	14	385	39	1216	1.1338	0.39823
SERBP1	13	155	105	1381	1.1031	0.421603
KHSRP	23	673	29	929	1.09479	0.427335
XPO5	428	21	1144	61	1.08675	0.429997
BCLAF1	56	329	181	1088	1.02316	0.473709
PUM2	5	350	16	1283	1.14554	0.481147
TAF15	436	106	892	220	1.01447	0.484652
IGF2BP1	29	673	38	914	1.03644	0.491271
UTP18	193	92	931	438	0.986947	0.567247
PCBP2	100	526	167	861	0.980169	0.583305
MATR3	122	709	123	700	0.979279	0.587255
NCBP2	189	723	157	585	0.974047	0.609631
SBDS	1	163	8	1482	1.1365	0.610226
FUBP3	51	281	210	1112	0.961057	0.620826
LARP7	9	449	25	1171	0.938886	0.628771
IGF2BP3	55	446	133	1020	0.94575	0.657265
TRA2A	24	441	66	1123	0.925995	0.663261
PPIL4	5	219	36	1394	0.884069	0.670974
HNRNPC	685	225	567	177	0.950382	0.6907
HNRNPUL1	58	724	70	802	0.917837	0.710544
SAFB2	1	612	2	1039	0.848856	0.750953
UPF1	239	383	414	618	0.931509	0.768322
SDAD1	2	106	42	1504	0.675651	0.795238
SMNDC1	15	130	189	1320	0.805861	0.813169
HLTF	13	96	225	1320	0.794444	0.814335
RBM15	33	514	80	1027	0.824197	0.843583
ILF3	7	754	12	881	0.681587	0.850454
RBFOX2	7	600	18	1029	0.666944	0.869566
SFPQ	688	27	912	27	0.754386	0.876872
PABPC4	33	387	121	1113	0.784355	0.902114
NSUN2	16	157	196	1285	0.66814	0.950412
WRN	171	155	766	562	0.809416	0.961289
GRSF1	359	28	1207	60	0.637354	0.976887
TROVE2	8	178	118	1350	0.514188	0.981132
EXOSC5	10	256	103	1285	0.487333	0.992842
HNRNPM	778	8	866	2	0.224596	0.993065

## Sheet: HepG2
RBP	# Nuclear lncRNAs with RBP binding and DE candidate target genes due to RBP knockdown	# Nuclear lncRNAs with RBP binding and no DE candidate target genes due to RBP knockdown	# Nuclear lncRNAs without RBP binding and DE candidate target genes due to RBP knockdown	# Nuclear lncRNAs without RBP binding and no DE candidate target genes due to RBP knockdown	Odds ratio	P-value
NPM1	271	127	646	611	2.01825	0
DDX59	101	43	778	733	2.21298	1e-05
CSTF2T	183	152	573	747	1.56954	0.000151
RBFOX2	217	375	299	764	1.4786	0.000219
PUS1	144	5	1341	165	3.54362	0.00103
HNRNPUL1	123	462	161	909	1.50315	0.001411
DDX55	113	7	1303	232	2.87425	0.001964
PHF6	6	13	122	1514	5.72762	0.002231
SUPV3L1	183	6	1334	132	3.01799	0.0023
PPIG	78	52	712	813	1.71278	0.002342
DROSHA	423	28	1078	126	1.76577	0.004154
TBRG4	51	19	903	682	2.02728	0.005276
LARP4	54	39	693	869	1.73626	0.006831
SFPQ	161	558	163	773	1.36831	0.006929
UTP18	46	28	751	830	1.81567	0.009314
RBM15	33	207	123	1292	1.67456	0.011491
SF3B4	225	140	709	581	1.317	0.013196
EIF3D	16	35	284	1320	2.12475	0.014235
XRCC6	418	119	813	305	1.31777	0.014321
TIA1	502	150	726	277	1.2769	0.020454
UTP3	112	42	968	533	1.46832	0.023842
RBM5	282	20	1215	138	1.60148	0.031856
LIN28B	24	128	157	1346	1.60748	0.034734
SSB	130	3	1428	94	2.85247	0.038193
GRWD1	4	50	36	1565	3.47778	0.038753
U2AF2	487	219	615	334	1.20769	0.041794
BCCIP	55	12	1144	444	1.77885	0.043972
RBM22	136	64	897	558	1.32191	0.047394
MATR3	650	41	887	77	1.37625	0.065294
ZRANB2	108	127	578	842	1.23881	0.074932
AATF	34	13	981	627	1.67161	0.075639
XPO5	108	187	440	920	1.20758	0.090674
SND1	96	209	372	978	1.20759	0.097076
PRPF8	392	63	1003	197	1.22211	0.112888
AKAP1	63	1	1499	92	3.86658	0.113913
TROVE2	44	145	283	1183	1.26848	0.117129
FASTKD2	64	34	914	643	1.32424	0.117724
AKAP8L	115	14	1296	230	1.45778	0.118934
KHDRBS1	230	355	388	682	1.13881	0.120099
DDX21	448	18	1125	64	1.4159	0.122543
IGF2BP2	20	3	1227	405	2.20049	0.143474
ILF3	300	305	491	559	1.11983	0.145289
TRA2A	91	302	260	1002	1.16126	0.156145
EIF3G	38	8	1208	401	1.57678	0.159926
EIF4G2	47	334	133	1141	1.20722	0.170839
UPF1	297	99	912	347	1.14145	0.174514
G3BP1	220	77	967	391	1.15527	0.178392
ZNF622	28	12	1010	605	1.39769	0.213901
FKBP4	4	125	27	1499	1.77659	0.218128
CPSF6	271	191	673	520	1.09629	0.220055
DHX30	105	158	519	873	1.11784	0.228944
IGF2BP1	9	541	12	1093	1.51525	0.235481
SF3B1	303	145	793	414	1.09094	0.248568
PCBP2	363	202	681	409	1.07927	0.256809
FMR1	23	509	40	1083	1.22343	0.265184
GPKOW	104	62	891	598	1.12581	0.269192
ABCF1	4	7	403	1241	1.75966	0.275082
CDC40	386	16	1192	61	1.23459	0.279128
NKRF	79	43	946	587	1.14	0.286006
FAM120A	151	3	1454	47	1.62701	0.30031
EXOSC5	35	34	743	843	1.16796	0.305113
SBDS	32	33	722	868	1.16579	0.31503
IGF2BP3	116	289	341	909	1.06997	0.31825
CSTF2	449	8	1171	27	1.29409	0.336667
GTF2F1	129	368	288	870	1.05893	0.341722
HNRNPC	590	189	655	221	1.05327	0.345672
DDX3X	485	63	971	136	1.07825	0.352638
SLBP	55	303	187	1110	1.07746	0.354455
BOP1	71	16	1244	324	1.15575	0.362023
FXR1	392	99	919	245	1.0556	0.369057
DDX24	127	33	1166	329	1.08589	0.387015
QKI	385	123	860	287	1.04457	0.387338
FTO	19	82	269	1285	1.10685	0.391893
HNRNPK	512	197	677	269	1.03268	0.407276
HNRNPU	472	224	644	315	1.03067	0.409062
LSM11	16	374	47	1218	1.10866	0.412339
LARP7	20	285	83	1267	1.07123	0.43656
GRSF1	146	43	1120	346	1.04892	0.437967
DDX6	435	92	926	202	1.03144	0.440758
XRN2	371	140	826	318	1.02022	0.458116
PUM1	26	167	191	1271	1.03602	0.473886
SRSF1	552	151	746	206	1.00946	0.493739
NONO	279	332	475	569	1.00666	0.494332
SMNDC1	62	64	753	776	0.99834	0.540307
TAF15	223	150	768	514	0.994983	0.541442
SRSF7	5	712	6	932	1.09082	0.558498
SERBP1	50	3	1500	102	1.13333	0.562887
SF3A3	135	211	516	793	0.983275	0.577513
NOL12	6	79	114	1456	0.97002	0.59169
HNRNPM	244	369	421	621	0.975378	0.614492
PABPC4	288	77	1025	265	0.966994	0.622056
SRSF9	575	105	829	146	0.964444	0.630293
EWSR1	197	120	844	494	0.960881	0.646953
DKC1	154	65	1024	412	0.953245	0.651086
TARDBP	342	191	733	389	0.950251	0.698659
UCHL5	147	1	1496	11	1.08088	0.707873
TIAL1	475	184	731	265	0.935846	0.740951
DDX52	64	2	1547	42	0.868778	0.745172
YBX3	3	52	114	1486	0.752024	0.760562
HNRNPL	10	680	18	947	0.773693	0.798515
HNRNPA1	608	166	706	175	0.907881	0.803901
NCBP2	696	64	830	65	0.851657	0.833519
AARS	24	60	523	1048	0.80153	0.845066
SLTM	80	76	832	667	0.843877	0.862829
BCLAF1	54	272	253	1076	0.844339	0.866777
SUGP2	170	145	769	571	0.870544	0.877989
PUM2	8	219	72	1356	0.687976	0.879731
NIP7	4	80	119	1452	0.610084	0.885249
BUD13	21	276	125	1233	0.750522	0.903703
MTPAP	4	71	140	1440	0.579477	0.905736
FUS	668	6	977	4	0.455817	0.940215
PTBP1	128	600	191	736	0.822059	0.946582
PCBP1	304	239	668	444	0.845439	0.949201
EFTUD2	531	4	1117	3	0.356535	0.960603
SUB1	61	53	969	572	0.679401	0.980927
NSUN2	100	51	1115	389	0.684076	0.984382
HLTF	74	241	393	947	0.739898	0.984837
FUBP3	283	16	1319	37	0.496162	0.99114
METAP2	11	0	1643	1	inf	0.993353
KHSRP	341	178	820	316	0.738257	0.996679
SAFB2	285	65	1144	161	0.617066	0.998717
GEMIN5	229	0	1426	0	NaN	1
