# Supplementary material for: Annotation of nuclear lncRNAs based on chromatin interactions
Source: PLoS One. 2024 May 6;19(5):e0295971. doi: 10.1371/journal.pone.0295971 (PMC11073715; doi:10.1371/journal.pone.0295971)
Supplement: S12 Table — (XLSX) [file pone.0295971.s017.xlsx]

## Sheet: Sheet2
S12 Table: Significance (Fisher's exact test) of RBP binds to promoters of genes targeted by nuclear lncRNAs bound by the same RBP.
K562							HepG2
lncRNA RBP	Target gene promoter bound with same RBP as lncRNA RBP	Target gene bound with different RBP then lncRNA RBP	Other RBPs bound with both targets genes and lncRNA	Target gene bound with different RBP and lncRNA RBP are different	Odds ratio	P-value	lncRNA RBP	Target gene promoter bound with same RBP as lncRNA RBP	Target gene bound with different RBP then lncRNA RBP	Other RBPs boundwith both targets genes and lncRNA	Target gene bound with different RBP and lncRNA RBP are different	Odds ratio	P-value
EWSR1	5	5100	20	9410	0.461275	0.968931	HNRNPK	2653	5026	2678	6237	1.22936	3.16e-10
FUS	834	4757	1008	7936	1.3803	1.04e-10	TAF15	1097	1081	6857	7559	1.11869	0.00784517
GTF2F1	3106	1457	6951	3021	0.9265	0.977205	PCBP1	859	1992	3858	9885	1.10489	0.014423
HLTF	107	513	2533	11382	0.937238	0.740397	PRPF4	182	4289	411	11712	1.20922	0.0212828
HNRNPK	1294	3902	2033	7306	1.19176	9.61e-06	FUS	107	205	4716	11566	1.28009	0.0245005
HNRNPL	1128	3419	2241	7747	1.14052	0.00094375	RBM22	324	1911	1867	12492	1.13442	0.0292088
HNRNPUL1	28	2583	110	11814	1.16423	0.268101	SFPQ	26	4218	53	12297	1.43018	0.0879195
ILF3	683	5094	851	7907	1.24579	3.21e-05	HNRNPL	1318	2580	4159	8537	1.04861	0.11431
KHSRP	83	700	1125	12627	1.33085	0.012064	SRSF9	1	1204	1	15388	12.7807	0.139964
LARP7	0	1	1877	12657	0	1	SRSF1	80	133	5705	10676	1.12562	0.223085
NONO	2773	2820	4086	4856	1.16864	2.71e-06	PCBP2	84	3851	251	12408	1.07829	0.296433
PCBP1	1237	2092	3618	7588	1.24013	1.1e-07	U2AF2	46	449	1498	14601	0.998579	0.526947
PTBP1	315	3533	783	9904	1.12776	0.0459135	U2AF1	3	12	3284	13295	1.0121	0.59484
RBFOX2	1500	271	11068	1696	0.848162	0.990112	HNRNPUL1	123	1406	1358	13707	0.883004	0.907024
RBM15	94	6488	85	7868	1.3411	0.0303155	PTBP1	334	2149	2055	12056	0.911804	0.932221
RBM22	12	46	3688	10789	0.763157	0.83791	GTF2F1	1377	4673	2522	8022	0.937294	0.956827
SAFB2	10	6321	6	8198	2.16158	0.101344	RBFOX2	1474	577	10900	3643	0.853796	0.998662
SAFB	940	4073	1846	7676	0.959658	0.828219
SRSF1	2	29	811	13693	1.16442	0.523924
SRSF7	9	445	97	13984	2.9157	0.00591928
TAF15	48	4301	160	10026	0.699326	0.989121
TARDBP	1084	719	6871	5861	1.28603	4.62e-07
YBX3	144	2240	631	11520	1.17365	0.0528057
ZC3H11A	102	919	1001	12513	1.38743	0.00222834
ZC3H8	0	2	2245	12288	0	1
