# Supplementary material for: Annotation of nuclear lncRNAs based on chromatin interactions
Source: PLoS One. 2024 May 6;19(5):e0295971. doi: 10.1371/journal.pone.0295971 (PMC11073715; doi:10.1371/journal.pone.0295971)
Supplement: S13 Table — (XLSX) [file pone.0295971.s018.xlsx]

## Sheet: Sheet2
S13 Table: Significance (Fisher's exact test) of RBP binds to promoters of genes targeted by nuclear lncRNAs bound by the RBP that interacts with promoter RBP.
K562							HepG2
RBP	Number of target genes with RBP at promoter that interact with their reference lncRNA RBP	Number of target genes without RBP at promoter but reference lncRNA bound to RBP that can interact with RBP	Number of target genes with RBP at promoter but their reference lncRNA RBP does not interact with them	Number of target genes without RBP at promoter and reference lncRNA not bound to RBP that can interact with it.	Odds ratio	P-value	lncRNA RBP	Number of target genes with RBP at promoter that interact with their reference lncRNA RBP	Number of target genes without RBP at promoter but reference lncRNA bound to RBP that can interact with RBP	Number of target genes with RBP at promoter but their reference lncRNA RBP does not interact with them	Number of target genes without RBP at promoter and reference lncRNA not bound to RBP that can interact with it.	Odds ratio	P-value
PCBP1	3202	6019	1653	3661	1.17821	4.34e-06	RBM22	910	5164	1281	9239	1.27096	1.86e-07
RBM15	38	1552	141	12804	2.2234	4.29e-05	HNRNPL	4107	7926	1370	3191	1.20692	2.68e-07
HNRNPL	2385	7547	984	3619	1.16227	0.00023389	PRPF4	203	4368	390	11633	1.38625	0.00016277
PTBP1	837	9595	261	3842	1.2841	0.00030436	PCBP1	3492	8488	1225	3389	1.13816	0.00045157
ZC3H11A	133	1218	970	12214	1.37496	0.00087366	U2AF2	1273	11894	271	3156	1.24643	0.0007443
HNRNPUL1	92	7719	46	6678	1.73028	0.00132317	PCBP2	261	11371	74	4888	1.51615	0.00075182
NONO	4672	5049	2187	2627	1.1115	0.00147075	HNRNPK	4179	8617	1152	2646	1.11392	0.00362474
ILF3	1112	8942	422	4059	1.19613	0.00148033	GTF2F1	1034	3112	2865	9583	1.11137	0.00620904
FUS	1479	9871	363	2822	1.16482	0.00733312	PTBP1	1852	10743	537	3462	1.11139	0.0235115
SRSF1	591	9422	222	4300	1.21495	0.00831514	FUS	3770	9044	1053	2727	1.07954	0.032581
TARDBP	4778	3827	3177	2753	1.08187	0.0105873	SFPQ	41	6918	38	9597	1.49677	0.0468115
HNRNPK	2651	8733	676	2475	1.11141	0.015646	SRSF1	4036	7405	1749	3404	1.06078	0.0490903
SRSF7	72	8363	34	6066	1.53601	0.0231373	TAF15	121	106	7833	8534	1.24367	0.0589511
RBM22	1675	4721	2025	6114	1.07123	0.0377779	SRSF9	2	6900	0	9692	inf	0.172986
SAFB	1701	6981	1085	4768	1.07076	0.0588827	HNRNPUL1	562	5696	919	9417	1.01103	0.432825
SAFB2	9	5906	7	8613	1.87502	0.155645	RBFOX2	8108	2782	4266	1438	0.982414	0.687966
GTF2F1	2897	1287	7160	3191	1.00319	0.476331
RBFOX2	6492	1019	6076	948	0.994019	0.558701
KHSRP	512	5809	696	7518	0.952054	0.799073
LARP7	278	2170	1599	10488	0.84029	0.995128
HLTF	50	328	2590	11567	0.680796	0.996319
EWSR1	0	1852	25	12658	0	1
ZC3H8	0	1	2245	12289	0	1
