# Supplementary material for: Annotation of nuclear lncRNAs based on chromatin interactions
Source: PLoS One. 2024 May 6;19(5):e0295971. doi: 10.1371/journal.pone.0295971 (PMC11073715; doi:10.1371/journal.pone.0295971)
Supplement: S14 Table — (XLSX) [file pone.0295971.s019.xlsx]

## Sheet: Sheet1
S14 Table: Details of RNA-chromatin interactions at genomic window with ENSG00000272462 candidate target genes with RBP binding at their promoter
Cell type with RNA-chromatin interaction data	lncRNA	lncRNA chromosome	Start of 10kb genomic bin with lncRNA promoter	Start of 10kb genomic region to which lncRNA form RNA-chromatin interaction	lncRNA reads in genomic region	FDR	Gene mapped to RNA-chromatin interaction region genomic region	With annotation in genomic region with RBP binding at gene promoter in K562	RBP
iPSC	ENSG00000272462	chr6	25990000	26280000	43	4.74e-53	ENSG00000158406	Yes	FUS
iPSC	ENSG00000272462	chr6	25990000	26280000	43	4.74e-53	ENSG00000158406	Yes	GTF2F1
iPSC	ENSG00000272462	chr6	25990000	26280000	43	4.74e-53	ENSG00000158406	Yes	HLTF
iPSC	ENSG00000272462	chr6	25990000	26280000	43	4.74e-53	ENSG00000158406	Yes	HNRNPL
iPSC	ENSG00000272462	chr6	25990000	26280000	43	4.74e-53	ENSG00000158406	Yes	HNRNPUL1
iPSC	ENSG00000272462	chr6	25990000	26280000	43	4.74e-53	ENSG00000158406	Yes	ILF3
iPSC	ENSG00000272462	chr6	25990000	26280000	43	4.74e-53	ENSG00000158406	Yes	KHSRP
iPSC	ENSG00000272462	chr6	25990000	26280000	43	4.74e-53	ENSG00000158406	Yes	NONO
iPSC	ENSG00000272462	chr6	25990000	26280000	43	4.74e-53	ENSG00000158406	Yes	PTBP1
iPSC	ENSG00000272462	chr6	25990000	26280000	43	4.74e-53	ENSG00000158406	Yes	RBFOX2
iPSC	ENSG00000272462	chr6	25990000	26280000	43	4.74e-53	ENSG00000158406	Yes	RBM22
iPSC	ENSG00000272462	chr6	25990000	26280000	43	4.74e-53	ENSG00000158406	Yes	TAF15
iPSC	ENSG00000272462	chr6	25990000	26280000	43	4.74e-53	ENSG00000158406	Yes	TARDBP
iPSC	ENSG00000272462	chr6	25990000	26280000	43	4.74e-53	ENSG00000158406	Yes	ZC3H8
iPSC	ENSG00000272462	chr6	25990000	26270000	30	5.53e-31	ENSG00000256018	No	No
iPSC	ENSG00000272462	chr6	25990000	26270000	30	5.53e-31	ENSG00000168242	Yes	No
iPSC	ENSG00000272462	chr6	25990000	27130000	29	3.71e-28	ENSG00000124635	Yes	EWSR1
iPSC	ENSG00000272462	chr6	25990000	27130000	29	3.71e-28	ENSG00000124635	Yes	FUS
iPSC	ENSG00000272462	chr6	25990000	27130000	29	3.71e-28	ENSG00000124635	Yes	GTF2F1
iPSC	ENSG00000272462	chr6	25990000	27130000	29	3.71e-28	ENSG00000124635	Yes	HLTF
iPSC	ENSG00000272462	chr6	25990000	27130000	29	3.71e-28	ENSG00000124635	Yes	HNRNPK
iPSC	ENSG00000272462	chr6	25990000	27130000	29	3.71e-28	ENSG00000124635	Yes	HNRNPL
iPSC	ENSG00000272462	chr6	25990000	27130000	29	3.71e-28	ENSG00000124635	Yes	HNRNPUL1
iPSC	ENSG00000272462	chr6	25990000	27130000	29	3.71e-28	ENSG00000124635	Yes	ILF3
iPSC	ENSG00000272462	chr6	25990000	27130000	29	3.71e-28	ENSG00000124635	Yes	KHSRP
iPSC	ENSG00000272462	chr6	25990000	27130000	29	3.71e-28	ENSG00000124635	Yes	LARP7
iPSC	ENSG00000272462	chr6	25990000	27130000	29	3.71e-28	ENSG00000124635	Yes	NONO
iPSC	ENSG00000272462	chr6	25990000	27130000	29	3.71e-28	ENSG00000124635	Yes	PCBP1
iPSC	ENSG00000272462	chr6	25990000	27130000	29	3.71e-28	ENSG00000124635	Yes	PTBP1
iPSC	ENSG00000272462	chr6	25990000	27130000	29	3.71e-28	ENSG00000124635	Yes	RBFOX2
iPSC	ENSG00000272462	chr6	25990000	27130000	29	3.71e-28	ENSG00000124635	Yes	RBM15
iPSC	ENSG00000272462	chr6	25990000	27130000	29	3.71e-28	ENSG00000124635	Yes	RBM22
iPSC	ENSG00000272462	chr6	25990000	27130000	29	3.71e-28	ENSG00000124635	Yes	SAFB
iPSC	ENSG00000272462	chr6	25990000	27130000	29	3.71e-28	ENSG00000124635	Yes	SRSF1
iPSC	ENSG00000272462	chr6	25990000	27130000	29	3.71e-28	ENSG00000124635	Yes	TAF15
iPSC	ENSG00000272462	chr6	25990000	27130000	29	3.71e-28	ENSG00000124635	Yes	TARDBP
iPSC	ENSG00000272462	chr6	25990000	27130000	29	3.71e-28	ENSG00000124635	Yes	ZC3H8
iPSC	ENSG00000272462	chr6	25990000	27130000	29	3.71e-28	ENSG00000196787	Yes	EWSR1
iPSC	ENSG00000272462	chr6	25990000	27130000	29	3.71e-28	ENSG00000196787	Yes	FUS
iPSC	ENSG00000272462	chr6	25990000	27130000	29	3.71e-28	ENSG00000196787	Yes	GTF2F1
iPSC	ENSG00000272462	chr6	25990000	27130000	29	3.71e-28	ENSG00000196787	Yes	HLTF
iPSC	ENSG00000272462	chr6	25990000	27130000	29	3.71e-28	ENSG00000196787	Yes	HNRNPK
iPSC	ENSG00000272462	chr6	25990000	27130000	29	3.71e-28	ENSG00000196787	Yes	HNRNPL
iPSC	ENSG00000272462	chr6	25990000	27130000	29	3.71e-28	ENSG00000196787	Yes	HNRNPUL1
iPSC	ENSG00000272462	chr6	25990000	27130000	29	3.71e-28	ENSG00000196787	Yes	ILF3
iPSC	ENSG00000272462	chr6	25990000	27130000	29	3.71e-28	ENSG00000196787	Yes	KHSRP
iPSC	ENSG00000272462	chr6	25990000	27130000	29	3.71e-28	ENSG00000196787	Yes	LARP7
iPSC	ENSG00000272462	chr6	25990000	27130000	29	3.71e-28	ENSG00000196787	Yes	NONO
iPSC	ENSG00000272462	chr6	25990000	27130000	29	3.71e-28	ENSG00000196787	Yes	PCBP1
iPSC	ENSG00000272462	chr6	25990000	27130000	29	3.71e-28	ENSG00000196787	Yes	PTBP1
iPSC	ENSG00000272462	chr6	25990000	27130000	29	3.71e-28	ENSG00000196787	Yes	RBFOX2
iPSC	ENSG00000272462	chr6	25990000	27130000	29	3.71e-28	ENSG00000196787	Yes	RBM15
iPSC	ENSG00000272462	chr6	25990000	27130000	29	3.71e-28	ENSG00000196787	Yes	RBM22
iPSC	ENSG00000272462	chr6	25990000	27130000	29	3.71e-28	ENSG00000196787	Yes	SAFB
iPSC	ENSG00000272462	chr6	25990000	27130000	29	3.71e-28	ENSG00000196787	Yes	SRSF1
iPSC	ENSG00000272462	chr6	25990000	27130000	29	3.71e-28	ENSG00000196787	Yes	TAF15
iPSC	ENSG00000272462	chr6	25990000	27130000	29	3.71e-28	ENSG00000196787	Yes	TARDBP
iPSC	ENSG00000272462	chr6	25990000	27130000	29	3.71e-28	ENSG00000196787	Yes	ZC3H8
iPSC	ENSG00000272462	chr6	25990000	27130000	29	3.71e-28	ENSG00000198339	Yes	EWSR1
iPSC	ENSG00000272462	chr6	25990000	27130000	29	3.71e-28	ENSG00000198339	Yes	FUS
iPSC	ENSG00000272462	chr6	25990000	27130000	29	3.71e-28	ENSG00000198339	Yes	GTF2F1
iPSC	ENSG00000272462	chr6	25990000	27130000	29	3.71e-28	ENSG00000198339	Yes	HLTF
iPSC	ENSG00000272462	chr6	25990000	27130000	29	3.71e-28	ENSG00000198339	Yes	HNRNPK
iPSC	ENSG00000272462	chr6	25990000	27130000	29	3.71e-28	ENSG00000198339	Yes	HNRNPL
iPSC	ENSG00000272462	chr6	25990000	27130000	29	3.71e-28	ENSG00000198339	Yes	HNRNPUL1
iPSC	ENSG00000272462	chr6	25990000	27130000	29	3.71e-28	ENSG00000198339	Yes	ILF3
iPSC	ENSG00000272462	chr6	25990000	27130000	29	3.71e-28	ENSG00000198339	Yes	KHSRP
iPSC	ENSG00000272462	chr6	25990000	27130000	29	3.71e-28	ENSG00000198339	Yes	LARP7
iPSC	ENSG00000272462	chr6	25990000	27130000	29	3.71e-28	ENSG00000198339	Yes	NONO
iPSC	ENSG00000272462	chr6	25990000	27130000	29	3.71e-28	ENSG00000198339	Yes	PCBP1
iPSC	ENSG00000272462	chr6	25990000	27130000	29	3.71e-28	ENSG00000198339	Yes	PTBP1
iPSC	ENSG00000272462	chr6	25990000	27130000	29	3.71e-28	ENSG00000198339	Yes	RBFOX2
iPSC	ENSG00000272462	chr6	25990000	27130000	29	3.71e-28	ENSG00000198339	Yes	RBM22
iPSC	ENSG00000272462	chr6	25990000	27130000	29	3.71e-28	ENSG00000198339	Yes	SAFB
iPSC	ENSG00000272462	chr6	25990000	27130000	29	3.71e-28	ENSG00000198339	Yes	SRSF1
iPSC	ENSG00000272462	chr6	25990000	27130000	29	3.71e-28	ENSG00000198339	Yes	TAF15
iPSC	ENSG00000272462	chr6	25990000	27130000	29	3.71e-28	ENSG00000198339	Yes	TARDBP
iPSC	ENSG00000272462	chr6	25990000	27130000	29	3.71e-28	ENSG00000198339	Yes	YBX3
iPSC	ENSG00000272462	chr6	25990000	27130000	29	3.71e-28	ENSG00000198339	Yes	ZC3H8
iPSC	ENSG00000272462	chr6	25990000	27860000	25	8.23e-23	ENSG00000198374	Yes	EWSR1
iPSC	ENSG00000272462	chr6	25990000	27860000	25	8.23e-23	ENSG00000198374	Yes	FUS
iPSC	ENSG00000272462	chr6	25990000	27860000	25	8.23e-23	ENSG00000198374	Yes	GTF2F1
iPSC	ENSG00000272462	chr6	25990000	27860000	25	8.23e-23	ENSG00000198374	Yes	HLTF
iPSC	ENSG00000272462	chr6	25990000	27860000	25	8.23e-23	ENSG00000198374	Yes	HNRNPK
iPSC	ENSG00000272462	chr6	25990000	27860000	25	8.23e-23	ENSG00000198374	Yes	HNRNPL
iPSC	ENSG00000272462	chr6	25990000	27860000	25	8.23e-23	ENSG00000198374	Yes	HNRNPUL1
iPSC	ENSG00000272462	chr6	25990000	27860000	25	8.23e-23	ENSG00000198374	Yes	ILF3
iPSC	ENSG00000272462	chr6	25990000	27860000	25	8.23e-23	ENSG00000198374	Yes	KHSRP
iPSC	ENSG00000272462	chr6	25990000	27860000	25	8.23e-23	ENSG00000198374	Yes	LARP7
iPSC	ENSG00000272462	chr6	25990000	27860000	25	8.23e-23	ENSG00000198374	Yes	NONO
iPSC	ENSG00000272462	chr6	25990000	27860000	25	8.23e-23	ENSG00000198374	Yes	PCBP1
iPSC	ENSG00000272462	chr6	25990000	27860000	25	8.23e-23	ENSG00000198374	Yes	PTBP1
iPSC	ENSG00000272462	chr6	25990000	27860000	25	8.23e-23	ENSG00000198374	Yes	RBFOX2
iPSC	ENSG00000272462	chr6	25990000	27860000	25	8.23e-23	ENSG00000198374	Yes	RBM22
iPSC	ENSG00000272462	chr6	25990000	27860000	25	8.23e-23	ENSG00000198374	Yes	SAFB
iPSC	ENSG00000272462	chr6	25990000	27860000	25	8.23e-23	ENSG00000198374	Yes	SRSF1
iPSC	ENSG00000272462	chr6	25990000	27860000	25	8.23e-23	ENSG00000198374	Yes	TAF15
iPSC	ENSG00000272462	chr6	25990000	27860000	25	8.23e-23	ENSG00000198374	Yes	TARDBP
iPSC	ENSG00000272462	chr6	25990000	27860000	25	8.23e-23	ENSG00000198374	Yes	ZC3H8
iPSC	ENSG00000272462	chr6	25990000	27860000	25	8.23e-23	ENSG00000184357	Yes	FUS
iPSC	ENSG00000272462	chr6	25990000	27860000	25	8.23e-23	ENSG00000184357	Yes	GTF2F1
iPSC	ENSG00000272462	chr6	25990000	27860000	25	8.23e-23	ENSG00000184357	Yes	HNRNPL
iPSC	ENSG00000272462	chr6	25990000	27860000	25	8.23e-23	ENSG00000184357	Yes	PTBP1
iPSC	ENSG00000272462	chr6	25990000	27860000	25	8.23e-23	ENSG00000184357	Yes	RBFOX2
iPSC	ENSG00000272462	chr6	25990000	27860000	25	8.23e-23	ENSG00000184357	Yes	SRSF1
iPSC	ENSG00000272462	chr6	25990000	27860000	25	8.23e-23	ENSG00000184357	Yes	TAF15
iPSC	ENSG00000272462	chr6	25990000	27860000	25	8.23e-23	ENSG00000184357	Yes	TARDBP
iPSC	ENSG00000272462	chr6	25990000	27830000	22	2.56e-18	ENSG00000197914	No	No
iPSC	ENSG00000272462	chr6	25990000	27830000	22	2.56e-18	ENSG00000184348	Yes	EWSR1
iPSC	ENSG00000272462	chr6	25990000	27830000	22	2.56e-18	ENSG00000184348	Yes	FUS
iPSC	ENSG00000272462	chr6	25990000	27830000	22	2.56e-18	ENSG00000184348	Yes	GTF2F1
iPSC	ENSG00000272462	chr6	25990000	27830000	22	2.56e-18	ENSG00000184348	Yes	HLTF
iPSC	ENSG00000272462	chr6	25990000	27830000	22	2.56e-18	ENSG00000184348	Yes	HNRNPK
iPSC	ENSG00000272462	chr6	25990000	27830000	22	2.56e-18	ENSG00000184348	Yes	HNRNPL
iPSC	ENSG00000272462	chr6	25990000	27830000	22	2.56e-18	ENSG00000184348	Yes	HNRNPUL1
iPSC	ENSG00000272462	chr6	25990000	27830000	22	2.56e-18	ENSG00000184348	Yes	ILF3
iPSC	ENSG00000272462	chr6	25990000	27830000	22	2.56e-18	ENSG00000184348	Yes	KHSRP
iPSC	ENSG00000272462	chr6	25990000	27830000	22	2.56e-18	ENSG00000184348	Yes	LARP7
iPSC	ENSG00000272462	chr6	25990000	27830000	22	2.56e-18	ENSG00000184348	Yes	NONO
iPSC	ENSG00000272462	chr6	25990000	27830000	22	2.56e-18	ENSG00000184348	Yes	PCBP1
iPSC	ENSG00000272462	chr6	25990000	27830000	22	2.56e-18	ENSG00000184348	Yes	PTBP1
iPSC	ENSG00000272462	chr6	25990000	27830000	22	2.56e-18	ENSG00000184348	Yes	RBFOX2
iPSC	ENSG00000272462	chr6	25990000	27830000	22	2.56e-18	ENSG00000184348	Yes	RBM22
iPSC	ENSG00000272462	chr6	25990000	27830000	22	2.56e-18	ENSG00000184348	Yes	TARDBP
iPSC	ENSG00000272462	chr6	25990000	27830000	22	2.56e-18	ENSG00000184348	Yes	ZC3H8
iPSC	ENSG00000272462	chr6	25990000	27830000	22	2.56e-18	ENSG00000233822	Yes	EWSR1
iPSC	ENSG00000272462	chr6	25990000	27830000	22	2.56e-18	ENSG00000233822	Yes	FUS
iPSC	ENSG00000272462	chr6	25990000	27830000	22	2.56e-18	ENSG00000233822	Yes	GTF2F1
iPSC	ENSG00000272462	chr6	25990000	27830000	22	2.56e-18	ENSG00000233822	Yes	HLTF
iPSC	ENSG00000272462	chr6	25990000	27830000	22	2.56e-18	ENSG00000233822	Yes	HNRNPK
iPSC	ENSG00000272462	chr6	25990000	27830000	22	2.56e-18	ENSG00000233822	Yes	HNRNPL
iPSC	ENSG00000272462	chr6	25990000	27830000	22	2.56e-18	ENSG00000233822	Yes	HNRNPUL1
iPSC	ENSG00000272462	chr6	25990000	27830000	22	2.56e-18	ENSG00000233822	Yes	ILF3
iPSC	ENSG00000272462	chr6	25990000	27830000	22	2.56e-18	ENSG00000233822	Yes	KHSRP
iPSC	ENSG00000272462	chr6	25990000	27830000	22	2.56e-18	ENSG00000233822	Yes	LARP7
iPSC	ENSG00000272462	chr6	25990000	27830000	22	2.56e-18	ENSG00000233822	Yes	NONO
iPSC	ENSG00000272462	chr6	25990000	27830000	22	2.56e-18	ENSG00000233822	Yes	PCBP1
iPSC	ENSG00000272462	chr6	25990000	27830000	22	2.56e-18	ENSG00000233822	Yes	PTBP1
iPSC	ENSG00000272462	chr6	25990000	27830000	22	2.56e-18	ENSG00000233822	Yes	RBFOX2
iPSC	ENSG00000272462	chr6	25990000	27830000	22	2.56e-18	ENSG00000233822	Yes	RBM15
iPSC	ENSG00000272462	chr6	25990000	27830000	22	2.56e-18	ENSG00000233822	Yes	RBM22
iPSC	ENSG00000272462	chr6	25990000	27830000	22	2.56e-18	ENSG00000233822	Yes	SAFB
iPSC	ENSG00000272462	chr6	25990000	27830000	22	2.56e-18	ENSG00000233822	Yes	SRSF1
iPSC	ENSG00000272462	chr6	25990000	27830000	22	2.56e-18	ENSG00000233822	Yes	TAF15
iPSC	ENSG00000272462	chr6	25990000	27830000	22	2.56e-18	ENSG00000233822	Yes	TARDBP
iPSC	ENSG00000272462	chr6	25990000	27830000	22	2.56e-18	ENSG00000233822	Yes	ZC3H11A
iPSC	ENSG00000272462	chr6	25990000	27830000	22	2.56e-18	ENSG00000233822	Yes	ZC3H8
iPSC	ENSG00000272462	chr6	25990000	27870000	20	5.32e-19	CATG00000083353	No	No
iPSC	ENSG00000272462	chr6	25990000	27870000	20	5.32e-19	ENSG00000182572	No	No
iPSC	ENSG00000272462	chr6	25990000	27870000	20	5.32e-19	ENSG00000198558	No	No
iPSC	ENSG00000272462	chr6	25990000	26310000	18	8.69e-17	N/A	No annotation in genomic region	No
iPSC	ENSG00000272462	chr6	25990000	27890000	17	2.01e-12	CATG00000083355	No	No
iPSC	ENSG00000272462	chr6	25990000	27890000	17	2.01e-12	ENSG00000233224	Yes	FUS
iPSC	ENSG00000272462	chr6	25990000	27890000	17	2.01e-12	ENSG00000233224	Yes	GTF2F1
iPSC	ENSG00000272462	chr6	25990000	27890000	17	2.01e-12	ENSG00000233224	Yes	HLTF
iPSC	ENSG00000272462	chr6	25990000	27890000	17	2.01e-12	ENSG00000233224	Yes	HNRNPL
iPSC	ENSG00000272462	chr6	25990000	27890000	17	2.01e-12	ENSG00000233224	Yes	ILF3
iPSC	ENSG00000272462	chr6	25990000	27890000	17	2.01e-12	ENSG00000233224	Yes	NONO
iPSC	ENSG00000272462	chr6	25990000	27890000	17	2.01e-12	ENSG00000233224	Yes	PCBP1
iPSC	ENSG00000272462	chr6	25990000	27890000	17	2.01e-12	ENSG00000233224	Yes	PTBP1
iPSC	ENSG00000272462	chr6	25990000	27890000	17	2.01e-12	ENSG00000233224	Yes	RBFOX2
iPSC	ENSG00000272462	chr6	25990000	27890000	17	2.01e-12	ENSG00000233224	Yes	RBM15
iPSC	ENSG00000272462	chr6	25990000	27890000	17	2.01e-12	ENSG00000233224	Yes	RBM22
iPSC	ENSG00000272462	chr6	25990000	27890000	17	2.01e-12	ENSG00000233224	Yes	SAFB
iPSC	ENSG00000272462	chr6	25990000	27890000	17	2.01e-12	ENSG00000233224	Yes	SRSF1
iPSC	ENSG00000272462	chr6	25990000	27890000	17	2.01e-12	ENSG00000233224	Yes	TAF15
iPSC	ENSG00000272462	chr6	25990000	27890000	17	2.01e-12	ENSG00000233224	Yes	TARDBP
iPSC	ENSG00000272462	chr6	25990000	27890000	17	2.01e-12	ENSG00000233224	Yes	ZC3H8
iPSC	ENSG00000272462	chr6	25990000	27890000	17	2.01e-12	ENSG00000197153	Yes	EWSR1
iPSC	ENSG00000272462	chr6	25990000	27890000	17	2.01e-12	ENSG00000197153	Yes	FUS
iPSC	ENSG00000272462	chr6	25990000	27890000	17	2.01e-12	ENSG00000197153	Yes	GTF2F1
iPSC	ENSG00000272462	chr6	25990000	27890000	17	2.01e-12	ENSG00000197153	Yes	HLTF
iPSC	ENSG00000272462	chr6	25990000	27890000	17	2.01e-12	ENSG00000197153	Yes	HNRNPL
iPSC	ENSG00000272462	chr6	25990000	27890000	17	2.01e-12	ENSG00000197153	Yes	HNRNPUL1
iPSC	ENSG00000272462	chr6	25990000	27890000	17	2.01e-12	ENSG00000197153	Yes	ILF3
iPSC	ENSG00000272462	chr6	25990000	27890000	17	2.01e-12	ENSG00000197153	Yes	LARP7
iPSC	ENSG00000272462	chr6	25990000	27890000	17	2.01e-12	ENSG00000197153	Yes	NONO
iPSC	ENSG00000272462	chr6	25990000	27890000	17	2.01e-12	ENSG00000197153	Yes	PCBP1
iPSC	ENSG00000272462	chr6	25990000	27890000	17	2.01e-12	ENSG00000197153	Yes	PTBP1
iPSC	ENSG00000272462	chr6	25990000	27890000	17	2.01e-12	ENSG00000197153	Yes	RBFOX2
iPSC	ENSG00000272462	chr6	25990000	27890000	17	2.01e-12	ENSG00000197153	Yes	RBM15
iPSC	ENSG00000272462	chr6	25990000	27890000	17	2.01e-12	ENSG00000197153	Yes	RBM22
iPSC	ENSG00000272462	chr6	25990000	27890000	17	2.01e-12	ENSG00000197153	Yes	SAFB
iPSC	ENSG00000272462	chr6	25990000	27890000	17	2.01e-12	ENSG00000197153	Yes	SRSF1
iPSC	ENSG00000272462	chr6	25990000	27890000	17	2.01e-12	ENSG00000197153	Yes	TAF15
iPSC	ENSG00000272462	chr6	25990000	27890000	17	2.01e-12	ENSG00000197153	Yes	TARDBP
iPSC	ENSG00000272462	chr6	25990000	27890000	17	2.01e-12	ENSG00000197153	Yes	ZC3H8
iPSC	ENSG00000272462	chr6	25990000	27890000	17	2.01e-12	ENSG00000196331	Yes	GTF2F1
iPSC	ENSG00000272462	chr6	25990000	27890000	17	2.01e-12	ENSG00000196331	Yes	PCBP1
iPSC	ENSG00000272462	chr6	25990000	27890000	17	2.01e-12	ENSG00000196331	Yes	RBFOX2
iPSC	ENSG00000272462	chr6	25990000	27890000	17	2.01e-12	ENSG00000196331	Yes	RBM22
iPSC	ENSG00000272462	chr6	25990000	27890000	17	2.01e-12	chr6:27891206-27891332	No	No
iPSC	ENSG00000272462	chr6	25990000	27890000	17	2.01e-12	chr6:27895520-27895884	No	No
iPSC	ENSG00000272462	chr6	25990000	27820000	16	4.13e-13	ENSG00000197238	Yes	EWSR1
iPSC	ENSG00000272462	chr6	25990000	27820000	16	4.13e-13	ENSG00000197238	Yes	FUS
iPSC	ENSG00000272462	chr6	25990000	27820000	16	4.13e-13	ENSG00000197238	Yes	GTF2F1
iPSC	ENSG00000272462	chr6	25990000	27820000	16	4.13e-13	ENSG00000197238	Yes	HLTF
iPSC	ENSG00000272462	chr6	25990000	27820000	16	4.13e-13	ENSG00000197238	Yes	HNRNPUL1
iPSC	ENSG00000272462	chr6	25990000	27820000	16	4.13e-13	ENSG00000197238	Yes	ILF3
iPSC	ENSG00000272462	chr6	25990000	27820000	16	4.13e-13	ENSG00000197238	Yes	KHSRP
iPSC	ENSG00000272462	chr6	25990000	27820000	16	4.13e-13	ENSG00000197238	Yes	LARP7
iPSC	ENSG00000272462	chr6	25990000	27820000	16	4.13e-13	ENSG00000197238	Yes	NONO
iPSC	ENSG00000272462	chr6	25990000	27820000	16	4.13e-13	ENSG00000197238	Yes	RBFOX2
iPSC	ENSG00000272462	chr6	25990000	27820000	16	4.13e-13	ENSG00000197238	Yes	RBM22
iPSC	ENSG00000272462	chr6	25990000	27820000	16	4.13e-13	ENSG00000197238	Yes	TARDBP
iPSC	ENSG00000272462	chr6	25990000	27820000	16	4.13e-13	ENSG00000197238	Yes	ZC3H8
iPSC	ENSG00000272462	chr6	25990000	26290000	16	3.75e-16	N/A	No annotation in genomic region	No
iPSC	ENSG00000272462	chr6	25990000	27880000	15	3.27e-13	N/A	No annotation in genomic region	No
iPSC	ENSG00000272462	chr6	25990000	27800000	15	1.82e-12	ENSG00000185130	Yes	EWSR1
iPSC	ENSG00000272462	chr6	25990000	27800000	15	1.82e-12	ENSG00000185130	Yes	FUS
iPSC	ENSG00000272462	chr6	25990000	27800000	15	1.82e-12	ENSG00000185130	Yes	GTF2F1
iPSC	ENSG00000272462	chr6	25990000	27800000	15	1.82e-12	ENSG00000185130	Yes	HLTF
iPSC	ENSG00000272462	chr6	25990000	27800000	15	1.82e-12	ENSG00000185130	Yes	HNRNPK
iPSC	ENSG00000272462	chr6	25990000	27800000	15	1.82e-12	ENSG00000185130	Yes	HNRNPL
iPSC	ENSG00000272462	chr6	25990000	27800000	15	1.82e-12	ENSG00000185130	Yes	HNRNPUL1
iPSC	ENSG00000272462	chr6	25990000	27800000	15	1.82e-12	ENSG00000185130	Yes	ILF3
iPSC	ENSG00000272462	chr6	25990000	27800000	15	1.82e-12	ENSG00000185130	Yes	KHSRP
iPSC	ENSG00000272462	chr6	25990000	27800000	15	1.82e-12	ENSG00000185130	Yes	LARP7
iPSC	ENSG00000272462	chr6	25990000	27800000	15	1.82e-12	ENSG00000185130	Yes	NONO
iPSC	ENSG00000272462	chr6	25990000	27800000	15	1.82e-12	ENSG00000185130	Yes	PCBP1
iPSC	ENSG00000272462	chr6	25990000	27800000	15	1.82e-12	ENSG00000185130	Yes	PTBP1
iPSC	ENSG00000272462	chr6	25990000	27800000	15	1.82e-12	ENSG00000185130	Yes	RBFOX2
iPSC	ENSG00000272462	chr6	25990000	27800000	15	1.82e-12	ENSG00000185130	Yes	RBM22
iPSC	ENSG00000272462	chr6	25990000	27800000	15	1.82e-12	ENSG00000185130	Yes	SAFB
iPSC	ENSG00000272462	chr6	25990000	27800000	15	1.82e-12	ENSG00000185130	Yes	SRSF1
iPSC	ENSG00000272462	chr6	25990000	27800000	15	1.82e-12	ENSG00000185130	Yes	TAF15
iPSC	ENSG00000272462	chr6	25990000	27800000	15	1.82e-12	ENSG00000185130	Yes	TARDBP
iPSC	ENSG00000272462	chr6	25990000	27800000	15	1.82e-12	ENSG00000185130	Yes	ZC3H8
iPSC	ENSG00000272462	chr6	25990000	27800000	15	1.82e-12	ENSG00000196747	Yes	GTF2F1
iPSC	ENSG00000272462	chr6	25990000	27800000	15	1.82e-12	ENSG00000196747	Yes	HNRNPL
iPSC	ENSG00000272462	chr6	25990000	27800000	15	1.82e-12	ENSG00000196747	Yes	LARP7
iPSC	ENSG00000272462	chr6	25990000	27800000	15	1.82e-12	ENSG00000196747	Yes	NONO
iPSC	ENSG00000272462	chr6	25990000	27800000	15	1.82e-12	ENSG00000196747	Yes	RBFOX2
iPSC	ENSG00000272462	chr6	25990000	27810000	14	7.6e-09	ENSG00000203813	Yes	FUS
iPSC	ENSG00000272462	chr6	25990000	27810000	14	7.6e-09	ENSG00000203813	Yes	GTF2F1
iPSC	ENSG00000272462	chr6	25990000	27810000	14	7.6e-09	ENSG00000203813	Yes	HLTF
iPSC	ENSG00000272462	chr6	25990000	27810000	14	7.6e-09	ENSG00000203813	Yes	HNRNPL
iPSC	ENSG00000272462	chr6	25990000	27810000	14	7.6e-09	ENSG00000203813	Yes	ILF3
iPSC	ENSG00000272462	chr6	25990000	27810000	14	7.6e-09	ENSG00000203813	Yes	LARP7
iPSC	ENSG00000272462	chr6	25990000	27810000	14	7.6e-09	ENSG00000203813	Yes	NONO
iPSC	ENSG00000272462	chr6	25990000	27810000	14	7.6e-09	ENSG00000203813	Yes	PCBP1
iPSC	ENSG00000272462	chr6	25990000	27810000	14	7.6e-09	ENSG00000203813	Yes	PTBP1
iPSC	ENSG00000272462	chr6	25990000	27810000	14	7.6e-09	ENSG00000203813	Yes	RBFOX2
iPSC	ENSG00000272462	chr6	25990000	27810000	14	7.6e-09	ENSG00000203813	Yes	RBM22
iPSC	ENSG00000272462	chr6	25990000	27810000	14	7.6e-09	ENSG00000203813	Yes	SRSF1
iPSC	ENSG00000272462	chr6	25990000	27810000	14	7.6e-09	ENSG00000203813	Yes	TAF15
iPSC	ENSG00000272462	chr6	25990000	27810000	14	7.6e-09	ENSG00000203813	Yes	TARDBP
iPSC	ENSG00000272462	chr6	25990000	27810000	14	7.6e-09	ENSG00000203813	Yes	ZC3H8
iPSC	ENSG00000272462	chr6	25990000	27810000	14	7.6e-09	ENSG00000182611	No	No
iPSC	ENSG00000272462	chr6	25990000	27810000	14	7.6e-09	ENSG00000196374	No	No
iPSC	ENSG00000272462	chr6	25990000	27840000	13	1.28e-08	N/A	No annotation in genomic region	No
iPSC	ENSG00000272462	chr6	25990000	26330000	12	2.02e-08	N/A	No annotation in genomic region	No
iPSC	ENSG00000272462	chr6	25990000	27150000	11	2.24e-07	N/A	No annotation in genomic region	No
iPSC	ENSG00000272462	chr6	25990000	26320000	10	5.02e-06	N/A	No annotation in genomic region	No
iPSC	ENSG00000272462	chr6	25990000	26300000	10	7.02e-06	N/A	No annotation in genomic region	No
iPSC	ENSG00000272462	chr6	25990000	27140000	10	0.000427	ENSG00000197903	Yes	EWSR1
iPSC	ENSG00000272462	chr6	25990000	27140000	10	0.000427	ENSG00000197903	Yes	FUS
iPSC	ENSG00000272462	chr6	25990000	27140000	10	0.000427	ENSG00000197903	Yes	GTF2F1
iPSC	ENSG00000272462	chr6	25990000	27140000	10	0.000427	ENSG00000197903	Yes	HLTF
iPSC	ENSG00000272462	chr6	25990000	27140000	10	0.000427	ENSG00000197903	Yes	HNRNPK
iPSC	ENSG00000272462	chr6	25990000	27140000	10	0.000427	ENSG00000197903	Yes	HNRNPL
iPSC	ENSG00000272462	chr6	25990000	27140000	10	0.000427	ENSG00000197903	Yes	HNRNPUL1
iPSC	ENSG00000272462	chr6	25990000	27140000	10	0.000427	ENSG00000197903	Yes	ILF3
iPSC	ENSG00000272462	chr6	25990000	27140000	10	0.000427	ENSG00000197903	Yes	KHSRP
iPSC	ENSG00000272462	chr6	25990000	27140000	10	0.000427	ENSG00000197903	Yes	LARP7
iPSC	ENSG00000272462	chr6	25990000	27140000	10	0.000427	ENSG00000197903	Yes	NONO
iPSC	ENSG00000272462	chr6	25990000	27140000	10	0.000427	ENSG00000197903	Yes	PCBP1
iPSC	ENSG00000272462	chr6	25990000	27140000	10	0.000427	ENSG00000197903	Yes	PTBP1
iPSC	ENSG00000272462	chr6	25990000	27140000	10	0.000427	ENSG00000197903	Yes	RBFOX2
iPSC	ENSG00000272462	chr6	25990000	27140000	10	0.000427	ENSG00000197903	Yes	RBM15
iPSC	ENSG00000272462	chr6	25990000	27140000	10	0.000427	ENSG00000197903	Yes	RBM22
iPSC	ENSG00000272462	chr6	25990000	27140000	10	0.000427	ENSG00000197903	Yes	SAFB
iPSC	ENSG00000272462	chr6	25990000	27140000	10	0.000427	ENSG00000197903	Yes	SRSF1
iPSC	ENSG00000272462	chr6	25990000	27140000	10	0.000427	ENSG00000197903	Yes	TAF15
iPSC	ENSG00000272462	chr6	25990000	27140000	10	0.000427	ENSG00000197903	Yes	TARDBP
iPSC	ENSG00000272462	chr6	25990000	27140000	10	0.000427	ENSG00000197903	Yes	YBX3
iPSC	ENSG00000272462	chr6	25990000	27140000	10	0.000427	ENSG00000197903	Yes	ZC3H8
iPSC	ENSG00000272462	chr6	25990000	27140000	10	0.000427	ENSG00000184825	Yes	FUS
iPSC	ENSG00000272462	chr6	25990000	27140000	10	0.000427	ENSG00000184825	Yes	GTF2F1
iPSC	ENSG00000272462	chr6	25990000	27140000	10	0.000427	ENSG00000184825	Yes	HLTF
iPSC	ENSG00000272462	chr6	25990000	27140000	10	0.000427	ENSG00000184825	Yes	HNRNPL
iPSC	ENSG00000272462	chr6	25990000	27140000	10	0.000427	ENSG00000184825	Yes	HNRNPUL1
iPSC	ENSG00000272462	chr6	25990000	27140000	10	0.000427	ENSG00000184825	Yes	ILF3
iPSC	ENSG00000272462	chr6	25990000	27140000	10	0.000427	ENSG00000184825	Yes	KHSRP
iPSC	ENSG00000272462	chr6	25990000	27140000	10	0.000427	ENSG00000184825	Yes	LARP7
iPSC	ENSG00000272462	chr6	25990000	27140000	10	0.000427	ENSG00000184825	Yes	NONO
iPSC	ENSG00000272462	chr6	25990000	27140000	10	0.000427	ENSG00000184825	Yes	PCBP1
iPSC	ENSG00000272462	chr6	25990000	27140000	10	0.000427	ENSG00000184825	Yes	PTBP1
iPSC	ENSG00000272462	chr6	25990000	27140000	10	0.000427	ENSG00000184825	Yes	RBFOX2
iPSC	ENSG00000272462	chr6	25990000	27140000	10	0.000427	ENSG00000184825	Yes	RBM22
iPSC	ENSG00000272462	chr6	25990000	27140000	10	0.000427	ENSG00000184825	Yes	SAFB
iPSC	ENSG00000272462	chr6	25990000	27140000	10	0.000427	ENSG00000184825	Yes	SRSF1
iPSC	ENSG00000272462	chr6	25990000	27140000	10	0.000427	ENSG00000184825	Yes	TAF15
iPSC	ENSG00000272462	chr6	25990000	27140000	10	0.000427	ENSG00000184825	Yes	TARDBP
iPSC	ENSG00000272462	chr6	25990000	27140000	10	0.000427	ENSG00000184825	Yes	ZC3H8
iPSC	ENSG00000272462	chr6	25990000	26530000	10	8.37e-06	ENSG00000182952	Yes	FUS
iPSC	ENSG00000272462	chr6	25990000	26530000	10	8.37e-06	ENSG00000182952	Yes	GTF2F1
iPSC	ENSG00000272462	chr6	25990000	26530000	10	8.37e-06	ENSG00000182952	Yes	HLTF
iPSC	ENSG00000272462	chr6	25990000	26530000	10	8.37e-06	ENSG00000182952	Yes	HNRNPK
iPSC	ENSG00000272462	chr6	25990000	26530000	10	8.37e-06	ENSG00000182952	Yes	HNRNPL
iPSC	ENSG00000272462	chr6	25990000	26530000	10	8.37e-06	ENSG00000182952	Yes	ILF3
iPSC	ENSG00000272462	chr6	25990000	26530000	10	8.37e-06	ENSG00000182952	Yes	KHSRP
iPSC	ENSG00000272462	chr6	25990000	26530000	10	8.37e-06	ENSG00000182952	Yes	LARP7
iPSC	ENSG00000272462	chr6	25990000	26530000	10	8.37e-06	ENSG00000182952	Yes	NONO
iPSC	ENSG00000272462	chr6	25990000	26530000	10	8.37e-06	ENSG00000182952	Yes	PCBP1
iPSC	ENSG00000272462	chr6	25990000	26530000	10	8.37e-06	ENSG00000182952	Yes	PTBP1
iPSC	ENSG00000272462	chr6	25990000	26530000	10	8.37e-06	ENSG00000182952	Yes	RBFOX2
iPSC	ENSG00000272462	chr6	25990000	26530000	10	8.37e-06	ENSG00000182952	Yes	RBM22
iPSC	ENSG00000272462	chr6	25990000	26530000	10	8.37e-06	ENSG00000182952	Yes	SAFB
iPSC	ENSG00000272462	chr6	25990000	26530000	10	8.37e-06	ENSG00000182952	Yes	TARDBP
iPSC	ENSG00000272462	chr6	25990000	26530000	10	8.37e-06	ENSG00000182952	Yes	YBX3
iPSC	ENSG00000272462	chr6	25990000	26530000	10	8.37e-06	ENSG00000182952	Yes	ZC3H11A
iPSC	ENSG00000272462	chr6	25990000	26530000	10	8.37e-06	ENSG00000182952	Yes	ZC3H8
iPSC	ENSG00000272462	chr6	25990000	26530000	10	8.37e-06	chr6:26537399-26537819	No	No
iPSC	ENSG00000272462	chr6	25990000	26470000	9	0.000259	N/A	No annotation in genomic region	No
iPSC	ENSG00000272462	chr6	25990000	26420000	7	0.00463	ENSG00000112763	Yes	GTF2F1
iPSC	ENSG00000272462	chr6	25990000	26420000	7	0.00463	ENSG00000112763	Yes	HLTF
iPSC	ENSG00000272462	chr6	25990000	26420000	7	0.00463	ENSG00000112763	Yes	ILF3
iPSC	ENSG00000272462	chr6	25990000	26420000	7	0.00463	ENSG00000112763	Yes	KHSRP
iPSC	ENSG00000272462	chr6	25990000	26420000	7	0.00463	ENSG00000112763	Yes	LARP7
iPSC	ENSG00000272462	chr6	25990000	26420000	7	0.00463	ENSG00000112763	Yes	NONO
iPSC	ENSG00000272462	chr6	25990000	26420000	7	0.00463	ENSG00000112763	Yes	PTBP1
iPSC	ENSG00000272462	chr6	25990000	26420000	7	0.00463	ENSG00000112763	Yes	RBFOX2
iPSC	ENSG00000272462	chr6	25990000	26420000	7	0.00463	ENSG00000112763	Yes	ZC3H8
iPSC	ENSG00000272462	chr6	25990000	26460000	7	0.00432	N/A	No annotation in genomic region	No
iPSC	ENSG00000272462	chr6	25990000	26570000	7	0.005	N/A	No annotation in genomic region	No
iPSC	ENSG00000272462	chr6	25990000	26520000	7	0.0043	ENSG00000228223	Yes	FUS
iPSC	ENSG00000272462	chr6	25990000	26520000	7	0.0043	ENSG00000228223	Yes	GTF2F1
iPSC	ENSG00000272462	chr6	25990000	26520000	7	0.0043	ENSG00000228223	Yes	HNRNPK
iPSC	ENSG00000272462	chr6	25990000	26520000	7	0.0043	ENSG00000228223	Yes	HNRNPL
iPSC	ENSG00000272462	chr6	25990000	26520000	7	0.0043	ENSG00000228223	Yes	ILF3
iPSC	ENSG00000272462	chr6	25990000	26520000	7	0.0043	ENSG00000228223	Yes	KHSRP
iPSC	ENSG00000272462	chr6	25990000	26520000	7	0.0043	ENSG00000228223	Yes	NONO
iPSC	ENSG00000272462	chr6	25990000	26520000	7	0.0043	ENSG00000228223	Yes	PCBP1
iPSC	ENSG00000272462	chr6	25990000	26520000	7	0.0043	ENSG00000228223	Yes	RBFOX2
iPSC	ENSG00000272462	chr6	25990000	26520000	7	0.0043	ENSG00000228223	Yes	RBM22
iPSC	ENSG00000272462	chr6	25990000	26520000	7	0.0043	ENSG00000228223	Yes	TARDBP
iPSC	ENSG00000272462	chr6	25990000	26520000	7	0.0043	ENSG00000228223	Yes	ZC3H8
K562	ENSG00000272462	chr6	25990000	26310000	5	0.000745	N/A	No annotation in genomic region	No
K562	ENSG00000272462	chr6	25990000	26560000	4	0.00573	N/A	No annotation in genomic region	No
K562	ENSG00000272462	chr6	25990000	25970000	4	0.00899	N/A	No annotation in genomic region	No
MM1S	ENSG00000272462	chr6	25990000	27800000	6	8.89e-09	ENSG00000185130	Yes	EWSR1
MM1S	ENSG00000272462	chr6	25990000	27800000	6	8.89e-09	ENSG00000185130	Yes	FUS
MM1S	ENSG00000272462	chr6	25990000	27800000	6	8.89e-09	ENSG00000185130	Yes	GTF2F1
MM1S	ENSG00000272462	chr6	25990000	27800000	6	8.89e-09	ENSG00000185130	Yes	HLTF
MM1S	ENSG00000272462	chr6	25990000	27800000	6	8.89e-09	ENSG00000185130	Yes	HNRNPK
MM1S	ENSG00000272462	chr6	25990000	27800000	6	8.89e-09	ENSG00000185130	Yes	HNRNPL
MM1S	ENSG00000272462	chr6	25990000	27800000	6	8.89e-09	ENSG00000185130	Yes	HNRNPUL1
MM1S	ENSG00000272462	chr6	25990000	27800000	6	8.89e-09	ENSG00000185130	Yes	ILF3
MM1S	ENSG00000272462	chr6	25990000	27800000	6	8.89e-09	ENSG00000185130	Yes	KHSRP
MM1S	ENSG00000272462	chr6	25990000	27800000	6	8.89e-09	ENSG00000185130	Yes	LARP7
MM1S	ENSG00000272462	chr6	25990000	27800000	6	8.89e-09	ENSG00000185130	Yes	NONO
MM1S	ENSG00000272462	chr6	25990000	27800000	6	8.89e-09	ENSG00000185130	Yes	PCBP1
MM1S	ENSG00000272462	chr6	25990000	27800000	6	8.89e-09	ENSG00000185130	Yes	PTBP1
MM1S	ENSG00000272462	chr6	25990000	27800000	6	8.89e-09	ENSG00000185130	Yes	RBFOX2
MM1S	ENSG00000272462	chr6	25990000	27800000	6	8.89e-09	ENSG00000185130	Yes	RBM22
MM1S	ENSG00000272462	chr6	25990000	27800000	6	8.89e-09	ENSG00000185130	Yes	SAFB
MM1S	ENSG00000272462	chr6	25990000	27800000	6	8.89e-09	ENSG00000185130	Yes	SRSF1
MM1S	ENSG00000272462	chr6	25990000	27800000	6	8.89e-09	ENSG00000185130	Yes	TAF15
MM1S	ENSG00000272462	chr6	25990000	27800000	6	8.89e-09	ENSG00000185130	Yes	TARDBP
MM1S	ENSG00000272462	chr6	25990000	27800000	6	8.89e-09	ENSG00000185130	Yes	ZC3H8
MM1S	ENSG00000272462	chr6	25990000	27800000	6	8.89e-09	ENSG00000196747	Yes	GTF2F1
MM1S	ENSG00000272462	chr6	25990000	27800000	6	8.89e-09	ENSG00000196747	Yes	HNRNPL
MM1S	ENSG00000272462	chr6	25990000	27800000	6	8.89e-09	ENSG00000196747	Yes	LARP7
MM1S	ENSG00000272462	chr6	25990000	27800000	6	8.89e-09	ENSG00000196747	Yes	NONO
MM1S	ENSG00000272462	chr6	25990000	27800000	6	8.89e-09	ENSG00000196747	Yes	RBFOX2
MM1S	ENSG00000272462	chr6	25990000	27830000	6	2.41e-08	ENSG00000184348	Yes	EWSR1
MM1S	ENSG00000272462	chr6	25990000	27830000	6	2.41e-08	ENSG00000184348	Yes	FUS
MM1S	ENSG00000272462	chr6	25990000	27830000	6	2.41e-08	ENSG00000184348	Yes	GTF2F1
MM1S	ENSG00000272462	chr6	25990000	27830000	6	2.41e-08	ENSG00000184348	Yes	HLTF
MM1S	ENSG00000272462	chr6	25990000	27830000	6	2.41e-08	ENSG00000184348	Yes	HNRNPK
MM1S	ENSG00000272462	chr6	25990000	27830000	6	2.41e-08	ENSG00000184348	Yes	HNRNPL
MM1S	ENSG00000272462	chr6	25990000	27830000	6	2.41e-08	ENSG00000184348	Yes	HNRNPUL1
MM1S	ENSG00000272462	chr6	25990000	27830000	6	2.41e-08	ENSG00000184348	Yes	ILF3
MM1S	ENSG00000272462	chr6	25990000	27830000	6	2.41e-08	ENSG00000184348	Yes	KHSRP
MM1S	ENSG00000272462	chr6	25990000	27830000	6	2.41e-08	ENSG00000184348	Yes	LARP7
MM1S	ENSG00000272462	chr6	25990000	27830000	6	2.41e-08	ENSG00000184348	Yes	NONO
MM1S	ENSG00000272462	chr6	25990000	27830000	6	2.41e-08	ENSG00000184348	Yes	PCBP1
MM1S	ENSG00000272462	chr6	25990000	27830000	6	2.41e-08	ENSG00000184348	Yes	PTBP1
MM1S	ENSG00000272462	chr6	25990000	27830000	6	2.41e-08	ENSG00000184348	Yes	RBFOX2
MM1S	ENSG00000272462	chr6	25990000	27830000	6	2.41e-08	ENSG00000184348	Yes	RBM22
MM1S	ENSG00000272462	chr6	25990000	27830000	6	2.41e-08	ENSG00000184348	Yes	TARDBP
MM1S	ENSG00000272462	chr6	25990000	27830000	6	2.41e-08	ENSG00000184348	Yes	ZC3H8
MM1S	ENSG00000272462	chr6	25990000	27830000	6	2.41e-08	ENSG00000233822	Yes	EWSR1
MM1S	ENSG00000272462	chr6	25990000	27830000	6	2.41e-08	ENSG00000233822	Yes	FUS
MM1S	ENSG00000272462	chr6	25990000	27830000	6	2.41e-08	ENSG00000233822	Yes	GTF2F1
MM1S	ENSG00000272462	chr6	25990000	27830000	6	2.41e-08	ENSG00000233822	Yes	HLTF
MM1S	ENSG00000272462	chr6	25990000	27830000	6	2.41e-08	ENSG00000233822	Yes	HNRNPK
MM1S	ENSG00000272462	chr6	25990000	27830000	6	2.41e-08	ENSG00000233822	Yes	HNRNPL
MM1S	ENSG00000272462	chr6	25990000	27830000	6	2.41e-08	ENSG00000233822	Yes	HNRNPUL1
MM1S	ENSG00000272462	chr6	25990000	27830000	6	2.41e-08	ENSG00000233822	Yes	ILF3
MM1S	ENSG00000272462	chr6	25990000	27830000	6	2.41e-08	ENSG00000233822	Yes	KHSRP
MM1S	ENSG00000272462	chr6	25990000	27830000	6	2.41e-08	ENSG00000233822	Yes	LARP7
MM1S	ENSG00000272462	chr6	25990000	27830000	6	2.41e-08	ENSG00000233822	Yes	NONO
MM1S	ENSG00000272462	chr6	25990000	27830000	6	2.41e-08	ENSG00000233822	Yes	PCBP1
MM1S	ENSG00000272462	chr6	25990000	27830000	6	2.41e-08	ENSG00000233822	Yes	PTBP1
MM1S	ENSG00000272462	chr6	25990000	27830000	6	2.41e-08	ENSG00000233822	Yes	RBFOX2
MM1S	ENSG00000272462	chr6	25990000	27830000	6	2.41e-08	ENSG00000233822	Yes	RBM15
MM1S	ENSG00000272462	chr6	25990000	27830000	6	2.41e-08	ENSG00000233822	Yes	RBM22
MM1S	ENSG00000272462	chr6	25990000	27830000	6	2.41e-08	ENSG00000233822	Yes	SAFB
MM1S	ENSG00000272462	chr6	25990000	27830000	6	2.41e-08	ENSG00000233822	Yes	SRSF1
MM1S	ENSG00000272462	chr6	25990000	27830000	6	2.41e-08	ENSG00000233822	Yes	TAF15
MM1S	ENSG00000272462	chr6	25990000	27830000	6	2.41e-08	ENSG00000233822	Yes	TARDBP
MM1S	ENSG00000272462	chr6	25990000	27830000	6	2.41e-08	ENSG00000233822	Yes	ZC3H11A
MM1S	ENSG00000272462	chr6	25990000	27830000	6	2.41e-08	ENSG00000233822	Yes	ZC3H8
MM1S	ENSG00000272462	chr6	25990000	26280000	6	5.97e-08	ENSG00000158406	Yes	FUS
MM1S	ENSG00000272462	chr6	25990000	26280000	6	5.97e-08	ENSG00000158406	Yes	GTF2F1
MM1S	ENSG00000272462	chr6	25990000	26280000	6	5.97e-08	ENSG00000158406	Yes	HLTF
MM1S	ENSG00000272462	chr6	25990000	26280000	6	5.97e-08	ENSG00000158406	Yes	HNRNPL
MM1S	ENSG00000272462	chr6	25990000	26280000	6	5.97e-08	ENSG00000158406	Yes	HNRNPUL1
MM1S	ENSG00000272462	chr6	25990000	26280000	6	5.97e-08	ENSG00000158406	Yes	ILF3
MM1S	ENSG00000272462	chr6	25990000	26280000	6	5.97e-08	ENSG00000158406	Yes	KHSRP
MM1S	ENSG00000272462	chr6	25990000	26280000	6	5.97e-08	ENSG00000158406	Yes	NONO
MM1S	ENSG00000272462	chr6	25990000	26280000	6	5.97e-08	ENSG00000158406	Yes	PTBP1
MM1S	ENSG00000272462	chr6	25990000	26280000	6	5.97e-08	ENSG00000158406	Yes	RBFOX2
MM1S	ENSG00000272462	chr6	25990000	26280000	6	5.97e-08	ENSG00000158406	Yes	RBM22
MM1S	ENSG00000272462	chr6	25990000	26280000	6	5.97e-08	ENSG00000158406	Yes	TAF15
MM1S	ENSG00000272462	chr6	25990000	26280000	6	5.97e-08	ENSG00000158406	Yes	TARDBP
MM1S	ENSG00000272462	chr6	25990000	26280000	6	5.97e-08	ENSG00000158406	Yes	ZC3H8
MM1S	ENSG00000272462	chr6	25990000	26270000	5	1.12e-05	ENSG00000256018	No	No
MM1S	ENSG00000272462	chr6	25990000	26270000	5	1.12e-05	ENSG00000168242	Yes	No
MM1S	ENSG00000272462	chr6	25990000	27820000	5	3.48e-06	ENSG00000197238	Yes	EWSR1
MM1S	ENSG00000272462	chr6	25990000	27820000	5	3.48e-06	ENSG00000197238	Yes	FUS
MM1S	ENSG00000272462	chr6	25990000	27820000	5	3.48e-06	ENSG00000197238	Yes	GTF2F1
MM1S	ENSG00000272462	chr6	25990000	27820000	5	3.48e-06	ENSG00000197238	Yes	HLTF
MM1S	ENSG00000272462	chr6	25990000	27820000	5	3.48e-06	ENSG00000197238	Yes	HNRNPUL1
MM1S	ENSG00000272462	chr6	25990000	27820000	5	3.48e-06	ENSG00000197238	Yes	ILF3
MM1S	ENSG00000272462	chr6	25990000	27820000	5	3.48e-06	ENSG00000197238	Yes	KHSRP
MM1S	ENSG00000272462	chr6	25990000	27820000	5	3.48e-06	ENSG00000197238	Yes	LARP7
MM1S	ENSG00000272462	chr6	25990000	27820000	5	3.48e-06	ENSG00000197238	Yes	NONO
MM1S	ENSG00000272462	chr6	25990000	27820000	5	3.48e-06	ENSG00000197238	Yes	RBFOX2
MM1S	ENSG00000272462	chr6	25990000	27820000	5	3.48e-06	ENSG00000197238	Yes	RBM22
MM1S	ENSG00000272462	chr6	25990000	27820000	5	3.48e-06	ENSG00000197238	Yes	TARDBP
MM1S	ENSG00000272462	chr6	25990000	27820000	5	3.48e-06	ENSG00000197238	Yes	ZC3H8
MM1S	ENSG00000272462	chr6	25990000	27860000	4	0.00255	ENSG00000198374	Yes	EWSR1
MM1S	ENSG00000272462	chr6	25990000	27860000	4	0.00255	ENSG00000198374	Yes	FUS
MM1S	ENSG00000272462	chr6	25990000	27860000	4	0.00255	ENSG00000198374	Yes	GTF2F1
MM1S	ENSG00000272462	chr6	25990000	27860000	4	0.00255	ENSG00000198374	Yes	HLTF
MM1S	ENSG00000272462	chr6	25990000	27860000	4	0.00255	ENSG00000198374	Yes	HNRNPK
MM1S	ENSG00000272462	chr6	25990000	27860000	4	0.00255	ENSG00000198374	Yes	HNRNPL
MM1S	ENSG00000272462	chr6	25990000	27860000	4	0.00255	ENSG00000198374	Yes	HNRNPUL1
MM1S	ENSG00000272462	chr6	25990000	27860000	4	0.00255	ENSG00000198374	Yes	ILF3
MM1S	ENSG00000272462	chr6	25990000	27860000	4	0.00255	ENSG00000198374	Yes	KHSRP
MM1S	ENSG00000272462	chr6	25990000	27860000	4	0.00255	ENSG00000198374	Yes	LARP7
MM1S	ENSG00000272462	chr6	25990000	27860000	4	0.00255	ENSG00000198374	Yes	NONO
MM1S	ENSG00000272462	chr6	25990000	27860000	4	0.00255	ENSG00000198374	Yes	PCBP1
MM1S	ENSG00000272462	chr6	25990000	27860000	4	0.00255	ENSG00000198374	Yes	PTBP1
MM1S	ENSG00000272462	chr6	25990000	27860000	4	0.00255	ENSG00000198374	Yes	RBFOX2
MM1S	ENSG00000272462	chr6	25990000	27860000	4	0.00255	ENSG00000198374	Yes	RBM22
MM1S	ENSG00000272462	chr6	25990000	27860000	4	0.00255	ENSG00000198374	Yes	SAFB
MM1S	ENSG00000272462	chr6	25990000	27860000	4	0.00255	ENSG00000198374	Yes	SRSF1
MM1S	ENSG00000272462	chr6	25990000	27860000	4	0.00255	ENSG00000198374	Yes	TAF15
MM1S	ENSG00000272462	chr6	25990000	27860000	4	0.00255	ENSG00000198374	Yes	TARDBP
MM1S	ENSG00000272462	chr6	25990000	27860000	4	0.00255	ENSG00000198374	Yes	ZC3H8
MM1S	ENSG00000272462	chr6	25990000	27860000	4	0.00255	ENSG00000184357	Yes	FUS
MM1S	ENSG00000272462	chr6	25990000	27860000	4	0.00255	ENSG00000184357	Yes	GTF2F1
MM1S	ENSG00000272462	chr6	25990000	27860000	4	0.00255	ENSG00000184357	Yes	HNRNPL
MM1S	ENSG00000272462	chr6	25990000	27860000	4	0.00255	ENSG00000184357	Yes	PTBP1
MM1S	ENSG00000272462	chr6	25990000	27860000	4	0.00255	ENSG00000184357	Yes	RBFOX2
MM1S	ENSG00000272462	chr6	25990000	27860000	4	0.00255	ENSG00000184357	Yes	SRSF1
MM1S	ENSG00000272462	chr6	25990000	27860000	4	0.00255	ENSG00000184357	Yes	TAF15
MM1S	ENSG00000272462	chr6	25990000	27860000	4	0.00255	ENSG00000184357	Yes	TARDBP
MM1S	ENSG00000272462	chr6	25990000	26470000	4	0.00269	N/A	No annotation in genomic region	No
