# Supplementary material for: Annotation of nuclear lncRNAs based on chromatin interactions
Source: PLoS One. 2024 May 6;19(5):e0295971. doi: 10.1371/journal.pone.0295971 (PMC11073715; doi:10.1371/journal.pone.0295971)
Supplement: S15 Table — (XLSX) [file pone.0295971.s020.xlsx]

## Sheet: Sheet1
	S15 Table: Overview of the reprocessed RNA-chromatin data.
	Experiment	Tissue / Cell type	GEO/SRA IDs	PubMed ID	Total number of records in published data	Number of detected RNA-DNA contacts (fraction from total)
	RADICL-seq	iPSC			1524000000	571,266,189 (37.48%)
	Red-C	K562	GSM4041591 / SRR10010326	32479626	122496066	18,437,543 (15.0 %)
	Red-C	K562	GSM4041593 / SRR10010328	32479626	15544096	1,570,782 (10.0 %)
	Red-C	K562	GSM4041595 / SRR10010330	32479626	217194632	24,407,558 (11.0 %)
	GRID-seq	MDA-MB-231	GSM2188866 / SRR3633284; SRR3633285	28922346	146911611	44,678,462 (30.0 %)
	GRID-seq	MDA-MB-231	GSM2188867 / SRR3633287; SRR3633286	28922346	144824313	44,027,344 (30.0 %)
	GRID-seq	MM1S	GSM2188868 / SRR3633289; SRR3633288	28922346	135005529	22,463,818 (16.6 %)
	GRID-seq	MM1S	GSM2188869 / SRR3633291; SRR3633290	28922346	149560162	23,980,380 (16.0 %)
