# Supplementary material for: Annotation of nuclear lncRNAs based on chromatin interactions
Source: PLoS One. 2024 May 6;19(5):e0295971. doi: 10.1371/journal.pone.0295971 (PMC11073715; doi:10.1371/journal.pone.0295971)
Supplement: S16 Table — (XLSX) [file pone.0295971.s021.xlsx]

## Sheet: Sheet1
S16 Table: Details of subcellular RNA fractionation data.
Accession	cell_compartment	Cell_type	RNA_type	replicate	data_source	RNA protocol
CNhi11063_ACG	chromatin	iPSC	Total RNA	rep1	This study	CAGE
CNhi11063_GCT	chromatin	iPSC	Total RNA	rep2	This study	CAGE
CNhi11063_AGT	cytosolic	iPSC	Total RNA	rep1	This study	CAGE
CNhi11063_GCG	cytosolic	iPSC	Total RNA	rep2	This study	CAGE
CNhi11063_ATG	nuclear	iPSC	Total RNA	rep1	This study	CAGE
CNhi11063_TAC	nuclear	iPSC	Total RNA	rep2	This study	CAGE
ENCFF265RSX	cytosolic	A549	polyA	rep1	ENCODE	CAGE
ENCFF944PCJ	cytosolic	A549	polyA	rep2	ENCODE	CAGE
ENCFF345WAK	nuclear	A549	polyA	rep1	ENCODE	CAGE
ENCFF683LRH	nuclear	A549	polyA	rep2	ENCODE	CAGE
ENCFF387FNP	cytosolic	H1hESC	polyA	rep1	ENCODE	CAGE
ENCFF930AEF	nuclear	H1hESC	polyA	rep1	ENCODE	CAGE
ENCFF199PKQ	cytosolic	HeLa	polyA	rep1	ENCODE	CAGE
ENCFF606CYP	cytosolic	HeLa	polyA	rep2	ENCODE	CAGE
ENCFF395ABI	nuclear	HeLa	polyA	rep1	ENCODE	CAGE
ENCFF551YHY	nuclear	HeLa	polyA	rep2	ENCODE	CAGE
ENCFF069ITH	cytosolic	HepG2	polyA	rep1	ENCODE	CAGE
ENCFF673HYB	cytosolic	HepG2	polyA	rep2	ENCODE	CAGE
ENCFF190NXF	nuclear	HepG2	polyA	rep1	ENCODE	CAGE
ENCFF973JQM	nuclear	HepG2	polyA	rep2	ENCODE	CAGE
ENCFF300MNR	cytosolic	HUVEC	polyA	rep1	ENCODE	CAGE
ENCFF574VYP	cytosolic	HUVEC	polyA	rep2	ENCODE	CAGE
ENCFF189UTF	nuclear	HUVEC	polyA	rep1	ENCODE	CAGE
ENCFF020FNP	nuclear	HUVEC	polyA	rep2	ENCODE	CAGE
ENCFF608CHH	cytosolic	IMR90	polyA	rep1	ENCODE	CAGE
ENCFF615AOF	cytosolic	IMR90	polyA	rep2	ENCODE	CAGE
ENCFF089ZKW	nuclear	IMR90	polyA	rep1	ENCODE	CAGE
ENCFF207LUD	nuclear	IMR90	polyA	rep2	ENCODE	CAGE
ENCFF446KDB	cytosolic	K562	polyA	rep1	ENCODE	CAGE
ENCFF071BUC	cytosolic	K562	polyA	rep2	ENCODE	CAGE
ENCFF323VGR	nuclear	K562	polyA	rep1	ENCODE	CAGE
ENCFF997CHB	nuclear	K562	polyA	rep2	ENCODE	CAGE
RDhi10600_ATCACG	chromatin	DMFB	total_RNA	rep1	FANTOM6	RNAseq
RDhi10600_ACTTGA	chromatin	DMFB	total_RNA	rep2	FANTOM6	RNAseq
RDhi10602_ATCACG	cytosolic	DMFB	total_RNA	rep1	FANTOM6	RNAseq
RDhi10602_ACTTGA	cytosolic	DMFB	total_RNA	rep2	FANTOM6	RNAseq
RDhi10601_TTAGGC	nuclear	DMFB	total_RNA	rep1	FANTOM6	RNAseq
RDhi10601_GATCAG	nuclear	DMFB	total_RNA	rep2	FANTOM6	RNAseq
