# Supplementary material for: Annotation of nuclear lncRNAs based on chromatin interactions
Source: PLoS One. 2024 May 6;19(5):e0295971. doi: 10.1371/journal.pone.0295971 (PMC11073715; doi:10.1371/journal.pone.0295971)
Supplement: S20 Table — (XLSX) [file pone.0295971.s025.xlsx]

## Sheet: Sheet1
S20 Table: Contingency table for differentially expressed genes enrichment analysis.
		Target genes of lncRNA-X
		Yes	No
DE genes	upregulated	Number of target genes of lncRNA X that are upregualted due lncRNA knockdown	Number of others genes that are upregualted due lncRNA knockdown
	downregulated	Number of target genes of lncRNA X that are downregualted due lncRNA knockdown	Number of other genes that are downregualted due lncRNA knockdown
