# Supplementary material for: Annotation of nuclear lncRNAs based on chromatin interactions
Source: PLoS One. 2024 May 6;19(5):e0295971. doi: 10.1371/journal.pone.0295971 (PMC11073715; doi:10.1371/journal.pone.0295971)
Supplement: S21 Table — (XLSX) [file pone.0295971.s026.xlsx]

## Sheet: Sheet1
S21 Table: Contingency table for GO enrichment analysis.
		Target genes of lncRNA-X
		Yes	No
GO term	Yes	Number of target genes of lncRNA X part of GO term	Number of target genes of lncRNAa other than X part of GO term
	No	Number of target genes of lncRNA X not part of GO term	Number of target genes of lncRNAa other than X not part of GO term
