# Supplementary material for: Annotation of nuclear lncRNAs based on chromatin interactions
Source: PLoS One. 2024 May 6;19(5):e0295971. doi: 10.1371/journal.pone.0295971 (PMC11073715; doi:10.1371/journal.pone.0295971)
Supplement: S22 Table — (XLSX) [file pone.0295971.s027.xlsx]

## Sheet: Sheet1
S22 Table: Contingency table for motif enrichment analysis.
		Number of target gene promoters + enhancers
		Yes	No
Motif-Y	Yes	Number of target gene promoters + enhancers of lncRNA X with motif Y	Number of target gene promoters + enhancers of lncRNAs other than X with motif Y
	No	Number of target gene promoters + enhancers of lncRNA X without motif Y	Number of target gene promoters + enhancers of lncRNA other than X without motif Y
