# Supplementary material for: Annotation of nuclear lncRNAs based on chromatin interactions
Source: PLoS One. 2024 May 6;19(5):e0295971. doi: 10.1371/journal.pone.0295971 (PMC11073715; doi:10.1371/journal.pone.0295971)
Supplement: S23 Table — (XLSX) [file pone.0295971.s028.xlsx]

## Sheet: Sheet1
S23 Table: List of RBPs used for the analysis.
RBP	Cell type	eCLIP data	ChIP-seq data
BCLAF1	HepG2	Yes	Yes
FUS	HepG2	Yes	Yes
GTF2F1	HepG2	Yes	Yes
HNRNPK	HepG2	Yes	Yes
HNRNPL	HepG2	Yes	Yes
HNRNPUL1	HepG2	Yes	Yes
PCBP1	HepG2	Yes	Yes
PCBP2	HepG2	Yes	Yes
PRPF4	HepG2	Yes	Yes
PTBP1	HepG2	Yes	Yes
RBFOX2	HepG2	Yes	Yes
RBM22	HepG2	Yes	Yes
SFPQ	HepG2	Yes	Yes
SRSF1	HepG2	Yes	Yes
SRSF9	HepG2	Yes	Yes
TAF15	HepG2	Yes	Yes
U2AF1	HepG2	Yes	Yes
U2AF2	HepG2	Yes	Yes
FUS	K562	Yes	Yes
GTF2F1	K562	Yes	Yes
HNRNPK	K562	Yes	Yes
HNRNPL	K562	Yes	Yes
HNRNPUL1	K562	Yes	Yes
PCBP1	K562	Yes	Yes
PTBP1	K562	Yes	Yes
RBFOX2	K562	Yes	Yes
RBM22	K562	Yes	Yes
SRSF1	K562	Yes	Yes
TAF15	K562	Yes	Yes
U2AF2	K562	Yes	Yes
AGGF1	HepG2	Yes	No
AKAP1	HepG2	Yes	No
AQR	HepG2	Yes	No
BCCIP	HepG2	Yes	No
NOLC1	HepG2	Yes	No
BUD13	HepG2	Yes	No
CDC40	HepG2	Yes	No
CSTF2	HepG2	Yes	No
CSTF2T	HepG2	Yes	No
DDX3X	HepG2	Yes	No
DDX52	HepG2	Yes	No
DDX55	HepG2	Yes	No
DDX59	HepG2	Yes	No
DDX6	HepG2	Yes	No
DGCR8	HepG2	Yes	No
DHX30	HepG2	Yes	No
DKC1	HepG2	Yes	No
DROSHA	HepG2	Yes	No
EFTUD2	HepG2	Yes	No
EIF3D	HepG2	Yes	No
EIF3H	HepG2	Yes	No
FAM120A	HepG2	Yes	No
FASTKD2	HepG2	Yes	No
FKBP4	HepG2	Yes	No
FUBP3	HepG2	Yes	No
FXR2	HepG2	Yes	No
G3BP1	HepG2	Yes	No
GRSF1	HepG2	Yes	No
GRWD1	HepG2	Yes	No
HLTF	HepG2	Yes	No
HNRNPA1	HepG2	Yes	No
HNRNPC	HepG2	Yes	No
HNRNPM	HepG2	Yes	No
HNRNPU	HepG2	Yes	No
IGF2BP1	HepG2	Yes	No
IGF2BP3	HepG2	Yes	No
ILF3	HepG2	Yes	No
KHSRP	HepG2	Yes	No
LARP4	HepG2	Yes	No
LIN28B	HepG2	Yes	No
LSM11	HepG2	Yes	No
MATR3	HepG2	Yes	No
NCBP2	HepG2	Yes	No
NIP7	HepG2	Yes	No
NKRF	HepG2	Yes	No
NOL12	HepG2	Yes	No
PABPN1	HepG2	Yes	No
PPIG	HepG2	Yes	No
PRPF8	HepG2	Yes	No
QKI	HepG2	Yes	No
RBM15	HepG2	Yes	No
RPS3	HepG2	Yes	No
SAFB	HepG2	Yes	No
SDAD1	HepG2	Yes	No
SF3A3	HepG2	Yes	No
SF3B4	HepG2	Yes	No
SLTM	HepG2	Yes	No
SMNDC1	HepG2	Yes	No
SND1	HepG2	Yes	No
SRSF7	HepG2	Yes	No
SUB1	HepG2	Yes	No
SUGP2	HepG2	Yes	No
SUPV3L1	HepG2	Yes	No
TIA1	HepG2	Yes	No
TIAL1	HepG2	Yes	No
TRA2A	HepG2	Yes	No
UCHL5	HepG2	Yes	No
UPF1	HepG2	Yes	No
UTP18	HepG2	Yes	No
WDR43	HepG2	Yes	No
XPO5	HepG2	Yes	No
XRN2	HepG2	Yes	No
YBX3	HepG2	Yes	No
ZC3H11A	HepG2	Yes	No
ZNF800	HepG2	Yes	No
AARS	K562	Yes	No
AATF	K562	Yes	No
ABCF1	K562	Yes	No
AGGF1	K562	Yes	No
AKAP1	K562	Yes	No
AKAP8L	K562	Yes	No
AQR	K562	Yes	No
NOLC1	K562	Yes	No
BUD13	K562	Yes	No
CPEB4	K562	Yes	No
CPSF6	K562	Yes	No
CSTF2T	K562	Yes	No
DDX21	K562	Yes	No
DDX24	K562	Yes	No
DDX3X	K562	Yes	No
DDX42	K562	Yes	No
DDX51	K562	Yes	No
DDX52	K562	Yes	No
DDX55	K562	Yes	No
DDX6	K562	Yes	No
DGCR8	K562	Yes	No
DHX30	K562	Yes	No
DROSHA	K562	Yes	No
EFTUD2	K562	Yes	No
EIF3G	K562	Yes	No
EIF4G2	K562	Yes	No
EWSR1	K562	Yes	No
EXOSC5	K562	Yes	No
FAM120A	K562	Yes	No
FASTKD2	K562	Yes	No
FMR1	K562	Yes	No
FTO	K562	Yes	No
FXR1	K562	Yes	No
FXR2	K562	Yes	No
GEMIN5	K562	Yes	No
GNL3	K562	Yes	No
GPKOW	K562	Yes	No
GRWD1	K562	Yes	No
HLTF	K562	Yes	No
HNRNPA1	K562	Yes	No
HNRNPC	K562	Yes	No
HNRNPM	K562	Yes	No
HNRNPU	K562	Yes	No
IGF2BP1	K562	Yes	No
IGF2BP2	K562	Yes	No
ILF3	K562	Yes	No
KHDRBS1	K562	Yes	No
KHSRP	K562	Yes	No
LARP4	K562	Yes	No
LARP7	K562	Yes	No
LIN28B	K562	Yes	No
LSM11	K562	Yes	No
MATR3	K562	Yes	No
METAP2	K562	Yes	No
MTPAP	K562	Yes	No
NCBP2	K562	Yes	No
NIPBL	K562	Yes	No
NONO	K562	Yes	No
NSUN2	K562	Yes	No
PABPC4	K562	Yes	No
PHF6	K562	Yes	No
PPIL4	K562	Yes	No
PRPF8	K562	Yes	No
PUM1	K562	Yes	No
PUM2	K562	Yes	No
QKI	K562	Yes	No
RBM15	K562	Yes	No
TROVE2	K562	Yes	No
RPS11	K562	Yes	No
RPS3	K562	Yes	No
SAFB2	K562	Yes	No
SAFB	K562	Yes	No
SBDS	K562	Yes	No
SDAD1	K562	Yes	No
SERBP1	K562	Yes	No
SF3B4	K562	Yes	No
SLBP	K562	Yes	No
SLTM	K562	Yes	No
SMNDC1	K562	Yes	No
SND1	K562	Yes	No
SRSF7	K562	Yes	No
SSB	K562	Yes	No
SUPV3L1	K562	Yes	No
TARDBP	K562	Yes	No
TBRG4	K562	Yes	No
TIA1	K562	Yes	No
TRA2A	K562	Yes	No
UCHL5	K562	Yes	No
UPF1	K562	Yes	No
UTP18	K562	Yes	No
WDR3	K562	Yes	No
WDR43	K562	Yes	No
WRN	K562	Yes	No
XRCC6	K562	Yes	No
XRN2	K562	Yes	No
YBX3	K562	Yes	No
YWHAG	K562	Yes	No
ZC3H11A	K562	Yes	No
ZC3H8	K562	Yes	No
ZNF622	K562	Yes	No
ZNF800	K562	Yes	No
ZRANB2	K562	Yes	No
BCLAF1	K562	No	Yes
PCBP2	K562	No	Yes
PRPF4	K562	No	Yes
SFPQ	K562	No	Yes
SRSF9	K562	No	Yes
U2AF1	K562	No	Yes
